# Supplementary material for: An allosteric inhibitor of RhoGAP class-IX myosins suppresses the metastatic features of cancer cells
Source: Nat Commun. 2024 Nov 16;15:9947. doi: 10.1038/s41467-024-54181-6 (PMC11569205; doi:10.1038/s41467-024-54181-6)
Supplement: Supplementary file 9 — Supplementary Data 1 [file 41467_2024_54181_MOESM9_ESM.zip]

Archive with 5 entries (4 files):
- Homology Data/
- Homology Data/Homologymodel1_RnMyo9A_model.pdb
- Homology Data/Homologymodel2_RnMyo9A_adhibin.pdb
- Homology Data/Homologymodel3_RnMyo9B_model.pdb
- Homology Data/Homologymodel4_RnMyo9B_adhibin.pdb
