# Supplementary material for: An allosteric inhibitor of RhoGAP class-IX myosins suppresses the metastatic features of cancer cells
Source: Nat Commun. 2024 Nov 16;15:9947. doi: 10.1038/s41467-024-54181-6 (PMC11569205; doi:10.1038/s41467-024-54181-6)
Supplement: Supplementary file 9 — Supplementary Data 1 [file 41467_2024_54181_MOESM9_ESM.zip › Homology Data/Homologymodel2_RnMyo9A_adhibin.pdb]

HETATM    1  C2 ADH B 2000      21.051   7.291  -0.355 -0.39  0.01           C  
HETATM    2  C3 ADH B 2000      22.147   7.200  -1.210  0.05  0.02           C  
HETATM    3  C4 ADH B 2000      22.031   6.697  -2.508 -0.31  0.04           C  
HETATM    4  C5 ADH B 2000      20.759   6.285  -2.919 -0.49  0.03           C  
HETATM    5  N6 ADH B 2000      20.330   5.754  -4.118 -0.25 -0.17           N  
HETATM    6  C7 ADH B 2000      18.976   5.495  -4.067 -0.44  0.02           C  
HETATM    7  C8 ADH B 2000      18.114   4.962  -5.031 -0.22 -0.00           C  
HETATM    8  C9 ADH B 2000      18.599   4.559  -6.392 -0.26  0.11           C  
HETATM    9  C10ADH B 2000      16.772   4.819  -4.672  0.01  0.03           C  
HETATM   10  C11ADH B 2000      16.303   5.187  -3.413 -0.42  0.00           C  
HETATM   11  C13ADH B 2000      17.162   5.717  -2.453 -0.46 -0.00           C  
HETATM   12  C14ADH B 2000      18.519   5.877  -2.777 -0.47  0.00           C  
HETATM   13  C15ADH B 2000      19.628   6.368  -2.063 -0.50  0.00           C  
HETATM   14  C16ADH B 2000      19.783   6.879  -0.764 -0.50  0.01           C  
HETATM   15  O17ADH B 2000      17.517   4.299  -7.208 -0.42 -0.47           O  
HETATM   16 Br1 ADH B 2000      21.290   8.000   1.435 -0.60 -0.03          Br  
HETATM   17 Br2 ADH B 2000      14.424   4.958  -2.988 -0.85 -0.02          Br  
ATOM     18  N   LEU A  53      17.540   2.967  72.169  0.00  0.00           N  
ATOM     19  CA  LEU A  53      18.819   2.279  72.392  0.00  0.00           C  
ATOM     20  C   LEU A  53      20.010   3.257  72.371  0.00  0.00           C  
ATOM     21  O   LEU A  53      21.150   2.823  72.483  0.00  0.00           O  
ATOM     22  CB  LEU A  53      18.979   1.166  71.336  0.00  0.00           C  
ATOM     23  CG  LEU A  53      18.019  -0.023  71.468  0.00  0.00           C  
ATOM     24  CD1 LEU A  53      18.187  -0.952  70.265  0.00  0.00           C  
ATOM     25  CD2 LEU A  53      18.281  -0.839  72.731  0.00  0.00           C  
ATOM     26  N   HIS A  54      19.747   4.561  72.209  0.00  0.00           N  
ATOM     27  CA  HIS A  54      20.748   5.627  72.069  0.00  0.00           C  
ATOM     28  C   HIS A  54      21.796   5.352  70.974  0.00  0.00           C  
ATOM     29  O   HIS A  54      22.978   5.645  71.138  0.00  0.00           O  
ATOM     30  CB  HIS A  54      21.338   5.992  73.442  0.00  0.00           C  
ATOM     31  CG  HIS A  54      20.294   6.444  74.433  0.00  0.00           C  
ATOM     32  CD2 HIS A  54      19.998   5.860  75.635  0.00  0.00           C  
ATOM     33  ND1 HIS A  54      19.437   7.511  74.281  0.00  0.00           N  
ATOM     34  CE1 HIS A  54      18.645   7.567  75.363  0.00  0.00           C  
ATOM     35  NE2 HIS A  54      18.949   6.582  76.219  0.00  0.00           N  
ATOM     36  N   LEU A  55      21.349   4.795  69.844  0.00  0.00           N  
ATOM     37  CA  LEU A  55      22.225   4.471  68.720  0.00  0.00           C  
ATOM     38  C   LEU A  55      22.619   5.724  67.932  0.00  0.00           C  
ATOM     39  O   LEU A  55      21.870   6.701  67.840  0.00  0.00           O  
ATOM     40  CB  LEU A  55      21.586   3.412  67.804  0.00  0.00           C  
ATOM     41  CG  LEU A  55      21.250   2.086  68.501  0.00  0.00           C  
ATOM     42  CD1 LEU A  55      20.581   1.131  67.512  0.00  0.00           C  
ATOM     43  CD2 LEU A  55      22.477   1.402  69.100  0.00  0.00           C  
ATOM     44  N   ASP A  56      23.797   5.663  67.320  0.00  0.00           N  
ATOM     45  CA  ASP A  56      24.337   6.729  66.483  0.00  0.00           C  
ATOM     46  C   ASP A  56      23.486   6.921  65.216  0.00  0.00           C  
ATOM     47  O   ASP A  56      23.363   6.017  64.386  0.00  0.00           O  
ATOM     48  CB  ASP A  56      25.801   6.395  66.178  0.00  0.00           C  
ATOM     49  CG  ASP A  56      26.486   7.361  65.210  0.00  0.00           C  
ATOM     50  OD1 ASP A  56      25.864   8.366  64.791  0.00  0.00           O  
ATOM     51  OD2 ASP A  56      27.636   7.065  64.839  0.00  0.00           O1-
ATOM     52  N   LYS A  57      22.920   8.126  65.074  0.00  0.00           N  
ATOM     53  CA  LYS A  57      22.042   8.549  63.970  0.00  0.00           C  
ATOM     54  C   LYS A  57      22.761   8.747  62.632  0.00  0.00           C  
ATOM     55  O   LYS A  57      22.087   8.975  61.631  0.00  0.00           O  
ATOM     56  CB  LYS A  57      21.283   9.828  64.378  0.00  0.00           C  
ATOM     57  CG  LYS A  57      20.232   9.510  65.446  0.00  0.00           C  
ATOM     58  CD  LYS A  57      19.386  10.718  65.857  0.00  0.00           C  
ATOM     59  CE  LYS A  57      18.339  10.202  66.851  0.00  0.00           C  
ATOM     60  NZ  LYS A  57      17.359  11.242  67.238  0.00  0.00           N1+
ATOM     61  N   THR A  58      24.093   8.688  62.590  0.00  0.00           N  
ATOM     62  CA  THR A  58      24.859   8.748  61.332  0.00  0.00           C  
ATOM     63  C   THR A  58      24.904   7.403  60.599  0.00  0.00           C  
ATOM     64  O   THR A  58      25.103   7.371  59.384  0.00  0.00           O  
ATOM     65  CB  THR A  58      26.288   9.269  61.549  0.00  0.00           C  
ATOM     66  CG2 THR A  58      26.346  10.611  62.280  0.00  0.00           C  
ATOM     67  OG1 THR A  58      27.081   8.339  62.241  0.00  0.00           O  
ATOM     68  N   LYS A  59      24.670   6.293  61.311  0.00  0.00           N  
ATOM     69  CA  LYS A  59      24.646   4.928  60.769  0.00  0.00           C  
ATOM     70  C   LYS A  59      23.259   4.558  60.242  0.00  0.00           C  
ATOM     71  O   LYS A  59      22.234   4.912  60.822  0.00  0.00           O  
ATOM     72  CB  LYS A  59      25.105   3.951  61.857  0.00  0.00           C  
ATOM     73  CG  LYS A  59      26.614   4.037  62.143  0.00  0.00           C  
ATOM     74  CD  LYS A  59      26.926   3.349  63.480  0.00  0.00           C  
ATOM     75  CE  LYS A  59      28.423   3.120  63.697  0.00  0.00           C  
ATOM     76  NZ  LYS A  59      28.847   1.846  63.073  0.00  0.00           N1+
ATOM     77  N   CYS A  60      23.220   3.798  59.148  0.00  0.00           N  
ATOM     78  CA  CYS A  60      21.979   3.244  58.609  0.00  0.00           C  
ATOM     79  C   CYS A  60      21.663   1.895  59.266  0.00  0.00           C  
ATOM     80  O   CYS A  60      22.513   1.009  59.293  0.00  0.00           O  
ATOM     81  CB  CYS A  60      22.098   3.108  57.085  0.00  0.00           C  
ATOM     82  SG  CYS A  60      22.001   4.745  56.307  0.00  0.00           S  
ATOM     83  N   TYR A  61      20.421   1.705  59.715  0.00  0.00           N  
ATOM     84  CA  TYR A  61      19.950   0.440  60.289  0.00  0.00           C  
ATOM     85  C   TYR A  61      18.745  -0.110  59.523  0.00  0.00           C  
ATOM     86  O   TYR A  61      17.986   0.643  58.912  0.00  0.00           O  
ATOM     87  CB  TYR A  61      19.615   0.604  61.777  0.00  0.00           C  
ATOM     88  CG  TYR A  61      20.732   1.174  62.627  0.00  0.00           C  
ATOM     89  CD1 TYR A  61      21.715   0.331  63.185  0.00  0.00           C  
ATOM     90  CD2 TYR A  61      20.796   2.562  62.838  0.00  0.00           C  
ATOM     91  CE1 TYR A  61      22.758   0.884  63.957  0.00  0.00           C  
ATOM     92  CE2 TYR A  61      21.828   3.113  63.613  0.00  0.00           C  
ATOM     93  CZ  TYR A  61      22.813   2.279  64.174  0.00  0.00           C  
ATOM     94  OH  TYR A  61      23.817   2.837  64.899  0.00  0.00           O  
ATOM     95  N   VAL A  62      18.559  -1.429  59.570  0.00  0.00           N  
ATOM     96  CA  VAL A  62      17.411  -2.139  58.987  0.00  0.00           C  
ATOM     97  C   VAL A  62      16.955  -3.292  59.880  0.00  0.00           C  
ATOM     98  O   VAL A  62      17.760  -3.902  60.586  0.00  0.00           O  
ATOM     99  CB  VAL A  62      17.697  -2.650  57.561  0.00  0.00           C  
ATOM    100  CG1 VAL A  62      17.746  -1.509  56.537  0.00  0.00           C  
ATOM    101  CG2 VAL A  62      18.997  -3.445  57.446  0.00  0.00           C  
ATOM    102  N   LEU A  63      15.657  -3.601  59.834  0.00  0.00           N  
ATOM    103  CA  LEU A  63      15.091  -4.794  60.467  0.00  0.00           C  
ATOM    104  C   LEU A  63      15.282  -6.016  59.562  0.00  0.00           C  
ATOM    105  O   LEU A  63      14.974  -5.954  58.371  0.00  0.00           O  
ATOM    106  CB  LEU A  63      13.593  -4.589  60.791  0.00  0.00           C  
ATOM    107  CG  LEU A  63      13.303  -4.544  62.299  0.00  0.00           C  
ATOM    108  CD1 LEU A  63      13.760  -3.216  62.892  0.00  0.00           C  
ATOM    109  CD2 LEU A  63      11.802  -4.697  62.555  0.00  0.00           C  
ATOM    110  N   ALA A  64      15.696  -7.136  60.148  0.00  0.00           N  
ATOM    111  CA  ALA A  64      15.673  -8.451  59.515  0.00  0.00           C  
ATOM    112  C   ALA A  64      14.821  -9.416  60.348  0.00  0.00           C  
ATOM    113  O   ALA A  64      14.975  -9.499  61.561  0.00  0.00           O  
ATOM    114  CB  ALA A  64      17.109  -8.949  59.317  0.00  0.00           C  
ATOM    115  N   GLU A  65      13.909 -10.133  59.706  0.00  0.00           N  
ATOM    116  CA  GLU A  65      13.182 -11.266  60.282  0.00  0.00           C  
ATOM    117  C   GLU A  65      14.027 -12.536  60.129  0.00  0.00           C  
ATOM    118  O   GLU A  65      14.595 -12.765  59.065  0.00  0.00           O  
ATOM    119  CB  GLU A  65      11.839 -11.363  59.551  0.00  0.00           C  
ATOM    120  CG  GLU A  65      11.025 -12.641  59.783  0.00  0.00           C  
ATOM    121  CD  GLU A  65       9.842 -12.642  58.814  0.00  0.00           C  
ATOM    122  OE1 GLU A  65       8.683 -12.482  59.255  0.00  0.00           O  
ATOM    123  OE2 GLU A  65      10.073 -12.694  57.583  0.00  0.00           O1-
ATOM    124  N   VAL A  66      14.118 -13.361  61.169  0.00  0.00           N  
ATOM    125  CA  VAL A  66      14.895 -14.611  61.157  0.00  0.00           C  
ATOM    126  C   VAL A  66      14.061 -15.722  61.789  0.00  0.00           C  
ATOM    127  O   VAL A  66      13.480 -15.502  62.853  0.00  0.00           O  
ATOM    128  CB  VAL A  66      16.239 -14.445  61.898  0.00  0.00           C  
ATOM    129  CG1 VAL A  66      17.163 -15.627  61.597  0.00  0.00           C  
ATOM    130  CG2 VAL A  66      16.981 -13.164  61.496  0.00  0.00           C  
ATOM    131  N   LYS A  67      13.994 -16.897  61.141  0.00  0.00           N  
ATOM    132  CA  LYS A  67      13.211 -18.059  61.615  0.00  0.00           C  
ATOM    133  C   LYS A  67      13.863 -18.785  62.799  0.00  0.00           C  
ATOM    134  O   LYS A  67      13.174 -19.183  63.727  0.00  0.00           O  
ATOM    135  CB  LYS A  67      12.936 -19.033  60.443  0.00  0.00           C  
ATOM    136  CG  LYS A  67      12.072 -20.231  60.894  0.00  0.00           C  
ATOM    137  CD  LYS A  67      11.604 -21.179  59.772  0.00  0.00           C  
ATOM    138  CE  LYS A  67      10.582 -22.202  60.325  0.00  0.00           C  
ATOM    139  NZ  LYS A  67      11.143 -23.556  60.575  0.00  0.00           N1+
ATOM    140  N   GLU A  68      15.182 -18.964  62.745  0.00  0.00           N  
ATOM    141  CA  GLU A  68      15.960 -19.839  63.634  0.00  0.00           C  
ATOM    142  C   GLU A  68      17.341 -19.234  63.941  0.00  0.00           C  
ATOM    143  O   GLU A  68      17.837 -18.369  63.215  0.00  0.00           O  
ATOM    144  CB  GLU A  68      16.139 -21.211  62.958  0.00  0.00           C  
ATOM    145  CG  GLU A  68      14.932 -22.146  63.135  0.00  0.00           C  
ATOM    146  CD  GLU A  68      14.809 -23.120  61.958  0.00  0.00           C  
ATOM    147  OE1 GLU A  68      13.704 -23.183  61.364  0.00  0.00           O  
ATOM    148  OE2 GLU A  68      15.834 -23.745  61.615  0.00  0.00           O1-
ATOM    149  N   PHE A  69      18.004 -19.698  65.004  0.00  0.00           N  
ATOM    150  CA  PHE A  69      19.318 -19.192  65.424  0.00  0.00           C  
ATOM    151  C   PHE A  69      20.422 -19.612  64.424  0.00  0.00           C  
ATOM    152  O   PHE A  69      21.032 -20.668  64.556  0.00  0.00           O  
ATOM    153  CB  PHE A  69      19.594 -19.624  66.885  0.00  0.00           C  
ATOM    154  CG  PHE A  69      20.021 -18.519  67.842  0.00  0.00           C  
ATOM    155  CD1 PHE A  69      21.089 -17.656  67.524  0.00  0.00           C  
ATOM    156  CD2 PHE A  69      19.392 -18.406  69.099  0.00  0.00           C  
ATOM    157  CE1 PHE A  69      21.507 -16.678  68.446  0.00  0.00           C  
ATOM    158  CE2 PHE A  69      19.831 -17.448  70.033  0.00  0.00           C  
ATOM    159  CZ  PHE A  69      20.879 -16.574  69.699  0.00  0.00           C  
ATOM    160  N   GLY A  70      20.669 -18.772  63.413  0.00  0.00           N  
ATOM    161  CA  GLY A  70      21.557 -19.071  62.277  0.00  0.00           C  
ATOM    162  C   GLY A  70      20.830 -19.464  60.981  0.00  0.00           C  
ATOM    163  O   GLY A  70      21.495 -19.801  60.004  0.00  0.00           O  
ATOM    164  N   GLY A  71      19.493 -19.409  60.963  0.00  0.00           N  
ATOM    165  CA  GLY A  71      18.673 -19.609  59.764  0.00  0.00           C  
ATOM    166  C   GLY A  71      18.654 -18.397  58.819  0.00  0.00           C  
ATOM    167  O   GLY A  71      19.334 -17.395  59.041  0.00  0.00           O  
ATOM    168  N   GLU A  72      17.856 -18.483  57.751  0.00  0.00           N  
ATOM    169  CA  GLU A  72      17.779 -17.440  56.718  0.00  0.00           C  
ATOM    170  C   GLU A  72      17.246 -16.096  57.258  0.00  0.00           C  
ATOM    171  O   GLU A  72      16.227 -16.046  57.954  0.00  0.00           O  
ATOM    172  CB  GLU A  72      16.933 -17.912  55.520  0.00  0.00           C  
ATOM    173  CG  GLU A  72      17.504 -19.163  54.824  0.00  0.00           C  
ATOM    174  CD  GLU A  72      16.799 -19.480  53.491  0.00  0.00           C  
ATOM    175  OE1 GLU A  72      17.486 -20.012  52.585  0.00  0.00           O  
ATOM    176  OE2 GLU A  72      15.593 -19.163  53.369  0.00  0.00           O1-
ATOM    177  N   GLU A  73      17.922 -14.995  56.903  0.00  0.00           N  
ATOM    178  CA  GLU A  73      17.560 -13.628  57.303  0.00  0.00           C  
ATOM    179  C   GLU A  73      16.792 -12.881  56.196  0.00  0.00           C  
ATOM    180  O   GLU A  73      17.250 -12.754  55.059  0.00  0.00           O  
ATOM    181  CB  GLU A  73      18.801 -12.801  57.687  0.00  0.00           C  
ATOM    182  CG  GLU A  73      19.686 -13.365  58.811  0.00  0.00           C  
ATOM    183  CD  GLU A  73      20.662 -12.292  59.328  0.00  0.00           C  
ATOM    184  OE1 GLU A  73      20.828 -12.138  60.560  0.00  0.00           O  
ATOM    185  OE2 GLU A  73      21.260 -11.564  58.503  0.00  0.00           O1-
ATOM    186  N   TRP A  74      15.643 -12.306  56.550  0.00  0.00           N  
ATOM    187  CA  TRP A  74      14.709 -11.639  55.644  0.00  0.00           C  
ATOM    188  C   TRP A  74      14.609 -10.146  55.970  0.00  0.00           C  
ATOM    189  O   TRP A  74      13.872  -9.738  56.866  0.00  0.00           O  
ATOM    190  CB  TRP A  74      13.342 -12.335  55.737  0.00  0.00           C  
ATOM    191  CG  TRP A  74      13.320 -13.743  55.234  0.00  0.00           C  
ATOM    192  CD1 TRP A  74      13.796 -14.820  55.902  0.00  0.00           C  
ATOM    193  CD2 TRP A  74      12.833 -14.250  53.952  0.00  0.00           C  
ATOM    194  CE2 TRP A  74      13.080 -15.655  53.906  0.00  0.00           C  
ATOM    195  CE3 TRP A  74      12.223 -13.666  52.817  0.00  0.00           C  
ATOM    196  NE1 TRP A  74      13.675 -15.946  55.112  0.00  0.00           N  
ATOM    197  CZ2 TRP A  74      12.750 -16.439  52.794  0.00  0.00           C  
ATOM    198  CZ3 TRP A  74      11.874 -14.448  51.696  0.00  0.00           C  
ATOM    199  CH2 TRP A  74      12.139 -15.831  51.686  0.00  0.00           C  
ATOM    200  N   ILE A  75      15.333  -9.305  55.228  0.00  0.00           N  
ATOM    201  CA  ILE A  75      15.313  -7.844  55.424  0.00  0.00           C  
ATOM    202  C   ILE A  75      13.915  -7.276  55.104  0.00  0.00           C  
ATOM    203  O   ILE A  75      13.352  -7.519  54.028  0.00  0.00           O  
ATOM    204  CB  ILE A  75      16.416  -7.138  54.599  0.00  0.00           C  
ATOM    205  CG1 ILE A  75      17.823  -7.733  54.850  0.00  0.00           C  
ATOM    206  CG2 ILE A  75      16.437  -5.630  54.926  0.00  0.00           C  
ATOM    207  CD1 ILE A  75      18.825  -7.337  53.757  0.00  0.00           C  
ATOM    208  N   LEU A  76      13.364  -6.482  56.026  0.00  0.00           N  
ATOM    209  CA  LEU A  76      12.138  -5.709  55.817  0.00  0.00           C  
ATOM    210  C   LEU A  76      12.471  -4.407  55.078  0.00  0.00           C  
ATOM    211  O   LEU A  76      13.407  -3.694  55.445  0.00  0.00           O  
ATOM    212  CB  LEU A  76      11.429  -5.417  57.158  0.00  0.00           C  
ATOM    213  CG  LEU A  76      10.629  -6.600  57.740  0.00  0.00           C  
ATOM    214  CD1 LEU A  76      11.501  -7.653  58.422  0.00  0.00           C  
ATOM    215  CD2 LEU A  76       9.628  -6.101  58.785  0.00  0.00           C  
ATOM    216  N   ASN A  77      11.681  -4.054  54.060  0.00  0.00           N  
ATOM    217  CA  ASN A  77      11.783  -2.719  53.468  0.00  0.00           C  
ATOM    218  C   ASN A  77      11.281  -1.663  54.466  0.00  0.00           C  
ATOM    219  O   ASN A  77      10.392  -1.970  55.260  0.00  0.00           O  
ATOM    220  CB  ASN A  77      10.982  -2.645  52.161  0.00  0.00           C  
ATOM    221  CG  ASN A  77      11.659  -3.348  51.007  0.00  0.00           C  
ATOM    222  ND2 ASN A  77      10.887  -3.929  50.123  0.00  0.00           N  
ATOM    223  OD1 ASN A  77      12.866  -3.329  50.841  0.00  0.00           O  
ATOM    224  N   PRO A  78      11.742  -0.397  54.386  0.00  0.00           N  
ATOM    225  CA  PRO A  78      11.282   0.681  55.270  0.00  0.00           C  
ATOM    226  C   PRO A  78       9.757   0.862  55.322  0.00  0.00           C  
ATOM    227  O   PRO A  78       9.235   1.320  56.331  0.00  0.00           O  
ATOM    228  CB  PRO A  78      11.969   1.946  54.744  0.00  0.00           C  
ATOM    229  CG  PRO A  78      13.250   1.415  54.104  0.00  0.00           C  
ATOM    230  CD  PRO A  78      12.803   0.082  53.512  0.00  0.00           C  
ATOM    231  N   THR A  79       9.048   0.484  54.253  0.00  0.00           N  
ATOM    232  CA  THR A  79       7.587   0.545  54.110  0.00  0.00           C  
ATOM    233  C   THR A  79       6.836  -0.691  54.611  0.00  0.00           C  
ATOM    234  O   THR A  79       5.614  -0.640  54.716  0.00  0.00           O  
ATOM    235  CB  THR A  79       7.239   0.704  52.623  0.00  0.00           C  
ATOM    236  CG2 THR A  79       7.683   2.057  52.065  0.00  0.00           C  
ATOM    237  OG1 THR A  79       7.894  -0.300  51.867  0.00  0.00           O  
ATOM    238  N   ASP A  80       7.518  -1.811  54.864  0.00  0.00           N  
ATOM    239  CA  ASP A  80       6.870  -3.051  55.303  0.00  0.00           C  
ATOM    240  C   ASP A  80       6.445  -2.895  56.780  0.00  0.00           C  
ATOM    241  O   ASP A  80       7.232  -2.427  57.602  0.00  0.00           O  
ATOM    242  CB  ASP A  80       7.803  -4.272  55.096  0.00  0.00           C  
ATOM    243  CG  ASP A  80       8.210  -4.602  53.640  0.00  0.00           C  
ATOM    244  OD1 ASP A  80       7.623  -4.062  52.677  0.00  0.00           O  
ATOM    245  OD2 ASP A  80       9.140  -5.430  53.448  0.00  0.00           O1-
ATOM    246  N   CYS A  81       5.216  -3.271  57.151  0.00  0.00           N  
ATOM    247  CA  CYS A  81       4.730  -3.155  58.535  0.00  0.00           C  
ATOM    248  C   CYS A  81       5.170  -4.370  59.381  0.00  0.00           C  
ATOM    249  O   CYS A  81       4.635  -5.466  59.168  0.00  0.00           O  
ATOM    250  CB  CYS A  81       3.200  -3.011  58.533  0.00  0.00           C  
ATOM    251  SG  CYS A  81       2.694  -1.454  57.750  0.00  0.00           S  
ATOM    252  N   PRO A  82       6.074  -4.242  60.378  0.00  0.00           N  
ATOM    253  CA  PRO A  82       6.620  -5.411  61.077  0.00  0.00           C  
ATOM    254  C   PRO A  82       5.568  -6.154  61.910  0.00  0.00           C  
ATOM    255  O   PRO A  82       5.622  -7.374  62.022  0.00  0.00           O  
ATOM    256  CB  PRO A  82       7.773  -4.893  61.941  0.00  0.00           C  
ATOM    257  CG  PRO A  82       8.132  -3.547  61.316  0.00  0.00           C  
ATOM    258  CD  PRO A  82       6.783  -3.046  60.811  0.00  0.00           C  
ATOM    259  N   VAL A  83       4.552  -5.447  62.420  0.00  0.00           N  
ATOM    260  CA  VAL A  83       3.409  -6.060  63.123  0.00  0.00           C  
ATOM    261  C   VAL A  83       2.601  -6.978  62.198  0.00  0.00           C  
ATOM    262  O   VAL A  83       2.111  -8.006  62.651  0.00  0.00           O  
ATOM    263  CB  VAL A  83       2.503  -4.977  63.746  0.00  0.00           C  
ATOM    264  CG1 VAL A  83       1.297  -5.566  64.491  0.00  0.00           C  
ATOM    265  CG2 VAL A  83       3.280  -4.124  64.756  0.00  0.00           C  
ATOM    266  N   GLN A  84       2.491  -6.663  60.902  0.00  0.00           N  
ATOM    267  CA  GLN A  84       1.818  -7.546  59.939  0.00  0.00           C  
ATOM    268  C   GLN A  84       2.660  -8.791  59.644  0.00  0.00           C  
ATOM    269  O   GLN A  84       2.105  -9.879  59.565  0.00  0.00           O  
ATOM    270  CB  GLN A  84       1.480  -6.800  58.640  0.00  0.00           C  
ATOM    271  CG  GLN A  84       0.485  -5.656  58.876  0.00  0.00           C  
ATOM    272  CD  GLN A  84       0.111  -4.901  57.603  0.00  0.00           C  
ATOM    273  NE2 GLN A  84      -0.580  -3.794  57.734  0.00  0.00           N  
ATOM    274  OE1 GLN A  84       0.445  -5.262  56.488  0.00  0.00           O  
ATOM    275  N   ARG A  85       3.992  -8.659  59.557  0.00  0.00           N  
ATOM    276  CA  ARG A  85       4.901  -9.810  59.396  0.00  0.00           C  
ATOM    277  C   ARG A  85       4.876 -10.720  60.632  0.00  0.00           C  
ATOM    278  O   ARG A  85       4.726 -11.922  60.476  0.00  0.00           O  
ATOM    279  CB  ARG A  85       6.323  -9.339  59.034  0.00  0.00           C  
ATOM    280  CG  ARG A  85       6.395  -8.581  57.693  0.00  0.00           C  
ATOM    281  CD  ARG A  85       6.228  -9.464  56.439  0.00  0.00           C  
ATOM    282  NE  ARG A  85       7.534  -9.781  55.826  0.00  0.00           N  
ATOM    283  CZ  ARG A  85       8.221 -10.902  55.963  0.00  0.00           C  
ATOM    284  NH1 ARG A  85       7.723 -11.982  56.476  0.00  0.00           N1+
ATOM    285  NH2 ARG A  85       9.477 -10.951  55.635  0.00  0.00           N  
ATOM    286  N   MET A  86       4.871 -10.148  61.840  0.00  0.00           N  
ATOM    287  CA  MET A  86       4.720 -10.894  63.100  0.00  0.00           C  
ATOM    288  C   MET A  86       3.400 -11.684  63.176  0.00  0.00           C  
ATOM    289  O   MET A  86       3.357 -12.763  63.753  0.00  0.00           O  
ATOM    290  CB  MET A  86       4.799  -9.905  64.273  0.00  0.00           C  
ATOM    291  CG  MET A  86       5.057 -10.611  65.611  0.00  0.00           C  
ATOM    292  SD  MET A  86       4.959  -9.549  67.082  0.00  0.00           S  
ATOM    293  CE  MET A  86       3.170  -9.253  67.140  0.00  0.00           C  
ATOM    294  N   MET A  87       2.320 -11.160  62.586  0.00  0.00           N  
ATOM    295  CA  MET A  87       1.008 -11.827  62.517  0.00  0.00           C  
ATOM    296  C   MET A  87       0.938 -12.945  61.458  0.00  0.00           C  
ATOM    297  O   MET A  87      -0.079 -13.630  61.385  0.00  0.00           O  
ATOM    298  CB  MET A  87      -0.085 -10.776  62.261  0.00  0.00           C  
ATOM    299  CG  MET A  87      -0.296  -9.825  63.446  0.00  0.00           C  
ATOM    300  SD  MET A  87      -1.395 -10.441  64.747  0.00  0.00           S  
ATOM    301  CE  MET A  87      -1.232  -9.083  65.929  0.00  0.00           C  
ATOM    302  N   LEU A  88       1.986 -13.124  60.645  0.00  0.00           N  
ATOM    303  CA  LEU A  88       2.142 -14.234  59.694  0.00  0.00           C  
ATOM    304  C   LEU A  88       3.048 -15.354  60.236  0.00  0.00           C  
ATOM    305  O   LEU A  88       3.257 -16.348  59.545  0.00  0.00           O  
ATOM    306  CB  LEU A  88       2.676 -13.695  58.351  0.00  0.00           C  
ATOM    307  CG  LEU A  88       1.721 -12.758  57.591  0.00  0.00           C  
ATOM    308  CD1 LEU A  88       2.463 -12.117  56.415  0.00  0.00           C  
ATOM    309  CD2 LEU A  88       0.501 -13.498  57.041  0.00  0.00           C  
ATOM    310  N   TRP A  89       3.602 -15.211  61.444  0.00  0.00           N  
ATOM    311  CA  TRP A  89       4.351 -16.287  62.096  0.00  0.00           C  
ATOM    312  C   TRP A  89       3.391 -17.396  62.567  0.00  0.00           C  
ATOM    313  O   TRP A  89       2.250 -17.091  62.931  0.00  0.00           O  
ATOM    314  CB  TRP A  89       5.193 -15.722  63.251  0.00  0.00           C  
ATOM    315  CG  TRP A  89       6.237 -14.701  62.886  0.00  0.00           C  
ATOM    316  CD1 TRP A  89       6.646 -14.391  61.633  0.00  0.00           C  
ATOM    317  CD2 TRP A  89       7.045 -13.865  63.773  0.00  0.00           C  
ATOM    318  CE2 TRP A  89       7.926 -13.072  62.974  0.00  0.00           C  
ATOM    319  CE3 TRP A  89       7.144 -13.716  65.174  0.00  0.00           C  
ATOM    320  NE1 TRP A  89       7.623 -13.419  61.677  0.00  0.00           N  
ATOM    321  CZ2 TRP A  89       8.856 -12.185  63.534  0.00  0.00           C  
ATOM    322  CZ3 TRP A  89       8.081 -12.833  65.747  0.00  0.00           C  
ATOM    323  CH2 TRP A  89       8.934 -12.068  64.931  0.00  0.00           C  
ATOM    324  N   PRO A  90       3.821 -18.674  62.599  0.00  0.00           N  
ATOM    325  CA  PRO A  90       2.999 -19.764  63.125  0.00  0.00           C  
ATOM    326  C   PRO A  90       2.497 -19.457  64.542  0.00  0.00           C  
ATOM    327  O   PRO A  90       3.241 -18.900  65.355  0.00  0.00           O  
ATOM    328  CB  PRO A  90       3.899 -21.008  63.101  0.00  0.00           C  
ATOM    329  CG  PRO A  90       4.908 -20.700  61.995  0.00  0.00           C  
ATOM    330  CD  PRO A  90       5.099 -19.190  62.124  0.00  0.00           C  
ATOM    331  N   ARG A  91       1.261 -19.857  64.891  0.00  0.00           N  
ATOM    332  CA  ARG A  91       0.726 -19.631  66.255  0.00  0.00           C  
ATOM    333  C   ARG A  91       1.640 -20.231  67.332  0.00  0.00           C  
ATOM    334  O   ARG A  91       1.862 -19.596  68.357  0.00  0.00           O  
ATOM    335  CB  ARG A  91      -0.712 -20.156  66.419  0.00  0.00           C  
ATOM    336  CG  ARG A  91      -1.762 -19.350  65.633  0.00  0.00           C  
ATOM    337  CD  ARG A  91      -3.176 -19.784  66.056  0.00  0.00           C  
ATOM    338  NE  ARG A  91      -4.225 -19.217  65.178  0.00  0.00           N  
ATOM    339  CZ  ARG A  91      -5.441 -19.713  65.002  0.00  0.00           C  
ATOM    340  NH1 ARG A  91      -5.905 -20.692  65.724  0.00  0.00           N1+
ATOM    341  NH2 ARG A  91      -6.222 -19.253  64.065  0.00  0.00           N  
ATOM    342  N   MET A  92       2.265 -21.377  67.043  0.00  0.00           N  
ATOM    343  CA  MET A  92       3.314 -21.982  67.874  0.00  0.00           C  
ATOM    344  C   MET A  92       4.470 -21.017  68.196  0.00  0.00           C  
ATOM    345  O   MET A  92       4.870 -20.946  69.352  0.00  0.00           O  
ATOM    346  CB  MET A  92       3.863 -23.237  67.172  0.00  0.00           C  
ATOM    347  CG  MET A  92       2.924 -24.451  67.231  0.00  0.00           C  
ATOM    348  SD  MET A  92       2.921 -25.347  68.816  0.00  0.00           S  
ATOM    349  CE  MET A  92       1.460 -24.657  69.634  0.00  0.00           C  
ATOM    350  N   ALA A  93       4.965 -20.227  67.239  0.00  0.00           N  
ATOM    351  CA  ALA A  93       6.048 -19.261  67.469  0.00  0.00           C  
ATOM    352  C   ALA A  93       5.578 -17.989  68.210  0.00  0.00           C  
ATOM    353  O   ALA A  93       6.334 -17.372  68.964  0.00  0.00           O  
ATOM    354  CB  ALA A  93       6.672 -18.923  66.110  0.00  0.00           C  
ATOM    355  N   LEU A  94       4.311 -17.597  68.032  0.00  0.00           N  
ATOM    356  CA  LEU A  94       3.695 -16.486  68.768  0.00  0.00           C  
ATOM    357  C   LEU A  94       3.453 -16.825  70.251  0.00  0.00           C  
ATOM    358  O   LEU A  94       3.641 -15.958  71.111  0.00  0.00           O  
ATOM    359  CB  LEU A  94       2.388 -16.089  68.053  0.00  0.00           C  
ATOM    360  CG  LEU A  94       2.630 -15.187  66.827  0.00  0.00           C  
ATOM    361  CD1 LEU A  94       1.463 -15.276  65.846  0.00  0.00           C  
ATOM    362  CD2 LEU A  94       2.776 -13.722  67.257  0.00  0.00           C  
ATOM    363  N   GLU A  95       3.055 -18.068  70.541  0.00  0.00           N  
ATOM    364  CA  GLU A  95       2.619 -18.532  71.865  0.00  0.00           C  
ATOM    365  C   GLU A  95       3.731 -19.282  72.635  0.00  0.00           C  
ATOM    366  O   GLU A  95       4.060 -18.908  73.764  0.00  0.00           O  
ATOM    367  CB  GLU A  95       1.328 -19.371  71.704  0.00  0.00           C  
ATOM    368  CG  GLU A  95       0.148 -18.523  71.173  0.00  0.00           C  
ATOM    369  CD  GLU A  95      -1.147 -19.305  70.873  0.00  0.00           C  
ATOM    370  OE1 GLU A  95      -2.101 -18.652  70.383  0.00  0.00           O  
ATOM    371  OE2 GLU A  95      -1.194 -20.530  71.120  0.00  0.00           O1-
ATOM    372  N   ASN A  96       4.382 -20.281  72.026  0.00  0.00           N  
ATOM    373  CA  ASN A  96       5.364 -21.173  72.660  0.00  0.00           C  
ATOM    374  C   ASN A  96       6.823 -20.747  72.403  0.00  0.00           C  
ATOM    375  O   ASN A  96       7.591 -21.436  71.729  0.00  0.00           O  
ATOM    376  CB  ASN A  96       5.090 -22.636  72.244  0.00  0.00           C  
ATOM    377  CG  ASN A  96       3.926 -23.276  72.972  0.00  0.00           C  
ATOM    378  ND2 ASN A  96       3.368 -24.328  72.422  0.00  0.00           N  
ATOM    379  OD1 ASN A  96       3.541 -22.890  74.062  0.00  0.00           O  
ATOM    380  N   ARG A  97       7.248 -19.652  73.048  0.00  0.00           N  
ATOM    381  CA  ARG A  97       8.618 -19.069  73.005  0.00  0.00           C  
ATOM    382  C   ARG A  97       9.743 -19.921  73.639  0.00  0.00           C  
ATOM    383  O   ARG A  97      10.708 -19.378  74.173  0.00  0.00           O  
ATOM    384  CB  ARG A  97       8.595 -17.670  73.638  0.00  0.00           C  
ATOM    385  CG  ARG A  97       7.665 -16.695  72.919  0.00  0.00           C  
ATOM    386  CD  ARG A  97       7.753 -15.342  73.631  0.00  0.00           C  
ATOM    387  NE  ARG A  97       7.020 -14.310  72.884  0.00  0.00           N  
ATOM    388  CZ  ARG A  97       7.476 -13.651  71.835  0.00  0.00           C  
ATOM    389  NH1 ARG A  97       8.697 -13.788  71.389  0.00  0.00           N1+
ATOM    390  NH2 ARG A  97       6.683 -12.840  71.196  0.00  0.00           N  
ATOM    391  N   LEU A  98       9.585 -21.242  73.652  0.00  0.00           N  
ATOM    392  CA  LEU A  98      10.539 -22.234  74.162  0.00  0.00           C  
ATOM    393  C   LEU A  98      10.711 -23.439  73.214  0.00  0.00           C  
ATOM    394  O   LEU A  98      11.510 -24.323  73.515  0.00  0.00           O  
ATOM    395  CB  LEU A  98      10.098 -22.690  75.571  0.00  0.00           C  
ATOM    396  CG  LEU A  98      10.289 -21.645  76.687  0.00  0.00           C  
ATOM    397  CD1 LEU A  98       9.639 -22.145  77.978  0.00  0.00           C  
ATOM    398  CD2 LEU A  98      11.767 -21.374  76.986  0.00  0.00           C  
ATOM    399  N   SER A  99       9.984 -23.489  72.090  0.00  0.00           N  
ATOM    400  CA  SER A  99      10.235 -24.464  71.018  0.00  0.00           C  
ATOM    401  C   SER A  99      11.358 -23.983  70.084  0.00  0.00           C  
ATOM    402  O   SER A  99      11.722 -22.808  70.104  0.00  0.00           O  
ATOM    403  CB  SER A  99       8.947 -24.749  70.241  0.00  0.00           C  
ATOM    404  OG  SER A  99       9.118 -25.953  69.518  0.00  0.00           O  
ATOM    405  N   GLY A 100      11.913 -24.882  69.264  0.00  0.00           N  
ATOM    406  CA  GLY A 100      13.079 -24.599  68.410  0.00  0.00           C  
ATOM    407  C   GLY A 100      12.849 -23.562  67.298  0.00  0.00           C  
ATOM    408  O   GLY A 100      13.805 -22.947  66.834  0.00  0.00           O  
ATOM    409  N   GLU A 101      11.595 -23.331  66.907  0.00  0.00           N  
ATOM    410  CA  GLU A 101      11.196 -22.436  65.811  0.00  0.00           C  
ATOM    411  C   GLU A 101      10.933 -20.988  66.279  0.00  0.00           C  
ATOM    412  O   GLU A 101       9.845 -20.434  66.103  0.00  0.00           O  
ATOM    413  CB  GLU A 101       9.976 -23.021  65.088  0.00  0.00           C  
ATOM    414  CG  GLU A 101      10.165 -24.464  64.604  0.00  0.00           C  
ATOM    415  CD  GLU A 101       9.114 -24.751  63.533  0.00  0.00           C  
ATOM    416  OE1 GLU A 101       9.537 -24.945  62.367  0.00  0.00           O  
ATOM    417  OE2 GLU A 101       7.916 -24.615  63.865  0.00  0.00           O1-
ATOM    418  N   ASP A 102      11.908 -20.370  66.947  0.00  0.00           N  
ATOM    419  CA  ASP A 102      11.744 -19.039  67.551  0.00  0.00           C  
ATOM    420  C   ASP A 102      12.004 -17.895  66.551  0.00  0.00           C  
ATOM    421  O   ASP A 102      13.114 -17.359  66.454  0.00  0.00           O  
ATOM    422  CB  ASP A 102      12.580 -18.944  68.837  0.00  0.00           C  
ATOM    423  CG  ASP A 102      12.315 -17.674  69.663  0.00  0.00           C  
ATOM    424  OD1 ASP A 102      11.276 -16.997  69.512  0.00  0.00           O  
ATOM    425  OD2 ASP A 102      13.191 -17.340  70.497  0.00  0.00           O1-
ATOM    426  N   TYR A 103      10.944 -17.500  65.836  0.00  0.00           N  
ATOM    427  CA  TYR A 103      10.927 -16.349  64.927  0.00  0.00           C  
ATOM    428  C   TYR A 103      11.198 -15.023  65.665  0.00  0.00           C  
ATOM    429  O   TYR A 103      10.528 -14.668  66.643  0.00  0.00           O  
ATOM    430  CB  TYR A 103       9.580 -16.247  64.195  0.00  0.00           C  
ATOM    431  CG  TYR A 103       9.340 -17.215  63.048  0.00  0.00           C  
ATOM    432  CD1 TYR A 103       9.382 -16.749  61.718  0.00  0.00           C  
ATOM    433  CD2 TYR A 103       8.997 -18.556  63.304  0.00  0.00           C  
ATOM    434  CE1 TYR A 103       9.071 -17.614  60.651  0.00  0.00           C  
ATOM    435  CE2 TYR A 103       8.679 -19.425  62.244  0.00  0.00           C  
ATOM    436  CZ  TYR A 103       8.709 -18.954  60.915  0.00  0.00           C  
ATOM    437  OH  TYR A 103       8.403 -19.794  59.893  0.00  0.00           O  
ATOM    438  N   ARG A 104      12.154 -14.229  65.164  0.00  0.00           N  
ATOM    439  CA  ARG A 104      12.583 -12.957  65.781  0.00  0.00           C  
ATOM    440  C   ARG A 104      12.850 -11.864  64.749  0.00  0.00           C  
ATOM    441  O   ARG A 104      13.228 -12.139  63.616  0.00  0.00           O  
ATOM    442  CB  ARG A 104      13.850 -13.196  66.620  0.00  0.00           C  
ATOM    443  CG  ARG A 104      13.654 -14.157  67.805  0.00  0.00           C  
ATOM    444  CD  ARG A 104      15.007 -14.384  68.482  0.00  0.00           C  
ATOM    445  NE  ARG A 104      14.973 -15.490  69.455  0.00  0.00           N  
ATOM    446  CZ  ARG A 104      16.015 -16.167  69.893  0.00  0.00           C  
ATOM    447  NH1 ARG A 104      17.233 -15.809  69.594  0.00  0.00           N1+
ATOM    448  NH2 ARG A 104      15.846 -17.219  70.633  0.00  0.00           N  
ATOM    449  N   PHE A 105      12.748 -10.603  65.179  0.00  0.00           N  
ATOM    450  CA  PHE A 105      13.327  -9.470  64.451  0.00  0.00           C  
ATOM    451  C   PHE A 105      14.699  -9.113  65.033  0.00  0.00           C  
ATOM    452  O   PHE A 105      14.799  -8.802  66.221  0.00  0.00           O  
ATOM    453  CB  PHE A 105      12.389  -8.255  64.479  0.00  0.00           C  
ATOM    454  CG  PHE A 105      11.057  -8.462  63.785  0.00  0.00           C  
ATOM    455  CD1 PHE A 105      10.998  -8.603  62.384  0.00  0.00           C  
ATOM    456  CD2 PHE A 105       9.874  -8.525  64.544  0.00  0.00           C  
ATOM    457  CE1 PHE A 105       9.759  -8.816  61.751  0.00  0.00           C  
ATOM    458  CE2 PHE A 105       8.640  -8.741  63.908  0.00  0.00           C  
ATOM    459  CZ  PHE A 105       8.582  -8.889  62.513  0.00  0.00           C  
ATOM    460  N   LEU A 106      15.737  -9.110  64.200  0.00  0.00           N  
ATOM    461  CA  LEU A 106      17.046  -8.517  64.477  0.00  0.00           C  
ATOM    462  C   LEU A 106      17.108  -7.076  63.955  0.00  0.00           C  
ATOM    463  O   LEU A 106      16.496  -6.745  62.936  0.00  0.00           O  
ATOM    464  CB  LEU A 106      18.165  -9.354  63.823  0.00  0.00           C  
ATOM    465  CG  LEU A 106      18.452 -10.719  64.473  0.00  0.00           C  
ATOM    466  CD1 LEU A 106      19.474 -11.478  63.630  0.00  0.00           C  
ATOM    467  CD2 LEU A 106      19.073 -10.586  65.865  0.00  0.00           C  
ATOM    468  N   LEU A 107      17.912  -6.240  64.611  0.00  0.00           N  
ATOM    469  CA  LEU A 107      18.435  -5.007  64.020  0.00  0.00           C  
ATOM    470  C   LEU A 107      19.806  -5.303  63.389  0.00  0.00           C  
ATOM    471  O   LEU A 107      20.650  -5.943  64.015  0.00  0.00           O  
ATOM    472  CB  LEU A 107      18.502  -3.914  65.103  0.00  0.00           C  
ATOM    473  CG  LEU A 107      18.751  -2.489  64.574  0.00  0.00           C  
ATOM    474  CD1 LEU A 107      17.598  -2.002  63.690  0.00  0.00           C  
ATOM    475  CD2 LEU A 107      18.906  -1.527  65.753  0.00  0.00           C  
ATOM    476  N   ARG A 108      20.042  -4.834  62.161  0.00  0.00           N  
ATOM    477  CA  ARG A 108      21.342  -4.915  61.473  0.00  0.00           C  
ATOM    478  C   ARG A 108      21.790  -3.520  61.033  0.00  0.00           C  
ATOM    479  O   ARG A 108      20.967  -2.721  60.586  0.00  0.00           O  
ATOM    480  CB  ARG A 108      21.257  -5.888  60.278  0.00  0.00           C  
ATOM    481  CG  ARG A 108      21.065  -7.381  60.629  0.00  0.00           C  
ATOM    482  CD  ARG A 108      22.256  -7.970  61.402  0.00  0.00           C  
ATOM    483  NE  ARG A 108      22.269  -9.451  61.401  0.00  0.00           N  
ATOM    484  CZ  ARG A 108      23.222 -10.223  61.890  0.00  0.00           C  
ATOM    485  NH1 ARG A 108      24.282  -9.738  62.479  0.00  0.00           N1+
ATOM    486  NH2 ARG A 108      23.125 -11.512  61.797  0.00  0.00           N  
ATOM    487  N   GLU A 109      23.085  -3.234  61.149  0.00  0.00           N  
ATOM    488  CA  GLU A 109      23.705  -2.057  60.527  0.00  0.00           C  
ATOM    489  C   GLU A 109      23.908  -2.312  59.020  0.00  0.00           C  
ATOM    490  O   GLU A 109      24.106  -3.452  58.592  0.00  0.00           O  
ATOM    491  CB  GLU A 109      25.012  -1.684  61.256  0.00  0.00           C  
ATOM    492  CG  GLU A 109      25.494  -0.276  60.865  0.00  0.00           C  
ATOM    493  CD  GLU A 109      26.781   0.170  61.573  0.00  0.00           C  
ATOM    494  OE1 GLU A 109      27.571   0.918  60.953  0.00  0.00           O  
ATOM    495  OE2 GLU A 109      26.990  -0.128  62.772  0.00  0.00           O1-
ATOM    496  N   LYS A 110      23.818  -1.252  58.214  0.00  0.00           N  
ATOM    497  CA  LYS A 110      23.857  -1.279  56.751  0.00  0.00           C  
ATOM    498  C   LYS A 110      24.921  -0.312  56.229  0.00  0.00           C  
ATOM    499  O   LYS A 110      24.943   0.857  56.612  0.00  0.00           O  
ATOM    500  CB  LYS A 110      22.447  -0.940  56.251  0.00  0.00           C  
ATOM    501  CG  LYS A 110      22.350  -0.840  54.727  0.00  0.00           C  
ATOM    502  CD  LYS A 110      20.903  -0.546  54.322  0.00  0.00           C  
ATOM    503  CE  LYS A 110      20.870  -0.298  52.817  0.00  0.00           C  
ATOM    504  NZ  LYS A 110      19.498  -0.055  52.325  0.00  0.00           N1+
ATOM    505  N   ASN A 111      25.755  -0.796  55.313  0.00  0.00           N  
ATOM    506  CA  ASN A 111      26.850  -0.035  54.714  0.00  0.00           C  
ATOM    507  C   ASN A 111      26.347   1.071  53.758  0.00  0.00           C  
ATOM    508  O   ASN A 111      25.211   1.037  53.276  0.00  0.00           O  
ATOM    509  CB  ASN A 111      27.761  -1.034  53.987  0.00  0.00           C  
ATOM    510  CG  ASN A 111      28.512  -1.991  54.889  0.00  0.00           C  
ATOM    511  ND2 ASN A 111      28.788  -3.177  54.402  0.00  0.00           N  
ATOM    512  OD1 ASN A 111      28.878  -1.686  56.010  0.00  0.00           O  
ATOM    513  N   LEU A 112      27.215   2.044  53.447  0.00  0.00           N  
ATOM    514  CA  LEU A 112      26.904   3.204  52.587  0.00  0.00           C  
ATOM    515  C   LEU A 112      26.618   2.850  51.114  0.00  0.00           C  
ATOM    516  O   LEU A 112      25.894   3.579  50.441  0.00  0.00           O  
ATOM    517  CB  LEU A 112      28.071   4.209  52.655  0.00  0.00           C  
ATOM    518  CG  LEU A 112      28.179   4.996  53.974  0.00  0.00           C  
ATOM    519  CD1 LEU A 112      29.501   5.765  54.002  0.00  0.00           C  
ATOM    520  CD2 LEU A 112      27.043   6.010  54.133  0.00  0.00           C  
ATOM    521  N   ASP A 113      27.148   1.731  50.619  0.00  0.00           N  
ATOM    522  CA  ASP A 113      26.811   1.136  49.313  0.00  0.00           C  
ATOM    523  C   ASP A 113      25.416   0.472  49.305  0.00  0.00           C  
ATOM    524  O   ASP A 113      24.887   0.103  48.257  0.00  0.00           O  
ATOM    525  CB  ASP A 113      27.898   0.106  48.943  0.00  0.00           C  
ATOM    526  CG  ASP A 113      27.895  -1.128  49.858  0.00  0.00           C  
ATOM    527  OD1 ASP A 113      27.400  -1.025  50.999  0.00  0.00           O  
ATOM    528  OD2 ASP A 113      28.352  -2.212  49.448  0.00  0.00           O1-
ATOM    529  N   GLY A 114      24.812   0.321  50.484  0.00  0.00           N  
ATOM    530  CA  GLY A 114      23.548  -0.353  50.710  0.00  0.00           C  
ATOM    531  C   GLY A 114      23.654  -1.856  50.975  0.00  0.00           C  
ATOM    532  O   GLY A 114      22.603  -2.489  51.114  0.00  0.00           O  
ATOM    533  N   SER A 115      24.859  -2.426  51.069  0.00  0.00           N  
ATOM    534  CA  SER A 115      25.050  -3.845  51.381  0.00  0.00           C  
ATOM    535  C   SER A 115      24.886  -4.151  52.875  0.00  0.00           C  
ATOM    536  O   SER A 115      25.131  -3.323  53.756  0.00  0.00           O  
ATOM    537  CB  SER A 115      26.388  -4.378  50.838  0.00  0.00           C  
ATOM    538  OG  SER A 115      27.507  -3.844  51.518  0.00  0.00           O  
ATOM    539  N   ILE A 116      24.481  -5.391  53.151  0.00  0.00           N  
ATOM    540  CA  ILE A 116      24.757  -6.095  54.407  0.00  0.00           C  
ATOM    541  C   ILE A 116      25.669  -7.263  54.026  0.00  0.00           C  
ATOM    542  O   ILE A 116      25.548  -7.804  52.924  0.00  0.00           O  
ATOM    543  CB  ILE A 116      23.473  -6.574  55.121  0.00  0.00           C  
ATOM    544  CG1 ILE A 116      22.437  -5.438  55.260  0.00  0.00           C  
ATOM    545  CG2 ILE A 116      23.819  -7.171  56.501  0.00  0.00           C  
ATOM    546  CD1 ILE A 116      21.154  -5.886  55.966  0.00  0.00           C  
ATOM    547  N   HIS A 117      26.609  -7.624  54.897  0.00  0.00           N  
ATOM    548  CA  HIS A 117      27.732  -8.495  54.555  0.00  0.00           C  
ATOM    549  C   HIS A 117      27.359  -9.993  54.486  0.00  0.00           C  
ATOM    550  O   HIS A 117      27.796 -10.802  55.301  0.00  0.00           O  
ATOM    551  CB  HIS A 117      28.905  -8.161  55.493  0.00  0.00           C  
ATOM    552  CG  HIS A 117      30.258  -8.518  54.932  0.00  0.00           C  
ATOM    553  CD2 HIS A 117      31.272  -9.150  55.600  0.00  0.00           C  
ATOM    554  ND1 HIS A 117      30.749  -8.167  53.692  0.00  0.00           N  
ATOM    555  CE1 HIS A 117      32.024  -8.585  53.616  0.00  0.00           C  
ATOM    556  NE2 HIS A 117      32.386  -9.189  54.756  0.00  0.00           N  
ATOM    557  N   TYR A 118      26.560 -10.371  53.485  0.00  0.00           N  
ATOM    558  CA  TYR A 118      26.357 -11.765  53.082  0.00  0.00           C  
ATOM    559  C   TYR A 118      27.451 -12.178  52.091  0.00  0.00           C  
ATOM    560  O   TYR A 118      27.600 -11.567  51.035  0.00  0.00           O  
ATOM    561  CB  TYR A 118      24.959 -11.963  52.476  0.00  0.00           C  
ATOM    562  CG  TYR A 118      23.828 -11.597  53.415  0.00  0.00           C  
ATOM    563  CD1 TYR A 118      23.546 -12.407  54.534  0.00  0.00           C  
ATOM    564  CD2 TYR A 118      23.097 -10.413  53.202  0.00  0.00           C  
ATOM    565  CE1 TYR A 118      22.566 -12.010  55.466  0.00  0.00           C  
ATOM    566  CE2 TYR A 118      22.102 -10.031  54.121  0.00  0.00           C  
ATOM    567  CZ  TYR A 118      21.850 -10.811  55.268  0.00  0.00           C  
ATOM    568  OH  TYR A 118      20.964 -10.362  56.194  0.00  0.00           O  
ATOM    569  N   GLY A 119      28.195 -13.243  52.400  0.00  0.00           N  
ATOM    570  CA  GLY A 119      29.377 -13.672  51.636  0.00  0.00           C  
ATOM    571  C   GLY A 119      29.134 -14.212  50.215  0.00  0.00           C  
ATOM    572  O   GLY A 119      30.070 -14.719  49.605  0.00  0.00           O  
ATOM    573  N   SER A 120      27.910 -14.148  49.676  0.00  0.00           N  
ATOM    574  CA  SER A 120      27.611 -14.554  48.295  0.00  0.00           C  
ATOM    575  C   SER A 120      26.412 -13.812  47.702  0.00  0.00           C  
ATOM    576  O   SER A 120      25.313 -13.806  48.259  0.00  0.00           O  
ATOM    577  CB  SER A 120      27.359 -16.062  48.216  0.00  0.00           C  
ATOM    578  OG  SER A 120      27.090 -16.438  46.873  0.00  0.00           O  
ATOM    579  N   LEU A 121      26.606 -13.267  46.497  0.00  0.00           N  
ATOM    580  CA  LEU A 121      25.574 -12.602  45.694  0.00  0.00           C  
ATOM    581  C   LEU A 121      24.432 -13.552  45.272  0.00  0.00           C  
ATOM    582  O   LEU A 121      23.311 -13.101  45.030  0.00  0.00           O  
ATOM    583  CB  LEU A 121      26.290 -11.985  44.474  0.00  0.00           C  
ATOM    584  CG  LEU A 121      25.407 -11.161  43.517  0.00  0.00           C  
ATOM    585  CD1 LEU A 121      24.795  -9.936  44.197  0.00  0.00           C  
ATOM    586  CD2 LEU A 121      26.254 -10.681  42.337  0.00  0.00           C  
ATOM    587  N   GLN A 122      24.683 -14.867  45.203  0.00  0.00           N  
ATOM    588  CA  GLN A 122      23.664 -15.846  44.800  0.00  0.00           C  
ATOM    589  C   GLN A 122      22.500 -15.934  45.795  0.00  0.00           C  
ATOM    590  O   GLN A 122      21.353 -16.073  45.367  0.00  0.00           O  
ATOM    591  CB  GLN A 122      24.288 -17.236  44.604  0.00  0.00           C  
ATOM    592  CG  GLN A 122      25.095 -17.350  43.302  0.00  0.00           C  
ATOM    593  CD  GLN A 122      25.573 -18.778  43.043  0.00  0.00           C  
ATOM    594  NE2 GLN A 122      25.842 -19.147  41.810  0.00  0.00           N  
ATOM    595  OE1 GLN A 122      25.716 -19.593  43.935  0.00  0.00           O  
ATOM    596  N   SER A 123      22.759 -15.802  47.101  0.00  0.00           N  
ATOM    597  CA  SER A 123      21.707 -15.864  48.125  0.00  0.00           C  
ATOM    598  C   SER A 123      20.695 -14.725  47.963  0.00  0.00           C  
ATOM    599  O   SER A 123      19.490 -14.954  48.018  0.00  0.00           O  
ATOM    600  CB  SER A 123      22.320 -15.843  49.529  0.00  0.00           C  
ATOM    601  OG  SER A 123      23.261 -16.894  49.652  0.00  0.00           O  
ATOM    602  N   TRP A 124      21.165 -13.511  47.654  0.00  0.00           N  
ATOM    603  CA  TRP A 124      20.303 -12.342  47.441  0.00  0.00           C  
ATOM    604  C   TRP A 124      19.370 -12.497  46.224  0.00  0.00           C  
ATOM    605  O   TRP A 124      18.185 -12.157  46.291  0.00  0.00           O  
ATOM    606  CB  TRP A 124      21.194 -11.103  47.306  0.00  0.00           C  
ATOM    607  CG  TRP A 124      20.442  -9.816  47.190  0.00  0.00           C  
ATOM    608  CD1 TRP A 124      19.961  -9.098  48.229  0.00  0.00           C  
ATOM    609  CD2 TRP A 124      20.041  -9.096  45.983  0.00  0.00           C  
ATOM    610  CE2 TRP A 124      19.305  -7.938  46.375  0.00  0.00           C  
ATOM    611  CE3 TRP A 124      20.217  -9.306  44.597  0.00  0.00           C  
ATOM    612  NE1 TRP A 124      19.295  -7.986  47.753  0.00  0.00           N  
ATOM    613  CZ2 TRP A 124      18.771  -7.034  45.445  0.00  0.00           C  
ATOM    614  CZ3 TRP A 124      19.685  -8.406  43.653  0.00  0.00           C  
ATOM    615  CH2 TRP A 124      18.964  -7.274  44.073  0.00  0.00           C  
ATOM    616  N   LEU A 125      19.879 -13.072  45.126  0.00  0.00           N  
ATOM    617  CA  LEU A 125      19.081 -13.391  43.934  0.00  0.00           C  
ATOM    618  C   LEU A 125      18.032 -14.481  44.209  0.00  0.00           C  
ATOM    619  O   LEU A 125      16.920 -14.418  43.685  0.00  0.00           O  
ATOM    620  CB  LEU A 125      20.018 -13.820  42.791  0.00  0.00           C  
ATOM    621  CG  LEU A 125      20.838 -12.670  42.179  0.00  0.00           C  
ATOM    622  CD1 LEU A 125      21.887 -13.243  41.224  0.00  0.00           C  
ATOM    623  CD2 LEU A 125      19.962 -11.695  41.386  0.00  0.00           C  
ATOM    624  N   ARG A 126      18.361 -15.467  45.053  0.00  0.00           N  
ATOM    625  CA  ARG A 126      17.427 -16.529  45.449  0.00  0.00           C  
ATOM    626  C   ARG A 126      16.277 -15.967  46.291  0.00  0.00           C  
ATOM    627  O   ARG A 126      15.119 -16.172  45.939  0.00  0.00           O  
ATOM    628  CB  ARG A 126      18.212 -17.649  46.151  0.00  0.00           C  
ATOM    629  CG  ARG A 126      17.455 -18.984  46.147  0.00  0.00           C  
ATOM    630  CD  ARG A 126      18.338 -20.075  46.768  0.00  0.00           C  
ATOM    631  NE  ARG A 126      17.733 -21.412  46.633  0.00  0.00           N  
ATOM    632  CZ  ARG A 126      18.310 -22.560  46.943  0.00  0.00           C  
ATOM    633  NH1 ARG A 126      19.514 -22.618  47.442  0.00  0.00           N1+
ATOM    634  NH2 ARG A 126      17.676 -23.685  46.773  0.00  0.00           N  
ATOM    635  N   VAL A 127      16.591 -15.159  47.308  0.00  0.00           N  
ATOM    636  CA  VAL A 127      15.602 -14.491  48.179  0.00  0.00           C  
ATOM    637  C   VAL A 127      14.674 -13.551  47.395  0.00  0.00           C  
ATOM    638  O   VAL A 127      13.483 -13.475  47.697  0.00  0.00           O  
ATOM    639  CB  VAL A 127      16.327 -13.748  49.325  0.00  0.00           C  
ATOM    640  CG1 VAL A 127      15.400 -12.860  50.167  0.00  0.00           C  
ATOM    641  CG2 VAL A 127      16.980 -14.748  50.288  0.00  0.00           C  
ATOM    642  N   THR A 128      15.157 -12.858  46.355  0.00  0.00           N  
ATOM    643  CA  THR A 128      14.287 -11.996  45.525  0.00  0.00           C  
ATOM    644  C   THR A 128      13.316 -12.786  44.640  0.00  0.00           C  
ATOM    645  O   THR A 128      12.156 -12.385  44.520  0.00  0.00           O  
ATOM    646  CB  THR A 128      15.065 -10.961  44.689  0.00  0.00           C  
ATOM    647  CG2 THR A 128      15.258  -9.653  45.452  0.00  0.00           C  
ATOM    648  OG1 THR A 128      16.348 -11.395  44.306  0.00  0.00           O  
ATOM    649  N   GLU A 129      13.726 -13.928  44.082  0.00  0.00           N  
ATOM    650  CA  GLU A 129      12.830 -14.850  43.361  0.00  0.00           C  
ATOM    651  C   GLU A 129      11.825 -15.539  44.309  0.00  0.00           C  
ATOM    652  O   GLU A 129      10.649 -15.674  43.967  0.00  0.00           O  
ATOM    653  CB  GLU A 129      13.696 -15.844  42.563  0.00  0.00           C  
ATOM    654  CG  GLU A 129      12.974 -17.055  41.946  0.00  0.00           C  
ATOM    655  CD  GLU A 129      11.857 -16.751  40.934  0.00  0.00           C  
ATOM    656  OE1 GLU A 129      11.106 -17.704  40.598  0.00  0.00           O  
ATOM    657  OE2 GLU A 129      11.703 -15.604  40.460  0.00  0.00           O1-
ATOM    658  N   GLU A 130      12.232 -15.896  45.531  0.00  0.00           N  
ATOM    659  CA  GLU A 130      11.324 -16.430  46.558  0.00  0.00           C  
ATOM    660  C   GLU A 130      10.280 -15.376  46.989  0.00  0.00           C  
ATOM    661  O   GLU A 130       9.079 -15.660  47.008  0.00  0.00           O  
ATOM    662  CB  GLU A 130      12.136 -16.960  47.759  0.00  0.00           C  
ATOM    663  CG  GLU A 130      11.677 -18.352  48.230  0.00  0.00           C  
ATOM    664  CD  GLU A 130      12.127 -19.462  47.258  0.00  0.00           C  
ATOM    665  OE1 GLU A 130      11.277 -19.943  46.458  0.00  0.00           O  
ATOM    666  OE2 GLU A 130      13.335 -19.789  47.233  0.00  0.00           O1-
ATOM    667  N   ARG A 131      10.696 -14.117  47.220  0.00  0.00           N  
ATOM    668  CA  ARG A 131       9.789 -12.986  47.522  0.00  0.00           C  
ATOM    669  C   ARG A 131       8.794 -12.741  46.378  0.00  0.00           C  
ATOM    670  O   ARG A 131       7.628 -12.442  46.643  0.00  0.00           O  
ATOM    671  CB  ARG A 131      10.610 -11.715  47.845  0.00  0.00           C  
ATOM    672  CG  ARG A 131       9.805 -10.632  48.600  0.00  0.00           C  
ATOM    673  CD  ARG A 131      10.537  -9.272  48.691  0.00  0.00           C  
ATOM    674  NE  ARG A 131      10.682  -8.747  50.076  0.00  0.00           N  
ATOM    675  CZ  ARG A 131      10.022  -7.769  50.691  0.00  0.00           C  
ATOM    676  NH1 ARG A 131       8.969  -7.188  50.187  0.00  0.00           N1+
ATOM    677  NH2 ARG A 131      10.410  -7.338  51.860  0.00  0.00           N  
ATOM    678  N   ARG A 132       9.218 -12.910  45.116  0.00  0.00           N  
ATOM    679  CA  ARG A 132       8.337 -12.832  43.934  0.00  0.00           C  
ATOM    680  C   ARG A 132       7.245 -13.905  43.993  0.00  0.00           C  
ATOM    681  O   ARG A 132       6.073 -13.574  43.842  0.00  0.00           O  
ATOM    682  CB  ARG A 132       9.180 -12.923  42.645  0.00  0.00           C  
ATOM    683  CG  ARG A 132       8.393 -12.514  41.388  0.00  0.00           C  
ATOM    684  CD  ARG A 132       9.233 -12.660  40.103  0.00  0.00           C  
ATOM    685  NE  ARG A 132       9.526 -14.071  39.784  0.00  0.00           N  
ATOM    686  CZ  ARG A 132       8.664 -14.985  39.385  0.00  0.00           C  
ATOM    687  NH1 ARG A 132       7.473 -14.679  38.968  0.00  0.00           N1+
ATOM    688  NH2 ARG A 132       8.979 -16.242  39.415  0.00  0.00           N  
ATOM    689  N   ARG A 133       7.600 -15.153  44.316  0.00  0.00           N  
ATOM    690  CA  ARG A 133       6.642 -16.268  44.480  0.00  0.00           C  
ATOM    691  C   ARG A 133       5.697 -16.071  45.664  0.00  0.00           C  
ATOM    692  O   ARG A 133       4.523 -16.413  45.560  0.00  0.00           O  
ATOM    693  CB  ARG A 133       7.404 -17.584  44.660  0.00  0.00           C  
ATOM    694  CG  ARG A 133       8.204 -17.970  43.414  0.00  0.00           C  
ATOM    695  CD  ARG A 133       9.201 -19.056  43.804  0.00  0.00           C  
ATOM    696  NE  ARG A 133      10.098 -19.349  42.687  0.00  0.00           N  
ATOM    697  CZ  ARG A 133      11.079 -20.219  42.708  0.00  0.00           C  
ATOM    698  NH1 ARG A 133      11.385 -20.922  43.767  0.00  0.00           N1+
ATOM    699  NH2 ARG A 133      11.782 -20.338  41.619  0.00  0.00           N  
ATOM    700  N   MET A 134       6.170 -15.510  46.779  0.00  0.00           N  
ATOM    701  CA  MET A 134       5.313 -15.169  47.926  0.00  0.00           C  
ATOM    702  C   MET A 134       4.286 -14.083  47.575  0.00  0.00           C  
ATOM    703  O   MET A 134       3.139 -14.171  48.009  0.00  0.00           O  
ATOM    704  CB  MET A 134       6.166 -14.723  49.121  0.00  0.00           C  
ATOM    705  CG  MET A 134       6.956 -15.877  49.742  0.00  0.00           C  
ATOM    706  SD  MET A 134       7.976 -15.334  51.134  0.00  0.00           S  
ATOM    707  CE  MET A 134       8.717 -16.915  51.631  0.00  0.00           C  
ATOM    708  N   MET A 135       4.661 -13.101  46.746  0.00  0.00           N  
ATOM    709  CA  MET A 135       3.728 -12.096  46.225  0.00  0.00           C  
ATOM    710  C   MET A 135       2.753 -12.687  45.190  0.00  0.00           C  
ATOM    711  O   MET A 135       1.562 -12.402  45.262  0.00  0.00           O  
ATOM    712  CB  MET A 135       4.517 -10.900  45.670  0.00  0.00           C  
ATOM    713  CG  MET A 135       3.589  -9.727  45.324  0.00  0.00           C  
ATOM    714  SD  MET A 135       4.428  -8.221  44.752  0.00  0.00           S  
ATOM    715  CE  MET A 135       5.153  -7.637  46.307  0.00  0.00           C  
ATOM    716  N   GLU A 136       3.207 -13.565  44.287  0.00  0.00           N  
ATOM    717  CA  GLU A 136       2.332 -14.289  43.341  0.00  0.00           C  
ATOM    718  C   GLU A 136       1.328 -15.224  44.041  0.00  0.00           C  
ATOM    719  O   GLU A 136       0.236 -15.452  43.524  0.00  0.00           O  
ATOM    720  CB  GLU A 136       3.179 -15.097  42.337  0.00  0.00           C  
ATOM    721  CG  GLU A 136       3.856 -14.199  41.291  0.00  0.00           C  
ATOM    722  CD  GLU A 136       4.700 -14.974  40.265  0.00  0.00           C  
ATOM    723  OE1 GLU A 136       4.736 -14.544  39.092  0.00  0.00           O  
ATOM    724  OE2 GLU A 136       5.420 -15.939  40.616  0.00  0.00           O1-
ATOM    725  N   ARG A 137       1.673 -15.735  45.231  0.00  0.00           N  
ATOM    726  CA  ARG A 137       0.782 -16.506  46.116  0.00  0.00           C  
ATOM    727  C   ARG A 137      -0.090 -15.636  47.038  0.00  0.00           C  
ATOM    728  O   ARG A 137      -0.946 -16.177  47.725  0.00  0.00           O  
ATOM    729  CB  ARG A 137       1.623 -17.496  46.938  0.00  0.00           C  
ATOM    730  CG  ARG A 137       2.202 -18.657  46.112  0.00  0.00           C  
ATOM    731  CD  ARG A 137       3.215 -19.426  46.972  0.00  0.00           C  
ATOM    732  NE  ARG A 137       3.771 -20.606  46.280  0.00  0.00           N  
ATOM    733  CZ  ARG A 137       4.880 -21.248  46.609  0.00  0.00           C  
ATOM    734  NH1 ARG A 137       5.662 -20.844  47.571  0.00  0.00           N1+
ATOM    735  NH2 ARG A 137       5.230 -22.333  45.978  0.00  0.00           N  
ATOM    736  N   GLY A 138       0.110 -14.316  47.063  0.00  0.00           N  
ATOM    737  CA  GLY A 138      -0.686 -13.369  47.856  0.00  0.00           C  
ATOM    738  C   GLY A 138      -0.304 -13.219  49.337  0.00  0.00           C  
ATOM    739  O   GLY A 138      -0.977 -12.476  50.046  0.00  0.00           O  
ATOM    740  N   PHE A 139       0.769 -13.863  49.815  0.00  0.00           N  
ATOM    741  CA  PHE A 139       1.196 -13.789  51.226  0.00  0.00           C  
ATOM    742  C   PHE A 139       1.805 -12.437  51.621  0.00  0.00           C  
ATOM    743  O   PHE A 139       1.794 -12.065  52.793  0.00  0.00           O  
ATOM    744  CB  PHE A 139       2.212 -14.900  51.519  0.00  0.00           C  
ATOM    745  CG  PHE A 139       1.623 -16.294  51.524  0.00  0.00           C  
ATOM    746  CD1 PHE A 139       0.762 -16.680  52.568  0.00  0.00           C  
ATOM    747  CD2 PHE A 139       1.951 -17.213  50.511  0.00  0.00           C  
ATOM    748  CE1 PHE A 139       0.227 -17.978  52.597  0.00  0.00           C  
ATOM    749  CE2 PHE A 139       1.414 -18.513  50.542  0.00  0.00           C  
ATOM    750  CZ  PHE A 139       0.552 -18.895  51.584  0.00  0.00           C  
ATOM    751  N   LEU A 140       2.344 -11.693  50.652  0.00  0.00           N  
ATOM    752  CA  LEU A 140       2.796 -10.318  50.852  0.00  0.00           C  
ATOM    753  C   LEU A 140       1.737  -9.361  50.292  0.00  0.00           C  
ATOM    754  O   LEU A 140       1.405  -9.488  49.109  0.00  0.00           O  
ATOM    755  CB  LEU A 140       4.168 -10.111  50.187  0.00  0.00           C  
ATOM    756  CG  LEU A 140       5.312 -10.887  50.865  0.00  0.00           C  
ATOM    757  CD1 LEU A 140       6.581 -10.754  50.024  0.00  0.00           C  
ATOM    758  CD2 LEU A 140       5.623 -10.362  52.271  0.00  0.00           C  
ATOM    759  N   PRO A 141       1.229  -8.389  51.078  0.00  0.00           N  
ATOM    760  CA  PRO A 141       0.274  -7.415  50.570  0.00  0.00           C  
ATOM    761  C   PRO A 141       0.918  -6.619  49.434  0.00  0.00           C  
ATOM    762  O   PRO A 141       1.932  -5.941  49.618  0.00  0.00           O  
ATOM    763  CB  PRO A 141      -0.122  -6.543  51.767  0.00  0.00           C  
ATOM    764  CG  PRO A 141       1.072  -6.663  52.714  0.00  0.00           C  
ATOM    765  CD  PRO A 141       1.569  -8.087  52.462  0.00  0.00           C  
ATOM    766  N   GLN A 142       0.330  -6.717  48.242  0.00  0.00           N  
ATOM    767  CA  GLN A 142       0.775  -5.963  47.078  0.00  0.00           C  
ATOM    768  C   GLN A 142       0.675  -4.460  47.408  0.00  0.00           C  
ATOM    769  O   GLN A 142      -0.394  -4.010  47.837  0.00  0.00           O  
ATOM    770  CB  GLN A 142      -0.076  -6.382  45.870  0.00  0.00           C  
ATOM    771  CG  GLN A 142       0.469  -5.865  44.533  0.00  0.00           C  
ATOM    772  CD  GLN A 142      -0.282  -6.484  43.356  0.00  0.00           C  
ATOM    773  NE2 GLN A 142       0.402  -7.113  42.425  0.00  0.00           N  
ATOM    774  OE1 GLN A 142      -1.496  -6.441  43.255  0.00  0.00           O  
ATOM    775  N   PRO A 143       1.761  -3.673  47.272  0.00  0.00           N  
ATOM    776  CA  PRO A 143       1.742  -2.267  47.659  0.00  0.00           C  
ATOM    777  C   PRO A 143       0.674  -1.530  46.848  0.00  0.00           C  
ATOM    778  O   PRO A 143       0.621  -1.673  45.629  0.00  0.00           O  
ATOM    779  CB  PRO A 143       3.159  -1.742  47.399  0.00  0.00           C  
ATOM    780  CG  PRO A 143       3.715  -2.699  46.343  0.00  0.00           C  
ATOM    781  CD  PRO A 143       3.055  -4.028  46.707  0.00  0.00           C  
ATOM    782  N   GLN A 144      -0.164  -0.723  47.509  0.00  0.00           N  
ATOM    783  CA  GLN A 144      -1.327  -0.054  46.898  0.00  0.00           C  
ATOM    784  C   GLN A 144      -0.960   1.122  45.962  0.00  0.00           C  
ATOM    785  O   GLN A 144      -1.676   2.123  45.876  0.00  0.00           O  
ATOM    786  CB  GLN A 144      -2.354   0.355  47.972  0.00  0.00           C  
ATOM    787  CG  GLN A 144      -2.984  -0.832  48.719  0.00  0.00           C  
ATOM    788  CD  GLN A 144      -4.152  -0.409  49.614  0.00  0.00           C  
ATOM    789  NE2 GLN A 144      -4.827  -1.345  50.243  0.00  0.00           N  
ATOM    790  OE1 GLN A 144      -4.496   0.753  49.760  0.00  0.00           O  
ATOM    791  N   GLN A 145       0.150   1.010  45.230  0.00  0.00           N  
ATOM    792  CA  GLN A 145       0.412   1.844  44.067  0.00  0.00           C  
ATOM    793  C   GLN A 145      -0.632   1.508  42.997  0.00  0.00           C  
ATOM    794  O   GLN A 145      -0.668   0.406  42.454  0.00  0.00           O  
ATOM    795  CB  GLN A 145       1.851   1.642  43.563  0.00  0.00           C  
ATOM    796  CG  GLN A 145       2.870   2.208  44.566  0.00  0.00           C  
ATOM    797  CD  GLN A 145       4.292   2.276  44.014  0.00  0.00           C  
ATOM    798  NE2 GLN A 145       5.064   3.269  44.398  0.00  0.00           N  
ATOM    799  OE1 GLN A 145       4.754   1.455  43.246  0.00  0.00           O  
ATOM    800  N   LYS A 146      -1.519   2.468  42.724  0.00  0.00           N  
ATOM    801  CA  LYS A 146      -2.528   2.362  41.668  0.00  0.00           C  
ATOM    802  C   LYS A 146      -1.849   2.496  40.302  0.00  0.00           C  
ATOM    803  O   LYS A 146      -1.814   3.586  39.739  0.00  0.00           O  
ATOM    804  CB  LYS A 146      -3.635   3.413  41.873  0.00  0.00           C  
ATOM    805  CG  LYS A 146      -4.486   3.157  43.126  0.00  0.00           C  
ATOM    806  CD  LYS A 146      -5.556   4.248  43.274  0.00  0.00           C  
ATOM    807  CE  LYS A 146      -6.422   3.968  44.507  0.00  0.00           C  
ATOM    808  NZ  LYS A 146      -7.427   5.040  44.722  0.00  0.00           N1+
ATOM    809  N   ASP A 147      -1.311   1.397  39.784  0.00  0.00           N  
ATOM    810  CA  ASP A 147      -0.927   1.287  38.374  0.00  0.00           C  
ATOM    811  C   ASP A 147      -2.206   1.348  37.518  0.00  0.00           C  
ATOM    812  O   ASP A 147      -3.066   0.470  37.607  0.00  0.00           O  
ATOM    813  CB  ASP A 147      -0.156  -0.025  38.113  0.00  0.00           C  
ATOM    814  CG  ASP A 147       1.353   0.014  38.409  0.00  0.00           C  
ATOM    815  OD1 ASP A 147       1.846   1.009  38.984  0.00  0.00           O  
ATOM    816  OD2 ASP A 147       2.029  -0.963  37.999  0.00  0.00           O1-
ATOM    817  N   PHE A 148      -2.353   2.379  36.683  0.00  0.00           N  
ATOM    818  CA  PHE A 148      -3.544   2.564  35.842  0.00  0.00           C  
ATOM    819  C   PHE A 148      -3.325   1.944  34.454  0.00  0.00           C  
ATOM    820  O   PHE A 148      -2.369   2.303  33.762  0.00  0.00           O  
ATOM    821  CB  PHE A 148      -3.925   4.051  35.738  0.00  0.00           C  
ATOM    822  CG  PHE A 148      -4.403   4.710  37.022  0.00  0.00           C  
ATOM    823  CD1 PHE A 148      -5.780   4.811  37.300  0.00  0.00           C  
ATOM    824  CD2 PHE A 148      -3.478   5.278  37.916  0.00  0.00           C  
ATOM    825  CE1 PHE A 148      -6.226   5.498  38.444  0.00  0.00           C  
ATOM    826  CE2 PHE A 148      -3.921   5.953  39.068  0.00  0.00           C  
ATOM    827  CZ  PHE A 148      -5.296   6.074  39.328  0.00  0.00           C  
ATOM    828  N   ASP A 149      -4.219   1.040  34.036  0.00  0.00           N  
ATOM    829  CA  ASP A 149      -4.185   0.385  32.714  0.00  0.00           C  
ATOM    830  C   ASP A 149      -4.467   1.337  31.541  0.00  0.00           C  
ATOM    831  O   ASP A 149      -3.915   1.144  30.456  0.00  0.00           O  
ATOM    832  CB  ASP A 149      -5.190  -0.782  32.684  0.00  0.00           C  
ATOM    833  CG  ASP A 149      -4.663  -2.070  33.326  0.00  0.00           C  
ATOM    834  OD1 ASP A 149      -3.468  -2.396  33.113  0.00  0.00           O  
ATOM    835  OD2 ASP A 149      -5.459  -2.751  33.994  0.00  0.00           O1-
ATOM    836  N   ASP A 150      -5.282   2.371  31.757  0.00  0.00           N  
ATOM    837  CA  ASP A 150      -5.503   3.473  30.819  0.00  0.00           C  
ATOM    838  C   ASP A 150      -5.014   4.782  31.449  0.00  0.00           C  
ATOM    839  O   ASP A 150      -5.442   5.158  32.544  0.00  0.00           O  
ATOM    840  CB  ASP A 150      -6.986   3.537  30.404  0.00  0.00           C  
ATOM    841  CG  ASP A 150      -7.277   4.538  29.273  0.00  0.00           C  
ATOM    842  OD1 ASP A 150      -6.364   5.290  28.860  0.00  0.00           O  
ATOM    843  OD2 ASP A 150      -8.422   4.560  28.780  0.00  0.00           O1-
ATOM    844  N   LEU A 151      -4.124   5.498  30.755  0.00  0.00           N  
ATOM    845  CA  LEU A 151      -3.631   6.800  31.211  0.00  0.00           C  
ATOM    846  C   LEU A 151      -4.753   7.842  31.308  0.00  0.00           C  
ATOM    847  O   LEU A 151      -4.634   8.785  32.087  0.00  0.00           O  
ATOM    848  CB  LEU A 151      -2.509   7.304  30.287  0.00  0.00           C  
ATOM    849  CG  LEU A 151      -1.260   6.408  30.181  0.00  0.00           C  
ATOM    850  CD1 LEU A 151      -0.175   7.111  29.365  0.00  0.00           C  
ATOM    851  CD2 LEU A 151      -0.662   6.092  31.550  0.00  0.00           C  
ATOM    852  N   CYS A 152      -5.866   7.659  30.590  0.00  0.00           N  
ATOM    853  CA  CYS A 152      -7.043   8.515  30.727  0.00  0.00           C  
ATOM    854  C   CYS A 152      -7.733   8.398  32.102  0.00  0.00           C  
ATOM    855  O   CYS A 152      -8.533   9.266  32.445  0.00  0.00           O  
ATOM    856  CB  CYS A 152      -8.000   8.242  29.557  0.00  0.00           C  
ATOM    857  SG  CYS A 152      -7.218   8.780  28.006  0.00  0.00           S  
ATOM    858  N   SER A 153      -7.402   7.398  32.927  0.00  0.00           N  
ATOM    859  CA  SER A 153      -7.886   7.283  34.313  0.00  0.00           C  
ATOM    860  C   SER A 153      -6.988   7.959  35.365  0.00  0.00           C  
ATOM    861  O   SER A 153      -7.319   7.909  36.549  0.00  0.00           O  
ATOM    862  CB  SER A 153      -8.113   5.811  34.669  0.00  0.00           C  
ATOM    863  OG  SER A 153      -9.039   5.213  33.782  0.00  0.00           O  
ATOM    864  N   LEU A 154      -5.873   8.595  34.976  0.00  0.00           N  
ATOM    865  CA  LEU A 154      -5.006   9.328  35.909  0.00  0.00           C  
ATOM    866  C   LEU A 154      -5.711  10.587  36.459  0.00  0.00           C  
ATOM    867  O   LEU A 154      -6.169  11.398  35.654  0.00  0.00           O  
ATOM    868  CB  LEU A 154      -3.697   9.741  35.205  0.00  0.00           C  
ATOM    869  CG  LEU A 154      -2.705   8.597  34.936  0.00  0.00           C  
ATOM    870  CD1 LEU A 154      -1.565   9.104  34.049  0.00  0.00           C  
ATOM    871  CD2 LEU A 154      -2.071   8.077  36.229  0.00  0.00           C  
ATOM    872  N   PRO A 155      -5.761  10.807  37.790  0.00  0.00           N  
ATOM    873  CA  PRO A 155      -6.394  11.998  38.364  0.00  0.00           C  
ATOM    874  C   PRO A 155      -5.592  13.280  38.085  0.00  0.00           C  
ATOM    875  O   PRO A 155      -6.163  14.273  37.646  0.00  0.00           O  
ATOM    876  CB  PRO A 155      -6.530  11.703  39.862  0.00  0.00           C  
ATOM    877  CG  PRO A 155      -5.401  10.711  40.145  0.00  0.00           C  
ATOM    878  CD  PRO A 155      -5.294   9.916  38.843  0.00  0.00           C  
ATOM    879  N   ASP A 156      -4.268  13.235  38.270  0.00  0.00           N  
ATOM    880  CA  ASP A 156      -3.357  14.354  38.016  0.00  0.00           C  
ATOM    881  C   ASP A 156      -2.522  14.084  36.757  0.00  0.00           C  
ATOM    882  O   ASP A 156      -1.592  13.268  36.779  0.00  0.00           O  
ATOM    883  CB  ASP A 156      -2.435  14.575  39.227  0.00  0.00           C  
ATOM    884  CG  ASP A 156      -3.183  14.994  40.492  0.00  0.00           C  
ATOM    885  OD1 ASP A 156      -3.953  15.973  40.409  0.00  0.00           O  
ATOM    886  OD2 ASP A 156      -2.938  14.341  41.530  0.00  0.00           O1-
ATOM    887  N   LEU A 157      -2.820  14.774  35.651  0.00  0.00           N  
ATOM    888  CA  LEU A 157      -2.087  14.629  34.389  0.00  0.00           C  
ATOM    889  C   LEU A 157      -0.855  15.548  34.328  0.00  0.00           C  
ATOM    890  O   LEU A 157      -0.890  16.638  33.757  0.00  0.00           O  
ATOM    891  CB  LEU A 157      -3.040  14.821  33.195  0.00  0.00           C  
ATOM    892  CG  LEU A 157      -2.352  14.549  31.840  0.00  0.00           C  
ATOM    893  CD1 LEU A 157      -1.926  13.087  31.693  0.00  0.00           C  
ATOM    894  CD2 LEU A 157      -3.284  14.917  30.693  0.00  0.00           C  
ATOM    895  N   ASN A 158       0.259  15.067  34.877  0.00  0.00           N  
ATOM    896  CA  ASN A 158       1.571  15.709  34.829  0.00  0.00           C  
ATOM    897  C   ASN A 158       2.587  14.798  34.122  0.00  0.00           C  
ATOM    898  O   ASN A 158       2.440  13.575  34.121  0.00  0.00           O  
ATOM    899  CB  ASN A 158       2.002  16.044  36.270  0.00  0.00           C  
ATOM    900  CG  ASN A 158       1.216  17.209  36.845  0.00  0.00           C  
ATOM    901  ND2 ASN A 158       0.646  17.078  38.019  0.00  0.00           N  
ATOM    902  OD1 ASN A 158       1.143  18.267  36.252  0.00  0.00           O  
ATOM    903  N   GLU A 159       3.677  15.361  33.587  0.00  0.00           N  
ATOM    904  CA  GLU A 159       4.743  14.549  32.965  0.00  0.00           C  
ATOM    905  C   GLU A 159       5.279  13.478  33.927  0.00  0.00           C  
ATOM    906  O   GLU A 159       5.490  12.328  33.547  0.00  0.00           O  
ATOM    907  CB  GLU A 159       5.943  15.406  32.545  0.00  0.00           C  
ATOM    908  CG  GLU A 159       5.647  16.683  31.758  0.00  0.00           C  
ATOM    909  CD  GLU A 159       6.903  17.068  30.971  0.00  0.00           C  
ATOM    910  OE1 GLU A 159       6.932  16.936  29.729  0.00  0.00           O  
ATOM    911  OE2 GLU A 159       7.920  17.395  31.619  0.00  0.00           O1-
ATOM    912  N   LYS A 160       5.453  13.865  35.199  0.00  0.00           N  
ATOM    913  CA  LYS A 160       5.970  13.005  36.264  0.00  0.00           C  
ATOM    914  C   LYS A 160       5.019  11.855  36.602  0.00  0.00           C  
ATOM    915  O   LYS A 160       5.490  10.739  36.763  0.00  0.00           O  
ATOM    916  CB  LYS A 160       6.301  13.871  37.493  0.00  0.00           C  
ATOM    917  CG  LYS A 160       7.013  13.070  38.595  0.00  0.00           C  
ATOM    918  CD  LYS A 160       7.359  13.955  39.802  0.00  0.00           C  
ATOM    919  CE  LYS A 160       8.036  13.099  40.882  0.00  0.00           C  
ATOM    920  NZ  LYS A 160       8.338  13.884  42.107  0.00  0.00           N1+
ATOM    921  N   THR A 161       3.708  12.093  36.699  0.00  0.00           N  
ATOM    922  CA  THR A 161       2.732  11.038  37.041  0.00  0.00           C  
ATOM    923  C   THR A 161       2.536  10.059  35.885  0.00  0.00           C  
ATOM    924  O   THR A 161       2.448   8.852  36.108  0.00  0.00           O  
ATOM    925  CB  THR A 161       1.372  11.625  37.452  0.00  0.00           C  
ATOM    926  CG2 THR A 161       1.450  12.369  38.784  0.00  0.00           C  
ATOM    927  OG1 THR A 161       0.931  12.559  36.499  0.00  0.00           O  
ATOM    928  N   LEU A 162       2.559  10.559  34.645  0.00  0.00           N  
ATOM    929  CA  LEU A 162       2.515   9.734  33.441  0.00  0.00           C  
ATOM    930  C   LEU A 162       3.768   8.846  33.325  0.00  0.00           C  
ATOM    931  O   LEU A 162       3.648   7.644  33.083  0.00  0.00           O  
ATOM    932  CB  LEU A 162       2.287  10.674  32.242  0.00  0.00           C  
ATOM    933  CG  LEU A 162       1.929   9.932  30.944  0.00  0.00           C  
ATOM    934  CD1 LEU A 162       1.061  10.814  30.044  0.00  0.00           C  
ATOM    935  CD2 LEU A 162       3.154   9.544  30.121  0.00  0.00           C  
ATOM    936  N   LEU A 163       4.959   9.413  33.552  0.00  0.00           N  
ATOM    937  CA  LEU A 163       6.219   8.665  33.557  0.00  0.00           C  
ATOM    938  C   LEU A 163       6.273   7.633  34.697  0.00  0.00           C  
ATOM    939  O   LEU A 163       6.696   6.505  34.464  0.00  0.00           O  
ATOM    940  CB  LEU A 163       7.384   9.669  33.636  0.00  0.00           C  
ATOM    941  CG  LEU A 163       8.785   9.053  33.462  0.00  0.00           C  
ATOM    942  CD1 LEU A 163       9.006   8.524  32.042  0.00  0.00           C  
ATOM    943  CD2 LEU A 163       9.833  10.130  33.732  0.00  0.00           C  
ATOM    944  N   GLU A 164       5.810   7.989  35.899  0.00  0.00           N  
ATOM    945  CA  GLU A 164       5.779   7.106  37.073  0.00  0.00           C  
ATOM    946  C   GLU A 164       4.897   5.869  36.842  0.00  0.00           C  
ATOM    947  O   GLU A 164       5.357   4.749  37.064  0.00  0.00           O  
ATOM    948  CB  GLU A 164       5.304   7.912  38.297  0.00  0.00           C  
ATOM    949  CG  GLU A 164       5.441   7.177  39.637  0.00  0.00           C  
ATOM    950  CD  GLU A 164       6.911   6.949  40.009  0.00  0.00           C  
ATOM    951  OE1 GLU A 164       7.347   5.777  40.124  0.00  0.00           O  
ATOM    952  OE2 GLU A 164       7.659   7.940  40.157  0.00  0.00           O1-
ATOM    953  N   ASN A 165       3.673   6.043  36.324  0.00  0.00           N  
ATOM    954  CA  ASN A 165       2.785   4.918  36.004  0.00  0.00           C  
ATOM    955  C   ASN A 165       3.422   3.993  34.951  0.00  0.00           C  
ATOM    956  O   ASN A 165       3.498   2.782  35.144  0.00  0.00           O  
ATOM    957  CB  ASN A 165       1.417   5.463  35.545  0.00  0.00           C  
ATOM    958  CG  ASN A 165       0.395   4.360  35.286  0.00  0.00           C  
ATOM    959  ND2 ASN A 165      -0.543   4.571  34.398  0.00  0.00           N  
ATOM    960  OD1 ASN A 165       0.404   3.295  35.870  0.00  0.00           O  
ATOM    961  N   LEU A 166       3.963   4.549  33.860  0.00  0.00           N  
ATOM    962  CA  LEU A 166       4.641   3.743  32.836  0.00  0.00           C  
ATOM    963  C   LEU A 166       5.887   3.020  33.376  0.00  0.00           C  
ATOM    964  O   LEU A 166       6.150   1.885  32.978  0.00  0.00           O  
ATOM    965  CB  LEU A 166       4.989   4.629  31.629  0.00  0.00           C  
ATOM    966  CG  LEU A 166       3.773   5.121  30.818  0.00  0.00           C  
ATOM    967  CD1 LEU A 166       4.268   5.952  29.637  0.00  0.00           C  
ATOM    968  CD2 LEU A 166       2.900   3.986  30.274  0.00  0.00           C  
ATOM    969  N   ARG A 167       6.627   3.638  34.302  0.00  0.00           N  
ATOM    970  CA  ARG A 167       7.803   3.048  34.954  0.00  0.00           C  
ATOM    971  C   ARG A 167       7.431   1.895  35.885  0.00  0.00           C  
ATOM    972  O   ARG A 167       8.116   0.875  35.872  0.00  0.00           O  
ATOM    973  CB  ARG A 167       8.553   4.169  35.688  0.00  0.00           C  
ATOM    974  CG  ARG A 167       9.902   3.714  36.255  0.00  0.00           C  
ATOM    975  CD  ARG A 167      10.648   4.901  36.874  0.00  0.00           C  
ATOM    976  NE  ARG A 167      10.033   5.347  38.142  0.00  0.00           N  
ATOM    977  CZ  ARG A 167      10.536   6.270  38.938  0.00  0.00           C  
ATOM    978  NH1 ARG A 167      11.564   7.006  38.622  0.00  0.00           N1+
ATOM    979  NH2 ARG A 167      10.005   6.458  40.105  0.00  0.00           N  
ATOM    980  N   ASN A 168       6.366   2.026  36.673  0.00  0.00           N  
ATOM    981  CA  ASN A 168       5.952   0.984  37.617  0.00  0.00           C  
ATOM    982  C   ASN A 168       5.292  -0.198  36.897  0.00  0.00           C  
ATOM    983  O   ASN A 168       5.721  -1.333  37.098  0.00  0.00           O  
ATOM    984  CB  ASN A 168       5.135   1.620  38.751  0.00  0.00           C  
ATOM    985  CG  ASN A 168       5.993   2.580  39.567  0.00  0.00           C  
ATOM    986  ND2 ASN A 168       5.398   3.591  40.145  0.00  0.00           N  
ATOM    987  OD1 ASN A 168       7.219   2.463  39.655  0.00  0.00           O  
ATOM    988  N   ARG A 169       4.432   0.062  35.905  0.00  0.00           N  
ATOM    989  CA  ARG A 169       3.929  -0.975  34.989  0.00  0.00           C  
ATOM    990  C   ARG A 169       5.061  -1.744  34.303  0.00  0.00           C  
ATOM    991  O   ARG A 169       5.031  -2.971  34.261  0.00  0.00           O  
ATOM    992  CB  ARG A 169       3.008  -0.335  33.946  0.00  0.00           C  
ATOM    993  CG  ARG A 169       1.709   0.177  34.581  0.00  0.00           C  
ATOM    994  CD  ARG A 169       0.822   0.843  33.523  0.00  0.00           C  
ATOM    995  NE  ARG A 169       0.294  -0.146  32.565  0.00  0.00           N  
ATOM    996  CZ  ARG A 169      -0.660  -1.017  32.830  0.00  0.00           C  
ATOM    997  NH1 ARG A 169      -1.283  -1.066  33.970  0.00  0.00           N1+
ATOM    998  NH2 ARG A 169      -1.048  -1.875  31.945  0.00  0.00           N  
ATOM    999  N   PHE A 170       6.098  -1.049  33.829  0.00  0.00           N  
ATOM   1000  CA  PHE A 170       7.265  -1.684  33.208  0.00  0.00           C  
ATOM   1001  C   PHE A 170       8.086  -2.540  34.192  0.00  0.00           C  
ATOM   1002  O   PHE A 170       8.515  -3.629  33.813  0.00  0.00           O  
ATOM   1003  CB  PHE A 170       8.114  -0.603  32.529  0.00  0.00           C  
ATOM   1004  CG  PHE A 170       9.303  -1.131  31.754  0.00  0.00           C  
ATOM   1005  CD1 PHE A 170      10.566  -1.200  32.365  0.00  0.00           C  
ATOM   1006  CD2 PHE A 170       9.157  -1.523  30.410  0.00  0.00           C  
ATOM   1007  CE1 PHE A 170      11.683  -1.617  31.624  0.00  0.00           C  
ATOM   1008  CE2 PHE A 170      10.274  -1.958  29.674  0.00  0.00           C  
ATOM   1009  CZ  PHE A 170      11.543  -1.997  30.279  0.00  0.00           C  
ATOM   1010  N   LYS A 171       8.253  -2.115  35.457  0.00  0.00           N  
ATOM   1011  CA  LYS A 171       8.847  -2.955  36.523  0.00  0.00           C  
ATOM   1012  C   LYS A 171       8.026  -4.225  36.780  0.00  0.00           C  
ATOM   1013  O   LYS A 171       8.606  -5.276  37.023  0.00  0.00           O  
ATOM   1014  CB  LYS A 171       8.958  -2.184  37.847  0.00  0.00           C  
ATOM   1015  CG  LYS A 171      10.005  -1.060  37.881  0.00  0.00           C  
ATOM   1016  CD  LYS A 171       9.764  -0.239  39.156  0.00  0.00           C  
ATOM   1017  CE  LYS A 171      10.607   1.034  39.231  0.00  0.00           C  
ATOM   1018  NZ  LYS A 171      10.010   1.966  40.224  0.00  0.00           N1+
ATOM   1019  N   HIS A 172       6.699  -4.145  36.677  0.00  0.00           N  
ATOM   1020  CA  HIS A 172       5.776  -5.282  36.778  0.00  0.00           C  
ATOM   1021  C   HIS A 172       5.678  -6.127  35.481  0.00  0.00           C  
ATOM   1022  O   HIS A 172       4.716  -6.870  35.303  0.00  0.00           O  
ATOM   1023  CB  HIS A 172       4.405  -4.759  37.263  0.00  0.00           C  
ATOM   1024  CG  HIS A 172       4.432  -4.081  38.616  0.00  0.00           C  
ATOM   1025  CD2 HIS A 172       5.062  -4.546  39.742  0.00  0.00           C  
ATOM   1026  ND1 HIS A 172       3.808  -2.900  38.973  0.00  0.00           N  
ATOM   1027  CE1 HIS A 172       4.073  -2.662  40.267  0.00  0.00           C  
ATOM   1028  NE2 HIS A 172       4.838  -3.640  40.782  0.00  0.00           N  
ATOM   1029  N   GLU A 173       6.626  -5.990  34.541  0.00  0.00           N  
ATOM   1030  CA  GLU A 173       6.624  -6.562  33.176  0.00  0.00           C  
ATOM   1031  C   GLU A 173       5.379  -6.230  32.308  0.00  0.00           C  
ATOM   1032  O   GLU A 173       5.242  -6.727  31.184  0.00  0.00           O  
ATOM   1033  CB  GLU A 173       6.997  -8.067  33.154  0.00  0.00           C  
ATOM   1034  CG  GLU A 173       8.366  -8.391  33.786  0.00  0.00           C  
ATOM   1035  CD  GLU A 173       8.977  -9.719  33.290  0.00  0.00           C  
ATOM   1036  OE1 GLU A 173      10.212  -9.760  33.075  0.00  0.00           O  
ATOM   1037  OE2 GLU A 173       8.263 -10.718  33.057  0.00  0.00           O1-
ATOM   1038  N   LYS A 174       4.493  -5.326  32.756  0.00  0.00           N  
ATOM   1039  CA  LYS A 174       3.301  -4.860  32.023  0.00  0.00           C  
ATOM   1040  C   LYS A 174       3.682  -3.798  30.988  0.00  0.00           C  
ATOM   1041  O   LYS A 174       3.465  -2.603  31.163  0.00  0.00           O  
ATOM   1042  CB  LYS A 174       2.199  -4.372  32.984  0.00  0.00           C  
ATOM   1043  CG  LYS A 174       1.716  -5.458  33.957  0.00  0.00           C  
ATOM   1044  CD  LYS A 174       0.396  -5.049  34.626  0.00  0.00           C  
ATOM   1045  CE  LYS A 174      -0.008  -6.089  35.677  0.00  0.00           C  
ATOM   1046  NZ  LYS A 174      -1.389  -5.858  36.166  0.00  0.00           N1+
ATOM   1047  N   ILE A 175       4.253  -4.253  29.874  0.00  0.00           N  
ATOM   1048  CA  ILE A 175       4.806  -3.402  28.802  0.00  0.00           C  
ATOM   1049  C   ILE A 175       3.784  -2.593  27.980  0.00  0.00           C  
ATOM   1050  O   ILE A 175       4.181  -1.769  27.153  0.00  0.00           O  
ATOM   1051  CB  ILE A 175       5.662  -4.253  27.846  0.00  0.00           C  
ATOM   1052  CG1 ILE A 175       4.867  -5.391  27.170  0.00  0.00           C  
ATOM   1053  CG2 ILE A 175       6.901  -4.775  28.586  0.00  0.00           C  
ATOM   1054  CD1 ILE A 175       5.565  -5.942  25.921  0.00  0.00           C  
ATOM   1055  N   TYR A 176       2.488  -2.843  28.161  0.00  0.00           N  
ATOM   1056  CA  TYR A 176       1.404  -2.225  27.400  0.00  0.00           C  
ATOM   1057  C   TYR A 176       0.536  -1.336  28.302  0.00  0.00           C  
ATOM   1058  O   TYR A 176       0.224  -1.708  29.437  0.00  0.00           O  
ATOM   1059  CB  TYR A 176       0.557  -3.319  26.739  0.00  0.00           C  
ATOM   1060  CG  TYR A 176       1.188  -4.084  25.586  0.00  0.00           C  
ATOM   1061  CD1 TYR A 176       1.482  -3.427  24.376  0.00  0.00           C  
ATOM   1062  CD2 TYR A 176       1.429  -5.468  25.705  0.00  0.00           C  
ATOM   1063  CE1 TYR A 176       2.035  -4.147  23.298  0.00  0.00           C  
ATOM   1064  CE2 TYR A 176       2.004  -6.186  24.637  0.00  0.00           C  
ATOM   1065  CZ  TYR A 176       2.322  -5.520  23.436  0.00  0.00           C  
ATOM   1066  OH  TYR A 176       2.912  -6.188  22.412  0.00  0.00           O  
ATOM   1067  N   THR A 177       0.081  -0.201  27.767  0.00  0.00           N  
ATOM   1068  CA  THR A 177      -0.822   0.744  28.457  0.00  0.00           C  
ATOM   1069  C   THR A 177      -1.770   1.388  27.443  0.00  0.00           C  
ATOM   1070  O   THR A 177      -1.338   1.734  26.340  0.00  0.00           O  
ATOM   1071  CB  THR A 177      -0.031   1.833  29.206  0.00  0.00           C  
ATOM   1072  CG2 THR A 177      -0.879   2.561  30.246  0.00  0.00           C  
ATOM   1073  OG1 THR A 177       1.052   1.284  29.927  0.00  0.00           O  
ATOM   1074  N   TYR A 178      -3.051   1.553  27.777  0.00  0.00           N  
ATOM   1075  CA  TYR A 178      -4.001   2.284  26.932  0.00  0.00           C  
ATOM   1076  C   TYR A 178      -3.869   3.808  27.108  0.00  0.00           C  
ATOM   1077  O   TYR A 178      -3.432   4.309  28.145  0.00  0.00           O  
ATOM   1078  CB  TYR A 178      -5.451   1.831  27.190  0.00  0.00           C  
ATOM   1079  CG  TYR A 178      -5.798   0.386  26.853  0.00  0.00           C  
ATOM   1080  CD1 TYR A 178      -5.575  -0.129  25.558  0.00  0.00           C  
ATOM   1081  CD2 TYR A 178      -6.401  -0.429  27.831  0.00  0.00           C  
ATOM   1082  CE1 TYR A 178      -5.929  -1.461  25.258  0.00  0.00           C  
ATOM   1083  CE2 TYR A 178      -6.745  -1.763  27.539  0.00  0.00           C  
ATOM   1084  CZ  TYR A 178      -6.517  -2.278  26.248  0.00  0.00           C  
ATOM   1085  OH  TYR A 178      -6.794  -3.584  25.987  0.00  0.00           O  
ATOM   1086  N   VAL A 179      -4.274   4.533  26.066  0.00  0.00           N  
ATOM   1087  CA  VAL A 179      -4.643   5.956  26.084  0.00  0.00           C  
ATOM   1088  C   VAL A 179      -5.981   6.062  25.352  0.00  0.00           C  
ATOM   1089  O   VAL A 179      -6.042   6.354  24.150  0.00  0.00           O  
ATOM   1090  CB  VAL A 179      -3.548   6.846  25.461  0.00  0.00           C  
ATOM   1091  CG1 VAL A 179      -3.960   8.323  25.488  0.00  0.00           C  
ATOM   1092  CG2 VAL A 179      -2.218   6.700  26.197  0.00  0.00           C  
ATOM   1093  N   GLY A 180      -7.058   5.672  26.034  0.00  0.00           N  
ATOM   1094  CA  GLY A 180      -8.373   5.429  25.442  0.00  0.00           C  
ATOM   1095  C   GLY A 180      -8.333   4.391  24.311  0.00  0.00           C  
ATOM   1096  O   GLY A 180      -8.423   3.192  24.545  0.00  0.00           O  
ATOM   1097  N   SER A 181      -8.199   4.850  23.059  0.00  0.00           N  
ATOM   1098  CA  SER A 181      -8.168   3.998  21.851  0.00  0.00           C  
ATOM   1099  C   SER A 181      -6.774   3.810  21.232  0.00  0.00           C  
ATOM   1100  O   SER A 181      -6.656   3.222  20.156  0.00  0.00           O  
ATOM   1101  CB  SER A 181      -9.160   4.515  20.802  0.00  0.00           C  
ATOM   1102  OG  SER A 181      -8.630   5.639  20.114  0.00  0.00           O  
ATOM   1103  N   ILE A 182      -5.734   4.365  21.855  0.00  0.00           N  
ATOM   1104  CA  ILE A 182      -4.335   4.278  21.416  0.00  0.00           C  
ATOM   1105  C   ILE A 182      -3.613   3.308  22.356  0.00  0.00           C  
ATOM   1106  O   ILE A 182      -3.879   3.303  23.557  0.00  0.00           O  
ATOM   1107  CB  ILE A 182      -3.698   5.688  21.398  0.00  0.00           C  
ATOM   1108  CG1 ILE A 182      -4.461   6.628  20.433  0.00  0.00           C  
ATOM   1109  CG2 ILE A 182      -2.195   5.644  21.050  0.00  0.00           C  
ATOM   1110  CD1 ILE A 182      -4.089   8.102  20.601  0.00  0.00           C  
ATOM   1111  N   LEU A 183      -2.701   2.490  21.828  0.00  0.00           N  
ATOM   1112  CA  LEU A 183      -1.894   1.568  22.633  0.00  0.00           C  
ATOM   1113  C   LEU A 183      -0.443   2.053  22.710  0.00  0.00           C  
ATOM   1114  O   LEU A 183       0.234   2.153  21.684  0.00  0.00           O  
ATOM   1115  CB  LEU A 183      -2.019   0.152  22.046  0.00  0.00           C  
ATOM   1116  CG  LEU A 183      -1.346  -0.945  22.894  0.00  0.00           C  
ATOM   1117  CD1 LEU A 183      -2.115  -1.222  24.186  0.00  0.00           C  
ATOM   1118  CD2 LEU A 183      -1.291  -2.248  22.098  0.00  0.00           C  
ATOM   1119  N   ILE A 184       0.050   2.305  23.920  0.00  0.00           N  
ATOM   1120  CA  ILE A 184       1.481   2.459  24.196  0.00  0.00           C  
ATOM   1121  C   ILE A 184       2.087   1.063  24.382  0.00  0.00           C  
ATOM   1122  O   ILE A 184       1.512   0.217  25.069  0.00  0.00           O  
ATOM   1123  CB  ILE A 184       1.721   3.393  25.405  0.00  0.00           C  
ATOM   1124  CG1 ILE A 184       1.257   4.827  25.051  0.00  0.00           C  
ATOM   1125  CG2 ILE A 184       3.208   3.385  25.815  0.00  0.00           C  
ATOM   1126  CD1 ILE A 184       1.355   5.830  26.208  0.00  0.00           C  
ATOM   1127  N   ALA A 185       3.248   0.830  23.771  0.00  0.00           N  
ATOM   1128  CA  ALA A 185       4.002  -0.418  23.858  0.00  0.00           C  
ATOM   1129  C   ALA A 185       5.481  -0.118  24.143  0.00  0.00           C  
ATOM   1130  O   ALA A 185       6.187   0.392  23.271  0.00  0.00           O  
ATOM   1131  CB  ALA A 185       3.808  -1.177  22.537  0.00  0.00           C  
ATOM   1132  N   ILE A 186       5.957  -0.412  25.352  0.00  0.00           N  
ATOM   1133  CA  ILE A 186       7.339  -0.151  25.777  0.00  0.00           C  
ATOM   1134  C   ILE A 186       8.183  -1.406  25.534  0.00  0.00           C  
ATOM   1135  O   ILE A 186       7.891  -2.459  26.088  0.00  0.00           O  
ATOM   1136  CB  ILE A 186       7.392   0.310  27.254  0.00  0.00           C  
ATOM   1137  CG1 ILE A 186       6.456   1.517  27.501  0.00  0.00           C  
ATOM   1138  CG2 ILE A 186       8.846   0.664  27.620  0.00  0.00           C  
ATOM   1139  CD1 ILE A 186       6.426   2.021  28.946  0.00  0.00           C  
ATOM   1140  N   ASN A 187       9.244  -1.327  24.728  0.00  0.00           N  
ATOM   1141  CA  ASN A 187      10.076  -2.495  24.423  0.00  0.00           C  
ATOM   1142  C   ASN A 187      10.849  -2.980  25.674  0.00  0.00           C  
ATOM   1143  O   ASN A 187      11.704  -2.238  26.164  0.00  0.00           O  
ATOM   1144  CB  ASN A 187      11.021  -2.156  23.254  0.00  0.00           C  
ATOM   1145  CG  ASN A 187      11.831  -3.353  22.778  0.00  0.00           C  
ATOM   1146  ND2 ASN A 187      12.695  -3.181  21.808  0.00  0.00           N  
ATOM   1147  OD1 ASN A 187      11.704  -4.468  23.257  0.00  0.00           O  
ATOM   1148  N   PRO A 188      10.625  -4.211  26.181  0.00  0.00           N  
ATOM   1149  CA  PRO A 188      11.359  -4.746  27.331  0.00  0.00           C  
ATOM   1150  C   PRO A 188      12.752  -5.288  26.984  0.00  0.00           C  
ATOM   1151  O   PRO A 188      13.477  -5.671  27.896  0.00  0.00           O  
ATOM   1152  CB  PRO A 188      10.470  -5.870  27.871  0.00  0.00           C  
ATOM   1153  CG  PRO A 188       9.833  -6.418  26.596  0.00  0.00           C  
ATOM   1154  CD  PRO A 188       9.612  -5.169  25.749  0.00  0.00           C  
ATOM   1155  N   PHE A 189      13.098  -5.407  25.693  0.00  0.00           N  
ATOM   1156  CA  PHE A 189      14.287  -6.114  25.182  0.00  0.00           C  
ATOM   1157  C   PHE A 189      14.432  -7.581  25.665  0.00  0.00           C  
ATOM   1158  O   PHE A 189      15.490  -8.189  25.546  0.00  0.00           O  
ATOM   1159  CB  PHE A 189      15.548  -5.252  25.361  0.00  0.00           C  
ATOM   1160  CG  PHE A 189      15.532  -3.941  24.593  0.00  0.00           C  
ATOM   1161  CD1 PHE A 189      15.799  -3.938  23.210  0.00  0.00           C  
ATOM   1162  CD2 PHE A 189      15.301  -2.722  25.259  0.00  0.00           C  
ATOM   1163  CE1 PHE A 189      15.836  -2.727  22.496  0.00  0.00           C  
ATOM   1164  CE2 PHE A 189      15.342  -1.509  24.547  0.00  0.00           C  
ATOM   1165  CZ  PHE A 189      15.611  -1.513  23.166  0.00  0.00           C  
ATOM   1166  N   LYS A 190      13.335  -8.177  26.152  0.00  0.00           N  
ATOM   1167  CA  LYS A 190      13.198  -9.558  26.640  0.00  0.00           C  
ATOM   1168  C   LYS A 190      11.943 -10.175  26.014  0.00  0.00           C  
ATOM   1169  O   LYS A 190      10.917  -9.503  25.919  0.00  0.00           O  
ATOM   1170  CB  LYS A 190      13.116  -9.502  28.181  0.00  0.00           C  
ATOM   1171  CG  LYS A 190      12.913 -10.856  28.887  0.00  0.00           C  
ATOM   1172  CD  LYS A 190      12.716 -10.649  30.401  0.00  0.00           C  
ATOM   1173  CE  LYS A 190      12.333 -11.957  31.112  0.00  0.00           C  
ATOM   1174  NZ  LYS A 190      11.895 -11.712  32.511  0.00  0.00           N1+
ATOM   1175  N   PHE A 191      11.980 -11.442  25.597  0.00  0.00           N  
ATOM   1176  CA  PHE A 191      10.760 -12.121  25.145  0.00  0.00           C  
ATOM   1177  C   PHE A 191       9.881 -12.477  26.354  0.00  0.00           C  
ATOM   1178  O   PHE A 191      10.290 -13.260  27.209  0.00  0.00           O  
ATOM   1179  CB  PHE A 191      11.094 -13.347  24.287  0.00  0.00           C  
ATOM   1180  CG  PHE A 191       9.860 -13.994  23.679  0.00  0.00           C  
ATOM   1181  CD1 PHE A 191       9.174 -15.005  24.379  0.00  0.00           C  
ATOM   1182  CD2 PHE A 191       9.375 -13.563  22.428  0.00  0.00           C  
ATOM   1183  CE1 PHE A 191       8.011 -15.580  23.833  0.00  0.00           C  
ATOM   1184  CE2 PHE A 191       8.215 -14.142  21.881  0.00  0.00           C  
ATOM   1185  CZ  PHE A 191       7.532 -15.149  22.584  0.00  0.00           C  
ATOM   1186  N   LEU A 192       8.678 -11.901  26.426  0.00  0.00           N  
ATOM   1187  CA  LEU A 192       7.723 -12.141  27.512  0.00  0.00           C  
ATOM   1188  C   LEU A 192       6.706 -13.236  27.126  0.00  0.00           C  
ATOM   1189  O   LEU A 192       6.240 -13.258  25.983  0.00  0.00           O  
ATOM   1190  CB  LEU A 192       7.025 -10.825  27.911  0.00  0.00           C  
ATOM   1191  CG  LEU A 192       7.962  -9.697  28.393  0.00  0.00           C  
ATOM   1192  CD1 LEU A 192       7.122  -8.487  28.796  0.00  0.00           C  
ATOM   1193  CD2 LEU A 192       8.830 -10.103  29.584  0.00  0.00           C  
ATOM   1194  N   PRO A 193       6.280 -14.114  28.058  0.00  0.00           N  
ATOM   1195  CA  PRO A 193       5.383 -15.246  27.777  0.00  0.00           C  
ATOM   1196  C   PRO A 193       3.913 -14.865  27.476  0.00  0.00           C  
ATOM   1197  O   PRO A 193       3.046 -15.740  27.395  0.00  0.00           O  
ATOM   1198  CB  PRO A 193       5.534 -16.176  28.990  0.00  0.00           C  
ATOM   1199  CG  PRO A 193       5.862 -15.215  30.132  0.00  0.00           C  
ATOM   1200  CD  PRO A 193       6.727 -14.159  29.446  0.00  0.00           C  
ATOM   1201  N   ILE A 194       3.620 -13.579  27.262  0.00  0.00           N  
ATOM   1202  CA  ILE A 194       2.282 -13.022  26.988  0.00  0.00           C  
ATOM   1203  C   ILE A 194       1.756 -13.328  25.573  0.00  0.00           C  
ATOM   1204  O   ILE A 194       0.552 -13.331  25.334  0.00  0.00           O  
ATOM   1205  CB  ILE A 194       2.277 -11.504  27.284  0.00  0.00           C  
ATOM   1206  CG1 ILE A 194       3.224 -10.724  26.340  0.00  0.00           C  
ATOM   1207  CG2 ILE A 194       2.613 -11.273  28.770  0.00  0.00           C  
ATOM   1208  CD1 ILE A 194       3.324  -9.225  26.643  0.00  0.00           C  
ATOM   1209  N   TYR A 195       2.630 -13.679  24.626  0.00  0.00           N  
ATOM   1210  CA  TYR A 195       2.250 -13.977  23.233  0.00  0.00           C  
ATOM   1211  C   TYR A 195       1.742 -15.416  23.012  0.00  0.00           C  
ATOM   1212  O   TYR A 195       1.670 -15.913  21.888  0.00  0.00           O  
ATOM   1213  CB  TYR A 195       3.406 -13.586  22.305  0.00  0.00           C  
ATOM   1214  CG  TYR A 195       3.835 -12.146  22.504  0.00  0.00           C  
ATOM   1215  CD1 TYR A 195       2.952 -11.108  22.151  0.00  0.00           C  
ATOM   1216  CD2 TYR A 195       5.071 -11.847  23.111  0.00  0.00           C  
ATOM   1217  CE1 TYR A 195       3.307  -9.769  22.389  0.00  0.00           C  
ATOM   1218  CE2 TYR A 195       5.431 -10.507  23.349  0.00  0.00           C  
ATOM   1219  CZ  TYR A 195       4.549  -9.467  22.981  0.00  0.00           C  
ATOM   1220  OH  TYR A 195       4.879  -8.169  23.200  0.00  0.00           O  
ATOM   1221  N   ASN A 196       1.398 -16.119  24.093  0.00  0.00           N  
ATOM   1222  CA  ASN A 196       0.936 -17.502  24.044  0.00  0.00           C  
ATOM   1223  C   ASN A 196      -0.470 -17.634  23.409  0.00  0.00           C  
ATOM   1224  O   ASN A 196      -1.346 -16.809  23.683  0.00  0.00           O  
ATOM   1225  CB  ASN A 196       0.986 -18.091  25.468  0.00  0.00           C  
ATOM   1226  CG  ASN A 196       2.273 -18.851  25.713  0.00  0.00           C  
ATOM   1227  ND2 ASN A 196       3.093 -18.435  26.643  0.00  0.00           N  
ATOM   1228  OD1 ASN A 196       2.522 -19.855  25.071  0.00  0.00           O  
ATOM   1229  N   PRO A 197      -0.782 -18.733  22.684  0.00  0.00           N  
ATOM   1230  CA  PRO A 197      -2.117 -18.980  22.113  0.00  0.00           C  
ATOM   1231  C   PRO A 197      -3.281 -19.029  23.121  0.00  0.00           C  
ATOM   1232  O   PRO A 197      -4.443 -19.005  22.716  0.00  0.00           O  
ATOM   1233  CB  PRO A 197      -1.999 -20.308  21.357  0.00  0.00           C  
ATOM   1234  CG  PRO A 197      -0.523 -20.369  20.976  0.00  0.00           C  
ATOM   1235  CD  PRO A 197       0.162 -19.723  22.178  0.00  0.00           C  
ATOM   1236  N   LYS A 198      -2.995 -19.088  24.431  0.00  0.00           N  
ATOM   1237  CA  LYS A 198      -3.988 -18.865  25.496  0.00  0.00           C  
ATOM   1238  C   LYS A 198      -4.526 -17.427  25.462  0.00  0.00           C  
ATOM   1239  O   LYS A 198      -5.738 -17.247  25.433  0.00  0.00           O  
ATOM   1240  CB  LYS A 198      -3.390 -19.177  26.880  0.00  0.00           C  
ATOM   1241  CG  LYS A 198      -3.066 -20.664  27.124  0.00  0.00           C  
ATOM   1242  CD  LYS A 198      -2.569 -20.854  28.571  0.00  0.00           C  
ATOM   1243  CE  LYS A 198      -2.218 -22.312  28.909  0.00  0.00           C  
ATOM   1244  NZ  LYS A 198      -1.727 -22.438  30.311  0.00  0.00           N1+
ATOM   1245  N   TYR A 199      -3.648 -16.424  25.375  0.00  0.00           N  
ATOM   1246  CA  TYR A 199      -4.034 -15.011  25.300  0.00  0.00           C  
ATOM   1247  C   TYR A 199      -4.775 -14.695  23.997  0.00  0.00           C  
ATOM   1248  O   TYR A 199      -5.762 -13.971  24.021  0.00  0.00           O  
ATOM   1249  CB  TYR A 199      -2.801 -14.113  25.457  0.00  0.00           C  
ATOM   1250  CG  TYR A 199      -2.159 -14.178  26.829  0.00  0.00           C  
ATOM   1251  CD1 TYR A 199      -2.576 -13.297  27.846  0.00  0.00           C  
ATOM   1252  CD2 TYR A 199      -1.114 -15.089  27.075  0.00  0.00           C  
ATOM   1253  CE1 TYR A 199      -1.924 -13.295  29.094  0.00  0.00           C  
ATOM   1254  CE2 TYR A 199      -0.466 -15.099  28.325  0.00  0.00           C  
ATOM   1255  CZ  TYR A 199      -0.859 -14.190  29.330  0.00  0.00           C  
ATOM   1256  OH  TYR A 199      -0.199 -14.185  30.515  0.00  0.00           O  
ATOM   1257  N   VAL A 200      -4.392 -15.314  22.872  0.00  0.00           N  
ATOM   1258  CA  VAL A 200      -5.134 -15.190  21.598  0.00  0.00           C  
ATOM   1259  C   VAL A 200      -6.618 -15.559  21.760  0.00  0.00           C  
ATOM   1260  O   VAL A 200      -7.466 -14.918  21.153  0.00  0.00           O  
ATOM   1261  CB  VAL A 200      -4.479 -16.046  20.494  0.00  0.00           C  
ATOM   1262  CG1 VAL A 200      -5.244 -16.028  19.164  0.00  0.00           C  
ATOM   1263  CG2 VAL A 200      -3.049 -15.567  20.200  0.00  0.00           C  
ATOM   1264  N   LYS A 201      -6.945 -16.540  22.613  0.00  0.00           N  
ATOM   1265  CA  LYS A 201      -8.335 -16.914  22.935  0.00  0.00           C  
ATOM   1266  C   LYS A 201      -8.970 -16.084  24.050  0.00  0.00           C  
ATOM   1267  O   LYS A 201     -10.189 -16.060  24.144  0.00  0.00           O  
ATOM   1268  CB  LYS A 201      -8.400 -18.394  23.320  0.00  0.00           C  
ATOM   1269  CG  LYS A 201      -8.060 -19.291  22.130  0.00  0.00           C  
ATOM   1270  CD  LYS A 201      -8.275 -20.752  22.518  0.00  0.00           C  
ATOM   1271  CE  LYS A 201      -7.993 -21.610  21.288  0.00  0.00           C  
ATOM   1272  NZ  LYS A 201      -8.386 -23.016  21.528  0.00  0.00           N1+
ATOM   1273  N   MET A 202      -8.165 -15.448  24.899  0.00  0.00           N  
ATOM   1274  CA  MET A 202      -8.641 -14.590  25.985  0.00  0.00           C  
ATOM   1275  C   MET A 202      -9.200 -13.265  25.453  0.00  0.00           C  
ATOM   1276  O   MET A 202     -10.218 -12.815  25.954  0.00  0.00           O  
ATOM   1277  CB  MET A 202      -7.493 -14.365  26.978  0.00  0.00           C  
ATOM   1278  CG  MET A 202      -7.899 -13.559  28.213  0.00  0.00           C  
ATOM   1279  SD  MET A 202      -6.532 -13.326  29.381  0.00  0.00           S  
ATOM   1280  CE  MET A 202      -6.667 -14.841  30.364  0.00  0.00           C  
ATOM   1281  N   TYR A 203      -8.579 -12.679  24.422  0.00  0.00           N  
ATOM   1282  CA  TYR A 203      -9.023 -11.407  23.829  0.00  0.00           C  
ATOM   1283  C   TYR A 203     -10.109 -11.548  22.741  0.00  0.00           C  
ATOM   1284  O   TYR A 203     -10.668 -10.537  22.327  0.00  0.00           O  
ATOM   1285  CB  TYR A 203      -7.800 -10.614  23.330  0.00  0.00           C  
ATOM   1286  CG  TYR A 203      -6.951 -10.040  24.454  0.00  0.00           C  
ATOM   1287  CD1 TYR A 203      -7.303  -8.809  25.039  0.00  0.00           C  
ATOM   1288  CD2 TYR A 203      -5.835 -10.747  24.945  0.00  0.00           C  
ATOM   1289  CE1 TYR A 203      -6.567  -8.312  26.133  0.00  0.00           C  
ATOM   1290  CE2 TYR A 203      -5.113 -10.267  26.053  0.00  0.00           C  
ATOM   1291  CZ  TYR A 203      -5.498  -9.059  26.668  0.00  0.00           C  
ATOM   1292  OH  TYR A 203      -4.849  -8.617  27.772  0.00  0.00           O  
ATOM   1293  N   ASP A 204     -10.439 -12.770  22.301  0.00  0.00           N  
ATOM   1294  CA  ASP A 204     -11.444 -13.033  21.254  0.00  0.00           C  
ATOM   1295  C   ASP A 204     -12.817 -12.442  21.636  0.00  0.00           C  
ATOM   1296  O   ASP A 204     -13.389 -12.818  22.662  0.00  0.00           O  
ATOM   1297  CB  ASP A 204     -11.515 -14.558  21.010  0.00  0.00           C  
ATOM   1298  CG  ASP A 204     -12.481 -15.022  19.905  0.00  0.00           C  
ATOM   1299  OD1 ASP A 204     -13.083 -14.210  19.168  0.00  0.00           O  
ATOM   1300  OD2 ASP A 204     -12.662 -16.250  19.719  0.00  0.00           O1-
ATOM   1301  N   ASN A 205     -13.351 -11.530  20.814  0.00  0.00           N  
ATOM   1302  CA  ASN A 205     -14.631 -10.828  21.016  0.00  0.00           C  
ATOM   1303  C   ASN A 205     -14.710  -9.949  22.292  0.00  0.00           C  
ATOM   1304  O   ASN A 205     -15.807  -9.696  22.803  0.00  0.00           O  
ATOM   1305  CB  ASN A 205     -15.819 -11.814  20.841  0.00  0.00           C  
ATOM   1306  CG  ASN A 205     -16.183 -12.055  19.392  0.00  0.00           C  
ATOM   1307  ND2 ASN A 205     -15.394 -12.788  18.647  0.00  0.00           N  
ATOM   1308  OD1 ASN A 205     -17.191 -11.580  18.894  0.00  0.00           O  
ATOM   1309  N   HIS A 206     -13.584  -9.452  22.815  0.00  0.00           N  
ATOM   1310  CA  HIS A 206     -13.570  -8.584  24.002  0.00  0.00           C  
ATOM   1311  C   HIS A 206     -13.520  -7.087  23.653  0.00  0.00           C  
ATOM   1312  O   HIS A 206     -12.812  -6.643  22.755  0.00  0.00           O  
ATOM   1313  CB  HIS A 206     -12.464  -9.007  24.977  0.00  0.00           C  
ATOM   1314  CG  HIS A 206     -12.822 -10.270  25.722  0.00  0.00           C  
ATOM   1315  CD2 HIS A 206     -13.123 -10.378  27.055  0.00  0.00           C  
ATOM   1316  ND1 HIS A 206     -12.980 -11.524  25.177  0.00  0.00           N  
ATOM   1317  CE1 HIS A 206     -13.340 -12.363  26.158  0.00  0.00           C  
ATOM   1318  NE2 HIS A 206     -13.467 -11.708  27.323  0.00  0.00           N  
ATOM   1319  N   GLN A 207     -14.271  -6.275  24.404  0.00  0.00           N  
ATOM   1320  CA  GLN A 207     -14.232  -4.815  24.269  0.00  0.00           C  
ATOM   1321  C   GLN A 207     -12.944  -4.246  24.883  0.00  0.00           C  
ATOM   1322  O   GLN A 207     -12.479  -4.724  25.921  0.00  0.00           O  
ATOM   1323  CB  GLN A 207     -15.479  -4.178  24.905  0.00  0.00           C  
ATOM   1324  CG  GLN A 207     -16.772  -4.518  24.141  0.00  0.00           C  
ATOM   1325  CD  GLN A 207     -18.032  -4.106  24.899  0.00  0.00           C  
ATOM   1326  NE2 GLN A 207     -19.008  -3.506  24.254  0.00  0.00           N  
ATOM   1327  OE1 GLN A 207     -18.193  -4.359  26.083  0.00  0.00           O  
ATOM   1328  N   LEU A 208     -12.406  -3.191  24.263  0.00  0.00           N  
ATOM   1329  CA  LEU A 208     -11.238  -2.458  24.760  0.00  0.00           C  
ATOM   1330  C   LEU A 208     -11.450  -2.021  26.223  0.00  0.00           C  
ATOM   1331  O   LEU A 208     -12.552  -1.618  26.593  0.00  0.00           O  
ATOM   1332  CB  LEU A 208     -10.987  -1.248  23.836  0.00  0.00           C  
ATOM   1333  CG  LEU A 208      -9.528  -0.759  23.804  0.00  0.00           C  
ATOM   1334  CD1 LEU A 208      -8.608  -1.759  23.095  0.00  0.00           C  
ATOM   1335  CD2 LEU A 208      -9.453   0.549  23.022  0.00  0.00           C  
ATOM   1336  N   GLY A 209     -10.412  -2.139  27.054  0.00  0.00           N  
ATOM   1337  CA  GLY A 209     -10.464  -1.789  28.480  0.00  0.00           C  
ATOM   1338  C   GLY A 209     -11.123  -2.817  29.416  0.00  0.00           C  
ATOM   1339  O   GLY A 209     -10.992  -2.671  30.625  0.00  0.00           O  
ATOM   1340  N   LYS A 210     -11.789  -3.877  28.919  0.00  0.00           N  
ATOM   1341  CA  LYS A 210     -12.321  -4.964  29.785  0.00  0.00           C  
ATOM   1342  C   LYS A 210     -11.278  -5.988  30.236  0.00  0.00           C  
ATOM   1343  O   LYS A 210     -11.533  -6.762  31.153  0.00  0.00           O  
ATOM   1344  CB  LYS A 210     -13.482  -5.701  29.102  0.00  0.00           C  
ATOM   1345  CG  LYS A 210     -14.752  -4.852  29.136  0.00  0.00           C  
ATOM   1346  CD  LYS A 210     -15.987  -5.673  28.750  0.00  0.00           C  
ATOM   1347  CE  LYS A 210     -17.211  -4.827  29.112  0.00  0.00           C  
ATOM   1348  NZ  LYS A 210     -18.470  -5.411  28.602  0.00  0.00           N1+
ATOM   1349  N   LEU A 211     -10.146  -6.020  29.550  0.00  0.00           N  
ATOM   1350  CA  LEU A 211      -8.973  -6.830  29.852  0.00  0.00           C  
ATOM   1351  C   LEU A 211      -7.757  -5.903  29.857  0.00  0.00           C  
ATOM   1352  O   LEU A 211      -7.806  -4.823  29.253  0.00  0.00           O  
ATOM   1353  CB  LEU A 211      -8.813  -7.933  28.789  0.00  0.00           C  
ATOM   1354  CG  LEU A 211      -9.891  -9.030  28.789  0.00  0.00           C  
ATOM   1355  CD1 LEU A 211      -9.652  -9.946  27.590  0.00  0.00           C  
ATOM   1356  CD2 LEU A 211      -9.859  -9.882  30.058  0.00  0.00           C  
ATOM   1357  N   GLU A 212      -6.676  -6.354  30.495  0.00  0.00           N  
ATOM   1358  CA  GLU A 212      -5.410  -5.621  30.550  0.00  0.00           C  
ATOM   1359  C   GLU A 212      -4.945  -5.158  29.148  0.00  0.00           C  
ATOM   1360  O   GLU A 212      -5.298  -5.759  28.125  0.00  0.00           O  
ATOM   1361  CB  GLU A 212      -4.307  -6.473  31.202  0.00  0.00           C  
ATOM   1362  CG  GLU A 212      -4.600  -6.846  32.664  0.00  0.00           C  
ATOM   1363  CD  GLU A 212      -3.350  -7.391  33.373  0.00  0.00           C  
ATOM   1364  OE1 GLU A 212      -3.130  -7.024  34.551  0.00  0.00           O  
ATOM   1365  OE2 GLU A 212      -2.586  -8.157  32.746  0.00  0.00           O1-
ATOM   1366  N   PRO A 213      -4.154  -4.078  29.051  0.00  0.00           N  
ATOM   1367  CA  PRO A 213      -3.657  -3.595  27.774  0.00  0.00           C  
ATOM   1368  C   PRO A 213      -2.824  -4.651  27.047  0.00  0.00           C  
ATOM   1369  O   PRO A 213      -1.843  -5.171  27.574  0.00  0.00           O  
ATOM   1370  CB  PRO A 213      -2.878  -2.318  28.081  0.00  0.00           C  
ATOM   1371  CG  PRO A 213      -3.465  -1.851  29.410  0.00  0.00           C  
ATOM   1372  CD  PRO A 213      -3.802  -3.157  30.113  0.00  0.00           C  
ATOM   1373  N   HIS A 214      -3.192  -4.957  25.802  0.00  0.00           N  
ATOM   1374  CA  HIS A 214      -2.429  -5.880  24.967  0.00  0.00           C  
ATOM   1375  C   HIS A 214      -2.638  -5.606  23.478  0.00  0.00           C  
ATOM   1376  O   HIS A 214      -3.721  -5.215  23.041  0.00  0.00           O  
ATOM   1377  CB  HIS A 214      -2.802  -7.331  25.316  0.00  0.00           C  
ATOM   1378  CG  HIS A 214      -1.767  -8.322  24.852  0.00  0.00           C  
ATOM   1379  CD2 HIS A 214      -0.496  -8.434  25.345  0.00  0.00           C  
ATOM   1380  ND1 HIS A 214      -1.899  -9.265  23.859  0.00  0.00           N  
ATOM   1381  CE1 HIS A 214      -0.726  -9.911  23.744  0.00  0.00           C  
ATOM   1382  NE2 HIS A 214       0.167  -9.423  24.613  0.00  0.00           N  
ATOM   1383  N   ILE A 215      -1.622  -5.898  22.662  0.00  0.00           N  
ATOM   1384  CA  ILE A 215      -1.686  -5.721  21.202  0.00  0.00           C  
ATOM   1385  C   ILE A 215      -2.792  -6.555  20.530  0.00  0.00           C  
ATOM   1386  O   ILE A 215      -3.337  -6.166  19.498  0.00  0.00           O  
ATOM   1387  CB  ILE A 215      -0.288  -5.973  20.604  0.00  0.00           C  
ATOM   1388  CG1 ILE A 215      -0.241  -5.471  19.150  0.00  0.00           C  
ATOM   1389  CG2 ILE A 215       0.156  -7.446  20.722  0.00  0.00           C  
ATOM   1390  CD1 ILE A 215       1.189  -5.313  18.636  0.00  0.00           C  
ATOM   1391  N   TYR A 216      -3.181  -7.672  21.152  0.00  0.00           N  
ATOM   1392  CA  TYR A 216      -4.301  -8.500  20.696  0.00  0.00           C  
ATOM   1393  C   TYR A 216      -5.663  -7.813  20.864  0.00  0.00           C  
ATOM   1394  O   TYR A 216      -6.530  -8.023  20.024  0.00  0.00           O  
ATOM   1395  CB  TYR A 216      -4.271  -9.859  21.411  0.00  0.00           C  
ATOM   1396  CG  TYR A 216      -3.058 -10.752  21.154  0.00  0.00           C  
ATOM   1397  CD1 TYR A 216      -2.148 -10.493  20.104  0.00  0.00           C  
ATOM   1398  CD2 TYR A 216      -2.850 -11.874  21.981  0.00  0.00           C  
ATOM   1399  CE1 TYR A 216      -1.036 -11.328  19.894  0.00  0.00           C  
ATOM   1400  CE2 TYR A 216      -1.733 -12.711  21.778  0.00  0.00           C  
ATOM   1401  CZ  TYR A 216      -0.825 -12.439  20.734  0.00  0.00           C  
ATOM   1402  OH  TYR A 216       0.241 -13.252  20.533  0.00  0.00           O  
ATOM   1403  N   ALA A 217      -5.844  -6.939  21.861  0.00  0.00           N  
ATOM   1404  CA  ALA A 217      -7.094  -6.196  22.029  0.00  0.00           C  
ATOM   1405  C   ALA A 217      -7.332  -5.216  20.867  0.00  0.00           C  
ATOM   1406  O   ALA A 217      -8.438  -5.130  20.344  0.00  0.00           O  
ATOM   1407  CB  ALA A 217      -7.058  -5.469  23.377  0.00  0.00           C  
ATOM   1408  N   VAL A 218      -6.282  -4.528  20.399  0.00  0.00           N  
ATOM   1409  CA  VAL A 218      -6.363  -3.640  19.221  0.00  0.00           C  
ATOM   1410  C   VAL A 218      -6.678  -4.440  17.951  0.00  0.00           C  
ATOM   1411  O   VAL A 218      -7.477  -4.001  17.126  0.00  0.00           O  
ATOM   1412  CB  VAL A 218      -5.063  -2.827  19.046  0.00  0.00           C  
ATOM   1413  CG1 VAL A 218      -5.131  -1.862  17.852  0.00  0.00           C  
ATOM   1414  CG2 VAL A 218      -4.762  -1.985  20.293  0.00  0.00           C  
ATOM   1415  N   ALA A 219      -6.087  -5.630  17.805  0.00  0.00           N  
ATOM   1416  CA  ALA A 219      -6.324  -6.512  16.666  0.00  0.00           C  
ATOM   1417  C   ALA A 219      -7.759  -7.080  16.635  0.00  0.00           C  
ATOM   1418  O   ALA A 219      -8.394  -7.054  15.580  0.00  0.00           O  
ATOM   1419  CB  ALA A 219      -5.264  -7.617  16.701  0.00  0.00           C  
ATOM   1420  N   ASP A 220      -8.283  -7.542  17.777  0.00  0.00           N  
ATOM   1421  CA  ASP A 220      -9.663  -8.032  17.906  0.00  0.00           C  
ATOM   1422  C   ASP A 220     -10.686  -6.911  17.676  0.00  0.00           C  
ATOM   1423  O   ASP A 220     -11.603  -7.066  16.867  0.00  0.00           O  
ATOM   1424  CB  ASP A 220      -9.862  -8.692  19.280  0.00  0.00           C  
ATOM   1425  CG  ASP A 220     -11.234  -9.369  19.350  0.00  0.00           C  
ATOM   1426  OD1 ASP A 220     -11.331 -10.564  18.998  0.00  0.00           O  
ATOM   1427  OD2 ASP A 220     -12.240  -8.682  19.635  0.00  0.00           O1-
ATOM   1428  N   VAL A 221     -10.480  -5.743  18.295  0.00  0.00           N  
ATOM   1429  CA  VAL A 221     -11.360  -4.577  18.130  0.00  0.00           C  
ATOM   1430  C   VAL A 221     -11.388  -4.103  16.677  0.00  0.00           C  
ATOM   1431  O   VAL A 221     -12.477  -3.863  16.158  0.00  0.00           O  
ATOM   1432  CB  VAL A 221     -10.968  -3.452  19.109  0.00  0.00           C  
ATOM   1433  CG1 VAL A 221     -11.651  -2.110  18.807  0.00  0.00           C  
ATOM   1434  CG2 VAL A 221     -11.367  -3.845  20.539  0.00  0.00           C  
ATOM   1435  N   ALA A 222     -10.247  -4.030  15.983  0.00  0.00           N  
ATOM   1436  CA  ALA A 222     -10.216  -3.684  14.560  0.00  0.00           C  
ATOM   1437  C   ALA A 222     -10.929  -4.740  13.690  0.00  0.00           C  
ATOM   1438  O   ALA A 222     -11.691  -4.394  12.785  0.00  0.00           O  
ATOM   1439  CB  ALA A 222      -8.756  -3.491  14.133  0.00  0.00           C  
ATOM   1440  N   TYR A 223     -10.739  -6.031  13.975  0.00  0.00           N  
ATOM   1441  CA  TYR A 223     -11.408  -7.117  13.253  0.00  0.00           C  
ATOM   1442  C   TYR A 223     -12.935  -7.101  13.445  0.00  0.00           C  
ATOM   1443  O   TYR A 223     -13.687  -7.180  12.468  0.00  0.00           O  
ATOM   1444  CB  TYR A 223     -10.765  -8.445  13.672  0.00  0.00           C  
ATOM   1445  CG  TYR A 223     -11.443  -9.675  13.107  0.00  0.00           C  
ATOM   1446  CD1 TYR A 223     -12.364 -10.376  13.906  0.00  0.00           C  
ATOM   1447  CD2 TYR A 223     -11.156 -10.122  11.802  0.00  0.00           C  
ATOM   1448  CE1 TYR A 223     -12.990 -11.534  13.417  0.00  0.00           C  
ATOM   1449  CE2 TYR A 223     -11.791 -11.277  11.301  0.00  0.00           C  
ATOM   1450  CZ  TYR A 223     -12.701 -11.988  12.113  0.00  0.00           C  
ATOM   1451  OH  TYR A 223     -13.309 -13.110  11.650  0.00  0.00           O  
ATOM   1452  N   HIS A 224     -13.421  -6.909  14.672  0.00  0.00           N  
ATOM   1453  CA  HIS A 224     -14.855  -6.823  14.942  0.00  0.00           C  
ATOM   1454  C   HIS A 224     -15.472  -5.493  14.474  0.00  0.00           C  
ATOM   1455  O   HIS A 224     -16.586  -5.504  13.944  0.00  0.00           O  
ATOM   1456  CB  HIS A 224     -15.121  -7.171  16.415  0.00  0.00           C  
ATOM   1457  CG  HIS A 224     -14.865  -8.638  16.677  0.00  0.00           C  
ATOM   1458  CD2 HIS A 224     -15.498  -9.687  16.062  0.00  0.00           C  
ATOM   1459  ND1 HIS A 224     -13.863  -9.184  17.445  0.00  0.00           N  
ATOM   1460  CE1 HIS A 224     -13.876 -10.513  17.270  0.00  0.00           C  
ATOM   1461  NE2 HIS A 224     -14.860 -10.878  16.426  0.00  0.00           N  
ATOM   1462  N   ALA A 225     -14.743  -4.371  14.534  0.00  0.00           N  
ATOM   1463  CA  ALA A 225     -15.173  -3.095  13.953  0.00  0.00           C  
ATOM   1464  C   ALA A 225     -15.326  -3.181  12.426  0.00  0.00           C  
ATOM   1465  O   ALA A 225     -16.350  -2.742  11.895  0.00  0.00           O  
ATOM   1466  CB  ALA A 225     -14.184  -1.993  14.347  0.00  0.00           C  
ATOM   1467  N   MET A 226     -14.379  -3.819  11.724  0.00  0.00           N  
ATOM   1468  CA  MET A 226     -14.480  -4.104  10.286  0.00  0.00           C  
ATOM   1469  C   MET A 226     -15.782  -4.851   9.956  0.00  0.00           C  
ATOM   1470  O   MET A 226     -16.527  -4.439   9.063  0.00  0.00           O  
ATOM   1471  CB  MET A 226     -13.264  -4.941   9.848  0.00  0.00           C  
ATOM   1472  CG  MET A 226     -13.276  -5.270   8.350  0.00  0.00           C  
ATOM   1473  SD  MET A 226     -12.081  -6.525   7.812  0.00  0.00           S  
ATOM   1474  CE  MET A 226     -12.647  -7.973   8.756  0.00  0.00           C  
ATOM   1475  N   LEU A 227     -16.078  -5.933  10.687  0.00  0.00           N  
ATOM   1476  CA  LEU A 227     -17.263  -6.768  10.462  0.00  0.00           C  
ATOM   1477  C   LEU A 227     -18.577  -6.044  10.783  0.00  0.00           C  
ATOM   1478  O   LEU A 227     -19.538  -6.153  10.017  0.00  0.00           O  
ATOM   1479  CB  LEU A 227     -17.138  -8.058  11.295  0.00  0.00           C  
ATOM   1480  CG  LEU A 227     -16.061  -9.035  10.795  0.00  0.00           C  
ATOM   1481  CD1 LEU A 227     -15.948 -10.212  11.762  0.00  0.00           C  
ATOM   1482  CD2 LEU A 227     -16.401  -9.588   9.408  0.00  0.00           C  
ATOM   1483  N   GLN A 228     -18.620  -5.291  11.885  0.00  0.00           N  
ATOM   1484  CA  GLN A 228     -19.808  -4.557  12.324  0.00  0.00           C  
ATOM   1485  C   GLN A 228     -20.114  -3.362  11.410  0.00  0.00           C  
ATOM   1486  O   GLN A 228     -21.260  -3.170  11.003  0.00  0.00           O  
ATOM   1487  CB  GLN A 228     -19.595  -4.106  13.780  0.00  0.00           C  
ATOM   1488  CG  GLN A 228     -20.864  -3.502  14.405  0.00  0.00           C  
ATOM   1489  CD  GLN A 228     -20.637  -2.943  15.809  0.00  0.00           C  
ATOM   1490  NE2 GLN A 228     -21.682  -2.723  16.574  0.00  0.00           N  
ATOM   1491  OE1 GLN A 228     -19.534  -2.651  16.235  0.00  0.00           O  
ATOM   1492  N   ARG A 229     -19.096  -2.556  11.080  0.00  0.00           N  
ATOM   1493  CA  ARG A 229     -19.242  -1.285  10.346  0.00  0.00           C  
ATOM   1494  C   ARG A 229     -19.203  -1.448   8.828  0.00  0.00           C  
ATOM   1495  O   ARG A 229     -19.629  -0.542   8.115  0.00  0.00           O  
ATOM   1496  CB  ARG A 229     -18.151  -0.299  10.801  0.00  0.00           C  
ATOM   1497  CG  ARG A 229     -18.213   0.018  12.305  0.00  0.00           C  
ATOM   1498  CD  ARG A 229     -17.063   0.951  12.689  0.00  0.00           C  
ATOM   1499  NE  ARG A 229     -17.183   1.412  14.086  0.00  0.00           N  
ATOM   1500  CZ  ARG A 229     -16.841   2.612  14.523  0.00  0.00           C  
ATOM   1501  NH1 ARG A 229     -16.432   3.539  13.723  0.00  0.00           N1+
ATOM   1502  NH2 ARG A 229     -16.893   2.919  15.786  0.00  0.00           N  
ATOM   1503  N   LYS A 230     -18.671  -2.570   8.327  0.00  0.00           N  
ATOM   1504  CA  LYS A 230     -18.392  -2.825   6.899  0.00  0.00           C  
ATOM   1505  C   LYS A 230     -17.571  -1.710   6.234  0.00  0.00           C  
ATOM   1506  O   LYS A 230     -17.806  -1.353   5.079  0.00  0.00           O  
ATOM   1507  CB  LYS A 230     -19.672  -3.201   6.135  0.00  0.00           C  
ATOM   1508  CG  LYS A 230     -20.341  -4.440   6.745  0.00  0.00           C  
ATOM   1509  CD  LYS A 230     -21.365  -5.044   5.780  0.00  0.00           C  
ATOM   1510  CE  LYS A 230     -21.887  -6.342   6.396  0.00  0.00           C  
ATOM   1511  NZ  LYS A 230     -22.611  -7.166   5.401  0.00  0.00           N1+
ATOM   1512  N   LYS A 231     -16.595  -1.184   6.979  0.00  0.00           N  
ATOM   1513  CA  LYS A 231     -15.564  -0.239   6.528  0.00  0.00           C  
ATOM   1514  C   LYS A 231     -14.185  -0.878   6.669  0.00  0.00           C  
ATOM   1515  O   LYS A 231     -13.963  -1.659   7.595  0.00  0.00           O  
ATOM   1516  CB  LYS A 231     -15.610   1.058   7.355  0.00  0.00           C  
ATOM   1517  CG  LYS A 231     -16.817   1.963   7.060  0.00  0.00           C  
ATOM   1518  CD  LYS A 231     -16.660   3.270   7.857  0.00  0.00           C  
ATOM   1519  CE  LYS A 231     -17.773   4.284   7.564  0.00  0.00           C  
ATOM   1520  NZ  LYS A 231     -17.526   5.560   8.290  0.00  0.00           N1+
ATOM   1521  N   ASN A 232     -13.255  -0.500   5.799  0.00  0.00           N  
ATOM   1522  CA  ASN A 232     -11.849  -0.874   5.940  0.00  0.00           C  
ATOM   1523  C   ASN A 232     -11.245  -0.226   7.192  0.00  0.00           C  
ATOM   1524  O   ASN A 232     -11.668   0.854   7.602  0.00  0.00           O  
ATOM   1525  CB  ASN A 232     -11.089  -0.479   4.665  0.00  0.00           C  
ATOM   1526  CG  ASN A 232     -11.539  -1.259   3.443  0.00  0.00           C  
ATOM   1527  ND2 ASN A 232     -11.235  -0.767   2.268  0.00  0.00           N  
ATOM   1528  OD1 ASN A 232     -12.171  -2.303   3.526  0.00  0.00           O  
ATOM   1529  N   GLN A 233     -10.266  -0.894   7.792  0.00  0.00           N  
ATOM   1530  CA  GLN A 233      -9.578  -0.451   9.006  0.00  0.00           C  
ATOM   1531  C   GLN A 233      -8.077  -0.348   8.715  0.00  0.00           C  
ATOM   1532  O   GLN A 233      -7.557  -1.083   7.870  0.00  0.00           O  
ATOM   1533  CB  GLN A 233      -9.843  -1.433  10.161  0.00  0.00           C  
ATOM   1534  CG  GLN A 233     -11.314  -1.833  10.378  0.00  0.00           C  
ATOM   1535  CD  GLN A 233     -12.213  -0.712  10.882  0.00  0.00           C  
ATOM   1536  NE2 GLN A 233     -13.202  -0.280  10.135  0.00  0.00           N  
ATOM   1537  OE1 GLN A 233     -12.069  -0.218  11.979  0.00  0.00           O  
ATOM   1538  N   CYS A 234      -7.361   0.528   9.411  0.00  0.00           N  
ATOM   1539  CA  CYS A 234      -5.905   0.586   9.337  0.00  0.00           C  
ATOM   1540  C   CYS A 234      -5.277   0.721  10.725  0.00  0.00           C  
ATOM   1541  O   CYS A 234      -5.847   1.333  11.623  0.00  0.00           O  
ATOM   1542  CB  CYS A 234      -5.443   1.671   8.354  0.00  0.00           C  
ATOM   1543  SG  CYS A 234      -5.971   3.316   8.893  0.00  0.00           S  
ATOM   1544  N   ILE A 235      -4.090   0.150  10.903  0.00  0.00           N  
ATOM   1545  CA  ILE A 235      -3.357   0.149  12.167  0.00  0.00           C  
ATOM   1546  C   ILE A 235      -1.961   0.702  11.889  0.00  0.00           C  
ATOM   1547  O   ILE A 235      -1.181   0.104  11.147  0.00  0.00           O  
ATOM   1548  CB  ILE A 235      -3.353  -1.256  12.812  0.00  0.00           C  
ATOM   1549  CG1 ILE A 235      -4.797  -1.814  12.936  0.00  0.00           C  
ATOM   1550  CG2 ILE A 235      -2.671  -1.150  14.190  0.00  0.00           C  
ATOM   1551  CD1 ILE A 235      -4.898  -3.245  13.459  0.00  0.00           C  
ATOM   1552  N   VAL A 236      -1.671   1.875  12.451  0.00  0.00           N  
ATOM   1553  CA  VAL A 236      -0.429   2.621  12.222  0.00  0.00           C  
ATOM   1554  C   VAL A 236       0.488   2.443  13.427  0.00  0.00           C  
ATOM   1555  O   VAL A 236       0.199   2.934  14.522  0.00  0.00           O  
ATOM   1556  CB  VAL A 236      -0.727   4.104  11.921  0.00  0.00           C  
ATOM   1557  CG1 VAL A 236       0.563   4.907  11.698  0.00  0.00           C  
ATOM   1558  CG2 VAL A 236      -1.599   4.259  10.666  0.00  0.00           C  
ATOM   1559  N   ILE A 237       1.598   1.735  13.221  0.00  0.00           N  
ATOM   1560  CA  ILE A 237       2.609   1.466  14.246  0.00  0.00           C  
ATOM   1561  C   ILE A 237       3.736   2.493  14.073  0.00  0.00           C  
ATOM   1562  O   ILE A 237       4.381   2.557  13.029  0.00  0.00           O  
ATOM   1563  CB  ILE A 237       3.080  -0.008  14.164  0.00  0.00           C  
ATOM   1564  CG1 ILE A 237       1.877  -0.981  14.298  0.00  0.00           C  
ATOM   1565  CG2 ILE A 237       4.122  -0.284  15.264  0.00  0.00           C  
ATOM   1566  CD1 ILE A 237       2.218  -2.461  14.094  0.00  0.00           C  
ATOM   1567  N   SER A 238       3.960   3.331  15.088  0.00  0.00           N  
ATOM   1568  CA  SER A 238       4.913   4.453  15.034  0.00  0.00           C  
ATOM   1569  C   SER A 238       5.749   4.551  16.311  0.00  0.00           C  
ATOM   1570  O   SER A 238       5.298   4.145  17.378  0.00  0.00           O  
ATOM   1571  CB  SER A 238       4.180   5.769  14.726  0.00  0.00           C  
ATOM   1572  OG  SER A 238       3.212   6.086  15.715  0.00  0.00           O  
ATOM   1573  N   GLY A 239       6.981   5.053  16.205  0.00  0.00           N  
ATOM   1574  CA  GLY A 239       7.947   5.067  17.308  0.00  0.00           C  
ATOM   1575  C   GLY A 239       9.398   5.051  16.830  0.00  0.00           C  
ATOM   1576  O   GLY A 239       9.675   4.797  15.656  0.00  0.00           O  
ATOM   1577  N   GLU A 240      10.332   5.289  17.745  0.00  0.00           N  
ATOM   1578  CA  GLU A 240      11.773   5.437  17.485  0.00  0.00           C  
ATOM   1579  C   GLU A 240      12.436   4.161  16.919  0.00  0.00           C  
ATOM   1580  O   GLU A 240      11.827   3.083  16.878  0.00  0.00           O  
ATOM   1581  CB  GLU A 240      12.430   5.878  18.806  0.00  0.00           C  
ATOM   1582  CG  GLU A 240      13.426   7.024  18.621  0.00  0.00           C  
ATOM   1583  CD  GLU A 240      13.744   7.628  19.992  0.00  0.00           C  
ATOM   1584  OE1 GLU A 240      13.129   8.673  20.314  0.00  0.00           O  
ATOM   1585  OE2 GLU A 240      14.524   6.995  20.735  0.00  0.00           O1-
ATOM   1586  N   SER A 241      13.690   4.232  16.467  0.00  0.00           N  
ATOM   1587  CA  SER A 241      14.425   3.025  16.055  0.00  0.00           C  
ATOM   1588  C   SER A 241      14.704   2.097  17.245  0.00  0.00           C  
ATOM   1589  O   SER A 241      14.975   2.551  18.356  0.00  0.00           O  
ATOM   1590  CB  SER A 241      15.707   3.385  15.318  0.00  0.00           C  
ATOM   1591  OG  SER A 241      16.042   2.314  14.460  0.00  0.00           O  
ATOM   1592  N   GLY A 242      14.588   0.780  17.052  0.00  0.00           N  
ATOM   1593  CA  GLY A 242      14.699  -0.210  18.138  0.00  0.00           C  
ATOM   1594  C   GLY A 242      13.540  -0.233  19.159  0.00  0.00           C  
ATOM   1595  O   GLY A 242      13.574  -1.033  20.089  0.00  0.00           O  
ATOM   1596  N   SER A 243      12.482   0.571  18.991  0.00  0.00           N  
ATOM   1597  CA  SER A 243      11.305   0.604  19.893  0.00  0.00           C  
ATOM   1598  C   SER A 243      10.362  -0.614  19.802  0.00  0.00           C  
ATOM   1599  O   SER A 243       9.317  -0.630  20.442  0.00  0.00           O  
ATOM   1600  CB  SER A 243      10.498   1.885  19.661  0.00  0.00           C  
ATOM   1601  OG  SER A 243      10.013   1.907  18.331  0.00  0.00           O  
ATOM   1602  N   GLY A 244      10.696  -1.643  19.013  0.00  0.00           N  
ATOM   1603  CA  GLY A 244       9.912  -2.884  18.917  0.00  0.00           C  
ATOM   1604  C   GLY A 244       8.833  -2.932  17.825  0.00  0.00           C  
ATOM   1605  O   GLY A 244       8.173  -3.962  17.707  0.00  0.00           O  
ATOM   1606  N   LYS A 245       8.692  -1.887  16.987  0.00  0.00           N  
ATOM   1607  CA  LYS A 245       7.692  -1.802  15.893  0.00  0.00           C  
ATOM   1608  C   LYS A 245       7.525  -3.104  15.100  0.00  0.00           C  
ATOM   1609  O   LYS A 245       6.438  -3.668  15.095  0.00  0.00           O  
ATOM   1610  CB  LYS A 245       8.019  -0.661  14.913  0.00  0.00           C  
ATOM   1611  CG  LYS A 245       7.977   0.724  15.572  0.00  0.00           C  
ATOM   1612  CD  LYS A 245       7.978   1.852  14.532  0.00  0.00           C  
ATOM   1613  CE  LYS A 245       9.253   1.949  13.689  0.00  0.00           C  
ATOM   1614  NZ  LYS A 245      10.425   2.399  14.472  0.00  0.00           N1+
ATOM   1615  N   THR A 246       8.609  -3.630  14.525  0.00  0.00           N  
ATOM   1616  CA  THR A 246       8.587  -4.832  13.676  0.00  0.00           C  
ATOM   1617  C   THR A 246       8.019  -6.064  14.383  0.00  0.00           C  
ATOM   1618  O   THR A 246       7.275  -6.834  13.779  0.00  0.00           O  
ATOM   1619  CB  THR A 246       9.999  -5.153  13.146  0.00  0.00           C  
ATOM   1620  CG2 THR A 246       9.964  -5.939  11.839  0.00  0.00           C  
ATOM   1621  OG1 THR A 246      10.731  -3.970  12.893  0.00  0.00           O  
ATOM   1622  N   GLN A 247       8.312  -6.234  15.676  0.00  0.00           N  
ATOM   1623  CA  GLN A 247       7.788  -7.354  16.462  0.00  0.00           C  
ATOM   1624  C   GLN A 247       6.307  -7.148  16.801  0.00  0.00           C  
ATOM   1625  O   GLN A 247       5.519  -8.080  16.649  0.00  0.00           O  
ATOM   1626  CB  GLN A 247       8.645  -7.583  17.720  0.00  0.00           C  
ATOM   1627  CG  GLN A 247      10.118  -7.916  17.408  0.00  0.00           C  
ATOM   1628  CD  GLN A 247      10.307  -9.144  16.513  0.00  0.00           C  
ATOM   1629  NE2 GLN A 247      11.413  -9.242  15.810  0.00  0.00           N  
ATOM   1630  OE1 GLN A 247       9.470 -10.025  16.409  0.00  0.00           O  
ATOM   1631  N   SER A 248       5.899  -5.921  17.143  0.00  0.00           N  
ATOM   1632  CA  SER A 248       4.485  -5.548  17.291  0.00  0.00           C  
ATOM   1633  C   SER A 248       3.684  -5.874  16.021  0.00  0.00           C  
ATOM   1634  O   SER A 248       2.651  -6.538  16.100  0.00  0.00           O  
ATOM   1635  CB  SER A 248       4.361  -4.056  17.629  0.00  0.00           C  
ATOM   1636  OG  SER A 248       5.068  -3.758  18.816  0.00  0.00           O  
ATOM   1637  N   THR A 249       4.195  -5.509  14.840  0.00  0.00           N  
ATOM   1638  CA  THR A 249       3.611  -5.859  13.533  0.00  0.00           C  
ATOM   1639  C   THR A 249       3.437  -7.368  13.372  0.00  0.00           C  
ATOM   1640  O   THR A 249       2.361  -7.837  12.998  0.00  0.00           O  
ATOM   1641  CB  THR A 249       4.508  -5.351  12.392  0.00  0.00           C  
ATOM   1642  CG2 THR A 249       3.830  -5.428  11.026  0.00  0.00           C  
ATOM   1643  OG1 THR A 249       4.844  -4.010  12.607  0.00  0.00           O  
ATOM   1644  N   ASN A 250       4.478  -8.141  13.688  0.00  0.00           N  
ATOM   1645  CA  ASN A 250       4.484  -9.591  13.515  0.00  0.00           C  
ATOM   1646  C   ASN A 250       3.497 -10.287  14.482  0.00  0.00           C  
ATOM   1647  O   ASN A 250       2.730 -11.153  14.050  0.00  0.00           O  
ATOM   1648  CB  ASN A 250       5.943 -10.087  13.629  0.00  0.00           C  
ATOM   1649  CG  ASN A 250       6.852  -9.647  12.475  0.00  0.00           C  
ATOM   1650  ND2 ASN A 250       8.140  -9.881  12.599  0.00  0.00           N  
ATOM   1651  OD1 ASN A 250       6.416  -9.126  11.453  0.00  0.00           O  
ATOM   1652  N   PHE A 251       3.424  -9.870  15.754  0.00  0.00           N  
ATOM   1653  CA  PHE A 251       2.425 -10.376  16.710  0.00  0.00           C  
ATOM   1654  C   PHE A 251       0.989 -10.006  16.316  0.00  0.00           C  
ATOM   1655  O   PHE A 251       0.076 -10.821  16.472  0.00  0.00           O  
ATOM   1656  CB  PHE A 251       2.710  -9.842  18.124  0.00  0.00           C  
ATOM   1657  CG  PHE A 251       4.002 -10.316  18.761  0.00  0.00           C  
ATOM   1658  CD1 PHE A 251       4.314 -11.690  18.815  0.00  0.00           C  
ATOM   1659  CD2 PHE A 251       4.882  -9.381  19.337  0.00  0.00           C  
ATOM   1660  CE1 PHE A 251       5.511 -12.118  19.416  0.00  0.00           C  
ATOM   1661  CE2 PHE A 251       6.078  -9.809  19.935  0.00  0.00           C  
ATOM   1662  CZ  PHE A 251       6.395 -11.177  19.971  0.00  0.00           C  
ATOM   1663  N   LEU A 252       0.784  -8.797  15.789  0.00  0.00           N  
ATOM   1664  CA  LEU A 252      -0.527  -8.312  15.369  0.00  0.00           C  
ATOM   1665  C   LEU A 252      -1.047  -9.082  14.147  0.00  0.00           C  
ATOM   1666  O   LEU A 252      -2.190  -9.540  14.153  0.00  0.00           O  
ATOM   1667  CB  LEU A 252      -0.418  -6.792  15.159  0.00  0.00           C  
ATOM   1668  CG  LEU A 252      -1.780  -6.118  14.949  0.00  0.00           C  
ATOM   1669  CD1 LEU A 252      -1.772  -4.706  15.530  0.00  0.00           C  
ATOM   1670  CD2 LEU A 252      -2.148  -6.019  13.471  0.00  0.00           C  
ATOM   1671  N   ILE A 253      -0.199  -9.308  13.137  0.00  0.00           N  
ATOM   1672  CA  ILE A 253      -0.537 -10.136  11.967  0.00  0.00           C  
ATOM   1673  C   ILE A 253      -0.837 -11.577  12.393  0.00  0.00           C  
ATOM   1674  O   ILE A 253      -1.809 -12.160  11.910  0.00  0.00           O  
ATOM   1675  CB  ILE A 253       0.584 -10.055  10.905  0.00  0.00           C  
ATOM   1676  CG1 ILE A 253       0.586  -8.640  10.282  0.00  0.00           C  
ATOM   1677  CG2 ILE A 253       0.411 -11.117   9.798  0.00  0.00           C  
ATOM   1678  CD1 ILE A 253       1.817  -8.346   9.420  0.00  0.00           C  
ATOM   1679  N   HIS A 254      -0.069 -12.144  13.330  0.00  0.00           N  
ATOM   1680  CA  HIS A 254      -0.339 -13.480  13.865  0.00  0.00           C  
ATOM   1681  C   HIS A 254      -1.719 -13.570  14.540  0.00  0.00           C  
ATOM   1682  O   HIS A 254      -2.441 -14.542  14.324  0.00  0.00           O  
ATOM   1683  CB  HIS A 254       0.800 -13.881  14.814  0.00  0.00           C  
ATOM   1684  CG  HIS A 254       0.703 -15.308  15.291  0.00  0.00           C  
ATOM   1685  CD2 HIS A 254       1.332 -16.395  14.745  0.00  0.00           C  
ATOM   1686  ND1 HIS A 254      -0.050 -15.765  16.349  0.00  0.00           N  
ATOM   1687  CE1 HIS A 254       0.120 -17.095  16.434  0.00  0.00           C  
ATOM   1688  NE2 HIS A 254       0.956 -17.526  15.478  0.00  0.00           N  
ATOM   1689  N   HIS A 255      -2.131 -12.550  15.302  0.00  0.00           N  
ATOM   1690  CA  HIS A 255      -3.459 -12.519  15.924  0.00  0.00           C  
ATOM   1691  C   HIS A 255      -4.592 -12.345  14.901  0.00  0.00           C  
ATOM   1692  O   HIS A 255      -5.529 -13.141  14.897  0.00  0.00           O  
ATOM   1693  CB  HIS A 255      -3.501 -11.435  17.003  0.00  0.00           C  
ATOM   1694  CG  HIS A 255      -4.757 -11.523  17.832  0.00  0.00           C  
ATOM   1695  CD2 HIS A 255      -5.969 -10.964  17.534  0.00  0.00           C  
ATOM   1696  ND1 HIS A 255      -4.927 -12.266  18.979  0.00  0.00           N  
ATOM   1697  CE1 HIS A 255      -6.215 -12.162  19.357  0.00  0.00           C  
ATOM   1698  NE2 HIS A 255      -6.875 -11.366  18.511  0.00  0.00           N  
ATOM   1699  N   LEU A 256      -4.481 -11.373  13.986  0.00  0.00           N  
ATOM   1700  CA  LEU A 256      -5.447 -11.171  12.895  0.00  0.00           C  
ATOM   1701  C   LEU A 256      -5.652 -12.448  12.061  0.00  0.00           C  
ATOM   1702  O   LEU A 256      -6.776 -12.811  11.718  0.00  0.00           O  
ATOM   1703  CB  LEU A 256      -4.938 -10.037  11.984  0.00  0.00           C  
ATOM   1704  CG  LEU A 256      -5.114  -8.601  12.511  0.00  0.00           C  
ATOM   1705  CD1 LEU A 256      -4.638  -7.625  11.431  0.00  0.00           C  
ATOM   1706  CD2 LEU A 256      -6.570  -8.265  12.842  0.00  0.00           C  
ATOM   1707  N   THR A 257      -4.560 -13.165  11.788  0.00  0.00           N  
ATOM   1708  CA  THR A 257      -4.586 -14.446  11.074  0.00  0.00           C  
ATOM   1709  C   THR A 257      -5.246 -15.549  11.913  0.00  0.00           C  
ATOM   1710  O   THR A 257      -6.002 -16.352  11.377  0.00  0.00           O  
ATOM   1711  CB  THR A 257      -3.162 -14.845  10.655  0.00  0.00           C  
ATOM   1712  CG2 THR A 257      -3.143 -16.039   9.717  0.00  0.00           C  
ATOM   1713  OG1 THR A 257      -2.546 -13.804   9.930  0.00  0.00           O  
ATOM   1714  N   ALA A 258      -5.036 -15.577  13.233  0.00  0.00           N  
ATOM   1715  CA  ALA A 258      -5.658 -16.559  14.123  0.00  0.00           C  
ATOM   1716  C   ALA A 258      -7.178 -16.354  14.306  0.00  0.00           C  
ATOM   1717  O   ALA A 258      -7.907 -17.340  14.419  0.00  0.00           O  
ATOM   1718  CB  ALA A 258      -4.916 -16.542  15.463  0.00  0.00           C  
ATOM   1719  N   LEU A 259      -7.688 -15.114  14.277  0.00  0.00           N  
ATOM   1720  CA  LEU A 259      -9.134 -14.830  14.376  0.00  0.00           C  
ATOM   1721  C   LEU A 259      -9.949 -15.437  13.211  0.00  0.00           C  
ATOM   1722  O   LEU A 259     -11.103 -15.833  13.397  0.00  0.00           O  
ATOM   1723  CB  LEU A 259      -9.353 -13.306  14.474  0.00  0.00           C  
ATOM   1724  CG  LEU A 259      -8.905 -12.657  15.801  0.00  0.00           C  
ATOM   1725  CD1 LEU A 259      -9.039 -11.140  15.686  0.00  0.00           C  
ATOM   1726  CD2 LEU A 259      -9.744 -13.122  16.995  0.00  0.00           C  
ATOM   1727  N   SER A 260      -9.327 -15.601  12.036  0.00  0.00           N  
ATOM   1728  CA  SER A 260      -9.887 -16.297  10.859  0.00  0.00           C  
ATOM   1729  C   SER A 260     -10.114 -17.805  11.094  0.00  0.00           C  
ATOM   1730  O   SER A 260     -11.021 -18.406  10.507  0.00  0.00           O  
ATOM   1731  CB  SER A 260      -8.927 -16.055   9.683  0.00  0.00           C  
ATOM   1732  OG  SER A 260      -9.242 -16.758   8.491  0.00  0.00           O  
ATOM   1733  N   GLN A 261      -9.365 -18.432  12.013  0.00  0.00           N  
ATOM   1734  CA  GLN A 261      -9.279 -19.896  12.181  0.00  0.00           C  
ATOM   1735  C   GLN A 261     -10.485 -20.557  12.875  0.00  0.00           C  
ATOM   1736  O   GLN A 261     -10.437 -21.720  13.282  0.00  0.00           O  
ATOM   1737  CB  GLN A 261      -7.944 -20.289  12.833  0.00  0.00           C  
ATOM   1738  CG  GLN A 261      -6.779 -19.888  11.923  0.00  0.00           C  
ATOM   1739  CD  GLN A 261      -5.409 -20.302  12.436  0.00  0.00           C  
ATOM   1740  NE2 GLN A 261      -4.411 -20.186  11.593  0.00  0.00           N  
ATOM   1741  OE1 GLN A 261      -5.208 -20.740  13.562  0.00  0.00           O  
ATOM   1742  N   LYS A 262     -11.626 -19.860  12.942  0.00  0.00           N  
ATOM   1743  CA  LYS A 262     -12.941 -20.481  13.187  0.00  0.00           C  
ATOM   1744  C   LYS A 262     -13.393 -21.353  11.990  0.00  0.00           C  
ATOM   1745  O   LYS A 262     -14.351 -22.117  12.113  0.00  0.00           O  
ATOM   1746  CB  LYS A 262     -13.941 -19.394  13.646  0.00  0.00           C  
ATOM   1747  CG  LYS A 262     -13.610 -18.934  15.086  0.00  0.00           C  
ATOM   1748  CD  LYS A 262     -14.335 -17.660  15.566  0.00  0.00           C  
ATOM   1749  CE  LYS A 262     -13.886 -17.347  17.008  0.00  0.00           C  
ATOM   1750  NZ  LYS A 262     -14.245 -15.987  17.486  0.00  0.00           N1+
ATOM   1751  N   GLY A 263     -12.669 -21.310  10.861  0.00  0.00           N  
ATOM   1752  CA  GLY A 263     -12.615 -22.356   9.828  0.00  0.00           C  
ATOM   1753  C   GLY A 263     -11.222 -23.005   9.714  0.00  0.00           C  
ATOM   1754  O   GLY A 263     -10.252 -22.489  10.253  0.00  0.00           O  
ATOM   1755  N   PHE A 264     -11.115 -24.144   9.013  0.00  0.00           N  
ATOM   1756  CA  PHE A 264      -9.846 -24.870   8.808  0.00  0.00           C  
ATOM   1757  C   PHE A 264      -8.715 -23.947   8.317  0.00  0.00           C  
ATOM   1758  O   PHE A 264      -8.894 -23.276   7.301  0.00  0.00           O  
ATOM   1759  CB  PHE A 264     -10.031 -25.982   7.757  0.00  0.00           C  
ATOM   1760  CG  PHE A 264     -10.887 -27.165   8.168  0.00  0.00           C  
ATOM   1761  CD1 PHE A 264     -10.279 -28.324   8.687  0.00  0.00           C  
ATOM   1762  CD2 PHE A 264     -12.283 -27.132   7.987  0.00  0.00           C  
ATOM   1763  CE1 PHE A 264     -11.062 -29.440   9.032  0.00  0.00           C  
ATOM   1764  CE2 PHE A 264     -13.068 -28.244   8.341  0.00  0.00           C  
ATOM   1765  CZ  PHE A 264     -12.457 -29.399   8.863  0.00  0.00           C  
ATOM   1766  N   ALA A 265      -7.558 -23.988   8.994  0.00  0.00           N  
ATOM   1767  CA  ALA A 265      -6.381 -23.176   8.677  0.00  0.00           C  
ATOM   1768  C   ALA A 265      -6.033 -23.240   7.180  0.00  0.00           C  
ATOM   1769  O   ALA A 265      -5.711 -24.302   6.636  0.00  0.00           O  
ATOM   1770  CB  ALA A 265      -5.208 -23.640   9.551  0.00  0.00           C  
ATOM   1771  N   SER A 266      -6.144 -22.095   6.509  0.00  0.00           N  
ATOM   1772  CA  SER A 266      -5.954 -21.984   5.063  0.00  0.00           C  
ATOM   1773  C   SER A 266      -4.469 -21.866   4.730  0.00  0.00           C  
ATOM   1774  O   SER A 266      -3.736 -21.162   5.416  0.00  0.00           O  
ATOM   1775  CB  SER A 266      -6.737 -20.779   4.540  0.00  0.00           C  
ATOM   1776  OG  SER A 266      -6.603 -20.662   3.134  0.00  0.00           O  
ATOM   1777  N   GLY A 267      -4.011 -22.477   3.632  0.00  0.00           N  
ATOM   1778  CA  GLY A 267      -2.609 -22.353   3.197  0.00  0.00           C  
ATOM   1779  C   GLY A 267      -2.163 -20.896   2.986  0.00  0.00           C  
ATOM   1780  O   GLY A 267      -1.002 -20.570   3.204  0.00  0.00           O  
ATOM   1781  N   VAL A 268      -3.104 -20.001   2.662  0.00  0.00           N  
ATOM   1782  CA  VAL A 268      -2.883 -18.547   2.564  0.00  0.00           C  
ATOM   1783  C   VAL A 268      -2.347 -17.959   3.876  0.00  0.00           C  
ATOM   1784  O   VAL A 268      -1.441 -17.134   3.848  0.00  0.00           O  
ATOM   1785  CB  VAL A 268      -4.199 -17.845   2.168  0.00  0.00           C  
ATOM   1786  CG1 VAL A 268      -4.054 -16.326   2.039  0.00  0.00           C  
ATOM   1787  CG2 VAL A 268      -4.733 -18.364   0.823  0.00  0.00           C  
ATOM   1788  N   GLU A 269      -2.848 -18.416   5.025  0.00  0.00           N  
ATOM   1789  CA  GLU A 269      -2.439 -17.945   6.356  0.00  0.00           C  
ATOM   1790  C   GLU A 269      -0.970 -18.291   6.648  0.00  0.00           C  
ATOM   1791  O   GLU A 269      -0.226 -17.483   7.201  0.00  0.00           O  
ATOM   1792  CB  GLU A 269      -3.373 -18.569   7.411  0.00  0.00           C  
ATOM   1793  CG  GLU A 269      -4.842 -18.117   7.247  0.00  0.00           C  
ATOM   1794  CD  GLU A 269      -5.813 -18.748   8.260  0.00  0.00           C  
ATOM   1795  OE1 GLU A 269      -7.011 -18.372   8.221  0.00  0.00           O  
ATOM   1796  OE2 GLU A 269      -5.392 -19.673   8.996  0.00  0.00           O1-
ATOM   1797  N   GLN A 270      -0.512 -19.461   6.193  0.00  0.00           N  
ATOM   1798  CA  GLN A 270       0.892 -19.867   6.300  0.00  0.00           C  
ATOM   1799  C   GLN A 270       1.800 -19.059   5.359  0.00  0.00           C  
ATOM   1800  O   GLN A 270       2.917 -18.723   5.742  0.00  0.00           O  
ATOM   1801  CB  GLN A 270       1.018 -21.375   6.040  0.00  0.00           C  
ATOM   1802  CG  GLN A 270       0.308 -22.201   7.126  0.00  0.00           C  
ATOM   1803  CD  GLN A 270       0.436 -23.709   6.926  0.00  0.00           C  
ATOM   1804  NE2 GLN A 270       0.053 -24.499   7.904  0.00  0.00           N  
ATOM   1805  OE1 GLN A 270       0.858 -24.219   5.903  0.00  0.00           O  
ATOM   1806  N   ILE A 271       1.322 -18.690   4.164  0.00  0.00           N  
ATOM   1807  CA  ILE A 271       2.063 -17.825   3.227  0.00  0.00           C  
ATOM   1808  C   ILE A 271       2.195 -16.398   3.794  0.00  0.00           C  
ATOM   1809  O   ILE A 271       3.266 -15.805   3.675  0.00  0.00           O  
ATOM   1810  CB  ILE A 271       1.406 -17.847   1.824  0.00  0.00           C  
ATOM   1811  CG1 ILE A 271       1.396 -19.274   1.223  0.00  0.00           C  
ATOM   1812  CG2 ILE A 271       2.139 -16.922   0.832  0.00  0.00           C  
ATOM   1813  CD1 ILE A 271       0.457 -19.441   0.022  0.00  0.00           C  
ATOM   1814  N   ILE A 272       1.158 -15.865   4.459  0.00  0.00           N  
ATOM   1815  CA  ILE A 272       1.207 -14.562   5.157  0.00  0.00           C  
ATOM   1816  C   ILE A 272       2.323 -14.556   6.208  0.00  0.00           C  
ATOM   1817  O   ILE A 272       3.171 -13.666   6.200  0.00  0.00           O  
ATOM   1818  CB  ILE A 272      -0.172 -14.208   5.780  0.00  0.00           C  
ATOM   1819  CG1 ILE A 272      -1.195 -13.884   4.670  0.00  0.00           C  
ATOM   1820  CG2 ILE A 272      -0.079 -13.007   6.743  0.00  0.00           C  
ATOM   1821  CD1 ILE A 272      -2.657 -13.818   5.129  0.00  0.00           C  
ATOM   1822  N   LEU A 273       2.360 -15.568   7.079  0.00  0.00           N  
ATOM   1823  CA  LEU A 273       3.369 -15.665   8.139  0.00  0.00           C  
ATOM   1824  C   LEU A 273       4.775 -15.969   7.584  0.00  0.00           C  
ATOM   1825  O   LEU A 273       5.762 -15.429   8.081  0.00  0.00           O  
ATOM   1826  CB  LEU A 273       2.901 -16.709   9.172  0.00  0.00           C  
ATOM   1827  CG  LEU A 273       1.593 -16.331   9.904  0.00  0.00           C  
ATOM   1828  CD1 LEU A 273       1.127 -17.500  10.772  0.00  0.00           C  
ATOM   1829  CD2 LEU A 273       1.755 -15.106  10.805  0.00  0.00           C  
ATOM   1830  N   GLY A 274       4.875 -16.769   6.518  0.00  0.00           N  
ATOM   1831  CA  GLY A 274       6.134 -17.069   5.827  0.00  0.00           C  
ATOM   1832  C   GLY A 274       6.740 -15.880   5.070  0.00  0.00           C  
ATOM   1833  O   GLY A 274       7.951 -15.841   4.868  0.00  0.00           O  
ATOM   1834  N   ALA A 275       5.942 -14.879   4.684  0.00  0.00           N  
ATOM   1835  CA  ALA A 275       6.445 -13.692   3.991  0.00  0.00           C  
ATOM   1836  C   ALA A 275       7.327 -12.794   4.881  0.00  0.00           C  
ATOM   1837  O   ALA A 275       8.232 -12.139   4.362  0.00  0.00           O  
ATOM   1838  CB  ALA A 275       5.250 -12.920   3.420  0.00  0.00           C  
ATOM   1839  N   GLY A 276       7.099 -12.780   6.201  0.00  0.00           N  
ATOM   1840  CA  GLY A 276       7.835 -11.942   7.158  0.00  0.00           C  
ATOM   1841  C   GLY A 276       9.355 -12.158   7.114  0.00  0.00           C  
ATOM   1842  O   GLY A 276      10.065 -11.241   6.703  0.00  0.00           O  
ATOM   1843  N   PRO A 277       9.869 -13.362   7.435  0.00  0.00           N  
ATOM   1844  CA  PRO A 277      11.310 -13.641   7.434  0.00  0.00           C  
ATOM   1845  C   PRO A 277      12.001 -13.409   6.080  0.00  0.00           C  
ATOM   1846  O   PRO A 277      13.154 -12.986   6.041  0.00  0.00           O  
ATOM   1847  CB  PRO A 277      11.439 -15.102   7.879  0.00  0.00           C  
ATOM   1848  CG  PRO A 277      10.187 -15.329   8.724  0.00  0.00           C  
ATOM   1849  CD  PRO A 277       9.138 -14.485   8.005  0.00  0.00           C  
ATOM   1850  N   VAL A 278      11.299 -13.632   4.960  0.00  0.00           N  
ATOM   1851  CA  VAL A 278      11.837 -13.363   3.612  0.00  0.00           C  
ATOM   1852  C   VAL A 278      12.017 -11.860   3.379  0.00  0.00           C  
ATOM   1853  O   VAL A 278      13.010 -11.442   2.788  0.00  0.00           O  
ATOM   1854  CB  VAL A 278      10.944 -13.975   2.512  0.00  0.00           C  
ATOM   1855  CG1 VAL A 278      11.539 -13.778   1.109  0.00  0.00           C  
ATOM   1856  CG2 VAL A 278      10.757 -15.485   2.709  0.00  0.00           C  
ATOM   1857  N   LEU A 279      11.080 -11.035   3.847  0.00  0.00           N  
ATOM   1858  CA  LEU A 279      11.193  -9.580   3.754  0.00  0.00           C  
ATOM   1859  C   LEU A 279      12.232  -9.017   4.729  0.00  0.00           C  
ATOM   1860  O   LEU A 279      12.950  -8.093   4.361  0.00  0.00           O  
ATOM   1861  CB  LEU A 279       9.813  -8.953   3.991  0.00  0.00           C  
ATOM   1862  CG  LEU A 279       8.807  -9.208   2.860  0.00  0.00           C  
ATOM   1863  CD1 LEU A 279       7.418  -8.732   3.286  0.00  0.00           C  
ATOM   1864  CD2 LEU A 279       9.182  -8.474   1.570  0.00  0.00           C  
ATOM   1865  N   GLU A 280      12.347  -9.585   5.930  0.00  0.00           N  
ATOM   1866  CA  GLU A 280      13.333  -9.156   6.926  0.00  0.00           C  
ATOM   1867  C   GLU A 280      14.768  -9.461   6.457  0.00  0.00           C  
ATOM   1868  O   GLU A 280      15.602  -8.560   6.445  0.00  0.00           O  
ATOM   1869  CB  GLU A 280      12.986  -9.743   8.313  0.00  0.00           C  
ATOM   1870  CG  GLU A 280      11.690  -9.106   8.864  0.00  0.00           C  
ATOM   1871  CD  GLU A 280      11.196  -9.638  10.222  0.00  0.00           C  
ATOM   1872  OE1 GLU A 280      10.042  -9.277  10.575  0.00  0.00           O  
ATOM   1873  OE2 GLU A 280      11.942 -10.362  10.916  0.00  0.00           O1-
ATOM   1874  N   ALA A 281      15.055 -10.659   5.932  0.00  0.00           N  
ATOM   1875  CA  ALA A 281      16.402 -11.000   5.456  0.00  0.00           C  
ATOM   1876  C   ALA A 281      16.919 -10.095   4.315  0.00  0.00           C  
ATOM   1877  O   ALA A 281      18.092  -9.720   4.303  0.00  0.00           O  
ATOM   1878  CB  ALA A 281      16.397 -12.466   5.016  0.00  0.00           C  
ATOM   1879  N   PHE A 282      16.058  -9.743   3.352  0.00  0.00           N  
ATOM   1880  CA  PHE A 282      16.430  -8.919   2.189  0.00  0.00           C  
ATOM   1881  C   PHE A 282      16.212  -7.407   2.400  0.00  0.00           C  
ATOM   1882  O   PHE A 282      16.724  -6.606   1.615  0.00  0.00           O  
ATOM   1883  CB  PHE A 282      15.659  -9.399   0.949  0.00  0.00           C  
ATOM   1884  CG  PHE A 282      16.117 -10.714   0.340  0.00  0.00           C  
ATOM   1885  CD1 PHE A 282      16.925 -10.713  -0.814  0.00  0.00           C  
ATOM   1886  CD2 PHE A 282      15.708 -11.942   0.894  0.00  0.00           C  
ATOM   1887  CE1 PHE A 282      17.301 -11.928  -1.415  0.00  0.00           C  
ATOM   1888  CE2 PHE A 282      16.081 -13.156   0.296  0.00  0.00           C  
ATOM   1889  CZ  PHE A 282      16.877 -13.150  -0.860  0.00  0.00           C  
ATOM   1890  N   GLY A 283      15.436  -7.005   3.408  0.00  0.00           N  
ATOM   1891  CA  GLY A 283      15.051  -5.611   3.650  0.00  0.00           C  
ATOM   1892  C   GLY A 283      15.642  -4.985   4.915  0.00  0.00           C  
ATOM   1893  O   GLY A 283      15.664  -3.757   5.018  0.00  0.00           O  
ATOM   1894  N   ASN A 284      16.138  -5.788   5.859  0.00  0.00           N  
ATOM   1895  CA  ASN A 284      16.651  -5.310   7.141  0.00  0.00           C  
ATOM   1896  C   ASN A 284      18.187  -5.404   7.209  0.00  0.00           C  
ATOM   1897  O   ASN A 284      18.822  -6.145   6.450  0.00  0.00           O  
ATOM   1898  CB  ASN A 284      15.950  -6.031   8.314  0.00  0.00           C  
ATOM   1899  CG  ASN A 284      14.430  -5.933   8.348  0.00  0.00           C  
ATOM   1900  ND2 ASN A 284      13.834  -6.280   9.458  0.00  0.00           N  
ATOM   1901  OD1 ASN A 284      13.739  -5.545   7.418  0.00  0.00           O  
ATOM   1902  N   ALA A 285      18.782  -4.639   8.124  0.00  0.00           N  
ATOM   1903  CA  ALA A 285      20.214  -4.656   8.420  0.00  0.00           C  
ATOM   1904  C   ALA A 285      20.494  -4.283   9.888  0.00  0.00           C  
ATOM   1905  O   ALA A 285      19.675  -3.620  10.537  0.00  0.00           O  
ATOM   1906  CB  ALA A 285      20.918  -3.677   7.469  0.00  0.00           C  
ATOM   1907  N   LYS A 286      21.693  -4.631  10.377  0.00  0.00           N  
ATOM   1908  CA  LYS A 286      22.231  -4.146  11.659  0.00  0.00           C  
ATOM   1909  C   LYS A 286      22.684  -2.694  11.521  0.00  0.00           C  
ATOM   1910  O   LYS A 286      23.667  -2.412  10.835  0.00  0.00           O  
ATOM   1911  CB  LYS A 286      23.332  -5.102  12.170  0.00  0.00           C  
ATOM   1912  CG  LYS A 286      24.098  -4.621  13.420  0.00  0.00           C  
ATOM   1913  CD  LYS A 286      24.999  -5.742  13.975  0.00  0.00           C  
ATOM   1914  CE  LYS A 286      25.817  -5.276  15.191  0.00  0.00           C  
ATOM   1915  NZ  LYS A 286      26.663  -6.370  15.749  0.00  0.00           N1+
ATOM   1916  N   THR A 287      21.973  -1.798  12.198  0.00  0.00           N  
ATOM   1917  CA  THR A 287      22.400  -0.421  12.471  0.00  0.00           C  
ATOM   1918  C   THR A 287      23.076  -0.348  13.837  0.00  0.00           C  
ATOM   1919  O   THR A 287      22.882  -1.234  14.678  0.00  0.00           O  
ATOM   1920  CB  THR A 287      21.230   0.581  12.399  0.00  0.00           C  
ATOM   1921  CG2 THR A 287      20.550   0.584  11.032  0.00  0.00           C  
ATOM   1922  OG1 THR A 287      20.231   0.348  13.366  0.00  0.00           O  
ATOM   1923  N   ALA A 288      23.817   0.728  14.115  0.00  0.00           N  
ATOM   1924  CA  ALA A 288      24.444   0.925  15.428  0.00  0.00           C  
ATOM   1925  C   ALA A 288      23.404   0.821  16.572  0.00  0.00           C  
ATOM   1926  O   ALA A 288      23.618   0.179  17.605  0.00  0.00           O  
ATOM   1927  CB  ALA A 288      25.151   2.287  15.414  0.00  0.00           C  
ATOM   1928  N   HIS A 289      22.205   1.369  16.347  0.00  0.00           N  
ATOM   1929  CA  HIS A 289      21.138   1.435  17.346  0.00  0.00           C  
ATOM   1930  C   HIS A 289      20.150   0.252  17.345  0.00  0.00           C  
ATOM   1931  O   HIS A 289      19.338   0.178  18.276  0.00  0.00           O  
ATOM   1932  CB  HIS A 289      20.423   2.787  17.217  0.00  0.00           C  
ATOM   1933  CG  HIS A 289      21.362   3.965  17.322  0.00  0.00           C  
ATOM   1934  CD2 HIS A 289      21.410   5.036  16.470  0.00  0.00           C  
ATOM   1935  ND1 HIS A 289      22.363   4.147  18.257  0.00  0.00           N  
ATOM   1936  CE1 HIS A 289      22.995   5.298  17.971  0.00  0.00           C  
ATOM   1937  NE2 HIS A 289      22.448   5.866  16.890  0.00  0.00           N  
ATOM   1938  N   ASN A 290      20.200  -0.674  16.373  0.00  0.00           N  
ATOM   1939  CA  ASN A 290      19.292  -1.829  16.266  0.00  0.00           C  
ATOM   1940  C   ASN A 290      19.885  -2.979  15.414  0.00  0.00           C  
ATOM   1941  O   ASN A 290      20.244  -2.769  14.261  0.00  0.00           O  
ATOM   1942  CB  ASN A 290      17.965  -1.339  15.653  0.00  0.00           C  
ATOM   1943  CG  ASN A 290      16.933  -2.443  15.527  0.00  0.00           C  
ATOM   1944  ND2 ASN A 290      15.922  -2.246  14.721  0.00  0.00           N  
ATOM   1945  OD1 ASN A 290      17.014  -3.486  16.155  0.00  0.00           O  
ATOM   1946  N   ASN A 291      19.925  -4.207  15.947  0.00  0.00           N  
ATOM   1947  CA  ASN A 291      20.515  -5.361  15.249  0.00  0.00           C  
ATOM   1948  C   ASN A 291      19.698  -5.819  14.034  0.00  0.00           C  
ATOM   1949  O   ASN A 291      20.285  -6.218  13.040  0.00  0.00           O  
ATOM   1950  CB  ASN A 291      20.704  -6.548  16.211  0.00  0.00           C  
ATOM   1951  CG  ASN A 291      21.744  -6.348  17.298  0.00  0.00           C  
ATOM   1952  ND2 ASN A 291      22.361  -7.423  17.724  0.00  0.00           N  
ATOM   1953  OD1 ASN A 291      21.981  -5.240  17.784  0.00  0.00           O  
ATOM   1954  N   ASN A 292      18.367  -5.735  14.097  0.00  0.00           N  
ATOM   1955  CA  ASN A 292      17.465  -6.120  13.011  0.00  0.00           C  
ATOM   1956  C   ASN A 292      16.565  -4.918  12.692  0.00  0.00           C  
ATOM   1957  O   ASN A 292      15.450  -4.786  13.209  0.00  0.00           O  
ATOM   1958  CB  ASN A 292      16.730  -7.414  13.420  0.00  0.00           C  
ATOM   1959  CG  ASN A 292      15.780  -7.948  12.357  0.00  0.00           C  
ATOM   1960  ND2 ASN A 292      15.152  -9.074  12.601  0.00  0.00           N  
ATOM   1961  OD1 ASN A 292      15.556  -7.351  11.320  0.00  0.00           O  
ATOM   1962  N   SER A 293      17.102  -3.967  11.922  0.00  0.00           N  
ATOM   1963  CA  SER A 293      16.419  -2.715  11.590  0.00  0.00           C  
ATOM   1964  C   SER A 293      15.861  -2.742  10.178  0.00  0.00           C  
ATOM   1965  O   SER A 293      16.608  -2.909   9.216  0.00  0.00           O  
ATOM   1966  CB  SER A 293      17.340  -1.508  11.804  0.00  0.00           C  
ATOM   1967  OG  SER A 293      16.560  -0.458  12.358  0.00  0.00           O  
ATOM   1968  N   SER A 294      14.549  -2.544  10.049  0.00  0.00           N  
ATOM   1969  CA  SER A 294      13.858  -2.428   8.764  0.00  0.00           C  
ATOM   1970  C   SER A 294      14.418  -1.245   7.969  0.00  0.00           C  
ATOM   1971  O   SER A 294      14.165  -0.095   8.323  0.00  0.00           O  
ATOM   1972  CB  SER A 294      12.343  -2.258   8.981  0.00  0.00           C  
ATOM   1973  OG  SER A 294      11.823  -3.175   9.938  0.00  0.00           O  
ATOM   1974  N   ARG A 295      15.168  -1.506   6.886  0.00  0.00           N  
ATOM   1975  CA  ARG A 295      15.683  -0.469   5.965  0.00  0.00           C  
ATOM   1976  C   ARG A 295      14.791  -0.313   4.720  0.00  0.00           C  
ATOM   1977  O   ARG A 295      15.249   0.029   3.626  0.00  0.00           O  
ATOM   1978  CB  ARG A 295      17.187  -0.645   5.673  0.00  0.00           C  
ATOM   1979  CG  ARG A 295      18.103  -0.789   6.907  0.00  0.00           C  
ATOM   1980  CD  ARG A 295      17.994   0.306   7.990  0.00  0.00           C  
ATOM   1981  NE  ARG A 295      18.640   1.576   7.599  0.00  0.00           N  
ATOM   1982  CZ  ARG A 295      18.695   2.708   8.288  0.00  0.00           C  
ATOM   1983  NH1 ARG A 295      18.054   2.860   9.411  0.00  0.00           N1+
ATOM   1984  NH2 ARG A 295      19.370   3.730   7.854  0.00  0.00           N  
ATOM   1985  N   PHE A 296      13.501  -0.582   4.926  0.00  0.00           N  
ATOM   1986  CA  PHE A 296      12.360  -0.272   4.069  0.00  0.00           C  
ATOM   1987  C   PHE A 296      11.084  -0.185   4.928  0.00  0.00           C  
ATOM   1988  O   PHE A 296      10.996  -0.813   5.984  0.00  0.00           O  
ATOM   1989  CB  PHE A 296      12.217  -1.310   2.941  0.00  0.00           C  
ATOM   1990  CG  PHE A 296      11.581  -2.623   3.361  0.00  0.00           C  
ATOM   1991  CD1 PHE A 296      12.247  -3.486   4.250  0.00  0.00           C  
ATOM   1992  CD2 PHE A 296      10.292  -2.957   2.906  0.00  0.00           C  
ATOM   1993  CE1 PHE A 296      11.617  -4.654   4.711  0.00  0.00           C  
ATOM   1994  CE2 PHE A 296       9.671  -4.139   3.342  0.00  0.00           C  
ATOM   1995  CZ  PHE A 296      10.324  -4.971   4.268  0.00  0.00           C  
ATOM   1996  N   GLY A 297      10.082   0.570   4.474  0.00  0.00           N  
ATOM   1997  CA  GLY A 297       8.735   0.567   5.054  0.00  0.00           C  
ATOM   1998  C   GLY A 297       7.842  -0.486   4.393  0.00  0.00           C  
ATOM   1999  O   GLY A 297       7.901  -0.664   3.173  0.00  0.00           O  
ATOM   2000  N   LYS A 298       6.992  -1.156   5.180  0.00  0.00           N  
ATOM   2001  CA  LYS A 298       6.044  -2.188   4.732  0.00  0.00           C  
ATOM   2002  C   LYS A 298       4.604  -1.821   5.113  0.00  0.00           C  
ATOM   2003  O   LYS A 298       4.292  -1.593   6.279  0.00  0.00           O  
ATOM   2004  CB  LYS A 298       6.489  -3.586   5.230  0.00  0.00           C  
ATOM   2005  CG  LYS A 298       6.530  -3.787   6.759  0.00  0.00           C  
ATOM   2006  CD  LYS A 298       7.175  -5.121   7.198  0.00  0.00           C  
ATOM   2007  CE  LYS A 298       7.202  -5.180   8.737  0.00  0.00           C  
ATOM   2008  NZ  LYS A 298       7.661  -6.473   9.324  0.00  0.00           N1+
ATOM   2009  N   PHE A 299       3.711  -1.805   4.126  0.00  0.00           N  
ATOM   2010  CA  PHE A 299       2.263  -1.769   4.345  0.00  0.00           C  
ATOM   2011  C   PHE A 299       1.685  -3.135   3.984  0.00  0.00           C  
ATOM   2012  O   PHE A 299       1.852  -3.594   2.853  0.00  0.00           O  
ATOM   2013  CB  PHE A 299       1.625  -0.639   3.530  0.00  0.00           C  
ATOM   2014  CG  PHE A 299       0.120  -0.528   3.693  0.00  0.00           C  
ATOM   2015  CD1 PHE A 299      -0.738  -0.829   2.617  0.00  0.00           C  
ATOM   2016  CD2 PHE A 299      -0.426  -0.114   4.922  0.00  0.00           C  
ATOM   2017  CE1 PHE A 299      -2.131  -0.702   2.768  0.00  0.00           C  
ATOM   2018  CE2 PHE A 299      -1.817   0.021   5.072  0.00  0.00           C  
ATOM   2019  CZ  PHE A 299      -2.670  -0.269   3.992  0.00  0.00           C  
ATOM   2020  N   ILE A 300       1.048  -3.801   4.946  0.00  0.00           N  
ATOM   2021  CA  ILE A 300       0.507  -5.156   4.795  0.00  0.00           C  
ATOM   2022  C   ILE A 300      -1.011  -5.086   4.942  0.00  0.00           C  
ATOM   2023  O   ILE A 300      -1.532  -4.863   6.031  0.00  0.00           O  
ATOM   2024  CB  ILE A 300       1.172  -6.138   5.791  0.00  0.00           C  
ATOM   2025  CG1 ILE A 300       2.701  -6.185   5.543  0.00  0.00           C  
ATOM   2026  CG2 ILE A 300       0.540  -7.538   5.636  0.00  0.00           C  
ATOM   2027  CD1 ILE A 300       3.505  -7.062   6.508  0.00  0.00           C  
ATOM   2028  N   GLN A 301      -1.723  -5.286   3.838  0.00  0.00           N  
ATOM   2029  CA  GLN A 301      -3.179  -5.290   3.778  0.00  0.00           C  
ATOM   2030  C   GLN A 301      -3.698  -6.730   3.753  0.00  0.00           C  
ATOM   2031  O   GLN A 301      -3.504  -7.454   2.775  0.00  0.00           O  
ATOM   2032  CB  GLN A 301      -3.621  -4.467   2.560  0.00  0.00           C  
ATOM   2033  CG  GLN A 301      -5.146  -4.327   2.486  0.00  0.00           C  
ATOM   2034  CD  GLN A 301      -5.596  -3.558   1.249  0.00  0.00           C  
ATOM   2035  NE2 GLN A 301      -6.658  -3.979   0.600  0.00  0.00           N  
ATOM   2036  OE1 GLN A 301      -5.001  -2.582   0.829  0.00  0.00           O  
ATOM   2037  N   VAL A 302      -4.389  -7.145   4.815  0.00  0.00           N  
ATOM   2038  CA  VAL A 302      -5.089  -8.437   4.877  0.00  0.00           C  
ATOM   2039  C   VAL A 302      -6.526  -8.237   4.398  0.00  0.00           C  
ATOM   2040  O   VAL A 302      -7.230  -7.353   4.890  0.00  0.00           O  
ATOM   2041  CB  VAL A 302      -5.029  -9.064   6.283  0.00  0.00           C  
ATOM   2042  CG1 VAL A 302      -5.612 -10.484   6.261  0.00  0.00           C  
ATOM   2043  CG2 VAL A 302      -3.587  -9.163   6.802  0.00  0.00           C  
ATOM   2044  N   ASN A 303      -6.957  -9.043   3.425  0.00  0.00           N  
ATOM   2045  CA  ASN A 303      -8.270  -8.949   2.790  0.00  0.00           C  
ATOM   2046  C   ASN A 303      -9.191 -10.070   3.286  0.00  0.00           C  
ATOM   2047  O   ASN A 303      -8.851 -11.254   3.219  0.00  0.00           O  
ATOM   2048  CB  ASN A 303      -8.105  -8.977   1.259  0.00  0.00           C  
ATOM   2049  CG  ASN A 303      -7.390  -7.753   0.714  0.00  0.00           C  
ATOM   2050  ND2 ASN A 303      -6.557  -7.911  -0.287  0.00  0.00           N  
ATOM   2051  OD1 ASN A 303      -7.585  -6.633   1.152  0.00  0.00           O  
ATOM   2052  N   TYR A 304     -10.390  -9.691   3.716  0.00  0.00           N  
ATOM   2053  CA  TYR A 304     -11.394 -10.554   4.325  0.00  0.00           C  
ATOM   2054  C   TYR A 304     -12.681 -10.587   3.495  0.00  0.00           C  
ATOM   2055  O   TYR A 304     -13.065  -9.622   2.828  0.00  0.00           O  
ATOM   2056  CB  TYR A 304     -11.695 -10.076   5.753  0.00  0.00           C  
ATOM   2057  CG  TYR A 304     -10.495 -10.047   6.679  0.00  0.00           C  
ATOM   2058  CD1 TYR A 304     -10.217 -11.144   7.518  0.00  0.00           C  
ATOM   2059  CD2 TYR A 304      -9.676  -8.903   6.727  0.00  0.00           C  
ATOM   2060  CE1 TYR A 304      -9.141 -11.087   8.423  0.00  0.00           C  
ATOM   2061  CE2 TYR A 304      -8.585  -8.854   7.611  0.00  0.00           C  
ATOM   2062  CZ  TYR A 304      -8.324  -9.941   8.469  0.00  0.00           C  
ATOM   2063  OH  TYR A 304      -7.281  -9.885   9.330  0.00  0.00           O  
ATOM   2064  N   GLN A 305     -13.380 -11.716   3.573  0.00  0.00           N  
ATOM   2065  CA  GLN A 305     -14.757 -11.845   3.092  0.00  0.00           C  
ATOM   2066  C   GLN A 305     -15.733 -11.181   4.080  0.00  0.00           C  
ATOM   2067  O   GLN A 305     -15.411 -11.021   5.257  0.00  0.00           O  
ATOM   2068  CB  GLN A 305     -15.089 -13.336   2.897  0.00  0.00           C  
ATOM   2069  CG  GLN A 305     -14.102 -14.024   1.941  0.00  0.00           C  
ATOM   2070  CD  GLN A 305     -14.466 -15.455   1.557  0.00  0.00           C  
ATOM   2071  NE2 GLN A 305     -13.511 -16.216   1.070  0.00  0.00           N  
ATOM   2072  OE1 GLN A 305     -15.595 -15.911   1.642  0.00  0.00           O  
ATOM   2073  N   GLU A 306     -16.978 -10.910   3.664  0.00  0.00           N  
ATOM   2074  CA  GLU A 306     -18.055 -10.477   4.585  0.00  0.00           C  
ATOM   2075  C   GLU A 306     -18.359 -11.494   5.718  0.00  0.00           C  
ATOM   2076  O   GLU A 306     -19.152 -11.204   6.610  0.00  0.00           O  
ATOM   2077  CB  GLU A 306     -19.357 -10.159   3.814  0.00  0.00           C  
ATOM   2078  CG  GLU A 306     -19.287  -8.932   2.881  0.00  0.00           C  
ATOM   2079  CD  GLU A 306     -20.678  -8.399   2.461  0.00  0.00           C  
ATOM   2080  OE1 GLU A 306     -20.828  -7.889   1.328  0.00  0.00           O  
ATOM   2081  OE2 GLU A 306     -21.614  -8.426   3.300  0.00  0.00           O1-
ATOM   2082  N   THR A 307     -17.747 -12.686   5.695  0.00  0.00           N  
ATOM   2083  CA  THR A 307     -17.799 -13.715   6.749  0.00  0.00           C  
ATOM   2084  C   THR A 307     -16.652 -13.644   7.766  0.00  0.00           C  
ATOM   2085  O   THR A 307     -16.616 -14.478   8.666  0.00  0.00           O  
ATOM   2086  CB  THR A 307     -17.792 -15.125   6.131  0.00  0.00           C  
ATOM   2087  CG2 THR A 307     -18.991 -15.366   5.212  0.00  0.00           C  
ATOM   2088  OG1 THR A 307     -16.627 -15.313   5.356  0.00  0.00           O  
ATOM   2089  N   GLY A 308     -15.689 -12.727   7.609  0.00  0.00           N  
ATOM   2090  CA  GLY A 308     -14.482 -12.635   8.451  0.00  0.00           C  
ATOM   2091  C   GLY A 308     -13.358 -13.615   8.099  0.00  0.00           C  
ATOM   2092  O   GLY A 308     -12.288 -13.571   8.691  0.00  0.00           O  
ATOM   2093  N   THR A 309     -13.547 -14.478   7.102  0.00  0.00           N  
ATOM   2094  CA  THR A 309     -12.501 -15.403   6.640  0.00  0.00           C  
ATOM   2095  C   THR A 309     -11.476 -14.671   5.770  0.00  0.00           C  
ATOM   2096  O   THR A 309     -11.873 -13.928   4.864  0.00  0.00           O  
ATOM   2097  CB  THR A 309     -13.118 -16.570   5.852  0.00  0.00           C  
ATOM   2098  CG2 THR A 309     -12.174 -17.768   5.776  0.00  0.00           C  
ATOM   2099  OG1 THR A 309     -14.318 -17.008   6.467  0.00  0.00           O  
ATOM   2100  N   VAL A 310     -10.176 -14.905   5.992  0.00  0.00           N  
ATOM   2101  CA  VAL A 310      -9.103 -14.362   5.135  0.00  0.00           C  
ATOM   2102  C   VAL A 310      -9.234 -14.914   3.710  0.00  0.00           C  
ATOM   2103  O   VAL A 310      -9.271 -16.124   3.487  0.00  0.00           O  
ATOM   2104  CB  VAL A 310      -7.703 -14.644   5.726  0.00  0.00           C  
ATOM   2105  CG1 VAL A 310      -6.561 -14.259   4.773  0.00  0.00           C  
ATOM   2106  CG2 VAL A 310      -7.493 -13.832   7.009  0.00  0.00           C  
ATOM   2107  N   LEU A 311      -9.305 -14.009   2.732  0.00  0.00           N  
ATOM   2108  CA  LEU A 311      -9.364 -14.308   1.295  0.00  0.00           C  
ATOM   2109  C   LEU A 311      -7.971 -14.275   0.651  0.00  0.00           C  
ATOM   2110  O   LEU A 311      -7.705 -15.018  -0.295  0.00  0.00           O  
ATOM   2111  CB  LEU A 311     -10.346 -13.301   0.662  0.00  0.00           C  
ATOM   2112  CG  LEU A 311     -10.579 -13.454  -0.857  0.00  0.00           C  
ATOM   2113  CD1 LEU A 311     -12.001 -13.007  -1.202  0.00  0.00           C  
ATOM   2114  CD2 LEU A 311      -9.630 -12.588  -1.692  0.00  0.00           C  
ATOM   2115  N   GLY A 312      -7.099 -13.407   1.162  0.00  0.00           N  
ATOM   2116  CA  GLY A 312      -5.756 -13.146   0.657  0.00  0.00           C  
ATOM   2117  C   GLY A 312      -5.102 -11.999   1.423  0.00  0.00           C  
ATOM   2118  O   GLY A 312      -5.723 -11.390   2.294  0.00  0.00           O  
ATOM   2119  N   ALA A 313      -3.869 -11.667   1.066  0.00  0.00           N  
ATOM   2120  CA  ALA A 313      -3.198 -10.466   1.560  0.00  0.00           C  
ATOM   2121  C   ALA A 313      -2.386  -9.793   0.449  0.00  0.00           C  
ATOM   2122  O   ALA A 313      -2.271 -10.310  -0.665  0.00  0.00           O  
ATOM   2123  CB  ALA A 313      -2.349 -10.822   2.786  0.00  0.00           C  
ATOM   2124  N   TYR A 314      -1.857  -8.616   0.750  0.00  0.00           N  
ATOM   2125  CA  TYR A 314      -1.119  -7.787  -0.185  0.00  0.00           C  
ATOM   2126  C   TYR A 314      -0.092  -6.925   0.563  0.00  0.00           C  
ATOM   2127  O   TYR A 314      -0.384  -6.419   1.645  0.00  0.00           O  
ATOM   2128  CB  TYR A 314      -2.150  -6.950  -0.951  0.00  0.00           C  
ATOM   2129  CG  TYR A 314      -1.522  -6.015  -1.945  0.00  0.00           C  
ATOM   2130  CD1 TYR A 314      -1.674  -4.627  -1.795  0.00  0.00           C  
ATOM   2131  CD2 TYR A 314      -0.732  -6.544  -2.982  0.00  0.00           C  
ATOM   2132  CE1 TYR A 314      -0.985  -3.761  -2.655  0.00  0.00           C  
ATOM   2133  CE2 TYR A 314      -0.024  -5.673  -3.824  0.00  0.00           C  
ATOM   2134  CZ  TYR A 314      -0.111  -4.280  -3.635  0.00  0.00           C  
ATOM   2135  OH  TYR A 314       0.641  -3.453  -4.405  0.00  0.00           O  
ATOM   2136  N   VAL A 315       1.114  -6.786   0.010  0.00  0.00           N  
ATOM   2137  CA  VAL A 315       2.259  -6.109   0.636  0.00  0.00           C  
ATOM   2138  C   VAL A 315       2.818  -5.039  -0.297  0.00  0.00           C  
ATOM   2139  O   VAL A 315       3.266  -5.345  -1.404  0.00  0.00           O  
ATOM   2140  CB  VAL A 315       3.371  -7.110   1.019  0.00  0.00           C  
ATOM   2141  CG1 VAL A 315       4.497  -6.401   1.787  0.00  0.00           C  
ATOM   2142  CG2 VAL A 315       2.847  -8.264   1.886  0.00  0.00           C  
ATOM   2143  N   GLU A 316       2.864  -3.793   0.169  0.00  0.00           N  
ATOM   2144  CA  GLU A 316       3.549  -2.688  -0.510  0.00  0.00           C  
ATOM   2145  C   GLU A 316       4.842  -2.321   0.222  0.00  0.00           C  
ATOM   2146  O   GLU A 316       4.862  -2.214   1.451  0.00  0.00           O  
ATOM   2147  CB  GLU A 316       2.640  -1.458  -0.682  0.00  0.00           C  
ATOM   2148  CG  GLU A 316       1.332  -1.806  -1.397  0.00  0.00           C  
ATOM   2149  CD  GLU A 316       0.808  -0.708  -2.333  0.00  0.00           C  
ATOM   2150  OE1 GLU A 316       0.403  -1.052  -3.467  0.00  0.00           O  
ATOM   2151  OE2 GLU A 316       0.779   0.497  -2.013  0.00  0.00           O1-
ATOM   2152  N   LYS A 317       5.923  -2.108  -0.541  0.00  0.00           N  
ATOM   2153  CA  LYS A 317       7.202  -1.604  -0.024  0.00  0.00           C  
ATOM   2154  C   LYS A 317       7.365  -0.108  -0.305  0.00  0.00           C  
ATOM   2155  O   LYS A 317       6.986   0.376  -1.371  0.00  0.00           O  
ATOM   2156  CB  LYS A 317       8.399  -2.436  -0.525  0.00  0.00           C  
ATOM   2157  CG  LYS A 317       8.667  -2.323  -2.037  0.00  0.00           C  
ATOM   2158  CD  LYS A 317      10.086  -2.781  -2.399  0.00  0.00           C  
ATOM   2159  CE  LYS A 317      10.363  -2.408  -3.856  0.00  0.00           C  
ATOM   2160  NZ  LYS A 317      11.750  -2.721  -4.278  0.00  0.00           N1+
ATOM   2161  N   TYR A 318       8.017   0.591   0.616  0.00  0.00           N  
ATOM   2162  CA  TYR A 318       8.312   2.023   0.558  0.00  0.00           C  
ATOM   2163  C   TYR A 318       9.779   2.261   0.935  0.00  0.00           C  
ATOM   2164  O   TYR A 318      10.270   1.595   1.840  0.00  0.00           O  
ATOM   2165  CB  TYR A 318       7.366   2.759   1.521  0.00  0.00           C  
ATOM   2166  CG  TYR A 318       5.908   2.687   1.107  0.00  0.00           C  
ATOM   2167  CD1 TYR A 318       5.359   3.717   0.320  0.00  0.00           C  
ATOM   2168  CD2 TYR A 318       5.110   1.589   1.486  0.00  0.00           C  
ATOM   2169  CE1 TYR A 318       4.029   3.625  -0.132  0.00  0.00           C  
ATOM   2170  CE2 TYR A 318       3.773   1.517   1.060  0.00  0.00           C  
ATOM   2171  CZ  TYR A 318       3.232   2.525   0.243  0.00  0.00           C  
ATOM   2172  OH  TYR A 318       1.934   2.459  -0.134  0.00  0.00           O  
ATOM   2173  N   LEU A 319      10.467   3.192   0.255  0.00  0.00           N  
ATOM   2174  CA  LEU A 319      11.865   3.594   0.527  0.00  0.00           C  
ATOM   2175  C   LEU A 319      12.816   2.422   0.872  0.00  0.00           C  
ATOM   2176  O   LEU A 319      13.184   2.250   2.024  0.00  0.00           O  
ATOM   2177  CB  LEU A 319      11.892   4.659   1.650  0.00  0.00           C  
ATOM   2178  CG  LEU A 319      11.506   6.098   1.285  0.00  0.00           C  
ATOM   2179  CD1 LEU A 319      11.516   6.926   2.571  0.00  0.00           C  
ATOM   2180  CD2 LEU A 319      12.488   6.732   0.297  0.00  0.00           C  
ATOM   2181  N   LEU A 320      13.255   1.621  -0.105  0.00  0.00           N  
ATOM   2182  CA  LEU A 320      14.408   0.737   0.134  0.00  0.00           C  
ATOM   2183  C   LEU A 320      15.691   1.588   0.154  0.00  0.00           C  
ATOM   2184  O   LEU A 320      15.972   2.249  -0.846  0.00  0.00           O  
ATOM   2185  CB  LEU A 320      14.467  -0.371  -0.937  0.00  0.00           C  
ATOM   2186  CG  LEU A 320      15.641  -1.355  -0.738  0.00  0.00           C  
ATOM   2187  CD1 LEU A 320      15.427  -2.267   0.470  0.00  0.00           C  
ATOM   2188  CD2 LEU A 320      15.803  -2.225  -1.987  0.00  0.00           C  
ATOM   2189  N   GLU A 321      16.473   1.534   1.234  0.00  0.00           N  
ATOM   2190  CA  GLU A 321      17.725   2.298   1.433  0.00  0.00           C  
ATOM   2191  C   GLU A 321      18.889   1.787   0.548  0.00  0.00           C  
ATOM   2192  O   GLU A 321      19.883   1.231   1.018  0.00  0.00           O  
ATOM   2193  CB  GLU A 321      18.086   2.252   2.927  0.00  0.00           C  
ATOM   2194  CG  GLU A 321      19.240   3.197   3.340  0.00  0.00           C  
ATOM   2195  CD  GLU A 321      19.893   2.778   4.668  0.00  0.00           C  
ATOM   2196  OE1 GLU A 321      20.572   3.583   5.340  0.00  0.00           O  
ATOM   2197  OE2 GLU A 321      19.743   1.615   5.093  0.00  0.00           O1-
ATOM   2198  N   LYS A 322      18.787   1.966  -0.775  0.00  0.00           N  
ATOM   2199  CA  LYS A 322      19.721   1.375  -1.757  0.00  0.00           C  
ATOM   2200  C   LYS A 322      21.189   1.744  -1.516  0.00  0.00           C  
ATOM   2201  O   LYS A 322      22.068   0.997  -1.936  0.00  0.00           O  
ATOM   2202  CB  LYS A 322      19.342   1.789  -3.188  0.00  0.00           C  
ATOM   2203  CG  LYS A 322      17.918   1.384  -3.580  0.00  0.00           C  
ATOM   2204  CD  LYS A 322      17.561   1.884  -4.982  0.00  0.00           C  
ATOM   2205  CE  LYS A 322      16.036   1.842  -5.120  0.00  0.00           C  
ATOM   2206  NZ  LYS A 322      15.599   2.311  -6.453  0.00  0.00           N1+
ATOM   2207  N   SER A 323      21.481   2.883  -0.884  0.00  0.00           N  
ATOM   2208  CA  SER A 323      22.852   3.295  -0.554  0.00  0.00           C  
ATOM   2209  C   SER A 323      23.603   2.272   0.297  0.00  0.00           C  
ATOM   2210  O   SER A 323      24.781   2.057   0.020  0.00  0.00           O  
ATOM   2211  CB  SER A 323      22.857   4.656   0.148  0.00  0.00           C  
ATOM   2212  OG  SER A 323      21.881   4.705   1.164  0.00  0.00           O  
ATOM   2213  N   ARG A 324      22.929   1.599   1.244  0.00  0.00           N  
ATOM   2214  CA  ARG A 324      23.544   0.643   2.185  0.00  0.00           C  
ATOM   2215  C   ARG A 324      24.284  -0.505   1.505  0.00  0.00           C  
ATOM   2216  O   ARG A 324      25.267  -1.007   2.033  0.00  0.00           O  
ATOM   2217  CB  ARG A 324      22.457   0.105   3.124  0.00  0.00           C  
ATOM   2218  CG  ARG A 324      23.032  -0.881   4.161  0.00  0.00           C  
ATOM   2219  CD  ARG A 324      22.079  -1.117   5.334  0.00  0.00           C  
ATOM   2220  NE  ARG A 324      21.829   0.143   6.044  0.00  0.00           N  
ATOM   2221  CZ  ARG A 324      22.559   0.712   6.979  0.00  0.00           C  
ATOM   2222  NH1 ARG A 324      23.505   0.097   7.622  0.00  0.00           N1+
ATOM   2223  NH2 ARG A 324      22.355   1.954   7.292  0.00  0.00           N  
ATOM   2224  N   LEU A 325      23.843  -0.888   0.307  0.00  0.00           N  
ATOM   2225  CA  LEU A 325      24.483  -1.949  -0.463  0.00  0.00           C  
ATOM   2226  C   LEU A 325      25.946  -1.636  -0.809  0.00  0.00           C  
ATOM   2227  O   LEU A 325      26.756  -2.553  -0.878  0.00  0.00           O  
ATOM   2228  CB  LEU A 325      23.672  -2.159  -1.746  0.00  0.00           C  
ATOM   2229  CG  LEU A 325      24.227  -3.290  -2.630  0.00  0.00           C  
ATOM   2230  CD1 LEU A 325      24.003  -4.659  -1.999  0.00  0.00           C  
ATOM   2231  CD2 LEU A 325      23.523  -3.213  -3.973  0.00  0.00           C  
ATOM   2232  N   VAL A 326      26.258  -0.366  -1.081  0.00  0.00           N  
ATOM   2233  CA  VAL A 326      27.552   0.072  -1.638  0.00  0.00           C  
ATOM   2234  C   VAL A 326      28.330   1.004  -0.709  0.00  0.00           C  
ATOM   2235  O   VAL A 326      29.457   1.376  -1.035  0.00  0.00           O  
ATOM   2236  CB  VAL A 326      27.367   0.739  -3.014  0.00  0.00           C  
ATOM   2237  CG1 VAL A 326      26.591  -0.153  -3.993  0.00  0.00           C  
ATOM   2238  CG2 VAL A 326      26.633   2.084  -2.915  0.00  0.00           C  
ATOM   2239  N   TYR A 327      27.702   1.418   0.391  0.00  0.00           N  
ATOM   2240  CA  TYR A 327      28.243   2.291   1.422  0.00  0.00           C  
ATOM   2241  C   TYR A 327      27.811   1.761   2.791  0.00  0.00           C  
ATOM   2242  O   TYR A 327      26.616   1.738   3.094  0.00  0.00           O  
ATOM   2243  CB  TYR A 327      27.758   3.728   1.210  0.00  0.00           C  
ATOM   2244  CG  TYR A 327      28.271   4.663   2.286  0.00  0.00           C  
ATOM   2245  CD1 TYR A 327      27.483   4.930   3.424  0.00  0.00           C  
ATOM   2246  CD2 TYR A 327      29.578   5.181   2.199  0.00  0.00           C  
ATOM   2247  CE1 TYR A 327      28.004   5.710   4.474  0.00  0.00           C  
ATOM   2248  CE2 TYR A 327      30.089   5.975   3.244  0.00  0.00           C  
ATOM   2249  CZ  TYR A 327      29.311   6.234   4.392  0.00  0.00           C  
ATOM   2250  OH  TYR A 327      29.847   6.982   5.393  0.00  0.00           O  
ATOM   2251  N   GLN A 328      28.779   1.346   3.600  0.00  0.00           N  
ATOM   2252  CA  GLN A 328      28.580   0.830   4.951  0.00  0.00           C  
ATOM   2253  C   GLN A 328      29.038   1.886   5.965  0.00  0.00           C  
ATOM   2254  O   GLN A 328      30.202   2.280   5.972  0.00  0.00           O  
ATOM   2255  CB  GLN A 328      29.360  -0.485   5.053  0.00  0.00           C  
ATOM   2256  CG  GLN A 328      29.308  -1.186   6.418  0.00  0.00           C  
ATOM   2257  CD  GLN A 328      30.235  -2.401   6.459  0.00  0.00           C  
ATOM   2258  NE2 GLN A 328      30.174  -3.199   7.501  0.00  0.00           N  
ATOM   2259  OE1 GLN A 328      31.034  -2.655   5.569  0.00  0.00           O  
ATOM   2260  N   GLU A 329      28.119   2.343   6.815  0.00  0.00           N  
ATOM   2261  CA  GLU A 329      28.424   3.291   7.891  0.00  0.00           C  
ATOM   2262  C   GLU A 329      29.205   2.599   9.028  0.00  0.00           C  
ATOM   2263  O   GLU A 329      29.141   1.376   9.201  0.00  0.00           O  
ATOM   2264  CB  GLU A 329      27.111   3.938   8.376  0.00  0.00           C  
ATOM   2265  CG  GLU A 329      27.274   5.308   9.054  0.00  0.00           C  
ATOM   2266  CD  GLU A 329      27.650   6.391   8.033  0.00  0.00           C  
ATOM   2267  OE1 GLU A 329      28.864   6.585   7.799  0.00  0.00           O  
ATOM   2268  OE2 GLU A 329      26.738   6.976   7.408  0.00  0.00           O1-
ATOM   2269  N   HIS A 330      29.961   3.368   9.814  0.00  0.00           N  
ATOM   2270  CA  HIS A 330      30.780   2.823  10.899  0.00  0.00           C  
ATOM   2271  C   HIS A 330      29.923   2.113  11.968  0.00  0.00           C  
ATOM   2272  O   HIS A 330      28.863   2.600  12.355  0.00  0.00           O  
ATOM   2273  CB  HIS A 330      31.653   3.942  11.483  0.00  0.00           C  
ATOM   2274  CG  HIS A 330      32.749   3.449  12.395  0.00  0.00           C  
ATOM   2275  CD2 HIS A 330      32.949   3.821  13.697  0.00  0.00           C  
ATOM   2276  ND1 HIS A 330      33.761   2.573  12.064  0.00  0.00           N  
ATOM   2277  CE1 HIS A 330      34.542   2.412  13.147  0.00  0.00           C  
ATOM   2278  NE2 HIS A 330      34.096   3.171  14.158  0.00  0.00           N  
ATOM   2279  N   ASN A 331      30.385   0.948  12.438  0.00  0.00           N  
ATOM   2280  CA  ASN A 331      29.664   0.028  13.335  0.00  0.00           C  
ATOM   2281  C   ASN A 331      28.307  -0.502  12.814  0.00  0.00           C  
ATOM   2282  O   ASN A 331      27.540  -1.101  13.572  0.00  0.00           O  
ATOM   2283  CB  ASN A 331      29.632   0.607  14.765  0.00  0.00           C  
ATOM   2284  CG  ASN A 331      31.027   0.766  15.347  0.00  0.00           C  
ATOM   2285  ND2 ASN A 331      31.205   1.620  16.324  0.00  0.00           N  
ATOM   2286  OD1 ASN A 331      31.972   0.118  14.934  0.00  0.00           O  
ATOM   2287  N   GLU A 332      28.026  -0.361  11.514  0.00  0.00           N  
ATOM   2288  CA  GLU A 332      26.844  -0.929  10.858  0.00  0.00           C  
ATOM   2289  C   GLU A 332      27.197  -2.067   9.886  0.00  0.00           C  
ATOM   2290  O   GLU A 332      28.357  -2.299   9.534  0.00  0.00           O  
ATOM   2291  CB  GLU A 332      26.029   0.167  10.155  0.00  0.00           C  
ATOM   2292  CG  GLU A 332      25.677   1.347  11.075  0.00  0.00           C  
ATOM   2293  CD  GLU A 332      24.351   2.009  10.683  0.00  0.00           C  
ATOM   2294  OE1 GLU A 332      23.577   2.329  11.615  0.00  0.00           O  
ATOM   2295  OE2 GLU A 332      24.023   2.046   9.471  0.00  0.00           O1-
ATOM   2296  N   ARG A 333      26.174  -2.797   9.429  0.00  0.00           N  
ATOM   2297  CA  ARG A 333      26.297  -3.849   8.409  0.00  0.00           C  
ATOM   2298  C   ARG A 333      25.470  -3.551   7.162  0.00  0.00           C  
ATOM   2299  O   ARG A 333      24.581  -2.693   7.153  0.00  0.00           O  
ATOM   2300  CB  ARG A 333      25.940  -5.221   9.004  0.00  0.00           C  
ATOM   2301  CG  ARG A 333      26.949  -5.663  10.071  0.00  0.00           C  
ATOM   2302  CD  ARG A 333      26.756  -7.135  10.446  0.00  0.00           C  
ATOM   2303  NE  ARG A 333      27.742  -7.538  11.458  0.00  0.00           N  
ATOM   2304  CZ  ARG A 333      27.749  -8.648  12.166  0.00  0.00           C  
ATOM   2305  NH1 ARG A 333      26.918  -9.625  11.962  0.00  0.00           N1+
ATOM   2306  NH2 ARG A 333      28.618  -8.750  13.115  0.00  0.00           N  
ATOM   2307  N   ASN A 334      25.772  -4.314   6.114  0.00  0.00           N  
ATOM   2308  CA  ASN A 334      24.944  -4.445   4.919  0.00  0.00           C  
ATOM   2309  C   ASN A 334      23.681  -5.296   5.227  0.00  0.00           C  
ATOM   2310  O   ASN A 334      23.453  -5.686   6.375  0.00  0.00           O  
ATOM   2311  CB  ASN A 334      25.857  -5.009   3.808  0.00  0.00           C  
ATOM   2312  CG  ASN A 334      25.499  -4.501   2.421  0.00  0.00           C  
ATOM   2313  ND2 ASN A 334      26.485  -4.155   1.625  0.00  0.00           N  
ATOM   2314  OD1 ASN A 334      24.335  -4.422   2.052  0.00  0.00           O  
ATOM   2315  N   TYR A 335      22.844  -5.590   4.230  0.00  0.00           N  
ATOM   2316  CA  TYR A 335      21.625  -6.396   4.414  0.00  0.00           C  
ATOM   2317  C   TYR A 335      21.912  -7.823   4.923  0.00  0.00           C  
ATOM   2318  O   TYR A 335      22.863  -8.468   4.472  0.00  0.00           O  
ATOM   2319  CB  TYR A 335      20.832  -6.452   3.104  0.00  0.00           C  
ATOM   2320  CG  TYR A 335      20.264  -5.119   2.656  0.00  0.00           C  
ATOM   2321  CD1 TYR A 335      19.087  -4.633   3.257  0.00  0.00           C  
ATOM   2322  CD2 TYR A 335      20.888  -4.378   1.632  0.00  0.00           C  
ATOM   2323  CE1 TYR A 335      18.525  -3.415   2.833  0.00  0.00           C  
ATOM   2324  CE2 TYR A 335      20.322  -3.164   1.196  0.00  0.00           C  
ATOM   2325  CZ  TYR A 335      19.138  -2.684   1.795  0.00  0.00           C  
ATOM   2326  OH  TYR A 335      18.582  -1.524   1.363  0.00  0.00           O  
ATOM   2327  N   HIS A 336      21.061  -8.346   5.819  0.00  0.00           N  
ATOM   2328  CA  HIS A 336      21.291  -9.637   6.494  0.00  0.00           C  
ATOM   2329  C   HIS A 336      21.507 -10.814   5.534  0.00  0.00           C  
ATOM   2330  O   HIS A 336      22.351 -11.669   5.799  0.00  0.00           O  
ATOM   2331  CB  HIS A 336      20.125  -9.978   7.428  0.00  0.00           C  
ATOM   2332  CG  HIS A 336      20.006  -9.059   8.608  0.00  0.00           C  
ATOM   2333  CD2 HIS A 336      19.027  -8.131   8.807  0.00  0.00           C  
ATOM   2334  ND1 HIS A 336      20.812  -9.048   9.721  0.00  0.00           N  
ATOM   2335  CE1 HIS A 336      20.337  -8.115  10.560  0.00  0.00           C  
ATOM   2336  NE2 HIS A 336      19.261  -7.503  10.033  0.00  0.00           N  
ATOM   2337  N   VAL A 337      20.802 -10.841   4.395  0.00  0.00           N  
ATOM   2338  CA  VAL A 337      20.882 -11.930   3.409  0.00  0.00           C  
ATOM   2339  C   VAL A 337      22.304 -12.225   2.913  0.00  0.00           C  
ATOM   2340  O   VAL A 337      22.594 -13.375   2.593  0.00  0.00           O  
ATOM   2341  CB  VAL A 337      19.919 -11.666   2.235  0.00  0.00           C  
ATOM   2342  CG1 VAL A 337      20.352 -10.509   1.322  0.00  0.00           C  
ATOM   2343  CG2 VAL A 337      19.705 -12.936   1.411  0.00  0.00           C  
ATOM   2344  N   PHE A 338      23.211 -11.240   2.886  0.00  0.00           N  
ATOM   2345  CA  PHE A 338      24.610 -11.484   2.519  0.00  0.00           C  
ATOM   2346  C   PHE A 338      25.340 -12.315   3.581  0.00  0.00           C  
ATOM   2347  O   PHE A 338      25.995 -13.296   3.244  0.00  0.00           O  
ATOM   2348  CB  PHE A 338      25.327 -10.152   2.259  0.00  0.00           C  
ATOM   2349  CG  PHE A 338      24.788  -9.391   1.062  0.00  0.00           C  
ATOM   2350  CD1 PHE A 338      24.962  -9.911  -0.235  0.00  0.00           C  
ATOM   2351  CD2 PHE A 338      24.120  -8.164   1.238  0.00  0.00           C  
ATOM   2352  CE1 PHE A 338      24.484  -9.206  -1.352  0.00  0.00           C  
ATOM   2353  CE2 PHE A 338      23.624  -7.468   0.122  0.00  0.00           C  
ATOM   2354  CZ  PHE A 338      23.806  -7.989  -1.171  0.00  0.00           C  
ATOM   2355  N   TYR A 339      25.172 -11.977   4.861  0.00  0.00           N  
ATOM   2356  CA  TYR A 339      25.783 -12.706   5.975  0.00  0.00           C  
ATOM   2357  C   TYR A 339      25.156 -14.096   6.144  0.00  0.00           C  
ATOM   2358  O   TYR A 339      25.882 -15.075   6.291  0.00  0.00           O  
ATOM   2359  CB  TYR A 339      25.685 -11.865   7.257  0.00  0.00           C  
ATOM   2360  CG  TYR A 339      26.282 -10.473   7.115  0.00  0.00           C  
ATOM   2361  CD1 TYR A 339      27.663 -10.264   7.309  0.00  0.00           C  
ATOM   2362  CD2 TYR A 339      25.462  -9.396   6.727  0.00  0.00           C  
ATOM   2363  CE1 TYR A 339      28.222  -8.985   7.104  0.00  0.00           C  
ATOM   2364  CE2 TYR A 339      26.019  -8.123   6.519  0.00  0.00           C  
ATOM   2365  CZ  TYR A 339      27.400  -7.910   6.704  0.00  0.00           C  
ATOM   2366  OH  TYR A 339      27.924  -6.669   6.502  0.00  0.00           O  
ATOM   2367  N   TYR A 340      23.828 -14.209   6.012  0.00  0.00           N  
ATOM   2368  CA  TYR A 340      23.131 -15.501   6.001  0.00  0.00           C  
ATOM   2369  C   TYR A 340      23.614 -16.411   4.857  0.00  0.00           C  
ATOM   2370  O   TYR A 340      23.836 -17.599   5.076  0.00  0.00           O  
ATOM   2371  CB  TYR A 340      21.615 -15.274   5.890  0.00  0.00           C  
ATOM   2372  CG  TYR A 340      20.904 -14.532   7.012  0.00  0.00           C  
ATOM   2373  CD1 TYR A 340      21.373 -14.572   8.343  0.00  0.00           C  
ATOM   2374  CD2 TYR A 340      19.677 -13.897   6.727  0.00  0.00           C  
ATOM   2375  CE1 TYR A 340      20.612 -13.997   9.381  0.00  0.00           C  
ATOM   2376  CE2 TYR A 340      18.914 -13.327   7.765  0.00  0.00           C  
ATOM   2377  CZ  TYR A 340      19.369 -13.396   9.097  0.00  0.00           C  
ATOM   2378  OH  TYR A 340      18.563 -12.947  10.094  0.00  0.00           O  
ATOM   2379  N   LEU A 341      23.830 -15.873   3.649  0.00  0.00           N  
ATOM   2380  CA  LEU A 341      24.366 -16.648   2.524  0.00  0.00           C  
ATOM   2381  C   LEU A 341      25.818 -17.094   2.768  0.00  0.00           C  
ATOM   2382  O   LEU A 341      26.150 -18.242   2.491  0.00  0.00           O  
ATOM   2383  CB  LEU A 341      24.221 -15.828   1.227  0.00  0.00           C  
ATOM   2384  CG  LEU A 341      24.776 -16.514  -0.039  0.00  0.00           C  
ATOM   2385  CD1 LEU A 341      24.076 -17.842  -0.336  0.00  0.00           C  
ATOM   2386  CD2 LEU A 341      24.581 -15.597  -1.250  0.00  0.00           C  
ATOM   2387  N   LEU A 342      26.680 -16.217   3.290  0.00  0.00           N  
ATOM   2388  CA  LEU A 342      28.093 -16.541   3.524  0.00  0.00           C  
ATOM   2389  C   LEU A 342      28.301 -17.536   4.680  0.00  0.00           C  
ATOM   2390  O   LEU A 342      29.199 -18.372   4.588  0.00  0.00           O  
ATOM   2391  CB  LEU A 342      28.889 -15.238   3.738  0.00  0.00           C  
ATOM   2392  CG  LEU A 342      29.021 -14.356   2.478  0.00  0.00           C  
ATOM   2393  CD1 LEU A 342      29.673 -13.023   2.840  0.00  0.00           C  
ATOM   2394  CD2 LEU A 342      29.869 -15.008   1.386  0.00  0.00           C  
ATOM   2395  N   ALA A 343      27.472 -17.479   5.727  0.00  0.00           N  
ATOM   2396  CA  ALA A 343      27.530 -18.395   6.870  0.00  0.00           C  
ATOM   2397  C   ALA A 343      26.764 -19.715   6.650  0.00  0.00           C  
ATOM   2398  O   ALA A 343      27.129 -20.741   7.220  0.00  0.00           O  
ATOM   2399  CB  ALA A 343      26.994 -17.647   8.098  0.00  0.00           C  
ATOM   2400  N   GLY A 344      25.692 -19.697   5.850  0.00  0.00           N  
ATOM   2401  CA  GLY A 344      24.777 -20.831   5.691  0.00  0.00           C  
ATOM   2402  C   GLY A 344      24.902 -21.630   4.387  0.00  0.00           C  
ATOM   2403  O   GLY A 344      24.291 -22.695   4.287  0.00  0.00           O  
ATOM   2404  N   ALA A 345      25.651 -21.158   3.384  0.00  0.00           N  
ATOM   2405  CA  ALA A 345      25.849 -21.901   2.136  0.00  0.00           C  
ATOM   2406  C   ALA A 345      26.621 -23.215   2.352  0.00  0.00           C  
ATOM   2407  O   ALA A 345      27.640 -23.252   3.041  0.00  0.00           O  
ATOM   2408  CB  ALA A 345      26.560 -21.020   1.103  0.00  0.00           C  
ATOM   2409  N   SER A 346      26.161 -24.280   1.691  0.00  0.00           N  
ATOM   2410  CA  SER A 346      26.889 -25.554   1.601  0.00  0.00           C  
ATOM   2411  C   SER A 346      28.208 -25.403   0.828  0.00  0.00           C  
ATOM   2412  O   SER A 346      28.342 -24.486   0.021  0.00  0.00           O  
ATOM   2413  CB  SER A 346      25.990 -26.608   0.943  0.00  0.00           C  
ATOM   2414  OG  SER A 346      25.580 -26.212  -0.356  0.00  0.00           O  
ATOM   2415  N   GLU A 347      29.181 -26.303   1.016  0.00  0.00           N  
ATOM   2416  CA  GLU A 347      30.462 -26.247   0.283  0.00  0.00           C  
ATOM   2417  C   GLU A 347      30.266 -26.299  -1.243  0.00  0.00           C  
ATOM   2418  O   GLU A 347      30.882 -25.520  -1.972  0.00  0.00           O  
ATOM   2419  CB  GLU A 347      31.390 -27.386   0.728  0.00  0.00           C  
ATOM   2420  CG  GLU A 347      31.820 -27.242   2.196  0.00  0.00           C  
ATOM   2421  CD  GLU A 347      32.850 -28.300   2.620  0.00  0.00           C  
ATOM   2422  OE1 GLU A 347      33.582 -28.012   3.591  0.00  0.00           O  
ATOM   2423  OE2 GLU A 347      32.869 -29.384   1.995  0.00  0.00           O1-
ATOM   2424  N   GLU A 348      29.327 -27.126  -1.722  0.00  0.00           N  
ATOM   2425  CA  GLU A 348      28.906 -27.157  -3.130  0.00  0.00           C  
ATOM   2426  C   GLU A 348      28.418 -25.784  -3.622  0.00  0.00           C  
ATOM   2427  O   GLU A 348      28.762 -25.358  -4.724  0.00  0.00           O  
ATOM   2428  CB  GLU A 348      27.755 -28.160  -3.336  0.00  0.00           C  
ATOM   2429  CG  GLU A 348      28.112 -29.637  -3.103  0.00  0.00           C  
ATOM   2430  CD  GLU A 348      26.949 -30.593  -3.456  0.00  0.00           C  
ATOM   2431  OE1 GLU A 348      27.045 -31.785  -3.090  0.00  0.00           O  
ATOM   2432  OE2 GLU A 348      25.969 -30.154  -4.111  0.00  0.00           O1-
ATOM   2433  N   GLU A 349      27.630 -25.066  -2.814  0.00  0.00           N  
ATOM   2434  CA  GLU A 349      27.124 -23.729  -3.146  0.00  0.00           C  
ATOM   2435  C   GLU A 349      28.187 -22.637  -2.984  0.00  0.00           C  
ATOM   2436  O   GLU A 349      28.188 -21.680  -3.758  0.00  0.00           O  
ATOM   2437  CB  GLU A 349      25.876 -23.412  -2.308  0.00  0.00           C  
ATOM   2438  CG  GLU A 349      24.656 -24.215  -2.787  0.00  0.00           C  
ATOM   2439  CD  GLU A 349      23.444 -24.035  -1.864  0.00  0.00           C  
ATOM   2440  OE1 GLU A 349      22.357 -23.693  -2.402  0.00  0.00           O  
ATOM   2441  OE2 GLU A 349      23.605 -24.272  -0.641  0.00  0.00           O1-
ATOM   2442  N   ARG A 350      29.131 -22.780  -2.042  0.00  0.00           N  
ATOM   2443  CA  ARG A 350      30.281 -21.874  -1.923  0.00  0.00           C  
ATOM   2444  C   ARG A 350      31.164 -21.945  -3.163  0.00  0.00           C  
ATOM   2445  O   ARG A 350      31.528 -20.897  -3.690  0.00  0.00           O  
ATOM   2446  CB  ARG A 350      31.102 -22.145  -0.649  0.00  0.00           C  
ATOM   2447  CG  ARG A 350      30.387 -21.718   0.647  0.00  0.00           C  
ATOM   2448  CD  ARG A 350      31.334 -21.709   1.857  0.00  0.00           C  
ATOM   2449  NE  ARG A 350      32.378 -20.671   1.707  0.00  0.00           N  
ATOM   2450  CZ  ARG A 350      32.460 -19.501   2.315  0.00  0.00           C  
ATOM   2451  NH1 ARG A 350      31.678 -19.133   3.288  0.00  0.00           N1+
ATOM   2452  NH2 ARG A 350      33.335 -18.639   1.901  0.00  0.00           N  
ATOM   2453  N   LEU A 351      31.436 -23.147  -3.670  0.00  0.00           N  
ATOM   2454  CA  LEU A 351      32.144 -23.343  -4.936  0.00  0.00           C  
ATOM   2455  C   LEU A 351      31.310 -22.833  -6.124  0.00  0.00           C  
ATOM   2456  O   LEU A 351      31.783 -22.001  -6.892  0.00  0.00           O  
ATOM   2457  CB  LEU A 351      32.520 -24.831  -5.079  0.00  0.00           C  
ATOM   2458  CG  LEU A 351      33.578 -25.321  -4.069  0.00  0.00           C  
ATOM   2459  CD1 LEU A 351      33.695 -26.843  -4.144  0.00  0.00           C  
ATOM   2460  CD2 LEU A 351      34.961 -24.725  -4.345  0.00  0.00           C  
ATOM   2461  N   ALA A 352      30.047 -23.255  -6.248  0.00  0.00           N  
ATOM   2462  CA  ALA A 352      29.194 -22.917  -7.395  0.00  0.00           C  
ATOM   2463  C   ALA A 352      28.778 -21.434  -7.490  0.00  0.00           C  
ATOM   2464  O   ALA A 352      28.309 -21.001  -8.545  0.00  0.00           O  
ATOM   2465  CB  ALA A 352      27.960 -23.825  -7.366  0.00  0.00           C  
ATOM   2466  N   PHE A 353      28.913 -20.656  -6.412  0.00  0.00           N  
ATOM   2467  CA  PHE A 353      28.661 -19.210  -6.399  0.00  0.00           C  
ATOM   2468  C   PHE A 353      29.917 -18.373  -6.109  0.00  0.00           C  
ATOM   2469  O   PHE A 353      29.780 -17.173  -5.875  0.00  0.00           O  
ATOM   2470  CB  PHE A 353      27.506 -18.868  -5.438  0.00  0.00           C  
ATOM   2471  CG  PHE A 353      26.202 -19.617  -5.637  0.00  0.00           C  
ATOM   2472  CD1 PHE A 353      25.667 -19.805  -6.926  0.00  0.00           C  
ATOM   2473  CD2 PHE A 353      25.515 -20.124  -4.516  0.00  0.00           C  
ATOM   2474  CE1 PHE A 353      24.467 -20.516  -7.093  0.00  0.00           C  
ATOM   2475  CE2 PHE A 353      24.312 -20.830  -4.681  0.00  0.00           C  
ATOM   2476  CZ  PHE A 353      23.796 -21.027  -5.971  0.00  0.00           C  
ATOM   2477  N   HIS A 354      31.122 -18.958  -6.135  0.00  0.00           N  
ATOM   2478  CA  HIS A 354      32.393 -18.268  -5.857  0.00  0.00           C  
ATOM   2479  C   HIS A 354      32.384 -17.485  -4.524  0.00  0.00           C  
ATOM   2480  O   HIS A 354      32.765 -16.312  -4.483  0.00  0.00           O  
ATOM   2481  CB  HIS A 354      32.796 -17.399  -7.067  0.00  0.00           C  
ATOM   2482  CG  HIS A 354      32.968 -18.154  -8.360  0.00  0.00           C  
ATOM   2483  CD2 HIS A 354      32.117 -18.125  -9.428  0.00  0.00           C  
ATOM   2484  ND1 HIS A 354      34.093 -18.903  -8.697  0.00  0.00           N  
ATOM   2485  CE1 HIS A 354      33.892 -19.315  -9.960  0.00  0.00           C  
ATOM   2486  NE2 HIS A 354      32.721 -18.854 -10.430  0.00  0.00           N  
ATOM   2487  N   LEU A 355      31.884 -18.090  -3.439  0.00  0.00           N  
ATOM   2488  CA  LEU A 355      31.734 -17.429  -2.135  0.00  0.00           C  
ATOM   2489  C   LEU A 355      33.052 -17.404  -1.351  0.00  0.00           C  
ATOM   2490  O   LEU A 355      33.541 -18.429  -0.866  0.00  0.00           O  
ATOM   2491  CB  LEU A 355      30.595 -18.042  -1.300  0.00  0.00           C  
ATOM   2492  CG  LEU A 355      29.203 -17.978  -1.953  0.00  0.00           C  
ATOM   2493  CD1 LEU A 355      28.144 -18.584  -1.030  0.00  0.00           C  
ATOM   2494  CD2 LEU A 355      28.752 -16.552  -2.285  0.00  0.00           C  
ATOM   2495  N   LYS A 356      33.578 -16.191  -1.194  0.00  0.00           N  
ATOM   2496  CA  LYS A 356      34.780 -15.824  -0.433  0.00  0.00           C  
ATOM   2497  C   LYS A 356      34.486 -15.623   1.063  0.00  0.00           C  
ATOM   2498  O   LYS A 356      33.354 -15.851   1.507  0.00  0.00           O  
ATOM   2499  CB  LYS A 356      35.339 -14.562  -1.106  0.00  0.00           C  
ATOM   2500  CG  LYS A 356      36.128 -14.910  -2.374  0.00  0.00           C  
ATOM   2501  CD  LYS A 356      36.529 -13.641  -3.141  0.00  0.00           C  
ATOM   2502  CE  LYS A 356      37.612 -13.963  -4.178  0.00  0.00           C  
ATOM   2503  NZ  LYS A 356      38.936 -14.096  -3.522  0.00  0.00           N1+
ATOM   2504  N   GLN A 357      35.481 -15.253   1.865  0.00  0.00           N  
ATOM   2505  CA  GLN A 357      35.242 -14.769   3.232  0.00  0.00           C  
ATOM   2506  C   GLN A 357      34.663 -13.327   3.201  0.00  0.00           C  
ATOM   2507  O   GLN A 357      34.843 -12.629   2.195  0.00  0.00           O  
ATOM   2508  CB  GLN A 357      36.514 -14.906   4.085  0.00  0.00           C  
ATOM   2509  CG  GLN A 357      37.113 -16.321   4.100  0.00  0.00           C  
ATOM   2510  CD  GLN A 357      38.248 -16.465   5.116  0.00  0.00           C  
ATOM   2511  NE2 GLN A 357      38.385 -17.606   5.757  0.00  0.00           N  
ATOM   2512  OE1 GLN A 357      39.058 -15.589   5.342  0.00  0.00           O  
ATOM   2513  N   PRO A 358      33.902 -12.871   4.220  0.00  0.00           N  
ATOM   2514  CA  PRO A 358      33.250 -11.550   4.215  0.00  0.00           C  
ATOM   2515  C   PRO A 358      34.196 -10.360   3.976  0.00  0.00           C  
ATOM   2516  O   PRO A 358      33.813  -9.372   3.347  0.00  0.00           O  
ATOM   2517  CB  PRO A 358      32.599 -11.426   5.597  0.00  0.00           C  
ATOM   2518  CG  PRO A 358      32.345 -12.868   6.022  0.00  0.00           C  
ATOM   2519  CD  PRO A 358      33.544 -13.602   5.430  0.00  0.00           C  
ATOM   2520  N   GLU A 359      35.434 -10.474   4.444  0.00  0.00           N  
ATOM   2521  CA  GLU A 359      36.493  -9.462   4.436  0.00  0.00           C  
ATOM   2522  C   GLU A 359      37.015  -9.207   3.016  0.00  0.00           C  
ATOM   2523  O   GLU A 359      37.467  -8.105   2.701  0.00  0.00           O  
ATOM   2524  CB  GLU A 359      37.677  -9.904   5.329  0.00  0.00           C  
ATOM   2525  CG  GLU A 359      37.331 -10.345   6.767  0.00  0.00           C  
ATOM   2526  CD  GLU A 359      36.513 -11.648   6.822  0.00  0.00           C  
ATOM   2527  OE1 GLU A 359      35.618 -11.767   7.678  0.00  0.00           O  
ATOM   2528  OE2 GLU A 359      36.649 -12.457   5.878  0.00  0.00           O1-
ATOM   2529  N   GLU A 360      36.912 -10.206   2.137  0.00  0.00           N  
ATOM   2530  CA  GLU A 360      37.340 -10.135   0.738  0.00  0.00           C  
ATOM   2531  C   GLU A 360      36.362  -9.346  -0.155  0.00  0.00           C  
ATOM   2532  O   GLU A 360      36.624  -9.170  -1.349  0.00  0.00           O  
ATOM   2533  CB  GLU A 360      37.508 -11.549   0.167  0.00  0.00           C  
ATOM   2534  CG  GLU A 360      38.482 -12.476   0.914  0.00  0.00           C  
ATOM   2535  CD  GLU A 360      38.593 -13.810   0.163  0.00  0.00           C  
ATOM   2536  OE1 GLU A 360      38.033 -14.829   0.627  0.00  0.00           O  
ATOM   2537  OE2 GLU A 360      39.116 -13.795  -0.979  0.00  0.00           O1-
ATOM   2538  N   TYR A 361      35.223  -8.886   0.378  0.00  0.00           N  
ATOM   2539  CA  TYR A 361      34.199  -8.162  -0.376  0.00  0.00           C  
ATOM   2540  C   TYR A 361      34.157  -6.670  -0.022  0.00  0.00           C  
ATOM   2541  O   TYR A 361      33.725  -6.273   1.056  0.00  0.00           O  
ATOM   2542  CB  TYR A 361      32.834  -8.830  -0.181  0.00  0.00           C  
ATOM   2543  CG  TYR A 361      32.702 -10.204  -0.811  0.00  0.00           C  
ATOM   2544  CD1 TYR A 361      32.747 -10.345  -2.214  0.00  0.00           C  
ATOM   2545  CD2 TYR A 361      32.493 -11.335   0.001  0.00  0.00           C  
ATOM   2546  CE1 TYR A 361      32.515 -11.602  -2.807  0.00  0.00           C  
ATOM   2547  CE2 TYR A 361      32.266 -12.594  -0.587  0.00  0.00           C  
ATOM   2548  CZ  TYR A 361      32.255 -12.725  -1.991  0.00  0.00           C  
ATOM   2549  OH  TYR A 361      32.028 -13.940  -2.554  0.00  0.00           O  
ATOM   2550  N   HIS A 362      34.472  -5.809  -0.991  0.00  0.00           N  
ATOM   2551  CA  HIS A 362      34.483  -4.342  -0.865  0.00  0.00           C  
ATOM   2552  C   HIS A 362      33.119  -3.709  -0.500  0.00  0.00           C  
ATOM   2553  O   HIS A 362      33.056  -2.538  -0.135  0.00  0.00           O  
ATOM   2554  CB  HIS A 362      35.015  -3.789  -2.197  0.00  0.00           C  
ATOM   2555  CG  HIS A 362      34.968  -2.286  -2.333  0.00  0.00           C  
ATOM   2556  CD2 HIS A 362      34.106  -1.577  -3.123  0.00  0.00           C  
ATOM   2557  ND1 HIS A 362      35.718  -1.370  -1.637  0.00  0.00           N  
ATOM   2558  CE1 HIS A 362      35.331  -0.141  -2.019  0.00  0.00           C  
ATOM   2559  NE2 HIS A 362      34.366  -0.210  -2.959  0.00  0.00           N  
ATOM   2560  N   PHE A 363      32.010  -4.449  -0.594  0.00  0.00           N  
ATOM   2561  CA  PHE A 363      30.685  -4.013  -0.121  0.00  0.00           C  
ATOM   2562  C   PHE A 363      30.337  -4.490   1.307  0.00  0.00           C  
ATOM   2563  O   PHE A 363      29.307  -4.084   1.843  0.00  0.00           O  
ATOM   2564  CB  PHE A 363      29.620  -4.436  -1.149  0.00  0.00           C  
ATOM   2565  CG  PHE A 363      29.587  -3.711  -2.495  0.00  0.00           C  
ATOM   2566  CD1 PHE A 363      30.155  -2.431  -2.687  0.00  0.00           C  
ATOM   2567  CD2 PHE A 363      28.902  -4.317  -3.566  0.00  0.00           C  
ATOM   2568  CE1 PHE A 363      30.027  -1.771  -3.923  0.00  0.00           C  
ATOM   2569  CE2 PHE A 363      28.779  -3.660  -4.803  0.00  0.00           C  
ATOM   2570  CZ  PHE A 363      29.335  -2.382  -4.983  0.00  0.00           C  
ATOM   2571  N   LEU A 364      31.173  -5.331   1.924  0.00  0.00           N  
ATOM   2572  CA  LEU A 364      31.027  -5.831   3.304  0.00  0.00           C  
ATOM   2573  C   LEU A 364      32.206  -5.428   4.211  0.00  0.00           C  
ATOM   2574  O   LEU A 364      32.079  -5.475   5.434  0.00  0.00           O  
ATOM   2575  CB  LEU A 364      30.886  -7.365   3.277  0.00  0.00           C  
ATOM   2576  CG  LEU A 364      29.760  -7.930   2.393  0.00  0.00           C  
ATOM   2577  CD1 LEU A 364      29.760  -9.456   2.470  0.00  0.00           C  
ATOM   2578  CD2 LEU A 364      28.370  -7.443   2.807  0.00  0.00           C  
ATOM   2579  N   ASN A 365      33.328  -5.028   3.605  0.00  0.00           N  
ATOM   2580  CA  ASN A 365      34.539  -4.543   4.252  0.00  0.00           C  
ATOM   2581  C   ASN A 365      34.852  -3.107   3.792  0.00  0.00           C  
ATOM   2582  O   ASN A 365      35.652  -2.878   2.883  0.00  0.00           O  
ATOM   2583  CB  ASN A 365      35.671  -5.541   3.956  0.00  0.00           C  
ATOM   2584  CG  ASN A 365      36.953  -5.212   4.699  0.00  0.00           C  
ATOM   2585  ND2 ASN A 365      38.014  -5.929   4.423  0.00  0.00           N  
ATOM   2586  OD1 ASN A 365      37.012  -4.327   5.539  0.00  0.00           O  
ATOM   2587  N   GLN A 366      34.173  -2.130   4.402  0.00  0.00           N  
ATOM   2588  CA  GLN A 366      34.472  -0.695   4.240  0.00  0.00           C  
ATOM   2589  C   GLN A 366      34.897  -0.025   5.554  0.00  0.00           C  
ATOM   2590  O   GLN A 366      35.024   1.198   5.621  0.00  0.00           O  
ATOM   2591  CB  GLN A 366      33.292   0.043   3.597  0.00  0.00           C  
ATOM   2592  CG  GLN A 366      32.893  -0.581   2.256  0.00  0.00           C  
ATOM   2593  CD  GLN A 366      31.867   0.238   1.489  0.00  0.00           C  
ATOM   2594  NE2 GLN A 366      31.648  -0.084   0.236  0.00  0.00           N  
ATOM   2595  OE1 GLN A 366      31.252   1.172   1.977  0.00  0.00           O  
ATOM   2596  N   ILE A 367      35.128  -0.817   6.604  0.00  0.00           N  
ATOM   2597  CA  ILE A 367      35.544  -0.319   7.913  0.00  0.00           C  
ATOM   2598  C   ILE A 367      36.969   0.220   7.780  0.00  0.00           C  
ATOM   2599  O   ILE A 367      37.940  -0.533   7.728  0.00  0.00           O  
ATOM   2600  CB  ILE A 367      35.420  -1.415   9.001  0.00  0.00           C  
ATOM   2601  CG1 ILE A 367      33.979  -1.984   9.051  0.00  0.00           C  
ATOM   2602  CG2 ILE A 367      35.826  -0.831  10.370  0.00  0.00           C  
ATOM   2603  CD1 ILE A 367      33.778  -3.125  10.057  0.00  0.00           C  
ATOM   2604  N   THR A 368      37.116   1.545   7.732  0.00  0.00           N  
ATOM   2605  CA  THR A 368      38.438   2.171   7.772  0.00  0.00           C  
ATOM   2606  C   THR A 368      39.106   1.850   9.106  0.00  0.00           C  
ATOM   2607  O   THR A 368      38.782   2.491  10.111  0.00  0.00           O  
ATOM   2608  CB  THR A 368      38.374   3.698   7.579  0.00  0.00           C  
ATOM   2609  CG2 THR A 368      38.022   4.095   6.148  0.00  0.00           C  
ATOM   2610  OG1 THR A 368      37.421   4.286   8.437  0.00  0.00           O  
ATOM   2611  N   LYS A 369      40.074   0.919   9.110  0.00  0.00           N  
ATOM   2612  CA  LYS A 369      41.088   0.800  10.170  0.00  0.00           C  
ATOM   2613  C   LYS A 369      41.919   2.095  10.179  0.00  0.00           C  
ATOM   2614  O   LYS A 369      43.003   2.160   9.604  0.00  0.00           O  
ATOM   2615  CB  LYS A 369      41.969  -0.478  10.019  0.00  0.00           C  
ATOM   2616  CG  LYS A 369      41.252  -1.833  10.269  0.00  0.00           C  
ATOM   2617  CD  LYS A 369      42.192  -2.984  10.740  0.00  0.00           C  
ATOM   2618  CE  LYS A 369      41.431  -4.309  11.039  0.00  0.00           C  
ATOM   2619  NZ  LYS A 369      42.093  -5.234  12.030  0.00  0.00           N1+
ATOM   2620  N   LYS A 370      41.380   3.170  10.772  0.00  0.00           N  
ATOM   2621  CA  LYS A 370      42.164   4.360  11.123  0.00  0.00           C  
ATOM   2622  C   LYS A 370      43.223   3.893  12.126  0.00  0.00           C  
ATOM   2623  O   LYS A 370      42.822   3.333  13.145  0.00  0.00           O  
ATOM   2624  CB  LYS A 370      41.296   5.453  11.776  0.00  0.00           C  
ATOM   2625  CG  LYS A 370      40.492   6.301  10.780  0.00  0.00           C  
ATOM   2626  CD  LYS A 370      39.736   7.403  11.541  0.00  0.00           C  
ATOM   2627  CE  LYS A 370      38.965   8.323  10.586  0.00  0.00           C  
ATOM   2628  NZ  LYS A 370      38.145   9.308  11.341  0.00  0.00           N1+
ATOM   2629  N   PRO A 371      44.527   4.109  11.885  0.00  0.00           N  
ATOM   2630  CA  PRO A 371      45.528   3.826  12.900  0.00  0.00           C  
ATOM   2631  C   PRO A 371      45.239   4.727  14.102  0.00  0.00           C  
ATOM   2632  O   PRO A 371      45.245   5.957  13.984  0.00  0.00           O  
ATOM   2633  CB  PRO A 371      46.883   4.097  12.239  0.00  0.00           C  
ATOM   2634  CG  PRO A 371      46.555   5.118  11.149  0.00  0.00           C  
ATOM   2635  CD  PRO A 371      45.136   4.740  10.722  0.00  0.00           C  
ATOM   2636  N   LEU A 372      44.906   4.113  15.237  0.00  0.00           N  
ATOM   2637  CA  LEU A 372      44.683   4.837  16.480  0.00  0.00           C  
ATOM   2638  C   LEU A 372      46.008   5.503  16.880  0.00  0.00           C  
ATOM   2639  O   LEU A 372      47.076   4.912  16.714  0.00  0.00           O  
ATOM   2640  CB  LEU A 372      44.125   3.865  17.539  0.00  0.00           C  
ATOM   2641  CG  LEU A 372      43.420   4.546  18.728  0.00  0.00           C  
ATOM   2642  CD1 LEU A 372      42.106   5.216  18.306  0.00  0.00           C  
ATOM   2643  CD2 LEU A 372      43.087   3.507  19.796  0.00  0.00           C  
ATOM   2644  N   ARG A 373      45.962   6.758  17.340  0.00  0.00           N  
ATOM   2645  CA  ARG A 373      47.182   7.475  17.741  0.00  0.00           C  
ATOM   2646  C   ARG A 373      47.855   6.730  18.892  0.00  0.00           C  
ATOM   2647  O   ARG A 373      47.203   6.468  19.894  0.00  0.00           O  
ATOM   2648  CB  ARG A 373      46.867   8.912  18.180  0.00  0.00           C  
ATOM   2649  CG  ARG A 373      46.770   9.903  17.012  0.00  0.00           C  
ATOM   2650  CD  ARG A 373      46.481  11.297  17.587  0.00  0.00           C  
ATOM   2651  NE  ARG A 373      46.708  12.374  16.604  0.00  0.00           N  
ATOM   2652  CZ  ARG A 373      46.577  13.667  16.845  0.00  0.00           C  
ATOM   2653  NH1 ARG A 373      46.119  14.115  17.981  0.00  0.00           N1+
ATOM   2654  NH2 ARG A 373      46.915  14.546  15.944  0.00  0.00           N  
ATOM   2655  N   GLN A 374      49.153   6.467  18.758  0.00  0.00           N  
ATOM   2656  CA  GLN A 374      49.988   5.914  19.825  0.00  0.00           C  
ATOM   2657  C   GLN A 374      50.026   6.878  21.021  0.00  0.00           C  
ATOM   2658  O   GLN A 374      50.669   7.924  20.940  0.00  0.00           O  
ATOM   2659  CB  GLN A 374      51.417   5.702  19.292  0.00  0.00           C  
ATOM   2660  CG  GLN A 374      51.531   4.621  18.208  0.00  0.00           C  
ATOM   2661  CD  GLN A 374      52.905   4.648  17.544  0.00  0.00           C  
ATOM   2662  NE2 GLN A 374      53.627   3.550  17.518  0.00  0.00           N  
ATOM   2663  OE1 GLN A 374      53.345   5.655  17.016  0.00  0.00           O  
ATOM   2664  N   SER A 375      49.315   6.543  22.098  0.00  0.00           N  
ATOM   2665  CA  SER A 375      49.459   7.088  23.455  0.00  0.00           C  
ATOM   2666  C   SER A 375      48.498   6.339  24.388  0.00  0.00           C  
ATOM   2667  O   SER A 375      47.408   5.981  23.944  0.00  0.00           O  
ATOM   2668  CB  SER A 375      49.114   8.586  23.493  0.00  0.00           C  
ATOM   2669  OG  SER A 375      49.427   9.174  24.740  0.00  0.00           O  
ATOM   2670  N   TRP A 376      48.883   6.205  25.661  0.00  0.00           N  
ATOM   2671  CA  TRP A 376      48.191   5.501  26.751  0.00  0.00           C  
ATOM   2672  C   TRP A 376      48.346   3.982  26.719  0.00  0.00           C  
ATOM   2673  O   TRP A 376      47.800   3.278  25.872  0.00  0.00           O  
ATOM   2674  CB  TRP A 376      46.761   6.010  26.974  0.00  0.00           C  
ATOM   2675  CG  TRP A 376      46.759   7.483  27.224  0.00  0.00           C  
ATOM   2676  CD1 TRP A 376      46.577   8.436  26.285  0.00  0.00           C  
ATOM   2677  CD2 TRP A 376      47.159   8.181  28.440  0.00  0.00           C  
ATOM   2678  CE2 TRP A 376      47.243   9.574  28.150  0.00  0.00           C  
ATOM   2679  CE3 TRP A 376      47.519   7.768  29.740  0.00  0.00           C  
ATOM   2680  NE1 TRP A 376      46.861   9.675  26.828  0.00  0.00           N  
ATOM   2681  CZ2 TRP A 376      47.668  10.514  29.101  0.00  0.00           C  
ATOM   2682  CZ3 TRP A 376      47.937   8.703  30.707  0.00  0.00           C  
ATOM   2683  CH2 TRP A 376      48.014  10.071  30.390  0.00  0.00           C  
ATOM   2684  N   ASP A 377      49.159   3.526  27.665  0.00  0.00           N  
ATOM   2685  CA  ASP A 377      49.698   2.183  27.773  0.00  0.00           C  
ATOM   2686  C   ASP A 377      48.777   1.227  28.547  0.00  0.00           C  
ATOM   2687  O   ASP A 377      48.252   1.578  29.601  0.00  0.00           O  
ATOM   2688  CB  ASP A 377      51.076   2.270  28.460  0.00  0.00           C  
ATOM   2689  CG  ASP A 377      51.990   3.310  27.801  0.00  0.00           C  
ATOM   2690  OD1 ASP A 377      52.748   2.928  26.882  0.00  0.00           O  
ATOM   2691  OD2 ASP A 377      51.875   4.505  28.172  0.00  0.00           O1-
ATOM   2692  N   ASP A 378      48.723  -0.005  28.038  0.00  0.00           N  
ATOM   2693  CA  ASP A 378      48.544  -1.275  28.759  0.00  0.00           C  
ATOM   2694  C   ASP A 378      47.221  -1.568  29.523  0.00  0.00           C  
ATOM   2695  O   ASP A 378      46.425  -0.699  29.867  0.00  0.00           O  
ATOM   2696  CB  ASP A 378      49.826  -1.551  29.583  0.00  0.00           C  
ATOM   2697  CG  ASP A 378      50.316  -3.002  29.509  0.00  0.00           C  
ATOM   2698  OD1 ASP A 378      49.521  -3.868  29.073  0.00  0.00           O  
ATOM   2699  OD2 ASP A 378      51.484  -3.232  29.891  0.00  0.00           O1-
ATOM   2700  N   TYR A 379      46.987  -2.862  29.777  0.00  0.00           N  
ATOM   2701  CA  TYR A 379      45.838  -3.459  30.485  0.00  0.00           C  
ATOM   2702  C   TYR A 379      44.429  -3.256  29.884  0.00  0.00           C  
ATOM   2703  O   TYR A 379      43.583  -2.581  30.469  0.00  0.00           O  
ATOM   2704  CB  TYR A 379      45.876  -3.129  31.990  0.00  0.00           C  
ATOM   2705  CG  TYR A 379      47.007  -3.807  32.729  0.00  0.00           C  
ATOM   2706  CD1 TYR A 379      46.800  -5.058  33.345  0.00  0.00           C  
ATOM   2707  CD2 TYR A 379      48.277  -3.207  32.758  0.00  0.00           C  
ATOM   2708  CE1 TYR A 379      47.873  -5.714  33.978  0.00  0.00           C  
ATOM   2709  CE2 TYR A 379      49.357  -3.868  33.368  0.00  0.00           C  
ATOM   2710  CZ  TYR A 379      49.155  -5.125  33.976  0.00  0.00           C  
ATOM   2711  OH  TYR A 379      50.199  -5.773  34.554  0.00  0.00           O  
ATOM   2712  N   CYS A 380      44.104  -4.024  28.831  0.00  0.00           N  
ATOM   2713  CA  CYS A 380      42.941  -4.941  28.857  0.00  0.00           C  
ATOM   2714  C   CYS A 380      42.905  -5.914  27.656  0.00  0.00           C  
ATOM   2715  O   CYS A 380      42.620  -5.503  26.539  0.00  0.00           O  
ATOM   2716  CB  CYS A 380      41.597  -4.191  28.944  0.00  0.00           C  
ATOM   2717  SG  CYS A 380      41.026  -4.169  30.672  0.00  0.00           S  
ATOM   2718  N   TYR A 381      43.149  -7.199  27.949  0.00  0.00           N  
ATOM   2719  CA  TYR A 381      42.890  -8.433  27.177  0.00  0.00           C  
ATOM   2720  C   TYR A 381      42.562  -8.368  25.670  0.00  0.00           C  
ATOM   2721  O   TYR A 381      41.502  -7.903  25.250  0.00  0.00           O  
ATOM   2722  CB  TYR A 381      41.812  -9.256  27.905  0.00  0.00           C  
ATOM   2723  CG  TYR A 381      42.415 -10.294  28.828  0.00  0.00           C  
ATOM   2724  CD1 TYR A 381      42.638 -11.598  28.345  0.00  0.00           C  
ATOM   2725  CD2 TYR A 381      42.827  -9.941  30.128  0.00  0.00           C  
ATOM   2726  CE1 TYR A 381      43.272 -12.552  29.161  0.00  0.00           C  
ATOM   2727  CE2 TYR A 381      43.475 -10.891  30.943  0.00  0.00           C  
ATOM   2728  CZ  TYR A 381      43.699 -12.198  30.457  0.00  0.00           C  
ATOM   2729  OH  TYR A 381      44.331 -13.116  31.234  0.00  0.00           O  
ATOM   2730  N   ASP A 382      43.405  -9.041  24.880  0.00  0.00           N  
ATOM   2731  CA  ASP A 382      43.190  -9.314  23.459  0.00  0.00           C  
ATOM   2732  C   ASP A 382      41.920 -10.126  23.165  0.00  0.00           C  
ATOM   2733  O   ASP A 382      41.793 -11.303  23.513  0.00  0.00           O  
ATOM   2734  CB  ASP A 382      44.384 -10.089  22.888  0.00  0.00           C  
ATOM   2735  CG  ASP A 382      45.643  -9.237  22.849  0.00  0.00           C  
ATOM   2736  OD1 ASP A 382      45.713  -8.377  21.944  0.00  0.00           O  
ATOM   2737  OD2 ASP A 382      46.504  -9.462  23.727  0.00  0.00           O1-
ATOM   2738  N   SER A 383      41.019  -9.512  22.404  0.00  0.00           N  
ATOM   2739  CA  SER A 383      40.104 -10.167  21.463  0.00  0.00           C  
ATOM   2740  C   SER A 383      39.597  -9.098  20.492  0.00  0.00           C  
ATOM   2741  O   SER A 383      38.739  -8.303  20.872  0.00  0.00           O  
ATOM   2742  CB  SER A 383      38.918 -10.814  22.200  0.00  0.00           C  
ATOM   2743  OG  SER A 383      39.324 -12.025  22.810  0.00  0.00           O  
ATOM   2744  N   GLU A 384      40.108  -9.037  19.246  0.00  0.00           N  
ATOM   2745  CA  GLU A 384      39.431  -8.237  18.204  0.00  0.00           C  
ATOM   2746  C   GLU A 384      37.992  -8.789  18.094  0.00  0.00           C  
ATOM   2747  O   GLU A 384      37.834  -9.977  17.799  0.00  0.00           O  
ATOM   2748  CB  GLU A 384      40.114  -8.256  16.800  0.00  0.00           C  
ATOM   2749  CG  GLU A 384      41.272  -7.248  16.563  0.00  0.00           C  
ATOM   2750  CD  GLU A 384      41.529  -6.842  15.072  0.00  0.00           C  
ATOM   2751  OE1 GLU A 384      42.064  -5.735  14.793  0.00  0.00           O  
ATOM   2752  OE2 GLU A 384      41.166  -7.565  14.118  0.00  0.00           O1-
ATOM   2753  N   PRO A 385      36.938  -7.988  18.350  0.00  0.00           N  
ATOM   2754  CA  PRO A 385      35.573  -8.488  18.293  0.00  0.00           C  
ATOM   2755  C   PRO A 385      35.239  -8.799  16.836  0.00  0.00           C  
ATOM   2756  O   PRO A 385      35.083  -7.877  16.028  0.00  0.00           O  
ATOM   2757  CB  PRO A 385      34.700  -7.385  18.904  0.00  0.00           C  
ATOM   2758  CG  PRO A 385      35.502  -6.108  18.647  0.00  0.00           C  
ATOM   2759  CD  PRO A 385      36.953  -6.583  18.733  0.00  0.00           C  
ATOM   2760  N   ASP A 386      35.163 -10.094  16.507  0.00  0.00           N  
ATOM   2761  CA  ASP A 386      34.899 -10.596  15.157  0.00  0.00           C  
ATOM   2762  C   ASP A 386      33.676  -9.878  14.572  0.00  0.00           C  
ATOM   2763  O   ASP A 386      32.522 -10.101  14.946  0.00  0.00           O  
ATOM   2764  CB  ASP A 386      34.742 -12.127  15.162  0.00  0.00           C  
ATOM   2765  CG  ASP A 386      34.165 -12.682  13.850  0.00  0.00           C  
ATOM   2766  OD1 ASP A 386      34.184 -11.971  12.817  0.00  0.00           O  
ATOM   2767  OD2 ASP A 386      33.570 -13.782  13.905  0.00  0.00           O1-
ATOM   2768  N   CYS A 387      33.945  -8.953  13.651  0.00  0.00           N  
ATOM   2769  CA  CYS A 387      32.956  -7.984  13.200  0.00  0.00           C  
ATOM   2770  C   CYS A 387      31.849  -8.602  12.337  0.00  0.00           C  
ATOM   2771  O   CYS A 387      30.905  -7.886  11.970  0.00  0.00           O  
ATOM   2772  CB  CYS A 387      33.674  -6.824  12.499  0.00  0.00           C  
ATOM   2773  SG  CYS A 387      34.166  -5.606  13.751  0.00  0.00           S  
ATOM   2774  N   PHE A 388      31.918  -9.903  12.042  0.00  0.00           N  
ATOM   2775  CA  PHE A 388      31.010 -10.625  11.156  0.00  0.00           C  
ATOM   2776  C   PHE A 388      30.056 -11.556  11.916  0.00  0.00           C  
ATOM   2777  O   PHE A 388      28.872 -11.613  11.565  0.00  0.00           O  
ATOM   2778  CB  PHE A 388      31.854 -11.326  10.086  0.00  0.00           C  
ATOM   2779  CG  PHE A 388      32.739 -10.328   9.359  0.00  0.00           C  
ATOM   2780  CD1 PHE A 388      32.197  -9.507   8.352  0.00  0.00           C  
ATOM   2781  CD2 PHE A 388      34.068 -10.133   9.775  0.00  0.00           C  
ATOM   2782  CE1 PHE A 388      32.984  -8.507   7.748  0.00  0.00           C  
ATOM   2783  CE2 PHE A 388      34.848  -9.124   9.187  0.00  0.00           C  
ATOM   2784  CZ  PHE A 388      34.312  -8.318   8.168  0.00  0.00           C  
ATOM   2785  N   THR A 389      30.479 -12.163  13.026  0.00  0.00           N  
ATOM   2786  CA  THR A 389      29.559 -12.795  13.991  0.00  0.00           C  
ATOM   2787  C   THR A 389      28.862 -11.746  14.871  0.00  0.00           C  
ATOM   2788  O   THR A 389      29.278 -10.592  14.962  0.00  0.00           O  
ATOM   2789  CB  THR A 389      30.260 -13.873  14.835  0.00  0.00           C  
ATOM   2790  CG2 THR A 389      30.627 -15.095  13.995  0.00  0.00           C  
ATOM   2791  OG1 THR A 389      31.422 -13.379  15.440  0.00  0.00           O  
ATOM   2792  N   VAL A 390      27.706 -12.070  15.451  0.00  0.00           N  
ATOM   2793  CA  VAL A 390      27.157 -11.312  16.591  0.00  0.00           C  
ATOM   2794  C   VAL A 390      26.994 -12.310  17.716  0.00  0.00           C  
ATOM   2795  O   VAL A 390      26.463 -13.396  17.489  0.00  0.00           O  
ATOM   2796  CB  VAL A 390      25.807 -10.614  16.316  0.00  0.00           C  
ATOM   2797  CG1 VAL A 390      25.416  -9.678  17.469  0.00  0.00           C  
ATOM   2798  CG2 VAL A 390      25.817  -9.779  15.036  0.00  0.00           C  
ATOM   2799  N   GLU A 391      27.437 -11.948  18.915  0.00  0.00           N  
ATOM   2800  CA  GLU A 391      27.257 -12.779  20.102  0.00  0.00           C  
ATOM   2801  C   GLU A 391      25.774 -13.156  20.264  0.00  0.00           C  
ATOM   2802  O   GLU A 391      24.904 -12.294  20.397  0.00  0.00           O  
ATOM   2803  CB  GLU A 391      27.779 -12.040  21.340  0.00  0.00           C  
ATOM   2804  CG  GLU A 391      29.280 -11.725  21.240  0.00  0.00           C  
ATOM   2805  CD  GLU A 391      29.792 -11.051  22.519  0.00  0.00           C  
ATOM   2806  OE1 GLU A 391      30.868 -11.464  22.995  0.00  0.00           O  
ATOM   2807  OE2 GLU A 391      29.091 -10.128  22.995  0.00  0.00           O1-
ATOM   2808  N   GLY A 392      25.484 -14.459  20.196  0.00  0.00           N  
ATOM   2809  CA  GLY A 392      24.133 -15.015  20.322  0.00  0.00           C  
ATOM   2810  C   GLY A 392      23.284 -15.107  19.041  0.00  0.00           C  
ATOM   2811  O   GLY A 392      22.185 -15.654  19.121  0.00  0.00           O  
ATOM   2812  N   GLU A 393      23.741 -14.640  17.871  0.00  0.00           N  
ATOM   2813  CA  GLU A 393      22.989 -14.764  16.603  0.00  0.00           C  
ATOM   2814  C   GLU A 393      23.504 -15.946  15.747  0.00  0.00           C  
ATOM   2815  O   GLU A 393      24.512 -15.833  15.048  0.00  0.00           O  
ATOM   2816  CB  GLU A 393      22.981 -13.433  15.808  0.00  0.00           C  
ATOM   2817  CG  GLU A 393      22.256 -12.266  16.526  0.00  0.00           C  
ATOM   2818  CD  GLU A 393      22.266 -10.904  15.779  0.00  0.00           C  
ATOM   2819  OE1 GLU A 393      21.907  -9.871  16.410  0.00  0.00           O  
ATOM   2820  OE2 GLU A 393      22.647 -10.841  14.587  0.00  0.00           O1-
ATOM   2821  N   ASP A 394      22.792 -17.084  15.752  0.00  0.00           N  
ATOM   2822  CA  ASP A 394      23.073 -18.216  14.849  0.00  0.00           C  
ATOM   2823  C   ASP A 394      22.617 -17.903  13.408  0.00  0.00           C  
ATOM   2824  O   ASP A 394      21.498 -18.207  12.977  0.00  0.00           O  
ATOM   2825  CB  ASP A 394      22.486 -19.534  15.390  0.00  0.00           C  
ATOM   2826  CG  ASP A 394      22.842 -20.764  14.531  0.00  0.00           C  
ATOM   2827  OD1 ASP A 394      23.362 -20.596  13.400  0.00  0.00           O  
ATOM   2828  OD2 ASP A 394      22.543 -21.888  14.984  0.00  0.00           O1-
ATOM   2829  N   LEU A 395      23.530 -17.297  12.645  0.00  0.00           N  
ATOM   2830  CA  LEU A 395      23.342 -16.933  11.237  0.00  0.00           C  
ATOM   2831  C   LEU A 395      23.046 -18.137  10.323  0.00  0.00           C  
ATOM   2832  O   LEU A 395      22.465 -17.954   9.249  0.00  0.00           O  
ATOM   2833  CB  LEU A 395      24.608 -16.211  10.732  0.00  0.00           C  
ATOM   2834  CG  LEU A 395      24.993 -14.916  11.472  0.00  0.00           C  
ATOM   2835  CD1 LEU A 395      26.263 -14.342  10.840  0.00  0.00           C  
ATOM   2836  CD2 LEU A 395      23.903 -13.845  11.398  0.00  0.00           C  
ATOM   2837  N   ARG A 396      23.433 -19.359  10.718  0.00  0.00           N  
ATOM   2838  CA  ARG A 396      23.176 -20.584   9.951  0.00  0.00           C  
ATOM   2839  C   ARG A 396      21.745 -21.061  10.177  0.00  0.00           C  
ATOM   2840  O   ARG A 396      21.049 -21.343   9.201  0.00  0.00           O  
ATOM   2841  CB  ARG A 396      24.229 -21.636  10.327  0.00  0.00           C  
ATOM   2842  CG  ARG A 396      24.051 -22.952   9.563  0.00  0.00           C  
ATOM   2843  CD  ARG A 396      25.166 -23.916   9.967  0.00  0.00           C  
ATOM   2844  NE  ARG A 396      25.006 -25.219   9.301  0.00  0.00           N  
ATOM   2845  CZ  ARG A 396      25.960 -26.107   9.093  0.00  0.00           C  
ATOM   2846  NH1 ARG A 396      27.179 -25.932   9.526  0.00  0.00           N1+
ATOM   2847  NH2 ARG A 396      25.699 -27.201   8.438  0.00  0.00           N  
ATOM   2848  N   HIS A 397      21.271 -21.059  11.423  0.00  0.00           N  
ATOM   2849  CA  HIS A 397      19.866 -21.329  11.730  0.00  0.00           C  
ATOM   2850  C   HIS A 397      18.928 -20.303  11.075  0.00  0.00           C  
ATOM   2851  O   HIS A 397      17.897 -20.678  10.512  0.00  0.00           O  
ATOM   2852  CB  HIS A 397      19.658 -21.368  13.247  0.00  0.00           C  
ATOM   2853  CG  HIS A 397      18.254 -21.774  13.607  0.00  0.00           C  
ATOM   2854  CD2 HIS A 397      17.255 -20.972  14.090  0.00  0.00           C  
ATOM   2855  ND1 HIS A 397      17.717 -23.023  13.412  0.00  0.00           N  
ATOM   2856  CE1 HIS A 397      16.428 -22.978  13.777  0.00  0.00           C  
ATOM   2857  NE2 HIS A 397      16.088 -21.746  14.195  0.00  0.00           N  
ATOM   2858  N   ASP A 398      19.298 -19.019  11.060  0.00  0.00           N  
ATOM   2859  CA  ASP A 398      18.525 -17.994  10.351  0.00  0.00           C  
ATOM   2860  C   ASP A 398      18.526 -18.192   8.819  0.00  0.00           C  
ATOM   2861  O   ASP A 398      17.504 -17.948   8.170  0.00  0.00           O  
ATOM   2862  CB  ASP A 398      19.024 -16.590  10.723  0.00  0.00           C  
ATOM   2863  CG  ASP A 398      18.216 -15.858  11.808  0.00  0.00           C  
ATOM   2864  OD1 ASP A 398      17.145 -16.360  12.244  0.00  0.00           O  
ATOM   2865  OD2 ASP A 398      18.624 -14.711  12.108  0.00  0.00           O1-
ATOM   2866  N   PHE A 399      19.609 -18.704   8.218  0.00  0.00           N  
ATOM   2867  CA  PHE A 399      19.613 -19.078   6.797  0.00  0.00           C  
ATOM   2868  C   PHE A 399      18.706 -20.285   6.508  0.00  0.00           C  
ATOM   2869  O   PHE A 399      17.949 -20.264   5.534  0.00  0.00           O  
ATOM   2870  CB  PHE A 399      21.042 -19.338   6.309  0.00  0.00           C  
ATOM   2871  CG  PHE A 399      21.156 -19.612   4.814  0.00  0.00           C  
ATOM   2872  CD1 PHE A 399      21.602 -20.866   4.355  0.00  0.00           C  
ATOM   2873  CD2 PHE A 399      20.877 -18.598   3.877  0.00  0.00           C  
ATOM   2874  CE1 PHE A 399      21.841 -21.077   2.985  0.00  0.00           C  
ATOM   2875  CE2 PHE A 399      21.088 -18.817   2.503  0.00  0.00           C  
ATOM   2876  CZ  PHE A 399      21.586 -20.053   2.058  0.00  0.00           C  
ATOM   2877  N   GLU A 400      18.706 -21.313   7.362  0.00  0.00           N  
ATOM   2878  CA  GLU A 400      17.767 -22.443   7.262  0.00  0.00           C  
ATOM   2879  C   GLU A 400      16.310 -21.971   7.398  0.00  0.00           C  
ATOM   2880  O   GLU A 400      15.447 -22.326   6.586  0.00  0.00           O  
ATOM   2881  CB  GLU A 400      18.083 -23.504   8.329  0.00  0.00           C  
ATOM   2882  CG  GLU A 400      19.386 -24.266   8.037  0.00  0.00           C  
ATOM   2883  CD  GLU A 400      19.720 -25.333   9.095  0.00  0.00           C  
ATOM   2884  OE1 GLU A 400      20.857 -25.859   9.028  0.00  0.00           O  
ATOM   2885  OE2 GLU A 400      18.831 -25.653   9.921  0.00  0.00           O1-
ATOM   2886  N   ARG A 401      16.040 -21.089   8.367  0.00  0.00           N  
ATOM   2887  CA  ARG A 401      14.744 -20.429   8.568  0.00  0.00           C  
ATOM   2888  C   ARG A 401      14.319 -19.617   7.343  0.00  0.00           C  
ATOM   2889  O   ARG A 401      13.154 -19.695   6.945  0.00  0.00           O  
ATOM   2890  CB  ARG A 401      14.866 -19.560   9.825  0.00  0.00           C  
ATOM   2891  CG  ARG A 401      13.565 -18.857  10.219  0.00  0.00           C  
ATOM   2892  CD  ARG A 401      13.843 -18.011  11.462  0.00  0.00           C  
ATOM   2893  NE  ARG A 401      12.619 -17.361  11.961  0.00  0.00           N  
ATOM   2894  CZ  ARG A 401      12.553 -16.673  13.085  0.00  0.00           C  
ATOM   2895  NH1 ARG A 401      13.606 -16.486  13.831  0.00  0.00           N1+
ATOM   2896  NH2 ARG A 401      11.421 -16.152  13.473  0.00  0.00           N  
ATOM   2897  N   LEU A 402      15.241 -18.892   6.709  0.00  0.00           N  
ATOM   2898  CA  LEU A 402      15.001 -18.185   5.450  0.00  0.00           C  
ATOM   2899  C   LEU A 402      14.675 -19.161   4.311  0.00  0.00           C  
ATOM   2900  O   LEU A 402      13.701 -18.938   3.590  0.00  0.00           O  
ATOM   2901  CB  LEU A 402      16.214 -17.293   5.123  0.00  0.00           C  
ATOM   2902  CG  LEU A 402      16.120 -16.555   3.774  0.00  0.00           C  
ATOM   2903  CD1 LEU A 402      14.919 -15.607   3.718  0.00  0.00           C  
ATOM   2904  CD2 LEU A 402      17.400 -15.758   3.531  0.00  0.00           C  
ATOM   2905  N   GLN A 403      15.424 -20.258   4.152  0.00  0.00           N  
ATOM   2906  CA  GLN A 403      15.142 -21.259   3.116  0.00  0.00           C  
ATOM   2907  C   GLN A 403      13.751 -21.889   3.280  0.00  0.00           C  
ATOM   2908  O   GLN A 403      13.033 -22.032   2.285  0.00  0.00           O  
ATOM   2909  CB  GLN A 403      16.203 -22.371   3.093  0.00  0.00           C  
ATOM   2910  CG  GLN A 403      17.569 -21.916   2.547  0.00  0.00           C  
ATOM   2911  CD  GLN A 403      18.342 -23.037   1.850  0.00  0.00           C  
ATOM   2912  NE2 GLN A 403      19.653 -22.978   1.851  0.00  0.00           N  
ATOM   2913  OE1 GLN A 403      17.773 -23.917   1.204  0.00  0.00           O  
ATOM   2914  N   LEU A 404      13.356 -22.213   4.517  0.00  0.00           N  
ATOM   2915  CA  LEU A 404      12.028 -22.737   4.853  0.00  0.00           C  
ATOM   2916  C   LEU A 404      10.923 -21.702   4.593  0.00  0.00           C  
ATOM   2917  O   LEU A 404       9.916 -22.030   3.968  0.00  0.00           O  
ATOM   2918  CB  LEU A 404      12.022 -23.191   6.326  0.00  0.00           C  
ATOM   2919  CG  LEU A 404      12.843 -24.464   6.615  0.00  0.00           C  
ATOM   2920  CD1 LEU A 404      12.955 -24.669   8.126  0.00  0.00           C  
ATOM   2921  CD2 LEU A 404      12.191 -25.717   6.020  0.00  0.00           C  
ATOM   2922  N   ALA A 405      11.119 -20.442   4.989  0.00  0.00           N  
ATOM   2923  CA  ALA A 405      10.167 -19.360   4.727  0.00  0.00           C  
ATOM   2924  C   ALA A 405       9.986 -19.103   3.216  0.00  0.00           C  
ATOM   2925  O   ALA A 405       8.862 -18.985   2.722  0.00  0.00           O  
ATOM   2926  CB  ALA A 405      10.658 -18.116   5.476  0.00  0.00           C  
ATOM   2927  N   MET A 406      11.082 -19.120   2.449  0.00  0.00           N  
ATOM   2928  CA  MET A 406      11.045 -19.080   0.984  0.00  0.00           C  
ATOM   2929  C   MET A 406      10.300 -20.293   0.396  0.00  0.00           C  
ATOM   2930  O   MET A 406       9.578 -20.146  -0.590  0.00  0.00           O  
ATOM   2931  CB  MET A 406      12.478 -19.002   0.432  0.00  0.00           C  
ATOM   2932  CG  MET A 406      13.138 -17.637   0.651  0.00  0.00           C  
ATOM   2933  SD  MET A 406      14.782 -17.504  -0.106  0.00  0.00           S  
ATOM   2934  CE  MET A 406      14.334 -16.881  -1.744  0.00  0.00           C  
ATOM   2935  N   GLU A 407      10.423 -21.482   0.988  0.00  0.00           N  
ATOM   2936  CA  GLU A 407       9.681 -22.672   0.551  0.00  0.00           C  
ATOM   2937  C   GLU A 407       8.174 -22.544   0.811  0.00  0.00           C  
ATOM   2938  O   GLU A 407       7.381 -22.795  -0.098  0.00  0.00           O  
ATOM   2939  CB  GLU A 407      10.267 -23.926   1.216  0.00  0.00           C  
ATOM   2940  CG  GLU A 407       9.928 -25.196   0.424  0.00  0.00           C  
ATOM   2941  CD  GLU A 407      10.882 -26.344   0.773  0.00  0.00           C  
ATOM   2942  OE1 GLU A 407      10.385 -27.412   1.200  0.00  0.00           O  
ATOM   2943  OE2 GLU A 407      12.107 -26.148   0.554  0.00  0.00           O1-
ATOM   2944  N   MET A 408       7.779 -22.056   1.994  0.00  0.00           N  
ATOM   2945  CA  MET A 408       6.378 -21.791   2.359  0.00  0.00           C  
ATOM   2946  C   MET A 408       5.700 -20.794   1.409  0.00  0.00           C  
ATOM   2947  O   MET A 408       4.534 -20.969   1.068  0.00  0.00           O  
ATOM   2948  CB  MET A 408       6.302 -21.253   3.798  0.00  0.00           C  
ATOM   2949  CG  MET A 408       6.636 -22.318   4.850  0.00  0.00           C  
ATOM   2950  SD  MET A 408       6.758 -21.694   6.552  0.00  0.00           S  
ATOM   2951  CE  MET A 408       5.058 -21.135   6.840  0.00  0.00           C  
ATOM   2952  N   VAL A 409       6.431 -19.778   0.934  0.00  0.00           N  
ATOM   2953  CA  VAL A 409       5.937 -18.790  -0.048  0.00  0.00           C  
ATOM   2954  C   VAL A 409       6.008 -19.309  -1.503  0.00  0.00           C  
ATOM   2955  O   VAL A 409       5.499 -18.676  -2.428  0.00  0.00           O  
ATOM   2956  CB  VAL A 409       6.652 -17.435   0.174  0.00  0.00           C  
ATOM   2957  CG1 VAL A 409       6.190 -16.321  -0.774  0.00  0.00           C  
ATOM   2958  CG2 VAL A 409       6.401 -16.895   1.593  0.00  0.00           C  
ATOM   2959  N   GLY A 410       6.592 -20.488  -1.747  0.00  0.00           N  
ATOM   2960  CA  GLY A 410       6.624 -21.128  -3.069  0.00  0.00           C  
ATOM   2961  C   GLY A 410       7.798 -20.714  -3.969  0.00  0.00           C  
ATOM   2962  O   GLY A 410       7.685 -20.735  -5.203  0.00  0.00           O  
ATOM   2963  N   PHE A 411       8.943 -20.338  -3.392  0.00  0.00           N  
ATOM   2964  CA  PHE A 411      10.198 -20.191  -4.135  0.00  0.00           C  
ATOM   2965  C   PHE A 411      10.828 -21.572  -4.376  0.00  0.00           C  
ATOM   2966  O   PHE A 411      11.361 -22.204  -3.467  0.00  0.00           O  
ATOM   2967  CB  PHE A 411      11.176 -19.265  -3.402  0.00  0.00           C  
ATOM   2968  CG  PHE A 411      10.790 -17.795  -3.345  0.00  0.00           C  
ATOM   2969  CD1 PHE A 411      11.438 -16.863  -4.181  0.00  0.00           C  
ATOM   2970  CD2 PHE A 411       9.830 -17.338  -2.421  0.00  0.00           C  
ATOM   2971  CE1 PHE A 411      11.123 -15.494  -4.097  0.00  0.00           C  
ATOM   2972  CE2 PHE A 411       9.520 -15.970  -2.334  0.00  0.00           C  
ATOM   2973  CZ  PHE A 411      10.161 -15.047  -3.176  0.00  0.00           C  
ATOM   2974  N   LEU A 412      10.803 -22.033  -5.630  0.00  0.00           N  
ATOM   2975  CA  LEU A 412      11.407 -23.309  -6.030  0.00  0.00           C  
ATOM   2976  C   LEU A 412      12.931 -23.318  -5.770  0.00  0.00           C  
ATOM   2977  O   LEU A 412      13.573 -22.289  -5.990  0.00  0.00           O  
ATOM   2978  CB  LEU A 412      11.125 -23.560  -7.524  0.00  0.00           C  
ATOM   2979  CG  LEU A 412       9.636 -23.703  -7.893  0.00  0.00           C  
ATOM   2980  CD1 LEU A 412       9.497 -23.791  -9.415  0.00  0.00           C  
ATOM   2981  CD2 LEU A 412       9.008 -24.957  -7.285  0.00  0.00           C  
ATOM   2982  N   PRO A 413      13.565 -24.464  -5.445  0.00  0.00           N  
ATOM   2983  CA  PRO A 413      15.010 -24.530  -5.179  0.00  0.00           C  
ATOM   2984  C   PRO A 413      15.902 -23.987  -6.309  0.00  0.00           C  
ATOM   2985  O   PRO A 413      16.937 -23.377  -6.051  0.00  0.00           O  
ATOM   2986  CB  PRO A 413      15.299 -26.008  -4.898  0.00  0.00           C  
ATOM   2987  CG  PRO A 413      13.988 -26.504  -4.291  0.00  0.00           C  
ATOM   2988  CD  PRO A 413      12.932 -25.724  -5.073  0.00  0.00           C  
ATOM   2989  N   LYS A 414      15.481 -24.131  -7.577  0.00  0.00           N  
ATOM   2990  CA  LYS A 414      16.178 -23.527  -8.732  0.00  0.00           C  
ATOM   2991  C   LYS A 414      16.137 -21.995  -8.703  0.00  0.00           C  
ATOM   2992  O   LYS A 414      17.107 -21.349  -9.074  0.00  0.00           O  
ATOM   2993  CB  LYS A 414      15.609 -24.057 -10.060  0.00  0.00           C  
ATOM   2994  CG  LYS A 414      15.789 -25.577 -10.195  0.00  0.00           C  
ATOM   2995  CD  LYS A 414      15.476 -26.084 -11.610  0.00  0.00           C  
ATOM   2996  CE  LYS A 414      15.707 -27.603 -11.637  0.00  0.00           C  
ATOM   2997  NZ  LYS A 414      15.639 -28.169 -13.007  0.00  0.00           N1+
ATOM   2998  N   THR A 415      15.031 -21.423  -8.230  0.00  0.00           N  
ATOM   2999  CA  THR A 415      14.866 -19.981  -8.028  0.00  0.00           C  
ATOM   3000  C   THR A 415      15.657 -19.494  -6.814  0.00  0.00           C  
ATOM   3001  O   THR A 415      16.296 -18.455  -6.929  0.00  0.00           O  
ATOM   3002  CB  THR A 415      13.377 -19.636  -7.883  0.00  0.00           C  
ATOM   3003  CG2 THR A 415      13.103 -18.147  -7.724  0.00  0.00           C  
ATOM   3004  OG1 THR A 415      12.684 -20.056  -9.040  0.00  0.00           O  
ATOM   3005  N   ARG A 416      15.693 -20.246  -5.696  0.00  0.00           N  
ATOM   3006  CA  ARG A 416      16.563 -19.918  -4.542  0.00  0.00           C  
ATOM   3007  C   ARG A 416      18.027 -19.783  -4.995  0.00  0.00           C  
ATOM   3008  O   ARG A 416      18.629 -18.733  -4.800  0.00  0.00           O  
ATOM   3009  CB  ARG A 416      16.412 -20.921  -3.367  0.00  0.00           C  
ATOM   3010  CG  ARG A 416      14.985 -21.029  -2.784  0.00  0.00           C  
ATOM   3011  CD  ARG A 416      14.903 -21.505  -1.313  0.00  0.00           C  
ATOM   3012  NE  ARG A 416      15.426 -22.872  -1.057  0.00  0.00           N  
ATOM   3013  CZ  ARG A 416      14.776 -23.912  -0.540  0.00  0.00           C  
ATOM   3014  NH1 ARG A 416      13.508 -23.907  -0.258  0.00  0.00           N1+
ATOM   3015  NH2 ARG A 416      15.407 -25.012  -0.263  0.00  0.00           N  
ATOM   3016  N   ARG A 417      18.540 -20.765  -5.749  0.00  0.00           N  
ATOM   3017  CA  ARG A 417      19.898 -20.715  -6.329  0.00  0.00           C  
ATOM   3018  C   ARG A 417      20.135 -19.551  -7.304  0.00  0.00           C  
ATOM   3019  O   ARG A 417      21.196 -18.944  -7.255  0.00  0.00           O  
ATOM   3020  CB  ARG A 417      20.256 -22.073  -6.959  0.00  0.00           C  
ATOM   3021  CG  ARG A 417      20.569 -23.119  -5.870  0.00  0.00           C  
ATOM   3022  CD  ARG A 417      21.350 -24.324  -6.414  0.00  0.00           C  
ATOM   3023  NE  ARG A 417      20.478 -25.468  -6.752  0.00  0.00           N  
ATOM   3024  CZ  ARG A 417      20.873 -26.546  -7.406  0.00  0.00           C  
ATOM   3025  NH1 ARG A 417      21.962 -26.568  -8.123  0.00  0.00           N1+
ATOM   3026  NH2 ARG A 417      20.190 -27.654  -7.320  0.00  0.00           N  
ATOM   3027  N   GLN A 418      19.162 -19.183  -8.144  0.00  0.00           N  
ATOM   3028  CA  GLN A 418      19.285 -17.996  -9.015  0.00  0.00           C  
ATOM   3029  C   GLN A 418      19.334 -16.673  -8.232  0.00  0.00           C  
ATOM   3030  O   GLN A 418      19.992 -15.732  -8.671  0.00  0.00           O  
ATOM   3031  CB  GLN A 418      18.135 -17.959 -10.035  0.00  0.00           C  
ATOM   3032  CG  GLN A 418      18.348 -18.971 -11.167  0.00  0.00           C  
ATOM   3033  CD  GLN A 418      17.216 -18.951 -12.190  0.00  0.00           C  
ATOM   3034  NE2 GLN A 418      17.524 -18.825 -13.463  0.00  0.00           N  
ATOM   3035  OE1 GLN A 418      16.033 -19.056 -11.886  0.00  0.00           O  
ATOM   3036  N   ILE A 419      18.671 -16.598  -7.075  0.00  0.00           N  
ATOM   3037  CA  ILE A 419      18.733 -15.435  -6.182  0.00  0.00           C  
ATOM   3038  C   ILE A 419      20.109 -15.354  -5.505  0.00  0.00           C  
ATOM   3039  O   ILE A 419      20.732 -14.297  -5.535  0.00  0.00           O  
ATOM   3040  CB  ILE A 419      17.561 -15.477  -5.174  0.00  0.00           C  
ATOM   3041  CG1 ILE A 419      16.212 -15.278  -5.906  0.00  0.00           C  
ATOM   3042  CG2 ILE A 419      17.747 -14.409  -4.086  0.00  0.00           C  
ATOM   3043  CD1 ILE A 419      14.994 -15.691  -5.071  0.00  0.00           C  
ATOM   3044  N   PHE A 420      20.617 -16.462  -4.958  0.00  0.00           N  
ATOM   3045  CA  PHE A 420      21.930 -16.503  -4.299  0.00  0.00           C  
ATOM   3046  C   PHE A 420      23.095 -16.240  -5.271  0.00  0.00           C  
ATOM   3047  O   PHE A 420      23.979 -15.443  -4.966  0.00  0.00           O  
ATOM   3048  CB  PHE A 420      22.074 -17.843  -3.561  0.00  0.00           C  
ATOM   3049  CG  PHE A 420      21.016 -18.154  -2.503  0.00  0.00           C  
ATOM   3050  CD1 PHE A 420      20.396 -17.132  -1.750  0.00  0.00           C  
ATOM   3051  CD2 PHE A 420      20.688 -19.496  -2.227  0.00  0.00           C  
ATOM   3052  CE1 PHE A 420      19.449 -17.444  -0.759  0.00  0.00           C  
ATOM   3053  CE2 PHE A 420      19.745 -19.811  -1.230  0.00  0.00           C  
ATOM   3054  CZ  PHE A 420      19.121 -18.785  -0.498  0.00  0.00           C  
ATOM   3055  N   SER A 421      23.037 -16.797  -6.486  0.00  0.00           N  
ATOM   3056  CA  SER A 421      23.966 -16.483  -7.584  0.00  0.00           C  
ATOM   3057  C   SER A 421      23.994 -14.983  -7.919  0.00  0.00           C  
ATOM   3058  O   SER A 421      25.070 -14.399  -8.050  0.00  0.00           O  
ATOM   3059  CB  SER A 421      23.553 -17.308  -8.808  0.00  0.00           C  
ATOM   3060  OG  SER A 421      24.247 -16.943  -9.979  0.00  0.00           O  
ATOM   3061  N   LEU A 422      22.828 -14.325  -7.977  0.00  0.00           N  
ATOM   3062  CA  LEU A 422      22.739 -12.882  -8.215  0.00  0.00           C  
ATOM   3063  C   LEU A 422      23.276 -12.050  -7.035  0.00  0.00           C  
ATOM   3064  O   LEU A 422      23.901 -11.017  -7.266  0.00  0.00           O  
ATOM   3065  CB  LEU A 422      21.281 -12.530  -8.563  0.00  0.00           C  
ATOM   3066  CG  LEU A 422      21.023 -11.025  -8.757  0.00  0.00           C  
ATOM   3067  CD1 LEU A 422      21.825 -10.418  -9.911  0.00  0.00           C  
ATOM   3068  CD2 LEU A 422      19.542 -10.797  -9.045  0.00  0.00           C  
ATOM   3069  N   LEU A 423      23.067 -12.479  -5.786  0.00  0.00           N  
ATOM   3070  CA  LEU A 423      23.655 -11.812  -4.617  0.00  0.00           C  
ATOM   3071  C   LEU A 423      25.188 -11.897  -4.638  0.00  0.00           C  
ATOM   3072  O   LEU A 423      25.845 -10.879  -4.430  0.00  0.00           O  
ATOM   3073  CB  LEU A 423      23.084 -12.404  -3.318  0.00  0.00           C  
ATOM   3074  CG  LEU A 423      21.605 -12.070  -3.049  0.00  0.00           C  
ATOM   3075  CD1 LEU A 423      21.144 -12.863  -1.832  0.00  0.00           C  
ATOM   3076  CD2 LEU A 423      21.366 -10.587  -2.758  0.00  0.00           C  
ATOM   3077  N   SER A 424      25.757 -13.058  -4.982  0.00  0.00           N  
ATOM   3078  CA  SER A 424      27.206 -13.194  -5.183  0.00  0.00           C  
ATOM   3079  C   SER A 424      27.717 -12.296  -6.319  0.00  0.00           C  
ATOM   3080  O   SER A 424      28.695 -11.570  -6.146  0.00  0.00           O  
ATOM   3081  CB  SER A 424      27.576 -14.654  -5.448  0.00  0.00           C  
ATOM   3082  OG  SER A 424      28.979 -14.720  -5.536  0.00  0.00           O  
ATOM   3083  N   ALA A 425      27.005 -12.238  -7.453  0.00  0.00           N  
ATOM   3084  CA  ALA A 425      27.353 -11.345  -8.561  0.00  0.00           C  
ATOM   3085  C   ALA A 425      27.389  -9.863  -8.144  0.00  0.00           C  
ATOM   3086  O   ALA A 425      28.230  -9.107  -8.625  0.00  0.00           O  
ATOM   3087  CB  ALA A 425      26.345 -11.543  -9.697  0.00  0.00           C  
ATOM   3088  N   ILE A 426      26.492  -9.446  -7.243  0.00  0.00           N  
ATOM   3089  CA  ILE A 426      26.456  -8.088  -6.683  0.00  0.00           C  
ATOM   3090  C   ILE A 426      27.660  -7.833  -5.761  0.00  0.00           C  
ATOM   3091  O   ILE A 426      28.241  -6.751  -5.836  0.00  0.00           O  
ATOM   3092  CB  ILE A 426      25.094  -7.848  -5.988  0.00  0.00           C  
ATOM   3093  CG1 ILE A 426      23.963  -7.736  -7.040  0.00  0.00           C  
ATOM   3094  CG2 ILE A 426      25.106  -6.582  -5.116  0.00  0.00           C  
ATOM   3095  CD1 ILE A 426      22.557  -7.903  -6.445  0.00  0.00           C  
ATOM   3096  N   LEU A 427      28.067  -8.808  -4.939  0.00  0.00           N  
ATOM   3097  CA  LEU A 427      29.260  -8.696  -4.091  0.00  0.00           C  
ATOM   3098  C   LEU A 427      30.551  -8.605  -4.926  0.00  0.00           C  
ATOM   3099  O   LEU A 427      31.333  -7.672  -4.744  0.00  0.00           O  
ATOM   3100  CB  LEU A 427      29.322  -9.878  -3.105  0.00  0.00           C  
ATOM   3101  CG  LEU A 427      28.256  -9.917  -1.995  0.00  0.00           C  
ATOM   3102  CD1 LEU A 427      28.487 -11.161  -1.134  0.00  0.00           C  
ATOM   3103  CD2 LEU A 427      28.325  -8.685  -1.090  0.00  0.00           C  
ATOM   3104  N   HIS A 428      30.744  -9.505  -5.898  0.00  0.00           N  
ATOM   3105  CA  HIS A 428      31.910  -9.486  -6.798  0.00  0.00           C  
ATOM   3106  C   HIS A 428      31.960  -8.236  -7.689  0.00  0.00           C  
ATOM   3107  O   HIS A 428      33.038  -7.693  -7.922  0.00  0.00           O  
ATOM   3108  CB  HIS A 428      31.938 -10.761  -7.649  0.00  0.00           C  
ATOM   3109  CG  HIS A 428      32.397 -11.982  -6.898  0.00  0.00           C  
ATOM   3110  CD2 HIS A 428      31.632 -13.065  -6.583  0.00  0.00           C  
ATOM   3111  ND1 HIS A 428      33.710 -12.217  -6.485  0.00  0.00           N  
ATOM   3112  CE1 HIS A 428      33.707 -13.448  -5.951  0.00  0.00           C  
ATOM   3113  NE2 HIS A 428      32.473 -13.972  -5.981  0.00  0.00           N  
ATOM   3114  N   LEU A 429      30.810  -7.704  -8.122  0.00  0.00           N  
ATOM   3115  CA  LEU A 429      30.734  -6.418  -8.831  0.00  0.00           C  
ATOM   3116  C   LEU A 429      31.293  -5.253  -7.992  0.00  0.00           C  
ATOM   3117  O   LEU A 429      31.829  -4.301  -8.558  0.00  0.00           O  
ATOM   3118  CB  LEU A 429      29.269  -6.180  -9.245  0.00  0.00           C  
ATOM   3119  CG  LEU A 429      28.972  -4.835  -9.933  0.00  0.00           C  
ATOM   3120  CD1 LEU A 429      29.697  -4.683 -11.270  0.00  0.00           C  
ATOM   3121  CD2 LEU A 429      27.471  -4.723 -10.196  0.00  0.00           C  
ATOM   3122  N   GLY A 430      31.209  -5.329  -6.660  0.00  0.00           N  
ATOM   3123  CA  GLY A 430      31.837  -4.367  -5.753  0.00  0.00           C  
ATOM   3124  C   GLY A 430      33.362  -4.433  -5.744  0.00  0.00           C  
ATOM   3125  O   GLY A 430      34.008  -3.400  -5.592  0.00  0.00           O  
ATOM   3126  N   ASN A 431      33.947  -5.607  -5.979  0.00  0.00           N  
ATOM   3127  CA  ASN A 431      35.399  -5.788  -5.970  0.00  0.00           C  
ATOM   3128  C   ASN A 431      36.090  -5.196  -7.209  0.00  0.00           C  
ATOM   3129  O   ASN A 431      37.297  -4.964  -7.171  0.00  0.00           O  
ATOM   3130  CB  ASN A 431      35.723  -7.280  -5.761  0.00  0.00           C  
ATOM   3131  CG  ASN A 431      35.444  -7.748  -4.343  0.00  0.00           C  
ATOM   3132  ND2 ASN A 431      35.791  -8.970  -4.027  0.00  0.00           N  
ATOM   3133  OD1 ASN A 431      34.941  -7.017  -3.505  0.00  0.00           O  
ATOM   3134  N   ILE A 432      35.360  -4.905  -8.293  0.00  0.00           N  
ATOM   3135  CA  ILE A 432      35.926  -4.267  -9.491  0.00  0.00           C  
ATOM   3136  C   ILE A 432      36.442  -2.860  -9.146  0.00  0.00           C  
ATOM   3137  O   ILE A 432      35.689  -2.002  -8.674  0.00  0.00           O  
ATOM   3138  CB  ILE A 432      34.911  -4.251 -10.659  0.00  0.00           C  
ATOM   3139  CG1 ILE A 432      34.501  -5.703 -11.015  0.00  0.00           C  
ATOM   3140  CG2 ILE A 432      35.518  -3.531 -11.881  0.00  0.00           C  
ATOM   3141  CD1 ILE A 432      33.581  -5.843 -12.236  0.00  0.00           C  
ATOM   3142  N   SER A 433      37.727  -2.621  -9.413  0.00  0.00           N  
ATOM   3143  CA  SER A 433      38.446  -1.376  -9.113  0.00  0.00           C  
ATOM   3144  C   SER A 433      39.102  -0.776 -10.366  0.00  0.00           C  
ATOM   3145  O   SER A 433      39.289  -1.461 -11.372  0.00  0.00           O  
ATOM   3146  CB  SER A 433      39.448  -1.624  -7.980  0.00  0.00           C  
ATOM   3147  OG  SER A 433      40.462  -2.514  -8.383  0.00  0.00           O  
ATOM   3148  N   TYR A 434      39.411   0.525 -10.336  0.00  0.00           N  
ATOM   3149  CA  TYR A 434      39.722   1.317 -11.533  0.00  0.00           C  
ATOM   3150  C   TYR A 434      41.042   2.094 -11.424  0.00  0.00           C  
ATOM   3151  O   TYR A 434      41.313   2.724 -10.402  0.00  0.00           O  
ATOM   3152  CB  TYR A 434      38.575   2.301 -11.795  0.00  0.00           C  
ATOM   3153  CG  TYR A 434      37.219   1.679 -12.068  0.00  0.00           C  
ATOM   3154  CD1 TYR A 434      36.991   0.992 -13.276  0.00  0.00           C  
ATOM   3155  CD2 TYR A 434      36.177   1.823 -11.131  0.00  0.00           C  
ATOM   3156  CE1 TYR A 434      35.713   0.474 -13.560  0.00  0.00           C  
ATOM   3157  CE2 TYR A 434      34.897   1.310 -11.413  0.00  0.00           C  
ATOM   3158  CZ  TYR A 434      34.663   0.644 -12.636  0.00  0.00           C  
ATOM   3159  OH  TYR A 434      33.417   0.211 -12.943  0.00  0.00           O  
ATOM   3160  N   LYS A 435      41.809   2.127 -12.521  0.00  0.00           N  
ATOM   3161  CA  LYS A 435      43.057   2.893 -12.699  0.00  0.00           C  
ATOM   3162  C   LYS A 435      42.956   3.824 -13.910  0.00  0.00           C  
ATOM   3163  O   LYS A 435      42.259   3.512 -14.872  0.00  0.00           O  
ATOM   3164  CB  LYS A 435      44.276   1.942 -12.787  0.00  0.00           C  
ATOM   3165  CG  LYS A 435      44.186   0.852 -13.879  0.00  0.00           C  
ATOM   3166  CD  LYS A 435      45.280  -0.225 -13.741  0.00  0.00           C  
ATOM   3167  CE  LYS A 435      45.084  -1.309 -14.818  0.00  0.00           C  
ATOM   3168  NZ  LYS A 435      45.762  -2.599 -14.506  0.00  0.00           N1+
ATOM   3169  N   LYS A 436      43.666   4.957 -13.903  0.00  0.00           N  
ATOM   3170  CA  LYS A 436      43.911   5.737 -15.134  0.00  0.00           C  
ATOM   3171  C   LYS A 436      44.884   4.972 -16.042  0.00  0.00           C  
ATOM   3172  O   LYS A 436      45.804   4.334 -15.533  0.00  0.00           O  
ATOM   3173  CB  LYS A 436      44.497   7.121 -14.810  0.00  0.00           C  
ATOM   3174  CG  LYS A 436      43.484   8.151 -14.280  0.00  0.00           C  
ATOM   3175  CD  LYS A 436      44.189   9.517 -14.183  0.00  0.00           C  
ATOM   3176  CE  LYS A 436      43.224  10.692 -13.992  0.00  0.00           C  
ATOM   3177  NZ  LYS A 436      43.930  11.976 -14.232  0.00  0.00           N1+
ATOM   3178  N   LYS A 437      44.735   5.060 -17.369  0.00  0.00           N  
ATOM   3179  CA  LYS A 437      45.733   4.530 -18.319  0.00  0.00           C  
ATOM   3180  C   LYS A 437      46.876   5.533 -18.502  0.00  0.00           C  
ATOM   3181  O   LYS A 437      46.645   6.662 -18.928  0.00  0.00           O  
ATOM   3182  CB  LYS A 437      45.099   4.178 -19.677  0.00  0.00           C  
ATOM   3183  CG  LYS A 437      44.072   3.036 -19.605  0.00  0.00           C  
ATOM   3184  CD  LYS A 437      43.577   2.626 -21.005  0.00  0.00           C  
ATOM   3185  CE  LYS A 437      42.401   1.637 -20.922  0.00  0.00           C  
ATOM   3186  NZ  LYS A 437      42.745   0.249 -21.323  0.00  0.00           N1+
ATOM   3187  N   THR A 438      48.112   5.092 -18.272  0.00  0.00           N  
ATOM   3188  CA  THR A 438      49.336   5.922 -18.246  0.00  0.00           C  
ATOM   3189  C   THR A 438      49.549   6.794 -19.491  0.00  0.00           C  
ATOM   3190  O   THR A 438      50.082   7.890 -19.387  0.00  0.00           O  
ATOM   3191  CB  THR A 438      50.571   5.014 -18.066  0.00  0.00           C  
ATOM   3192  CG2 THR A 438      51.742   5.728 -17.396  0.00  0.00           C  
ATOM   3193  OG1 THR A 438      50.254   3.900 -17.257  0.00  0.00           O  
ATOM   3194  N   TYR A 439      49.102   6.337 -20.667  0.00  0.00           N  
ATOM   3195  CA  TYR A 439      49.293   7.027 -21.952  0.00  0.00           C  
ATOM   3196  C   TYR A 439      48.112   7.915 -22.399  0.00  0.00           C  
ATOM   3197  O   TYR A 439      48.183   8.544 -23.456  0.00  0.00           O  
ATOM   3198  CB  TYR A 439      49.640   5.975 -23.019  0.00  0.00           C  
ATOM   3199  CG  TYR A 439      51.014   5.355 -22.845  0.00  0.00           C  
ATOM   3200  CD1 TYR A 439      52.142   6.025 -23.359  0.00  0.00           C  
ATOM   3201  CD2 TYR A 439      51.172   4.125 -22.175  0.00  0.00           C  
ATOM   3202  CE1 TYR A 439      53.427   5.470 -23.210  0.00  0.00           C  
ATOM   3203  CE2 TYR A 439      52.457   3.571 -22.020  0.00  0.00           C  
ATOM   3204  CZ  TYR A 439      53.586   4.239 -22.538  0.00  0.00           C  
ATOM   3205  OH  TYR A 439      54.818   3.690 -22.385  0.00  0.00           O  
ATOM   3206  N   ARG A 440      46.993   7.947 -21.657  0.00  0.00           N  
ATOM   3207  CA  ARG A 440      45.762   8.676 -22.028  0.00  0.00           C  
ATOM   3208  C   ARG A 440      44.989   9.088 -20.768  0.00  0.00           C  
ATOM   3209  O   ARG A 440      44.146   8.331 -20.290  0.00  0.00           O  
ATOM   3210  CB  ARG A 440      44.880   7.783 -22.934  0.00  0.00           C  
ATOM   3211  CG  ARG A 440      45.279   7.631 -24.411  0.00  0.00           C  
ATOM   3212  CD  ARG A 440      45.174   8.938 -25.208  0.00  0.00           C  
ATOM   3213  NE  ARG A 440      45.404   8.696 -26.648  0.00  0.00           N  
ATOM   3214  CZ  ARG A 440      44.889   9.356 -27.672  0.00  0.00           C  
ATOM   3215  NH1 ARG A 440      44.074  10.362 -27.515  0.00  0.00           N1+
ATOM   3216  NH2 ARG A 440      45.195   9.015 -28.892  0.00  0.00           N  
ATOM   3217  N   ASP A 441      45.243  10.305 -20.288  0.00  0.00           N  
ATOM   3218  CA  ASP A 441      44.779  10.826 -18.986  0.00  0.00           C  
ATOM   3219  C   ASP A 441      43.244  10.807 -18.774  0.00  0.00           C  
ATOM   3220  O   ASP A 441      42.760  10.584 -17.663  0.00  0.00           O  
ATOM   3221  CB  ASP A 441      45.351  12.251 -18.837  0.00  0.00           C  
ATOM   3222  CG  ASP A 441      45.261  12.787 -17.406  0.00  0.00           C  
ATOM   3223  OD1 ASP A 441      45.353  11.968 -16.464  0.00  0.00           O  
ATOM   3224  OD2 ASP A 441      45.068  14.004 -17.221  0.00  0.00           O1-
ATOM   3225  N   ASP A 442      42.468  10.955 -19.855  0.00  0.00           N  
ATOM   3226  CA  ASP A 442      40.995  10.872 -19.865  0.00  0.00           C  
ATOM   3227  C   ASP A 442      40.433   9.430 -19.916  0.00  0.00           C  
ATOM   3228  O   ASP A 442      39.218   9.251 -20.010  0.00  0.00           O  
ATOM   3229  CB  ASP A 442      40.446  11.706 -21.046  0.00  0.00           C  
ATOM   3230  CG  ASP A 442      40.069  13.152 -20.695  0.00  0.00           C  
ATOM   3231  OD1 ASP A 442      39.484  13.390 -19.608  0.00  0.00           O  
ATOM   3232  OD2 ASP A 442      40.266  14.003 -21.589  0.00  0.00           O1-
ATOM   3233  N   SER A 443      41.271   8.385 -19.897  0.00  0.00           N  
ATOM   3234  CA  SER A 443      40.826   6.990 -20.058  0.00  0.00           C  
ATOM   3235  C   SER A 443      41.147   6.088 -18.864  0.00  0.00           C  
ATOM   3236  O   SER A 443      42.205   6.180 -18.239  0.00  0.00           O  
ATOM   3237  CB  SER A 443      41.324   6.400 -21.378  0.00  0.00           C  
ATOM   3238  OG  SER A 443      42.710   6.160 -21.347  0.00  0.00           O  
ATOM   3239  N   ILE A 444      40.206   5.193 -18.566  0.00  0.00           N  
ATOM   3240  CA  ILE A 444      40.239   4.261 -17.436  0.00  0.00           C  
ATOM   3241  C   ILE A 444      40.564   2.851 -17.924  0.00  0.00           C  
ATOM   3242  O   ILE A 444      40.184   2.464 -19.029  0.00  0.00           O  
ATOM   3243  CB  ILE A 444      38.893   4.307 -16.677  0.00  0.00           C  
ATOM   3244  CG1 ILE A 444      38.708   5.700 -16.048  0.00  0.00           C  
ATOM   3245  CG2 ILE A 444      38.757   3.218 -15.596  0.00  0.00           C  
ATOM   3246  CD1 ILE A 444      37.325   5.861 -15.426  0.00  0.00           C  
ATOM   3247  N   ASP A 445      41.223   2.081 -17.066  0.00  0.00           N  
ATOM   3248  CA  ASP A 445      41.259   0.624 -17.104  0.00  0.00           C  
ATOM   3249  C   ASP A 445      40.748   0.028 -15.790  0.00  0.00           C  
ATOM   3250  O   ASP A 445      40.689   0.706 -14.761  0.00  0.00           O  
ATOM   3251  CB  ASP A 445      42.692   0.129 -17.370  0.00  0.00           C  
ATOM   3252  CG  ASP A 445      42.782  -0.823 -18.555  0.00  0.00           C  
ATOM   3253  OD1 ASP A 445      41.752  -1.395 -18.964  0.00  0.00           O  
ATOM   3254  OD2 ASP A 445      43.858  -0.834 -19.190  0.00  0.00           O1-
ATOM   3255  N   ILE A 446      40.438  -1.263 -15.810  0.00  0.00           N  
ATOM   3256  CA  ILE A 446      40.147  -2.029 -14.594  0.00  0.00           C  
ATOM   3257  C   ILE A 446      41.467  -2.554 -14.013  0.00  0.00           C  
ATOM   3258  O   ILE A 446      42.361  -2.980 -14.750  0.00  0.00           O  
ATOM   3259  CB  ILE A 446      39.054  -3.080 -14.891  0.00  0.00           C  
ATOM   3260  CG1 ILE A 446      37.729  -2.304 -15.113  0.00  0.00           C  
ATOM   3261  CG2 ILE A 446      38.920  -4.116 -13.763  0.00  0.00           C  
ATOM   3262  CD1 ILE A 446      36.539  -3.140 -15.579  0.00  0.00           C  
ATOM   3263  N   CYS A 447      41.645  -2.455 -12.694  0.00  0.00           N  
ATOM   3264  CA  CYS A 447      42.879  -2.891 -12.034  0.00  0.00           C  
ATOM   3265  C   CYS A 447      42.996  -4.413 -12.011  0.00  0.00           C  
ATOM   3266  O   CYS A 447      44.065  -4.926 -12.330  0.00  0.00           O  
ATOM   3267  CB  CYS A 447      42.949  -2.360 -10.603  0.00  0.00           C  
ATOM   3268  SG  CYS A 447      42.911  -0.553 -10.574  0.00  0.00           S  
ATOM   3269  N   ASN A 448      41.884  -5.061 -11.658  0.00  0.00           N  
ATOM   3270  CA  ASN A 448      41.711  -6.480 -11.379  0.00  0.00           C  
ATOM   3271  C   ASN A 448      40.779  -7.146 -12.415  0.00  0.00           C  
ATOM   3272  O   ASN A 448      39.593  -7.361 -12.134  0.00  0.00           O  
ATOM   3273  CB  ASN A 448      41.211  -6.629  -9.929  0.00  0.00           C  
ATOM   3274  CG  ASN A 448      39.977  -5.848  -9.507  0.00  0.00           C  
ATOM   3275  ND2 ASN A 448      39.281  -6.376  -8.534  0.00  0.00           N  
ATOM   3276  OD1 ASN A 448      39.674  -4.737  -9.938  0.00  0.00           O  
ATOM   3277  N   PRO A 449      41.261  -7.409 -13.648  0.00  0.00           N  
ATOM   3278  CA  PRO A 449      40.459  -8.043 -14.694  0.00  0.00           C  
ATOM   3279  C   PRO A 449      39.972  -9.449 -14.312  0.00  0.00           C  
ATOM   3280  O   PRO A 449      38.920  -9.855 -14.783  0.00  0.00           O  
ATOM   3281  CB  PRO A 449      41.363  -8.080 -15.931  0.00  0.00           C  
ATOM   3282  CG  PRO A 449      42.772  -8.115 -15.340  0.00  0.00           C  
ATOM   3283  CD  PRO A 449      42.632  -7.227 -14.107  0.00  0.00           C  
ATOM   3284  N   GLU A 450      40.663 -10.166 -13.424  0.00  0.00           N  
ATOM   3285  CA  GLU A 450      40.343 -11.531 -12.987  0.00  0.00           C  
ATOM   3286  C   GLU A 450      38.975 -11.679 -12.292  0.00  0.00           C  
ATOM   3287  O   GLU A 450      38.384 -12.757 -12.305  0.00  0.00           O  
ATOM   3288  CB  GLU A 450      41.496 -12.077 -12.115  0.00  0.00           C  
ATOM   3289  CG  GLU A 450      41.701 -11.441 -10.722  0.00  0.00           C  
ATOM   3290  CD  GLU A 450      42.362 -10.050 -10.689  0.00  0.00           C  
ATOM   3291  OE1 GLU A 450      42.475  -9.503  -9.572  0.00  0.00           O  
ATOM   3292  OE2 GLU A 450      42.692  -9.486 -11.759  0.00  0.00           O1-
ATOM   3293  N   VAL A 451      38.418 -10.590 -11.748  0.00  0.00           N  
ATOM   3294  CA  VAL A 451      37.057 -10.570 -11.174  0.00  0.00           C  
ATOM   3295  C   VAL A 451      35.978 -10.483 -12.268  0.00  0.00           C  
ATOM   3296  O   VAL A 451      34.824 -10.861 -12.055  0.00  0.00           O  
ATOM   3297  CB  VAL A 451      36.936  -9.413 -10.156  0.00  0.00           C  
ATOM   3298  CG1 VAL A 451      35.557  -9.328  -9.488  0.00  0.00           C  
ATOM   3299  CG2 VAL A 451      37.966  -9.568  -9.025  0.00  0.00           C  
ATOM   3300  N   LEU A 452      36.327  -9.998 -13.462  0.00  0.00           N  
ATOM   3301  CA  LEU A 452      35.371  -9.696 -14.526  0.00  0.00           C  
ATOM   3302  C   LEU A 452      34.796 -10.958 -15.205  0.00  0.00           C  
ATOM   3303  O   LEU A 452      33.575 -10.988 -15.385  0.00  0.00           O  
ATOM   3304  CB  LEU A 452      36.004  -8.657 -15.472  0.00  0.00           C  
ATOM   3305  CG  LEU A 452      34.985  -7.679 -16.086  0.00  0.00           C  
ATOM   3306  CD1 LEU A 452      35.654  -6.330 -16.315  0.00  0.00           C  
ATOM   3307  CD2 LEU A 452      34.454  -8.147 -17.434  0.00  0.00           C  
ATOM   3308  N   PRO A 453      35.574 -12.034 -15.464  0.00  0.00           N  
ATOM   3309  CA  PRO A 453      35.037 -13.349 -15.813  0.00  0.00           C  
ATOM   3310  C   PRO A 453      34.038 -13.892 -14.785  0.00  0.00           C  
ATOM   3311  O   PRO A 453      32.964 -14.336 -15.179  0.00  0.00           O  
ATOM   3312  CB  PRO A 453      36.252 -14.275 -15.952  0.00  0.00           C  
ATOM   3313  CG  PRO A 453      37.357 -13.324 -16.396  0.00  0.00           C  
ATOM   3314  CD  PRO A 453      37.022 -12.049 -15.628  0.00  0.00           C  
ATOM   3315  N   ILE A 454      34.325 -13.783 -13.479  0.00  0.00           N  
ATOM   3316  CA  ILE A 454      33.452 -14.283 -12.394  0.00  0.00           C  
ATOM   3317  C   ILE A 454      32.095 -13.562 -12.412  0.00  0.00           C  
ATOM   3318  O   ILE A 454      31.034 -14.190 -12.396  0.00  0.00           O  
ATOM   3319  CB  ILE A 454      34.154 -14.138 -11.016  0.00  0.00           C  
ATOM   3320  CG1 ILE A 454      35.492 -14.916 -10.986  0.00  0.00           C  
ATOM   3321  CG2 ILE A 454      33.227 -14.608  -9.879  0.00  0.00           C  
ATOM   3322  CD1 ILE A 454      36.312 -14.718  -9.704  0.00  0.00           C  
ATOM   3323  N   VAL A 455      32.103 -12.227 -12.511  0.00  0.00           N  
ATOM   3324  CA  VAL A 455      30.866 -11.431 -12.632  0.00  0.00           C  
ATOM   3325  C   VAL A 455      30.148 -11.719 -13.959  0.00  0.00           C  
ATOM   3326  O   VAL A 455      28.915 -11.757 -13.996  0.00  0.00           O  
ATOM   3327  CB  VAL A 455      31.165  -9.927 -12.458  0.00  0.00           C  
ATOM   3328  CG1 VAL A 455      29.914  -9.051 -12.618  0.00  0.00           C  
ATOM   3329  CG2 VAL A 455      31.710  -9.632 -11.055  0.00  0.00           C  
ATOM   3330  N   SER A 456      30.890 -11.959 -15.045  0.00  0.00           N  
ATOM   3331  CA  SER A 456      30.320 -12.296 -16.354  0.00  0.00           C  
ATOM   3332  C   SER A 456      29.671 -13.685 -16.381  0.00  0.00           C  
ATOM   3333  O   SER A 456      28.640 -13.849 -17.037  0.00  0.00           O  
ATOM   3334  CB  SER A 456      31.381 -12.176 -17.453  0.00  0.00           C  
ATOM   3335  OG  SER A 456      30.747 -12.136 -18.720  0.00  0.00           O  
ATOM   3336  N   GLU A 457      30.229 -14.659 -15.657  0.00  0.00           N  
ATOM   3337  CA  GLU A 457      29.677 -16.004 -15.469  0.00  0.00           C  
ATOM   3338  C   GLU A 457      28.381 -15.951 -14.652  0.00  0.00           C  
ATOM   3339  O   GLU A 457      27.331 -16.366 -15.145  0.00  0.00           O  
ATOM   3340  CB  GLU A 457      30.729 -16.913 -14.802  0.00  0.00           C  
ATOM   3341  CG  GLU A 457      30.198 -18.346 -14.619  0.00  0.00           C  
ATOM   3342  CD  GLU A 457      31.188 -19.296 -13.929  0.00  0.00           C  
ATOM   3343  OE1 GLU A 457      31.076 -20.511 -14.203  0.00  0.00           O  
ATOM   3344  OE2 GLU A 457      31.999 -18.822 -13.103  0.00  0.00           O1-
ATOM   3345  N   LEU A 458      28.420 -15.369 -13.446  0.00  0.00           N  
ATOM   3346  CA  LEU A 458      27.267 -15.322 -12.535  0.00  0.00           C  
ATOM   3347  C   LEU A 458      26.076 -14.532 -13.118  0.00  0.00           C  
ATOM   3348  O   LEU A 458      24.917 -14.873 -12.874  0.00  0.00           O  
ATOM   3349  CB  LEU A 458      27.714 -14.726 -11.187  0.00  0.00           C  
ATOM   3350  CG  LEU A 458      28.709 -15.576 -10.370  0.00  0.00           C  
ATOM   3351  CD1 LEU A 458      29.274 -14.738  -9.221  0.00  0.00           C  
ATOM   3352  CD2 LEU A 458      28.026 -16.801  -9.756  0.00  0.00           C  
ATOM   3353  N   LEU A 459      26.335 -13.497 -13.927  0.00  0.00           N  
ATOM   3354  CA  LEU A 459      25.295 -12.765 -14.666  0.00  0.00           C  
ATOM   3355  C   LEU A 459      24.951 -13.388 -16.035  0.00  0.00           C  
ATOM   3356  O   LEU A 459      24.052 -12.886 -16.714  0.00  0.00           O  
ATOM   3357  CB  LEU A 459      25.700 -11.283 -14.808  0.00  0.00           C  
ATOM   3358  CG  LEU A 459      25.828 -10.495 -13.490  0.00  0.00           C  
ATOM   3359  CD1 LEU A 459      26.254  -9.058 -13.799  0.00  0.00           C  
ATOM   3360  CD2 LEU A 459      24.508 -10.427 -12.713  0.00  0.00           C  
ATOM   3361  N   GLU A 460      25.639 -14.449 -16.463  0.00  0.00           N  
ATOM   3362  CA  GLU A 460      25.605 -15.053 -17.806  0.00  0.00           C  
ATOM   3363  C   GLU A 460      25.655 -14.024 -18.968  0.00  0.00           C  
ATOM   3364  O   GLU A 460      24.905 -14.128 -19.948  0.00  0.00           O  
ATOM   3365  CB  GLU A 460      24.432 -16.036 -17.983  0.00  0.00           C  
ATOM   3366  CG  GLU A 460      24.241 -17.186 -16.977  0.00  0.00           C  
ATOM   3367  CD  GLU A 460      22.968 -18.002 -17.311  0.00  0.00           C  
ATOM   3368  OE1 GLU A 460      22.201 -18.343 -16.379  0.00  0.00           O  
ATOM   3369  OE2 GLU A 460      22.667 -18.201 -18.515  0.00  0.00           O1-
ATOM   3370  N   VAL A 461      26.501 -12.994 -18.861  0.00  0.00           N  
ATOM   3371  CA  VAL A 461      26.708 -11.962 -19.902  0.00  0.00           C  
ATOM   3372  C   VAL A 461      27.970 -12.238 -20.737  0.00  0.00           C  
ATOM   3373  O   VAL A 461      28.693 -13.204 -20.508  0.00  0.00           O  
ATOM   3374  CB  VAL A 461      26.684 -10.525 -19.325  0.00  0.00           C  
ATOM   3375  CG1 VAL A 461      25.294 -10.152 -18.798  0.00  0.00           C  
ATOM   3376  CG2 VAL A 461      27.720 -10.278 -18.229  0.00  0.00           C  
ATOM   3377  N   LYS A 462      28.219 -11.405 -21.757  0.00  0.00           N  
ATOM   3378  CA  LYS A 462      29.514 -11.337 -22.454  0.00  0.00           C  
ATOM   3379  C   LYS A 462      30.472 -10.442 -21.667  0.00  0.00           C  
ATOM   3380  O   LYS A 462      30.128  -9.292 -21.399  0.00  0.00           O  
ATOM   3381  CB  LYS A 462      29.340 -10.763 -23.873  0.00  0.00           C  
ATOM   3382  CG  LYS A 462      29.159 -11.813 -24.977  0.00  0.00           C  
ATOM   3383  CD  LYS A 462      28.909 -11.094 -26.318  0.00  0.00           C  
ATOM   3384  CE  LYS A 462      29.260 -11.923 -27.565  0.00  0.00           C  
ATOM   3385  NZ  LYS A 462      30.701 -11.805 -27.914  0.00  0.00           N1+
ATOM   3386  N   GLU A 463      31.682 -10.930 -21.428  0.00  0.00           N  
ATOM   3387  CA  GLU A 463      32.748 -10.213 -20.720  0.00  0.00           C  
ATOM   3388  C   GLU A 463      33.090  -8.872 -21.396  0.00  0.00           C  
ATOM   3389  O   GLU A 463      33.040  -7.821 -20.761  0.00  0.00           O  
ATOM   3390  CB  GLU A 463      33.956 -11.157 -20.670  0.00  0.00           C  
ATOM   3391  CG  GLU A 463      35.013 -10.685 -19.673  0.00  0.00           C  
ATOM   3392  CD  GLU A 463      36.270 -11.557 -19.683  0.00  0.00           C  
ATOM   3393  OE1 GLU A 463      37.309 -11.033 -19.231  0.00  0.00           O  
ATOM   3394  OE2 GLU A 463      36.171 -12.718 -20.140  0.00  0.00           O1-
ATOM   3395  N   GLU A 464      33.279  -8.887 -22.722  0.00  0.00           N  
ATOM   3396  CA  GLU A 464      33.499  -7.704 -23.576  0.00  0.00           C  
ATOM   3397  C   GLU A 464      32.460  -6.592 -23.322  0.00  0.00           C  
ATOM   3398  O   GLU A 464      32.789  -5.412 -23.210  0.00  0.00           O  
ATOM   3399  CB  GLU A 464      33.343  -8.112 -25.057  0.00  0.00           C  
ATOM   3400  CG  GLU A 464      34.174  -9.311 -25.558  0.00  0.00           C  
ATOM   3401  CD  GLU A 464      33.587  -9.904 -26.855  0.00  0.00           C  
ATOM   3402  OE1 GLU A 464      34.346 -10.325 -27.747  0.00  0.00           O  
ATOM   3403  OE2 GLU A 464      32.336 -10.028 -26.952  0.00  0.00           O1-
ATOM   3404  N   MET A 465      31.184  -6.983 -23.218  0.00  0.00           N  
ATOM   3405  CA  MET A 465      30.048  -6.071 -23.065  0.00  0.00           C  
ATOM   3406  C   MET A 465      29.947  -5.528 -21.634  0.00  0.00           C  
ATOM   3407  O   MET A 465      29.482  -4.404 -21.438  0.00  0.00           O  
ATOM   3408  CB  MET A 465      28.747  -6.804 -23.432  0.00  0.00           C  
ATOM   3409  CG  MET A 465      28.646  -7.253 -24.897  0.00  0.00           C  
ATOM   3410  SD  MET A 465      28.420  -5.958 -26.151  0.00  0.00           S  
ATOM   3411  CE  MET A 465      26.917  -5.137 -25.559  0.00  0.00           C  
ATOM   3412  N   LEU A 466      30.368  -6.317 -20.639  0.00  0.00           N  
ATOM   3413  CA  LEU A 466      30.474  -5.898 -19.242  0.00  0.00           C  
ATOM   3414  C   LEU A 466      31.616  -4.883 -19.078  0.00  0.00           C  
ATOM   3415  O   LEU A 466      31.397  -3.814 -18.509  0.00  0.00           O  
ATOM   3416  CB  LEU A 466      30.622  -7.160 -18.365  0.00  0.00           C  
ATOM   3417  CG  LEU A 466      30.851  -6.912 -16.861  0.00  0.00           C  
ATOM   3418  CD1 LEU A 466      29.701  -6.155 -16.194  0.00  0.00           C  
ATOM   3419  CD2 LEU A 466      30.985  -8.251 -16.135  0.00  0.00           C  
ATOM   3420  N   PHE A 467      32.787  -5.158 -19.660  0.00  0.00           N  
ATOM   3421  CA  PHE A 467      33.922  -4.233 -19.684  0.00  0.00           C  
ATOM   3422  C   PHE A 467      33.563  -2.905 -20.375  0.00  0.00           C  
ATOM   3423  O   PHE A 467      33.738  -1.836 -19.785  0.00  0.00           O  
ATOM   3424  CB  PHE A 467      35.117  -4.925 -20.357  0.00  0.00           C  
ATOM   3425  CG  PHE A 467      36.385  -4.091 -20.345  0.00  0.00           C  
ATOM   3426  CD1 PHE A 467      36.631  -3.156 -21.369  0.00  0.00           C  
ATOM   3427  CD2 PHE A 467      37.316  -4.239 -19.300  0.00  0.00           C  
ATOM   3428  CE1 PHE A 467      37.792  -2.362 -21.336  0.00  0.00           C  
ATOM   3429  CE2 PHE A 467      38.477  -3.449 -19.268  0.00  0.00           C  
ATOM   3430  CZ  PHE A 467      38.714  -2.508 -20.284  0.00  0.00           C  
ATOM   3431  N   GLU A 468      32.979  -2.945 -21.582  0.00  0.00           N  
ATOM   3432  CA  GLU A 468      32.528  -1.734 -22.287  0.00  0.00           C  
ATOM   3433  C   GLU A 468      31.572  -0.877 -21.442  0.00  0.00           C  
ATOM   3434  O   GLU A 468      31.693   0.350 -21.448  0.00  0.00           O  
ATOM   3435  CB  GLU A 468      31.771  -2.077 -23.581  0.00  0.00           C  
ATOM   3436  CG  GLU A 468      32.604  -2.315 -24.850  0.00  0.00           C  
ATOM   3437  CD  GLU A 468      31.711  -2.074 -26.082  0.00  0.00           C  
ATOM   3438  OE1 GLU A 468      32.099  -1.308 -26.993  0.00  0.00           O  
ATOM   3439  OE2 GLU A 468      30.493  -2.380 -26.046  0.00  0.00           O1-
ATOM   3440  N   ALA A 469      30.613  -1.498 -20.744  0.00  0.00           N  
ATOM   3441  CA  ALA A 469      29.583  -0.795 -19.977  0.00  0.00           C  
ATOM   3442  C   ALA A 469      30.103  -0.180 -18.665  0.00  0.00           C  
ATOM   3443  O   ALA A 469      29.535   0.806 -18.190  0.00  0.00           O  
ATOM   3444  CB  ALA A 469      28.437  -1.775 -19.706  0.00  0.00           C  
ATOM   3445  N   LEU A 470      31.172  -0.741 -18.090  0.00  0.00           N  
ATOM   3446  CA  LEU A 470      31.830  -0.222 -16.885  0.00  0.00           C  
ATOM   3447  C   LEU A 470      32.877   0.862 -17.197  0.00  0.00           C  
ATOM   3448  O   LEU A 470      33.098   1.745 -16.372  0.00  0.00           O  
ATOM   3449  CB  LEU A 470      32.452  -1.402 -16.113  0.00  0.00           C  
ATOM   3450  CG  LEU A 470      31.434  -2.376 -15.484  0.00  0.00           C  
ATOM   3451  CD1 LEU A 470      32.181  -3.556 -14.864  0.00  0.00           C  
ATOM   3452  CD2 LEU A 470      30.580  -1.730 -14.387  0.00  0.00           C  
ATOM   3453  N   VAL A 471      33.492   0.834 -18.388  0.00  0.00           N  
ATOM   3454  CA  VAL A 471      34.582   1.754 -18.782  0.00  0.00           C  
ATOM   3455  C   VAL A 471      34.124   2.880 -19.729  0.00  0.00           C  
ATOM   3456  O   VAL A 471      34.740   3.951 -19.746  0.00  0.00           O  
ATOM   3457  CB  VAL A 471      35.771   0.940 -19.347  0.00  0.00           C  
ATOM   3458  CG1 VAL A 471      36.957   1.818 -19.768  0.00  0.00           C  
ATOM   3459  CG2 VAL A 471      36.306  -0.049 -18.297  0.00  0.00           C  
ATOM   3460  N   THR A 472      33.020   2.713 -20.472  0.00  0.00           N  
ATOM   3461  CA  THR A 472      32.533   3.708 -21.455  0.00  0.00           C  
ATOM   3462  C   THR A 472      31.051   4.073 -21.303  0.00  0.00           C  
ATOM   3463  O   THR A 472      30.214   3.247 -20.947  0.00  0.00           O  
ATOM   3464  CB  THR A 472      32.807   3.283 -22.912  0.00  0.00           C  
ATOM   3465  CG2 THR A 472      34.232   2.785 -23.153  0.00  0.00           C  
ATOM   3466  OG1 THR A 472      31.915   2.283 -23.356  0.00  0.00           O  
ATOM   3467  N   ARG A 473      30.705   5.322 -21.649  0.00  0.00           N  
ATOM   3468  CA  ARG A 473      29.325   5.828 -21.768  0.00  0.00           C  
ATOM   3469  C   ARG A 473      28.953   6.083 -23.224  0.00  0.00           C  
ATOM   3470  O   ARG A 473      29.663   6.793 -23.941  0.00  0.00           O  
ATOM   3471  CB  ARG A 473      29.109   7.070 -20.886  0.00  0.00           C  
ATOM   3472  CG  ARG A 473      30.009   8.277 -21.196  0.00  0.00           C  
ATOM   3473  CD  ARG A 473      29.880   9.352 -20.111  0.00  0.00           C  
ATOM   3474  NE  ARG A 473      30.617  10.576 -20.476  0.00  0.00           N  
ATOM   3475  CZ  ARG A 473      30.725  11.667 -19.737  0.00  0.00           C  
ATOM   3476  NH1 ARG A 473      30.231  11.756 -18.544  0.00  0.00           N1+
ATOM   3477  NH2 ARG A 473      31.351  12.716 -20.183  0.00  0.00           N  
ATOM   3478  N   LYS A 474      27.801   5.563 -23.660  0.00  0.00           N  
ATOM   3479  CA  LYS A 474      27.345   5.655 -25.061  0.00  0.00           C  
ATOM   3480  C   LYS A 474      26.278   6.750 -25.206  0.00  0.00           C  
ATOM   3481  O   LYS A 474      25.081   6.515 -25.054  0.00  0.00           O  
ATOM   3482  CB  LYS A 474      26.966   4.245 -25.575  0.00  0.00           C  
ATOM   3483  CG  LYS A 474      28.192   3.305 -25.474  0.00  0.00           C  
ATOM   3484  CD  LYS A 474      28.096   1.935 -26.174  0.00  0.00           C  
ATOM   3485  CE  LYS A 474      29.473   1.250 -26.023  0.00  0.00           C  
ATOM   3486  NZ  LYS A 474      29.626  -0.025 -26.773  0.00  0.00           N1+
ATOM   3487  N   THR A 475      26.725   7.976 -25.488  0.00  0.00           N  
ATOM   3488  CA  THR A 475      25.892   9.193 -25.530  0.00  0.00           C  
ATOM   3489  C   THR A 475      25.328   9.436 -26.931  0.00  0.00           C  
ATOM   3490  O   THR A 475      26.075   9.534 -27.902  0.00  0.00           O  
ATOM   3491  CB  THR A 475      26.685  10.426 -25.066  0.00  0.00           C  
ATOM   3492  CG2 THR A 475      25.789  11.650 -24.865  0.00  0.00           C  
ATOM   3493  OG1 THR A 475      27.293  10.170 -23.821  0.00  0.00           O  
ATOM   3494  N   VAL A 476      24.005   9.573 -27.058  0.00  0.00           N  
ATOM   3495  CA  VAL A 476      23.342   9.817 -28.353  0.00  0.00           C  
ATOM   3496  C   VAL A 476      23.093  11.313 -28.551  0.00  0.00           C  
ATOM   3497  O   VAL A 476      22.317  11.919 -27.809  0.00  0.00           O  
ATOM   3498  CB  VAL A 476      22.039   9.003 -28.488  0.00  0.00           C  
ATOM   3499  CG1 VAL A 476      21.487   9.098 -29.917  0.00  0.00           C  
ATOM   3500  CG2 VAL A 476      22.250   7.514 -28.169  0.00  0.00           C  
ATOM   3501  N   THR A 477      23.725  11.908 -29.562  0.00  0.00           N  
ATOM   3502  CA  THR A 477      23.529  13.311 -29.965  0.00  0.00           C  
ATOM   3503  C   THR A 477      22.582  13.396 -31.173  0.00  0.00           C  
ATOM   3504  O   THR A 477      21.961  12.410 -31.579  0.00  0.00           O  
ATOM   3505  CB  THR A 477      24.882  14.002 -30.225  0.00  0.00           C  
ATOM   3506  CG2 THR A 477      25.776  14.027 -28.986  0.00  0.00           C  
ATOM   3507  OG1 THR A 477      25.546  13.322 -31.253  0.00  0.00           O  
ATOM   3508  N   VAL A 478      22.380  14.591 -31.744  0.00  0.00           N  
ATOM   3509  CA  VAL A 478      21.458  14.785 -32.881  0.00  0.00           C  
ATOM   3510  C   VAL A 478      22.154  14.431 -34.198  0.00  0.00           C  
ATOM   3511  O   VAL A 478      22.534  15.308 -34.964  0.00  0.00           O  
ATOM   3512  CB  VAL A 478      20.819  16.190 -32.892  0.00  0.00           C  
ATOM   3513  CG1 VAL A 478      19.738  16.315 -33.980  0.00  0.00           C  
ATOM   3514  CG2 VAL A 478      20.116  16.485 -31.556  0.00  0.00           C  
ATOM   3515  N   GLY A 479      22.296  13.130 -34.450  0.00  0.00           N  
ATOM   3516  CA  GLY A 479      22.869  12.567 -35.680  0.00  0.00           C  
ATOM   3517  C   GLY A 479      23.854  11.431 -35.410  0.00  0.00           C  
ATOM   3518  O   GLY A 479      23.901  10.470 -36.171  0.00  0.00           O  
ATOM   3519  N   GLU A 480      24.564  11.502 -34.285  0.00  0.00           N  
ATOM   3520  CA  GLU A 480      25.721  10.661 -33.977  0.00  0.00           C  
ATOM   3521  C   GLU A 480      25.559   9.908 -32.644  0.00  0.00           C  
ATOM   3522  O   GLU A 480      24.683  10.195 -31.819  0.00  0.00           O  
ATOM   3523  CB  GLU A 480      26.974  11.550 -33.952  0.00  0.00           C  
ATOM   3524  CG  GLU A 480      27.342  12.116 -35.335  0.00  0.00           C  
ATOM   3525  CD  GLU A 480      28.261  13.344 -35.258  0.00  0.00           C  
ATOM   3526  OE1 GLU A 480      28.443  13.965 -36.326  0.00  0.00           O  
ATOM   3527  OE2 GLU A 480      28.694  13.691 -34.134  0.00  0.00           O1-
ATOM   3528  N   LYS A 481      26.430   8.919 -32.429  0.00  0.00           N  
ATOM   3529  CA  LYS A 481      26.602   8.224 -31.149  0.00  0.00           C  
ATOM   3530  C   LYS A 481      28.045   8.397 -30.696  0.00  0.00           C  
ATOM   3531  O   LYS A 481      28.938   7.763 -31.246  0.00  0.00           O  
ATOM   3532  CB  LYS A 481      26.266   6.735 -31.280  0.00  0.00           C  
ATOM   3533  CG  LYS A 481      24.784   6.452 -31.545  0.00  0.00           C  
ATOM   3534  CD  LYS A 481      24.584   4.932 -31.511  0.00  0.00           C  
ATOM   3535  CE  LYS A 481      23.123   4.543 -31.738  0.00  0.00           C  
ATOM   3536  NZ  LYS A 481      22.983   3.065 -31.717  0.00  0.00           N1+
ATOM   3537  N   LEU A 482      28.256   9.234 -29.689  0.00  0.00           N  
ATOM   3538  CA  LEU A 482      29.564   9.455 -29.088  0.00  0.00           C  
ATOM   3539  C   LEU A 482      29.794   8.402 -28.001  0.00  0.00           C  
ATOM   3540  O   LEU A 482      29.076   8.366 -26.999  0.00  0.00           O  
ATOM   3541  CB  LEU A 482      29.649  10.892 -28.542  0.00  0.00           C  
ATOM   3542  CG  LEU A 482      29.449  11.996 -29.602  0.00  0.00           C  
ATOM   3543  CD1 LEU A 482      29.492  13.362 -28.919  0.00  0.00           C  
ATOM   3544  CD2 LEU A 482      30.517  11.968 -30.694  0.00  0.00           C  
ATOM   3545  N   ILE A 483      30.792   7.544 -28.202  0.00  0.00           N  
ATOM   3546  CA  ILE A 483      31.323   6.677 -27.148  0.00  0.00           C  
ATOM   3547  C   ILE A 483      32.421   7.476 -26.450  0.00  0.00           C  
ATOM   3548  O   ILE A 483      33.385   7.888 -27.090  0.00  0.00           O  
ATOM   3549  CB  ILE A 483      31.827   5.325 -27.704  0.00  0.00           C  
ATOM   3550  CG1 ILE A 483      30.726   4.639 -28.552  0.00  0.00           C  
ATOM   3551  CG2 ILE A 483      32.276   4.434 -26.529  0.00  0.00           C  
ATOM   3552  CD1 ILE A 483      31.115   3.270 -29.126  0.00  0.00           C  
ATOM   3553  N   LEU A 484      32.246   7.739 -25.158  0.00  0.00           N  
ATOM   3554  CA  LEU A 484      33.205   8.477 -24.337  0.00  0.00           C  
ATOM   3555  C   LEU A 484      33.685   7.570 -23.196  0.00  0.00           C  
ATOM   3556  O   LEU A 484      32.863   6.817 -22.665  0.00  0.00           O  
ATOM   3557  CB  LEU A 484      32.550   9.762 -23.793  0.00  0.00           C  
ATOM   3558  CG  LEU A 484      32.068  10.764 -24.860  0.00  0.00           C  
ATOM   3559  CD1 LEU A 484      31.301  11.902 -24.179  0.00  0.00           C  
ATOM   3560  CD2 LEU A 484      33.225  11.375 -25.650  0.00  0.00           C  
ATOM   3561  N   PRO A 485      34.957   7.638 -22.774  0.00  0.00           N  
ATOM   3562  CA  PRO A 485      35.380   7.007 -21.529  0.00  0.00           C  
ATOM   3563  C   PRO A 485      34.671   7.648 -20.325  0.00  0.00           C  
ATOM   3564  O   PRO A 485      34.197   8.790 -20.383  0.00  0.00           O  
ATOM   3565  CB  PRO A 485      36.900   7.193 -21.475  0.00  0.00           C  
ATOM   3566  CG  PRO A 485      37.114   8.498 -22.242  0.00  0.00           C  
ATOM   3567  CD  PRO A 485      36.037   8.448 -23.326  0.00  0.00           C  
ATOM   3568  N   TYR A 486      34.592   6.907 -19.223  0.00  0.00           N  
ATOM   3569  CA  TYR A 486      34.244   7.474 -17.922  0.00  0.00           C  
ATOM   3570  C   TYR A 486      35.411   8.264 -17.315  0.00  0.00           C  
ATOM   3571  O   TYR A 486      36.575   7.989 -17.588  0.00  0.00           O  
ATOM   3572  CB  TYR A 486      33.771   6.360 -16.977  0.00  0.00           C  
ATOM   3573  CG  TYR A 486      32.355   5.909 -17.260  0.00  0.00           C  
ATOM   3574  CD1 TYR A 486      31.308   6.835 -17.141  0.00  0.00           C  
ATOM   3575  CD2 TYR A 486      32.070   4.584 -17.635  0.00  0.00           C  
ATOM   3576  CE1 TYR A 486      29.996   6.440 -17.423  0.00  0.00           C  
ATOM   3577  CE2 TYR A 486      30.755   4.192 -17.949  0.00  0.00           C  
ATOM   3578  CZ  TYR A 486      29.710   5.129 -17.860  0.00  0.00           C  
ATOM   3579  OH  TYR A 486      28.433   4.787 -18.188  0.00  0.00           O  
ATOM   3580  N   LYS A 487      35.091   9.214 -16.427  0.00  0.00           N  
ATOM   3581  CA  LYS A 487      36.048   9.767 -15.451  0.00  0.00           C  
ATOM   3582  C   LYS A 487      36.061   8.894 -14.196  0.00  0.00           C  
ATOM   3583  O   LYS A 487      35.054   8.254 -13.908  0.00  0.00           O  
ATOM   3584  CB  LYS A 487      35.707  11.229 -15.126  0.00  0.00           C  
ATOM   3585  CG  LYS A 487      35.906  12.123 -16.358  0.00  0.00           C  
ATOM   3586  CD  LYS A 487      35.854  13.614 -16.001  0.00  0.00           C  
ATOM   3587  CE  LYS A 487      36.273  14.415 -17.242  0.00  0.00           C  
ATOM   3588  NZ  LYS A 487      36.611  15.823 -16.920  0.00  0.00           N1+
ATOM   3589  N   LEU A 488      37.166   8.867 -13.443  0.00  0.00           N  
ATOM   3590  CA  LEU A 488      37.389   7.877 -12.370  0.00  0.00           C  
ATOM   3591  C   LEU A 488      36.226   7.800 -11.361  0.00  0.00           C  
ATOM   3592  O   LEU A 488      35.716   6.718 -11.082  0.00  0.00           O  
ATOM   3593  CB  LEU A 488      38.737   8.188 -11.692  0.00  0.00           C  
ATOM   3594  CG  LEU A 488      39.183   7.152 -10.640  0.00  0.00           C  
ATOM   3595  CD1 LEU A 488      39.417   5.772 -11.255  0.00  0.00           C  
ATOM   3596  CD2 LEU A 488      40.488   7.617  -9.995  0.00  0.00           C  
ATOM   3597  N   ALA A 489      35.741   8.957 -10.902  0.00  0.00           N  
ATOM   3598  CA  ALA A 489      34.566   9.041 -10.036  0.00  0.00           C  
ATOM   3599  C   ALA A 489      33.269   8.566 -10.727  0.00  0.00           C  
ATOM   3600  O   ALA A 489      32.467   7.877 -10.104  0.00  0.00           O  
ATOM   3601  CB  ALA A 489      34.443  10.487  -9.541  0.00  0.00           C  
ATOM   3602  N   GLU A 490      33.065   8.867 -12.018  0.00  0.00           N  
ATOM   3603  CA  GLU A 490      31.887   8.384 -12.753  0.00  0.00           C  
ATOM   3604  C   GLU A 490      31.858   6.852 -12.865  0.00  0.00           C  
ATOM   3605  O   GLU A 490      30.785   6.272 -12.725  0.00  0.00           O  
ATOM   3606  CB  GLU A 490      31.782   8.966 -14.177  0.00  0.00           C  
ATOM   3607  CG  GLU A 490      31.525  10.477 -14.286  0.00  0.00           C  
ATOM   3608  CD  GLU A 490      31.159  10.895 -15.727  0.00  0.00           C  
ATOM   3609  OE1 GLU A 490      31.549  12.001 -16.173  0.00  0.00           O  
ATOM   3610  OE2 GLU A 490      30.440  10.134 -16.430  0.00  0.00           O1-
ATOM   3611  N   ALA A 491      33.002   6.193 -13.087  0.00  0.00           N  
ATOM   3612  CA  ALA A 491      33.075   4.732 -13.210  0.00  0.00           C  
ATOM   3613  C   ALA A 491      32.712   4.018 -11.893  0.00  0.00           C  
ATOM   3614  O   ALA A 491      31.955   3.042 -11.895  0.00  0.00           O  
ATOM   3615  CB  ALA A 491      34.481   4.352 -13.687  0.00  0.00           C  
ATOM   3616  N   VAL A 492      33.178   4.547 -10.753  0.00  0.00           N  
ATOM   3617  CA  VAL A 492      32.784   4.066  -9.415  0.00  0.00           C  
ATOM   3618  C   VAL A 492      31.286   4.279  -9.180  0.00  0.00           C  
ATOM   3619  O   VAL A 492      30.598   3.349  -8.757  0.00  0.00           O  
ATOM   3620  CB  VAL A 492      33.626   4.737  -8.310  0.00  0.00           C  
ATOM   3621  CG1 VAL A 492      33.183   4.299  -6.907  0.00  0.00           C  
ATOM   3622  CG2 VAL A 492      35.109   4.368  -8.450  0.00  0.00           C  
ATOM   3623  N   THR A 493      30.744   5.452  -9.525  0.00  0.00           N  
ATOM   3624  CA  THR A 493      29.297   5.711  -9.440  0.00  0.00           C  
ATOM   3625  C   THR A 493      28.498   4.740 -10.311  0.00  0.00           C  
ATOM   3626  O   THR A 493      27.505   4.196  -9.849  0.00  0.00           O  
ATOM   3627  CB  THR A 493      28.964   7.165  -9.809  0.00  0.00           C  
ATOM   3628  CG2 THR A 493      27.488   7.514  -9.622  0.00  0.00           C  
ATOM   3629  OG1 THR A 493      29.671   8.026  -8.954  0.00  0.00           O  
ATOM   3630  N   VAL A 494      28.939   4.452 -11.539  0.00  0.00           N  
ATOM   3631  CA  VAL A 494      28.261   3.536 -12.480  0.00  0.00           C  
ATOM   3632  C   VAL A 494      28.262   2.092 -11.976  0.00  0.00           C  
ATOM   3633  O   VAL A 494      27.200   1.465 -11.970  0.00  0.00           O  
ATOM   3634  CB  VAL A 494      28.893   3.692 -13.879  0.00  0.00           C  
ATOM   3635  CG1 VAL A 494      28.611   2.591 -14.920  0.00  0.00           C  
ATOM   3636  CG2 VAL A 494      28.372   5.014 -14.459  0.00  0.00           C  
ATOM   3637  N   ARG A 495      29.403   1.589 -11.481  0.00  0.00           N  
ATOM   3638  CA  ARG A 495      29.514   0.286 -10.791  0.00  0.00           C  
ATOM   3639  C   ARG A 495      28.513   0.193  -9.637  0.00  0.00           C  
ATOM   3640  O   ARG A 495      27.742  -0.761  -9.536  0.00  0.00           O  
ATOM   3641  CB  ARG A 495      30.956   0.146 -10.266  0.00  0.00           C  
ATOM   3642  CG  ARG A 495      31.289  -1.204  -9.604  0.00  0.00           C  
ATOM   3643  CD  ARG A 495      32.579  -1.102  -8.773  0.00  0.00           C  
ATOM   3644  NE  ARG A 495      32.366  -0.324  -7.535  0.00  0.00           N  
ATOM   3645  CZ  ARG A 495      33.192  -0.239  -6.509  0.00  0.00           C  
ATOM   3646  NH1 ARG A 495      34.408  -0.696  -6.521  0.00  0.00           N1+
ATOM   3647  NH2 ARG A 495      32.771   0.331  -5.420  0.00  0.00           N  
ATOM   3648  N   ASN A 496      28.485   1.224  -8.795  0.00  0.00           N  
ATOM   3649  CA  ASN A 496      27.632   1.272  -7.616  0.00  0.00           C  
ATOM   3650  C   ASN A 496      26.138   1.366  -7.995  0.00  0.00           C  
ATOM   3651  O   ASN A 496      25.331   0.604  -7.468  0.00  0.00           O  
ATOM   3652  CB  ASN A 496      28.122   2.420  -6.714  0.00  0.00           C  
ATOM   3653  CG  ASN A 496      29.454   2.145  -6.017  0.00  0.00           C  
ATOM   3654  ND2 ASN A 496      29.882   3.042  -5.159  0.00  0.00           N  
ATOM   3655  OD1 ASN A 496      30.116   1.131  -6.200  0.00  0.00           O  
ATOM   3656  N   SER A 497      25.753   2.214  -8.955  0.00  0.00           N  
ATOM   3657  CA  SER A 497      24.378   2.299  -9.475  0.00  0.00           C  
ATOM   3658  C   SER A 497      23.913   0.993 -10.131  0.00  0.00           C  
ATOM   3659  O   SER A 497      22.738   0.641 -10.006  0.00  0.00           O  
ATOM   3660  CB  SER A 497      24.254   3.437 -10.494  0.00  0.00           C  
ATOM   3661  OG  SER A 497      24.369   4.700  -9.873  0.00  0.00           O  
ATOM   3662  N   MET A 498      24.805   0.239 -10.788  0.00  0.00           N  
ATOM   3663  CA  MET A 498      24.505  -1.101 -11.310  0.00  0.00           C  
ATOM   3664  C   MET A 498      24.178  -2.079 -10.173  0.00  0.00           C  
ATOM   3665  O   MET A 498      23.113  -2.698 -10.203  0.00  0.00           O  
ATOM   3666  CB  MET A 498      25.671  -1.602 -12.180  0.00  0.00           C  
ATOM   3667  CG  MET A 498      25.417  -2.987 -12.787  0.00  0.00           C  
ATOM   3668  SD  MET A 498      26.705  -3.475 -13.965  0.00  0.00           S  
ATOM   3669  CE  MET A 498      26.296  -5.223 -14.197  0.00  0.00           C  
ATOM   3670  N   ALA A 499      25.027  -2.157  -9.142  0.00  0.00           N  
ATOM   3671  CA  ALA A 499      24.798  -2.995  -7.962  0.00  0.00           C  
ATOM   3672  C   ALA A 499      23.464  -2.656  -7.266  0.00  0.00           C  
ATOM   3673  O   ALA A 499      22.606  -3.527  -7.097  0.00  0.00           O  
ATOM   3674  CB  ALA A 499      25.998  -2.835  -7.018  0.00  0.00           C  
ATOM   3675  N   LYS A 500      23.237  -1.370  -6.955  0.00  0.00           N  
ATOM   3676  CA  LYS A 500      21.992  -0.866  -6.341  0.00  0.00           C  
ATOM   3677  C   LYS A 500      20.748  -1.218  -7.149  0.00  0.00           C  
ATOM   3678  O   LYS A 500      19.705  -1.549  -6.585  0.00  0.00           O  
ATOM   3679  CB  LYS A 500      22.050   0.661  -6.249  0.00  0.00           C  
ATOM   3680  CG  LYS A 500      23.036   1.198  -5.209  0.00  0.00           C  
ATOM   3681  CD  LYS A 500      22.916   2.722  -5.239  0.00  0.00           C  
ATOM   3682  CE  LYS A 500      23.979   3.434  -4.411  0.00  0.00           C  
ATOM   3683  NZ  LYS A 500      23.709   4.891  -4.403  0.00  0.00           N1+
ATOM   3684  N   SER A 501      20.841  -1.116  -8.474  0.00  0.00           N  
ATOM   3685  CA  SER A 501      19.714  -1.371  -9.371  0.00  0.00           C  
ATOM   3686  C   SER A 501      19.399  -2.860  -9.481  0.00  0.00           C  
ATOM   3687  O   SER A 501      18.222  -3.217  -9.478  0.00  0.00           O  
ATOM   3688  CB  SER A 501      19.981  -0.777 -10.749  0.00  0.00           C  
ATOM   3689  OG  SER A 501      20.132   0.625 -10.647  0.00  0.00           O  
ATOM   3690  N   LEU A 502      20.419  -3.727  -9.502  0.00  0.00           N  
ATOM   3691  CA  LEU A 502      20.245  -5.180  -9.426  0.00  0.00           C  
ATOM   3692  C   LEU A 502      19.587  -5.596  -8.104  0.00  0.00           C  
ATOM   3693  O   LEU A 502      18.594  -6.321  -8.133  0.00  0.00           O  
ATOM   3694  CB  LEU A 502      21.605  -5.881  -9.613  0.00  0.00           C  
ATOM   3695  CG  LEU A 502      22.139  -5.886 -11.055  0.00  0.00           C  
ATOM   3696  CD1 LEU A 502      23.561  -6.448 -11.077  0.00  0.00           C  
ATOM   3697  CD2 LEU A 502      21.266  -6.753 -11.968  0.00  0.00           C  
ATOM   3698  N   TYR A 503      20.070  -5.088  -6.965  0.00  0.00           N  
ATOM   3699  CA  TYR A 503      19.496  -5.406  -5.652  0.00  0.00           C  
ATOM   3700  C   TYR A 503      18.065  -4.875  -5.491  0.00  0.00           C  
ATOM   3701  O   TYR A 503      17.176  -5.602  -5.049  0.00  0.00           O  
ATOM   3702  CB  TYR A 503      20.403  -4.859  -4.546  0.00  0.00           C  
ATOM   3703  CG  TYR A 503      20.078  -5.441  -3.186  0.00  0.00           C  
ATOM   3704  CD1 TYR A 503      19.167  -4.796  -2.323  0.00  0.00           C  
ATOM   3705  CD2 TYR A 503      20.662  -6.665  -2.807  0.00  0.00           C  
ATOM   3706  CE1 TYR A 503      18.814  -5.394  -1.096  0.00  0.00           C  
ATOM   3707  CE2 TYR A 503      20.324  -7.252  -1.575  0.00  0.00           C  
ATOM   3708  CZ  TYR A 503      19.390  -6.629  -0.726  0.00  0.00           C  
ATOM   3709  OH  TYR A 503      19.036  -7.252   0.424  0.00  0.00           O  
ATOM   3710  N   SER A 504      17.800  -3.632  -5.920  0.00  0.00           N  
ATOM   3711  CA  SER A 504      16.440  -3.079  -5.928  0.00  0.00           C  
ATOM   3712  C   SER A 504      15.508  -3.952  -6.763  0.00  0.00           C  
ATOM   3713  O   SER A 504      14.466  -4.354  -6.257  0.00  0.00           O  
ATOM   3714  CB  SER A 504      16.424  -1.646  -6.468  0.00  0.00           C  
ATOM   3715  OG  SER A 504      15.134  -1.048  -6.360  0.00  0.00           O  
ATOM   3716  N   ALA A 505      15.889  -4.282  -8.002  0.00  0.00           N  
ATOM   3717  CA  ALA A 505      15.061  -5.074  -8.907  0.00  0.00           C  
ATOM   3718  C   ALA A 505      14.837  -6.512  -8.400  0.00  0.00           C  
ATOM   3719  O   ALA A 505      13.753  -7.062  -8.595  0.00  0.00           O  
ATOM   3720  CB  ALA A 505      15.694  -5.032 -10.300  0.00  0.00           C  
ATOM   3721  N   LEU A 506      15.808  -7.090  -7.686  0.00  0.00           N  
ATOM   3722  CA  LEU A 506      15.654  -8.358  -6.971  0.00  0.00           C  
ATOM   3723  C   LEU A 506      14.619  -8.241  -5.841  0.00  0.00           C  
ATOM   3724  O   LEU A 506      13.717  -9.072  -5.757  0.00  0.00           O  
ATOM   3725  CB  LEU A 506      17.042  -8.804  -6.472  0.00  0.00           C  
ATOM   3726  CG  LEU A 506      17.044 -10.037  -5.553  0.00  0.00           C  
ATOM   3727  CD1 LEU A 506      16.424 -11.267  -6.219  0.00  0.00           C  
ATOM   3728  CD2 LEU A 506      18.481 -10.357  -5.144  0.00  0.00           C  
ATOM   3729  N   PHE A 507      14.686  -7.194  -5.014  0.00  0.00           N  
ATOM   3730  CA  PHE A 507      13.716  -6.971  -3.936  0.00  0.00           C  
ATOM   3731  C   PHE A 507      12.309  -6.638  -4.471  0.00  0.00           C  
ATOM   3732  O   PHE A 507      11.315  -7.142  -3.954  0.00  0.00           O  
ATOM   3733  CB  PHE A 507      14.253  -5.887  -2.989  0.00  0.00           C  
ATOM   3734  CG  PHE A 507      13.502  -5.776  -1.672  0.00  0.00           C  
ATOM   3735  CD1 PHE A 507      12.842  -4.585  -1.313  0.00  0.00           C  
ATOM   3736  CD2 PHE A 507      13.506  -6.859  -0.773  0.00  0.00           C  
ATOM   3737  CE1 PHE A 507      12.193  -4.477  -0.068  0.00  0.00           C  
ATOM   3738  CE2 PHE A 507      12.863  -6.751   0.473  0.00  0.00           C  
ATOM   3739  CZ  PHE A 507      12.208  -5.560   0.826  0.00  0.00           C  
ATOM   3740  N   ASP A 508      12.206  -5.848  -5.548  0.00  0.00           N  
ATOM   3741  CA  ASP A 508      10.964  -5.646  -6.317  0.00  0.00           C  
ATOM   3742  C   ASP A 508      10.378  -6.983  -6.803  0.00  0.00           C  
ATOM   3743  O   ASP A 508       9.183  -7.239  -6.641  0.00  0.00           O  
ATOM   3744  CB  ASP A 508      11.231  -4.719  -7.526  0.00  0.00           C  
ATOM   3745  CG  ASP A 508      11.271  -3.244  -7.128  0.00  0.00           C  
ATOM   3746  OD1 ASP A 508      10.202  -2.735  -6.742  0.00  0.00           O  
ATOM   3747  OD2 ASP A 508      12.362  -2.641  -6.985  0.00  0.00           O1-
ATOM   3748  N   TRP A 509      11.218  -7.868  -7.349  0.00  0.00           N  
ATOM   3749  CA  TRP A 509      10.797  -9.185  -7.823  0.00  0.00           C  
ATOM   3750  C   TRP A 509      10.354 -10.111  -6.679  0.00  0.00           C  
ATOM   3751  O   TRP A 509       9.348 -10.807  -6.815  0.00  0.00           O  
ATOM   3752  CB  TRP A 509      11.924  -9.802  -8.659  0.00  0.00           C  
ATOM   3753  CG  TRP A 509      11.520 -11.026  -9.413  0.00  0.00           C  
ATOM   3754  CD1 TRP A 509      10.980 -11.026 -10.651  0.00  0.00           C  
ATOM   3755  CD2 TRP A 509      11.580 -12.424  -8.996  0.00  0.00           C  
ATOM   3756  CE2 TRP A 509      11.023 -13.221 -10.041  0.00  0.00           C  
ATOM   3757  CE3 TRP A 509      12.041 -13.103  -7.846  0.00  0.00           C  
ATOM   3758  NE1 TRP A 509      10.694 -12.321 -11.031  0.00  0.00           N  
ATOM   3759  CZ2 TRP A 509      10.904 -14.614  -9.947  0.00  0.00           C  
ATOM   3760  CZ3 TRP A 509      11.938 -14.505  -7.746  0.00  0.00           C  
ATOM   3761  CH2 TRP A 509      11.357 -15.256  -8.784  0.00  0.00           C  
ATOM   3762  N   ILE A 510      11.043 -10.091  -5.534  0.00  0.00           N  
ATOM   3763  CA  ILE A 510      10.670 -10.854  -4.332  0.00  0.00           C  
ATOM   3764  C   ILE A 510       9.301 -10.401  -3.801  0.00  0.00           C  
ATOM   3765  O   ILE A 510       8.427 -11.246  -3.604  0.00  0.00           O  
ATOM   3766  CB  ILE A 510      11.804 -10.771  -3.279  0.00  0.00           C  
ATOM   3767  CG1 ILE A 510      12.990 -11.648  -3.749  0.00  0.00           C  
ATOM   3768  CG2 ILE A 510      11.344 -11.209  -1.875  0.00  0.00           C  
ATOM   3769  CD1 ILE A 510      14.288 -11.407  -2.972  0.00  0.00           C  
ATOM   3770  N   VAL A 511       9.060  -9.091  -3.662  0.00  0.00           N  
ATOM   3771  CA  VAL A 511       7.751  -8.547  -3.239  0.00  0.00           C  
ATOM   3772  C   VAL A 511       6.646  -8.899  -4.245  0.00  0.00           C  
ATOM   3773  O   VAL A 511       5.568  -9.344  -3.852  0.00  0.00           O  
ATOM   3774  CB  VAL A 511       7.844  -7.024  -3.000  0.00  0.00           C  
ATOM   3775  CG1 VAL A 511       6.479  -6.379  -2.724  0.00  0.00           C  
ATOM   3776  CG2 VAL A 511       8.729  -6.721  -1.784  0.00  0.00           C  
ATOM   3777  N   PHE A 512       6.916  -8.797  -5.551  0.00  0.00           N  
ATOM   3778  CA  PHE A 512       5.984  -9.225  -6.603  0.00  0.00           C  
ATOM   3779  C   PHE A 512       5.623 -10.719  -6.493  0.00  0.00           C  
ATOM   3780  O   PHE A 512       4.463 -11.095  -6.668  0.00  0.00           O  
ATOM   3781  CB  PHE A 512       6.611  -8.888  -7.966  0.00  0.00           C  
ATOM   3782  CG  PHE A 512       5.780  -9.255  -9.182  0.00  0.00           C  
ATOM   3783  CD1 PHE A 512       5.873 -10.544  -9.744  0.00  0.00           C  
ATOM   3784  CD2 PHE A 512       4.938  -8.297  -9.776  0.00  0.00           C  
ATOM   3785  CE1 PHE A 512       5.119 -10.876 -10.885  0.00  0.00           C  
ATOM   3786  CE2 PHE A 512       4.197  -8.624 -10.926  0.00  0.00           C  
ATOM   3787  CZ  PHE A 512       4.283  -9.913 -11.478  0.00  0.00           C  
ATOM   3788  N   ARG A 513       6.594 -11.583  -6.165  0.00  0.00           N  
ATOM   3789  CA  ARG A 513       6.384 -13.028  -5.966  0.00  0.00           C  
ATOM   3790  C   ARG A 513       5.609 -13.348  -4.690  0.00  0.00           C  
ATOM   3791  O   ARG A 513       4.718 -14.190  -4.756  0.00  0.00           O  
ATOM   3792  CB  ARG A 513       7.736 -13.755  -5.974  0.00  0.00           C  
ATOM   3793  CG  ARG A 513       8.383 -13.810  -7.366  0.00  0.00           C  
ATOM   3794  CD  ARG A 513       7.695 -14.763  -8.348  0.00  0.00           C  
ATOM   3795  NE  ARG A 513       7.776 -16.163  -7.891  0.00  0.00           N  
ATOM   3796  CZ  ARG A 513       7.350 -17.230  -8.536  0.00  0.00           C  
ATOM   3797  NH1 ARG A 513       6.832 -17.143  -9.730  0.00  0.00           N1+
ATOM   3798  NH2 ARG A 513       7.422 -18.408  -7.981  0.00  0.00           N  
ATOM   3799  N   ILE A 514       5.890 -12.656  -3.585  0.00  0.00           N  
ATOM   3800  CA  ILE A 514       5.117 -12.740  -2.335  0.00  0.00           C  
ATOM   3801  C   ILE A 514       3.650 -12.389  -2.614  0.00  0.00           C  
ATOM   3802  O   ILE A 514       2.763 -13.203  -2.369  0.00  0.00           O  
ATOM   3803  CB  ILE A 514       5.764 -11.834  -1.257  0.00  0.00           C  
ATOM   3804  CG1 ILE A 514       7.079 -12.469  -0.750  0.00  0.00           C  
ATOM   3805  CG2 ILE A 514       4.816 -11.576  -0.073  0.00  0.00           C  
ATOM   3806  CD1 ILE A 514       8.008 -11.482  -0.037  0.00  0.00           C  
ATOM   3807  N   ASN A 515       3.385 -11.243  -3.247  0.00  0.00           N  
ATOM   3808  CA  ASN A 515       2.024 -10.829  -3.603  0.00  0.00           C  
ATOM   3809  C   ASN A 515       1.318 -11.820  -4.544  0.00  0.00           C  
ATOM   3810  O   ASN A 515       0.111 -12.022  -4.436  0.00  0.00           O  
ATOM   3811  CB  ASN A 515       2.098  -9.411  -4.197  0.00  0.00           C  
ATOM   3812  CG  ASN A 515       2.366  -8.375  -3.122  0.00  0.00           C  
ATOM   3813  ND2 ASN A 515       2.980  -7.268  -3.454  0.00  0.00           N  
ATOM   3814  OD1 ASN A 515       1.985  -8.540  -1.978  0.00  0.00           O  
ATOM   3815  N   HIS A 516       2.057 -12.489  -5.434  0.00  0.00           N  
ATOM   3816  CA  HIS A 516       1.499 -13.516  -6.319  0.00  0.00           C  
ATOM   3817  C   HIS A 516       1.150 -14.816  -5.567  0.00  0.00           C  
ATOM   3818  O   HIS A 516       0.272 -15.557  -6.008  0.00  0.00           O  
ATOM   3819  CB  HIS A 516       2.482 -13.750  -7.479  0.00  0.00           C  
ATOM   3820  CG  HIS A 516       1.940 -14.590  -8.612  0.00  0.00           C  
ATOM   3821  CD2 HIS A 516       1.912 -14.249  -9.936  0.00  0.00           C  
ATOM   3822  ND1 HIS A 516       1.370 -15.837  -8.511  0.00  0.00           N  
ATOM   3823  CE1 HIS A 516       1.000 -16.234  -9.737  0.00  0.00           C  
ATOM   3824  NE2 HIS A 516       1.330 -15.305 -10.649  0.00  0.00           N  
ATOM   3825  N   ALA A 517       1.809 -15.112  -4.445  0.00  0.00           N  
ATOM   3826  CA  ALA A 517       1.451 -16.233  -3.577  0.00  0.00           C  
ATOM   3827  C   ALA A 517       0.262 -15.899  -2.650  0.00  0.00           C  
ATOM   3828  O   ALA A 517      -0.533 -16.779  -2.329  0.00  0.00           O  
ATOM   3829  CB  ALA A 517       2.706 -16.649  -2.800  0.00  0.00           C  
ATOM   3830  N   LEU A 518       0.116 -14.629  -2.251  0.00  0.00           N  
ATOM   3831  CA  LEU A 518      -0.920 -14.157  -1.322  0.00  0.00           C  
ATOM   3832  C   LEU A 518      -2.293 -13.869  -1.964  0.00  0.00           C  
ATOM   3833  O   LEU A 518      -3.300 -13.826  -1.253  0.00  0.00           O  
ATOM   3834  CB  LEU A 518      -0.400 -12.891  -0.620  0.00  0.00           C  
ATOM   3835  CG  LEU A 518       0.804 -13.087   0.315  0.00  0.00           C  
ATOM   3836  CD1 LEU A 518       1.306 -11.722   0.788  0.00  0.00           C  
ATOM   3837  CD2 LEU A 518       0.413 -13.901   1.541  0.00  0.00           C  
ATOM   3838  N   LEU A 519      -2.357 -13.660  -3.285  0.00  0.00           N  
ATOM   3839  CA  LEU A 519      -3.587 -13.311  -4.009  0.00  0.00           C  
ATOM   3840  C   LEU A 519      -4.252 -14.537  -4.665  0.00  0.00           C  
ATOM   3841  O   LEU A 519      -3.873 -14.978  -5.750  0.00  0.00           O  
ATOM   3842  CB  LEU A 519      -3.281 -12.188  -5.023  0.00  0.00           C  
ATOM   3843  CG  LEU A 519      -3.070 -10.801  -4.379  0.00  0.00           C  
ATOM   3844  CD1 LEU A 519      -2.500  -9.825  -5.411  0.00  0.00           C  
ATOM   3845  CD2 LEU A 519      -4.385 -10.203  -3.865  0.00  0.00           C  
ATOM   3846  N   ASN A 520      -5.306 -15.058  -4.032  0.00  0.00           N  
ATOM   3847  CA  ASN A 520      -6.122 -16.160  -4.553  0.00  0.00           C  
ATOM   3848  C   ASN A 520      -7.024 -15.703  -5.725  0.00  0.00           C  
ATOM   3849  O   ASN A 520      -8.030 -15.017  -5.530  0.00  0.00           O  
ATOM   3850  CB  ASN A 520      -6.914 -16.740  -3.368  0.00  0.00           C  
ATOM   3851  CG  ASN A 520      -7.940 -17.792  -3.755  0.00  0.00           C  
ATOM   3852  ND2 ASN A 520      -8.870 -18.025  -2.862  0.00  0.00           N  
ATOM   3853  OD1 ASN A 520      -7.931 -18.371  -4.837  0.00  0.00           O  
ATOM   3854  N   SER A 521      -6.682 -16.103  -6.957  0.00  0.00           N  
ATOM   3855  CA  SER A 521      -7.296 -15.567  -8.187  0.00  0.00           C  
ATOM   3856  C   SER A 521      -8.806 -15.798  -8.321  0.00  0.00           C  
ATOM   3857  O   SER A 521      -9.509 -14.939  -8.852  0.00  0.00           O  
ATOM   3858  CB  SER A 521      -6.601 -16.134  -9.433  0.00  0.00           C  
ATOM   3859  OG  SER A 521      -6.799 -17.531  -9.581  0.00  0.00           O  
ATOM   3860  N   LYS A 522      -9.324 -16.933  -7.832  0.00  0.00           N  
ATOM   3861  CA  LYS A 522     -10.711 -17.387  -8.075  0.00  0.00           C  
ATOM   3862  C   LYS A 522     -11.792 -16.575  -7.366  0.00  0.00           C  
ATOM   3863  O   LYS A 522     -12.976 -16.740  -7.673  0.00  0.00           O  
ATOM   3864  CB  LYS A 522     -10.852 -18.846  -7.635  0.00  0.00           C  
ATOM   3865  CG  LYS A 522     -10.152 -19.805  -8.597  0.00  0.00           C  
ATOM   3866  CD  LYS A 522     -10.368 -21.231  -8.091  0.00  0.00           C  
ATOM   3867  CE  LYS A 522      -9.703 -22.219  -9.045  0.00  0.00           C  
ATOM   3868  NZ  LYS A 522      -9.728 -23.585  -8.469  0.00  0.00           N1+
ATOM   3869  N   ASP A 523     -11.405 -15.772  -6.384  0.00  0.00           N  
ATOM   3870  CA  ASP A 523     -12.338 -15.024  -5.546  0.00  0.00           C  
ATOM   3871  C   ASP A 523     -12.315 -13.517  -5.836  0.00  0.00           C  
ATOM   3872  O   ASP A 523     -13.294 -12.842  -5.533  0.00  0.00           O  
ATOM   3873  CB  ASP A 523     -12.112 -15.424  -4.079  0.00  0.00           C  
ATOM   3874  CG  ASP A 523     -12.446 -16.909  -3.871  0.00  0.00           C  
ATOM   3875  OD1 ASP A 523     -13.593 -17.294  -4.205  0.00  0.00           O  
ATOM   3876  OD2 ASP A 523     -11.566 -17.691  -3.450  0.00  0.00           O1-
ATOM   3877  N   LEU A 524     -11.279 -13.014  -6.522  0.00  0.00           N  
ATOM   3878  CA  LEU A 524     -11.175 -11.612  -6.946  0.00  0.00           C  
ATOM   3879  C   LEU A 524     -11.993 -11.287  -8.215  0.00  0.00           C  
ATOM   3880  O   LEU A 524     -12.368 -10.140  -8.420  0.00  0.00           O  
ATOM   3881  CB  LEU A 524      -9.682 -11.277  -7.133  0.00  0.00           C  
ATOM   3882  CG  LEU A 524      -9.364  -9.769  -7.082  0.00  0.00           C  
ATOM   3883  CD1 LEU A 524      -9.437  -9.221  -5.654  0.00  0.00           C  
ATOM   3884  CD2 LEU A 524      -7.948  -9.530  -7.604  0.00  0.00           C  
ATOM   3885  N   GLU A 525     -12.309 -12.277  -9.062  0.00  0.00           N  
ATOM   3886  CA  GLU A 525     -13.185 -12.089 -10.242  0.00  0.00           C  
ATOM   3887  C   GLU A 525     -14.692 -12.039  -9.898  0.00  0.00           C  
ATOM   3888  O   GLU A 525     -15.542 -12.037 -10.788  0.00  0.00           O  
ATOM   3889  CB  GLU A 525     -12.897 -13.144 -11.333  0.00  0.00           C  
ATOM   3890  CG  GLU A 525     -11.502 -13.011 -11.971  0.00  0.00           C  
ATOM   3891  CD  GLU A 525     -11.384 -13.746 -13.324  0.00  0.00           C  
ATOM   3892  OE1 GLU A 525     -10.600 -13.259 -14.184  0.00  0.00           O  
ATOM   3893  OE2 GLU A 525     -12.070 -14.778 -13.504  0.00  0.00           O1-
ATOM   3894  N   LYS A 526     -15.050 -12.013  -8.609  0.00  0.00           N  
ATOM   3895  CA  LYS A 526     -16.428 -11.830  -8.134  0.00  0.00           C  
ATOM   3896  C   LYS A 526     -16.551 -10.431  -7.542  0.00  0.00           C  
ATOM   3897  O   LYS A 526     -15.816 -10.111  -6.615  0.00  0.00           O  
ATOM   3898  CB  LYS A 526     -16.763 -12.886  -7.067  0.00  0.00           C  
ATOM   3899  CG  LYS A 526     -16.682 -14.332  -7.580  0.00  0.00           C  
ATOM   3900  CD  LYS A 526     -16.608 -15.307  -6.397  0.00  0.00           C  
ATOM   3901  CE  LYS A 526     -16.174 -16.683  -6.906  0.00  0.00           C  
ATOM   3902  NZ  LYS A 526     -15.637 -17.510  -5.804  0.00  0.00           N1+
ATOM   3903  N   ASP A 527     -17.559  -9.664  -7.959  0.00  0.00           N  
ATOM   3904  CA  ASP A 527     -17.890  -8.333  -7.403  0.00  0.00           C  
ATOM   3905  C   ASP A 527     -18.418  -8.368  -5.941  0.00  0.00           C  
ATOM   3906  O   ASP A 527     -19.163  -7.493  -5.493  0.00  0.00           O  
ATOM   3907  CB  ASP A 527     -18.888  -7.610  -8.325  0.00  0.00           C  
ATOM   3908  CG  ASP A 527     -18.392  -7.442  -9.761  0.00  0.00           C  
ATOM   3909  OD1 ASP A 527     -17.319  -6.828  -9.940  0.00  0.00           O  
ATOM   3910  OD2 ASP A 527     -19.113  -7.931 -10.661  0.00  0.00           O1-
ATOM   3911  N   THR A 528     -18.079  -9.407  -5.174  0.00  0.00           N  
ATOM   3912  CA  THR A 528     -18.282  -9.463  -3.725  0.00  0.00           C  
ATOM   3913  C   THR A 528     -17.411  -8.422  -3.037  0.00  0.00           C  
ATOM   3914  O   THR A 528     -16.196  -8.411  -3.217  0.00  0.00           O  
ATOM   3915  CB  THR A 528     -17.942 -10.848  -3.148  0.00  0.00           C  
ATOM   3916  CG2 THR A 528     -19.143 -11.788  -3.243  0.00  0.00           C  
ATOM   3917  OG1 THR A 528     -16.896 -11.485  -3.848  0.00  0.00           O  
ATOM   3918  N   LYS A 529     -18.025  -7.578  -2.202  0.00  0.00           N  
ATOM   3919  CA  LYS A 529     -17.318  -6.553  -1.431  0.00  0.00           C  
ATOM   3920  C   LYS A 529     -16.341  -7.204  -0.450  0.00  0.00           C  
ATOM   3921  O   LYS A 529     -16.756  -7.789   0.548  0.00  0.00           O  
ATOM   3922  CB  LYS A 529     -18.326  -5.667  -0.684  0.00  0.00           C  
ATOM   3923  CG  LYS A 529     -19.211  -4.850  -1.636  0.00  0.00           C  
ATOM   3924  CD  LYS A 529     -20.105  -3.908  -0.825  0.00  0.00           C  
ATOM   3925  CE  LYS A 529     -20.912  -3.008  -1.765  0.00  0.00           C  
ATOM   3926  NZ  LYS A 529     -21.583  -1.924  -1.006  0.00  0.00           N1+
ATOM   3927  N   THR A 530     -15.050  -7.092  -0.733  0.00  0.00           N  
ATOM   3928  CA  THR A 530     -13.982  -7.417   0.216  0.00  0.00           C  
ATOM   3929  C   THR A 530     -13.820  -6.285   1.221  0.00  0.00           C  
ATOM   3930  O   THR A 530     -13.849  -5.116   0.836  0.00  0.00           O  
ATOM   3931  CB  THR A 530     -12.647  -7.645  -0.504  0.00  0.00           C  
ATOM   3932  CG2 THR A 530     -12.681  -8.914  -1.353  0.00  0.00           C  
ATOM   3933  OG1 THR A 530     -12.369  -6.563  -1.365  0.00  0.00           O  
ATOM   3934  N   LEU A 531     -13.602  -6.633   2.485  0.00  0.00           N  
ATOM   3935  CA  LEU A 531     -13.184  -5.700   3.533  0.00  0.00           C  
ATOM   3936  C   LEU A 531     -11.696  -5.925   3.817  0.00  0.00           C  
ATOM   3937  O   LEU A 531     -11.196  -7.030   3.605  0.00  0.00           O  
ATOM   3938  CB  LEU A 531     -14.053  -5.912   4.785  0.00  0.00           C  
ATOM   3939  CG  LEU A 531     -15.554  -5.631   4.575  0.00  0.00           C  
ATOM   3940  CD1 LEU A 531     -16.357  -6.088   5.793  0.00  0.00           C  
ATOM   3941  CD2 LEU A 531     -15.825  -4.141   4.358  0.00  0.00           C  
ATOM   3942  N   SER A 532     -10.975  -4.909   4.284  0.00  0.00           N  
ATOM   3943  CA  SER A 532      -9.537  -5.035   4.543  0.00  0.00           C  
ATOM   3944  C   SER A 532      -9.078  -4.376   5.836  0.00  0.00           C  
ATOM   3945  O   SER A 532      -9.575  -3.311   6.209  0.00  0.00           O  
ATOM   3946  CB  SER A 532      -8.732  -4.494   3.361  0.00  0.00           C  
ATOM   3947  OG  SER A 532      -8.907  -3.098   3.207  0.00  0.00           O  
ATOM   3948  N   ILE A 533      -8.056  -4.974   6.452  0.00  0.00           N  
ATOM   3949  CA  ILE A 533      -7.296  -4.392   7.562  0.00  0.00           C  
ATOM   3950  C   ILE A 533      -5.866  -4.157   7.070  0.00  0.00           C  
ATOM   3951  O   ILE A 533      -5.160  -5.110   6.733  0.00  0.00           O  
ATOM   3952  CB  ILE A 533      -7.353  -5.263   8.837  0.00  0.00           C  
ATOM   3953  CG1 ILE A 533      -8.820  -5.573   9.218  0.00  0.00           C  
ATOM   3954  CG2 ILE A 533      -6.626  -4.546   9.992  0.00  0.00           C  
ATOM   3955  CD1 ILE A 533      -8.982  -6.512  10.416  0.00  0.00           C  
ATOM   3956  N   GLY A 534      -5.462  -2.891   6.985  0.00  0.00           N  
ATOM   3957  CA  GLY A 534      -4.097  -2.482   6.656  0.00  0.00           C  
ATOM   3958  C   GLY A 534      -3.240  -2.322   7.908  0.00  0.00           C  
ATOM   3959  O   GLY A 534      -3.685  -1.726   8.881  0.00  0.00           O  
ATOM   3960  N   VAL A 535      -2.003  -2.808   7.888  0.00  0.00           N  
ATOM   3961  CA  VAL A 535      -1.018  -2.604   8.958  0.00  0.00           C  
ATOM   3962  C   VAL A 535       0.180  -1.871   8.365  0.00  0.00           C  
ATOM   3963  O   VAL A 535       0.806  -2.377   7.431  0.00  0.00           O  
ATOM   3964  CB  VAL A 535      -0.605  -3.934   9.621  0.00  0.00           C  
ATOM   3965  CG1 VAL A 535       0.234  -3.666  10.877  0.00  0.00           C  
ATOM   3966  CG2 VAL A 535      -1.819  -4.777  10.043  0.00  0.00           C  
ATOM   3967  N   LEU A 536       0.482  -0.675   8.876  0.00  0.00           N  
ATOM   3968  CA  LEU A 536       1.643   0.113   8.463  0.00  0.00           C  
ATOM   3969  C   LEU A 536       2.764  -0.013   9.496  0.00  0.00           C  
ATOM   3970  O   LEU A 536       2.593   0.368  10.654  0.00  0.00           O  
ATOM   3971  CB  LEU A 536       1.246   1.582   8.218  0.00  0.00           C  
ATOM   3972  CG  LEU A 536       2.434   2.478   7.807  0.00  0.00           C  
ATOM   3973  CD1 LEU A 536       3.139   2.002   6.531  0.00  0.00           C  
ATOM   3974  CD2 LEU A 536       1.945   3.900   7.552  0.00  0.00           C  
ATOM   3975  N   ASP A 537       3.915  -0.484   9.027  0.00  0.00           N  
ATOM   3976  CA  ASP A 537       5.173  -0.559   9.761  0.00  0.00           C  
ATOM   3977  C   ASP A 537       6.257   0.140   8.934  0.00  0.00           C  
ATOM   3978  O   ASP A 537       6.562  -0.242   7.802  0.00  0.00           O  
ATOM   3979  CB  ASP A 537       5.474  -2.034  10.020  0.00  0.00           C  
ATOM   3980  CG  ASP A 537       6.723  -2.309  10.856  0.00  0.00           C  
ATOM   3981  OD1 ASP A 537       7.388  -1.366  11.334  0.00  0.00           O  
ATOM   3982  OD2 ASP A 537       6.985  -3.523  11.037  0.00  0.00           O1-
ATOM   3983  N   ILE A 538       6.786   1.233   9.468  0.00  0.00           N  
ATOM   3984  CA  ILE A 538       7.668   2.163   8.763  0.00  0.00           C  
ATOM   3985  C   ILE A 538       8.906   2.455   9.611  0.00  0.00           C  
ATOM   3986  O   ILE A 538       8.922   2.215  10.817  0.00  0.00           O  
ATOM   3987  CB  ILE A 538       6.862   3.423   8.363  0.00  0.00           C  
ATOM   3988  CG1 ILE A 538       7.601   4.263   7.294  0.00  0.00           C  
ATOM   3989  CG2 ILE A 538       6.480   4.251   9.601  0.00  0.00           C  
ATOM   3990  CD1 ILE A 538       6.742   5.348   6.636  0.00  0.00           C  
ATOM   3991  N   PHE A 539       9.951   2.990   8.983  0.00  0.00           N  
ATOM   3992  CA  PHE A 539      11.099   3.585   9.663  0.00  0.00           C  
ATOM   3993  C   PHE A 539      10.678   4.461  10.849  0.00  0.00           C  
ATOM   3994  O   PHE A 539       9.745   5.255  10.740  0.00  0.00           O  
ATOM   3995  CB  PHE A 539      11.837   4.487   8.678  0.00  0.00           C  
ATOM   3996  CG  PHE A 539      12.415   3.796   7.468  0.00  0.00           C  
ATOM   3997  CD1 PHE A 539      13.754   3.372   7.499  0.00  0.00           C  
ATOM   3998  CD2 PHE A 539      11.659   3.673   6.285  0.00  0.00           C  
ATOM   3999  CE1 PHE A 539      14.357   2.879   6.334  0.00  0.00           C  
ATOM   4000  CE2 PHE A 539      12.257   3.143   5.130  0.00  0.00           C  
ATOM   4001  CZ  PHE A 539      13.612   2.773   5.151  0.00  0.00           C  
ATOM   4002  N   GLY A 540      11.403   4.362  11.966  0.00  0.00           N  
ATOM   4003  CA  GLY A 540      11.259   5.364  13.022  0.00  0.00           C  
ATOM   4004  C   GLY A 540      11.813   6.715  12.578  0.00  0.00           C  
ATOM   4005  O   GLY A 540      12.498   6.804  11.560  0.00  0.00           O  
ATOM   4006  N   PHE A 541      11.560   7.749  13.375  0.00  0.00           N  
ATOM   4007  CA  PHE A 541      12.403   8.937  13.329  0.00  0.00           C  
ATOM   4008  C   PHE A 541      13.828   8.531  13.735  0.00  0.00           C  
ATOM   4009  O   PHE A 541      14.005   7.821  14.731  0.00  0.00           O  
ATOM   4010  CB  PHE A 541      11.813  10.015  14.245  0.00  0.00           C  
ATOM   4011  CG  PHE A 541      12.404  11.385  14.003  0.00  0.00           C  
ATOM   4012  CD1 PHE A 541      13.573  11.788  14.677  0.00  0.00           C  
ATOM   4013  CD2 PHE A 541      11.795  12.249  13.073  0.00  0.00           C  
ATOM   4014  CE1 PHE A 541      14.123  13.058  14.428  0.00  0.00           C  
ATOM   4015  CE2 PHE A 541      12.344  13.517  12.825  0.00  0.00           C  
ATOM   4016  CZ  PHE A 541      13.501  13.922  13.511  0.00  0.00           C  
ATOM   4017  N   GLU A 542      14.823   8.936  12.949  0.00  0.00           N  
ATOM   4018  CA  GLU A 542      16.242   8.656  13.191  0.00  0.00           C  
ATOM   4019  C   GLU A 542      17.051   9.947  12.954  0.00  0.00           C  
ATOM   4020  O   GLU A 542      16.765  10.722  12.036  0.00  0.00           O  
ATOM   4021  CB  GLU A 542      16.744   7.463  12.334  0.00  0.00           C  
ATOM   4022  CG  GLU A 542      16.201   6.086  12.764  0.00  0.00           C  
ATOM   4023  CD  GLU A 542      16.615   4.882  11.878  0.00  0.00           C  
ATOM   4024  OE1 GLU A 542      16.387   3.726  12.326  0.00  0.00           O  
ATOM   4025  OE2 GLU A 542      17.108   5.048  10.741  0.00  0.00           O1-
ATOM   4026  N   ASP A 543      18.038  10.186  13.814  0.00  0.00           N  
ATOM   4027  CA  ASP A 543      18.961  11.321  13.771  0.00  0.00           C  
ATOM   4028  C   ASP A 543      20.354  10.797  14.140  0.00  0.00           C  
ATOM   4029  O   ASP A 543      20.531  10.166  15.184  0.00  0.00           O  
ATOM   4030  CB  ASP A 543      18.478  12.426  14.726  0.00  0.00           C  
ATOM   4031  CG  ASP A 543      19.357  13.685  14.734  0.00  0.00           C  
ATOM   4032  OD1 ASP A 543      20.103  13.911  13.751  0.00  0.00           O  
ATOM   4033  OD2 ASP A 543      19.209  14.454  15.709  0.00  0.00           O1-
ATOM   4034  N   TYR A 544      21.304  10.993  13.233  0.00  0.00           N  
ATOM   4035  CA  TYR A 544      22.663  10.461  13.257  0.00  0.00           C  
ATOM   4036  C   TYR A 544      23.675  11.604  13.084  0.00  0.00           C  
ATOM   4037  O   TYR A 544      23.348  12.655  12.542  0.00  0.00           O  
ATOM   4038  CB  TYR A 544      22.827   9.464  12.097  0.00  0.00           C  
ATOM   4039  CG  TYR A 544      22.049   8.158  12.169  0.00  0.00           C  
ATOM   4040  CD1 TYR A 544      22.614   7.060  12.846  0.00  0.00           C  
ATOM   4041  CD2 TYR A 544      20.852   7.990  11.441  0.00  0.00           C  
ATOM   4042  CE1 TYR A 544      22.036   5.783  12.731  0.00  0.00           C  
ATOM   4043  CE2 TYR A 544      20.255   6.714  11.341  0.00  0.00           C  
ATOM   4044  CZ  TYR A 544      20.869   5.603  11.959  0.00  0.00           C  
ATOM   4045  OH  TYR A 544      20.408   4.339  11.759  0.00  0.00           O  
ATOM   4046  N   GLU A 545      24.948  11.382  13.423  0.00  0.00           N  
ATOM   4047  CA  GLU A 545      26.008  12.391  13.224  0.00  0.00           C  
ATOM   4048  C   GLU A 545      26.120  12.889  11.765  0.00  0.00           C  
ATOM   4049  O   GLU A 545      26.436  14.054  11.525  0.00  0.00           O  
ATOM   4050  CB  GLU A 545      27.362  11.804  13.650  0.00  0.00           C  
ATOM   4051  CG  GLU A 545      27.413  11.403  15.134  0.00  0.00           C  
ATOM   4052  CD  GLU A 545      28.792  10.871  15.564  0.00  0.00           C  
ATOM   4053  OE1 GLU A 545      28.951  10.643  16.782  0.00  0.00           O  
ATOM   4054  OE2 GLU A 545      29.663  10.685  14.681  0.00  0.00           O1-
ATOM   4055  N   ASN A 546      25.825  12.019  10.787  0.00  0.00           N  
ATOM   4056  CA  ASN A 546      25.962  12.276   9.350  0.00  0.00           C  
ATOM   4057  C   ASN A 546      24.654  12.028   8.565  0.00  0.00           C  
ATOM   4058  O   ASN A 546      24.625  11.247   7.610  0.00  0.00           O  
ATOM   4059  CB  ASN A 546      27.157  11.464   8.806  0.00  0.00           C  
ATOM   4060  CG  ASN A 546      28.494  11.998   9.284  0.00  0.00           C  
ATOM   4061  ND2 ASN A 546      29.287  11.192   9.947  0.00  0.00           N  
ATOM   4062  OD1 ASN A 546      28.851  13.138   9.034  0.00  0.00           O  
ATOM   4063  N   ASN A 547      23.546  12.689   8.929  0.00  0.00           N  
ATOM   4064  CA  ASN A 547      22.281  12.518   8.197  0.00  0.00           C  
ATOM   4065  C   ASN A 547      22.416  12.898   6.706  0.00  0.00           C  
ATOM   4066  O   ASN A 547      22.834  14.009   6.364  0.00  0.00           O  
ATOM   4067  CB  ASN A 547      21.141  13.328   8.828  0.00  0.00           C  
ATOM   4068  CG  ASN A 547      20.936  13.058  10.299  0.00  0.00           C  
ATOM   4069  ND2 ASN A 547      21.221  14.018  11.141  0.00  0.00           N  
ATOM   4070  OD1 ASN A 547      20.497  11.984  10.666  0.00  0.00           O  
ATOM   4071  N   SER A 548      21.994  12.002   5.805  0.00  0.00           N  
ATOM   4072  CA  SER A 548      22.026  12.228   4.349  0.00  0.00           C  
ATOM   4073  C   SER A 548      20.640  12.108   3.688  0.00  0.00           C  
ATOM   4074  O   SER A 548      19.634  11.962   4.376  0.00  0.00           O  
ATOM   4075  CB  SER A 548      23.130  11.375   3.704  0.00  0.00           C  
ATOM   4076  OG  SER A 548      22.711  10.082   3.290  0.00  0.00           O  
ATOM   4077  N   PHE A 549      20.562  12.201   2.354  0.00  0.00           N  
ATOM   4078  CA  PHE A 549      19.301  12.285   1.594  0.00  0.00           C  
ATOM   4079  C   PHE A 549      18.251  11.205   1.932  0.00  0.00           C  
ATOM   4080  O   PHE A 549      17.067  11.525   2.032  0.00  0.00           O  
ATOM   4081  CB  PHE A 549      19.639  12.256   0.096  0.00  0.00           C  
ATOM   4082  CG  PHE A 549      18.424  12.176  -0.809  0.00  0.00           C  
ATOM   4083  CD1 PHE A 549      18.115  10.971  -1.470  0.00  0.00           C  
ATOM   4084  CD2 PHE A 549      17.560  13.281  -0.934  0.00  0.00           C  
ATOM   4085  CE1 PHE A 549      16.965  10.880  -2.271  0.00  0.00           C  
ATOM   4086  CE2 PHE A 549      16.396  13.179  -1.717  0.00  0.00           C  
ATOM   4087  CZ  PHE A 549      16.106  11.984  -2.398  0.00  0.00           C  
ATOM   4088  N   GLU A 550      18.651   9.942   2.168  0.00  0.00           N  
ATOM   4089  CA  GLU A 550      17.721   8.885   2.558  0.00  0.00           C  
ATOM   4090  C   GLU A 550      17.127   9.162   3.918  0.00  0.00           C  
ATOM   4091  O   GLU A 550      15.911   8.995   4.128  0.00  0.00           O  
ATOM   4092  CB  GLU A 550      18.455   7.513   2.554  0.00  0.00           C  
ATOM   4093  CG  GLU A 550      17.574   6.273   2.913  0.00  0.00           C  
ATOM   4094  CD  GLU A 550      16.465   5.875   1.956  0.00  0.00           C  
ATOM   4095  OE1 GLU A 550      16.386   6.382   0.820  0.00  0.00           O  
ATOM   4096  OE2 GLU A 550      15.660   5.012   2.364  0.00  0.00           O1-
ATOM   4097  N   GLN A 551      17.909   9.681   4.879  0.00  0.00           N  
ATOM   4098  CA  GLN A 551      17.450  10.044   6.223  0.00  0.00           C  
ATOM   4099  C   GLN A 551      16.500  11.248   6.203  0.00  0.00           C  
ATOM   4100  O   GLN A 551      15.491  11.269   6.905  0.00  0.00           O  
ATOM   4101  CB  GLN A 551      18.667  10.306   7.133  0.00  0.00           C  
ATOM   4102  CG  GLN A 551      18.283  10.366   8.620  0.00  0.00           C  
ATOM   4103  CD  GLN A 551      17.506   9.123   9.020  0.00  0.00           C  
ATOM   4104  NE2 GLN A 551      16.280   9.253   9.463  0.00  0.00           N  
ATOM   4105  OE1 GLN A 551      17.949   8.007   8.810  0.00  0.00           O  
ATOM   4106  N   PHE A 552      16.767  12.224   5.333  0.00  0.00           N  
ATOM   4107  CA  PHE A 552      15.844  13.328   5.062  0.00  0.00           C  
ATOM   4108  C   PHE A 552      14.496  12.820   4.514  0.00  0.00           C  
ATOM   4109  O   PHE A 552      13.437  13.300   4.924  0.00  0.00           O  
ATOM   4110  CB  PHE A 552      16.542  14.301   4.101  0.00  0.00           C  
ATOM   4111  CG  PHE A 552      15.675  15.430   3.585  0.00  0.00           C  
ATOM   4112  CD1 PHE A 552      15.472  15.585   2.199  0.00  0.00           C  
ATOM   4113  CD2 PHE A 552      15.085  16.337   4.484  0.00  0.00           C  
ATOM   4114  CE1 PHE A 552      14.707  16.661   1.716  0.00  0.00           C  
ATOM   4115  CE2 PHE A 552      14.295  17.392   3.999  0.00  0.00           C  
ATOM   4116  CZ  PHE A 552      14.121  17.566   2.616  0.00  0.00           C  
ATOM   4117  N   CYS A 553      14.511  11.795   3.654  0.00  0.00           N  
ATOM   4118  CA  CYS A 553      13.292  11.151   3.165  0.00  0.00           C  
ATOM   4119  C   CYS A 553      12.542  10.381   4.271  0.00  0.00           C  
ATOM   4120  O   CYS A 553      11.319  10.498   4.371  0.00  0.00           O  
ATOM   4121  CB  CYS A 553      13.631  10.254   1.964  0.00  0.00           C  
ATOM   4122  SG  CYS A 553      14.172  11.273   0.560  0.00  0.00           S  
ATOM   4123  N   ILE A 554      13.257   9.649   5.133  0.00  0.00           N  
ATOM   4124  CA  ILE A 554      12.697   8.940   6.299  0.00  0.00           C  
ATOM   4125  C   ILE A 554      12.038   9.916   7.284  0.00  0.00           C  
ATOM   4126  O   ILE A 554      10.902   9.697   7.717  0.00  0.00           O  
ATOM   4127  CB  ILE A 554      13.811   8.104   6.978  0.00  0.00           C  
ATOM   4128  CG1 ILE A 554      14.149   6.879   6.098  0.00  0.00           C  
ATOM   4129  CG2 ILE A 554      13.411   7.670   8.401  0.00  0.00           C  
ATOM   4130  CD1 ILE A 554      15.482   6.210   6.459  0.00  0.00           C  
ATOM   4131  N   ASN A 555      12.703  11.024   7.607  0.00  0.00           N  
ATOM   4132  CA  ASN A 555      12.168  12.002   8.549  0.00  0.00           C  
ATOM   4133  C   ASN A 555      10.980  12.774   7.943  0.00  0.00           C  
ATOM   4134  O   ASN A 555       9.993  12.994   8.641  0.00  0.00           O  
ATOM   4135  CB  ASN A 555      13.328  12.861   9.083  0.00  0.00           C  
ATOM   4136  CG  ASN A 555      14.252  12.073  10.013  0.00  0.00           C  
ATOM   4137  ND2 ASN A 555      15.421  12.586  10.310  0.00  0.00           N  
ATOM   4138  OD1 ASN A 555      13.942  10.984  10.474  0.00  0.00           O  
ATOM   4139  N   PHE A 556      10.966  13.055   6.631  0.00  0.00           N  
ATOM   4140  CA  PHE A 556       9.767  13.568   5.943  0.00  0.00           C  
ATOM   4141  C   PHE A 556       8.586  12.574   5.938  0.00  0.00           C  
ATOM   4142  O   PHE A 556       7.431  12.998   6.030  0.00  0.00           O  
ATOM   4143  CB  PHE A 556      10.125  13.991   4.510  0.00  0.00           C  
ATOM   4144  CG  PHE A 556       8.936  14.471   3.685  0.00  0.00           C  
ATOM   4145  CD1 PHE A 556       8.566  13.788   2.511  0.00  0.00           C  
ATOM   4146  CD2 PHE A 556       8.176  15.582   4.101  0.00  0.00           C  
ATOM   4147  CE1 PHE A 556       7.458  14.210   1.756  0.00  0.00           C  
ATOM   4148  CE2 PHE A 556       7.066  16.007   3.349  0.00  0.00           C  
ATOM   4149  CZ  PHE A 556       6.702  15.315   2.179  0.00  0.00           C  
ATOM   4150  N   ALA A 557       8.838  11.260   5.874  0.00  0.00           N  
ATOM   4151  CA  ALA A 557       7.780  10.257   6.038  0.00  0.00           C  
ATOM   4152  C   ALA A 557       7.164  10.310   7.447  0.00  0.00           C  
ATOM   4153  O   ALA A 557       5.940  10.294   7.588  0.00  0.00           O  
ATOM   4154  CB  ALA A 557       8.321   8.857   5.720  0.00  0.00           C  
ATOM   4155  N   ASN A 558       8.005  10.433   8.478  0.00  0.00           N  
ATOM   4156  CA  ASN A 558       7.562  10.553   9.867  0.00  0.00           C  
ATOM   4157  C   ASN A 558       6.793  11.863  10.123  0.00  0.00           C  
ATOM   4158  O   ASN A 558       5.745  11.817  10.761  0.00  0.00           O  
ATOM   4159  CB  ASN A 558       8.765  10.355  10.804  0.00  0.00           C  
ATOM   4160  CG  ASN A 558       9.110   8.885  10.965  0.00  0.00           C  
ATOM   4161  ND2 ASN A 558      10.017   8.350  10.183  0.00  0.00           N  
ATOM   4162  OD1 ASN A 558       8.531   8.188  11.780  0.00  0.00           O  
ATOM   4163  N   GLU A 559       7.215  12.998   9.547  0.00  0.00           N  
ATOM   4164  CA  GLU A 559       6.438  14.253   9.575  0.00  0.00           C  
ATOM   4165  C   GLU A 559       5.015  14.058   9.031  0.00  0.00           C  
ATOM   4166  O   GLU A 559       4.032  14.420   9.680  0.00  0.00           O  
ATOM   4167  CB  GLU A 559       7.122  15.343   8.723  0.00  0.00           C  
ATOM   4168  CG  GLU A 559       8.396  15.945   9.325  0.00  0.00           C  
ATOM   4169  CD  GLU A 559       8.156  16.751  10.604  0.00  0.00           C  
ATOM   4170  OE1 GLU A 559       9.169  17.114  11.234  0.00  0.00           O  
ATOM   4171  OE2 GLU A 559       6.991  16.989  10.980  0.00  0.00           O1-
ATOM   4172  N   ARG A 560       4.880  13.440   7.850  0.00  0.00           N  
ATOM   4173  CA  ARG A 560       3.569  13.187   7.228  0.00  0.00           C  
ATOM   4174  C   ARG A 560       2.675  12.286   8.083  0.00  0.00           C  
ATOM   4175  O   ARG A 560       1.481  12.553   8.188  0.00  0.00           O  
ATOM   4176  CB  ARG A 560       3.775  12.607   5.819  0.00  0.00           C  
ATOM   4177  CG  ARG A 560       4.202  13.666   4.791  0.00  0.00           C  
ATOM   4178  CD  ARG A 560       3.057  14.631   4.479  0.00  0.00           C  
ATOM   4179  NE  ARG A 560       3.389  15.509   3.339  0.00  0.00           N  
ATOM   4180  CZ  ARG A 560       2.554  15.935   2.408  0.00  0.00           C  
ATOM   4181  NH1 ARG A 560       1.334  15.484   2.314  0.00  0.00           N1+
ATOM   4182  NH2 ARG A 560       2.924  16.844   1.548  0.00  0.00           N  
ATOM   4183  N   LEU A 561       3.240  11.275   8.740  0.00  0.00           N  
ATOM   4184  CA  LEU A 561       2.486  10.392   9.634  0.00  0.00           C  
ATOM   4185  C   LEU A 561       2.121  11.050  10.970  0.00  0.00           C  
ATOM   4186  O   LEU A 561       1.032  10.794  11.482  0.00  0.00           O  
ATOM   4187  CB  LEU A 561       3.277   9.098   9.852  0.00  0.00           C  
ATOM   4188  CG  LEU A 561       3.338   8.214   8.596  0.00  0.00           C  
ATOM   4189  CD1 LEU A 561       4.292   7.064   8.867  0.00  0.00           C  
ATOM   4190  CD2 LEU A 561       1.984   7.602   8.227  0.00  0.00           C  
ATOM   4191  N   GLN A 562       2.972  11.921  11.517  0.00  0.00           N  
ATOM   4192  CA  GLN A 562       2.618  12.703  12.703  0.00  0.00           C  
ATOM   4193  C   GLN A 562       1.553  13.763  12.375  0.00  0.00           C  
ATOM   4194  O   GLN A 562       0.668  13.987  13.192  0.00  0.00           O  
ATOM   4195  CB  GLN A 562       3.881  13.290  13.354  0.00  0.00           C  
ATOM   4196  CG  GLN A 562       3.586  13.927  14.725  0.00  0.00           C  
ATOM   4197  CD  GLN A 562       3.048  12.962  15.793  0.00  0.00           C  
ATOM   4198  NE2 GLN A 562       2.179  13.429  16.660  0.00  0.00           N  
ATOM   4199  OE1 GLN A 562       3.380  11.779  15.880  0.00  0.00           O  
ATOM   4200  N   HIS A 563       1.545  14.329  11.163  0.00  0.00           N  
ATOM   4201  CA  HIS A 563       0.454  15.192  10.697  0.00  0.00           C  
ATOM   4202  C   HIS A 563      -0.872  14.430  10.578  0.00  0.00           C  
ATOM   4203  O   HIS A 563      -1.883  14.890  11.097  0.00  0.00           O  
ATOM   4204  CB  HIS A 563       0.844  15.827   9.364  0.00  0.00           C  
ATOM   4205  CG  HIS A 563      -0.202  16.750   8.796  0.00  0.00           C  
ATOM   4206  CD2 HIS A 563      -1.093  16.458   7.797  0.00  0.00           C  
ATOM   4207  ND1 HIS A 563      -0.443  18.047   9.189  0.00  0.00           N  
ATOM   4208  CE1 HIS A 563      -1.454  18.520   8.441  0.00  0.00           C  
ATOM   4209  NE2 HIS A 563      -1.863  17.598   7.556  0.00  0.00           N  
ATOM   4210  N   TYR A 564      -0.865  13.233   9.979  0.00  0.00           N  
ATOM   4211  CA  TYR A 564      -2.041  12.353   9.915  0.00  0.00           C  
ATOM   4212  C   TYR A 564      -2.566  11.982  11.316  0.00  0.00           C  
ATOM   4213  O   TYR A 564      -3.767  12.062  11.575  0.00  0.00           O  
ATOM   4214  CB  TYR A 564      -1.660  11.109   9.100  0.00  0.00           C  
ATOM   4215  CG  TYR A 564      -2.740  10.049   9.011  0.00  0.00           C  
ATOM   4216  CD1 TYR A 564      -2.739   8.957   9.905  0.00  0.00           C  
ATOM   4217  CD2 TYR A 564      -3.751  10.157   8.038  0.00  0.00           C  
ATOM   4218  CE1 TYR A 564      -3.754   7.980   9.832  0.00  0.00           C  
ATOM   4219  CE2 TYR A 564      -4.759   9.182   7.963  0.00  0.00           C  
ATOM   4220  CZ  TYR A 564      -4.773   8.099   8.860  0.00  0.00           C  
ATOM   4221  OH  TYR A 564      -5.756   7.170   8.761  0.00  0.00           O  
ATOM   4222  N   PHE A 565      -1.670  11.654  12.255  0.00  0.00           N  
ATOM   4223  CA  PHE A 565      -2.021  11.447  13.665  0.00  0.00           C  
ATOM   4224  C   PHE A 565      -2.639  12.710  14.287  0.00  0.00           C  
ATOM   4225  O   PHE A 565      -3.722  12.637  14.864  0.00  0.00           O  
ATOM   4226  CB  PHE A 565      -0.772  10.987  14.431  0.00  0.00           C  
ATOM   4227  CG  PHE A 565      -0.971  10.804  15.925  0.00  0.00           C  
ATOM   4228  CD1 PHE A 565      -0.708  11.866  16.810  0.00  0.00           C  
ATOM   4229  CD2 PHE A 565      -1.432   9.578  16.435  0.00  0.00           C  
ATOM   4230  CE1 PHE A 565      -0.894  11.700  18.193  0.00  0.00           C  
ATOM   4231  CE2 PHE A 565      -1.619   9.407  17.818  0.00  0.00           C  
ATOM   4232  CZ  PHE A 565      -1.355  10.473  18.697  0.00  0.00           C  
ATOM   4233  N   ASN A 566      -2.006  13.875  14.119  0.00  0.00           N  
ATOM   4234  CA  ASN A 566      -2.497  15.143  14.659  0.00  0.00           C  
ATOM   4235  C   ASN A 566      -3.874  15.524  14.075  0.00  0.00           C  
ATOM   4236  O   ASN A 566      -4.751  16.008  14.791  0.00  0.00           O  
ATOM   4237  CB  ASN A 566      -1.461  16.257  14.408  0.00  0.00           C  
ATOM   4238  CG  ASN A 566      -0.196  16.181  15.254  0.00  0.00           C  
ATOM   4239  ND2 ASN A 566       0.686  17.135  15.084  0.00  0.00           N  
ATOM   4240  OD1 ASN A 566       0.021  15.307  16.080  0.00  0.00           O  
ATOM   4241  N   GLN A 567      -4.093  15.257  12.786  0.00  0.00           N  
ATOM   4242  CA  GLN A 567      -5.360  15.487  12.095  0.00  0.00           C  
ATOM   4243  C   GLN A 567      -6.482  14.593  12.644  0.00  0.00           C  
ATOM   4244  O   GLN A 567      -7.574  15.093  12.907  0.00  0.00           O  
ATOM   4245  CB  GLN A 567      -5.135  15.289  10.586  0.00  0.00           C  
ATOM   4246  CG  GLN A 567      -6.401  15.507   9.741  0.00  0.00           C  
ATOM   4247  CD  GLN A 567      -6.139  15.376   8.241  0.00  0.00           C  
ATOM   4248  NE2 GLN A 567      -7.162  15.192   7.438  0.00  0.00           N  
ATOM   4249  OE1 GLN A 567      -5.027  15.452   7.754  0.00  0.00           O  
ATOM   4250  N   HIS A 568      -6.221  13.298  12.849  0.00  0.00           N  
ATOM   4251  CA  HIS A 568      -7.227  12.344  13.331  0.00  0.00           C  
ATOM   4252  C   HIS A 568      -7.491  12.392  14.841  0.00  0.00           C  
ATOM   4253  O   HIS A 568      -8.615  12.112  15.248  0.00  0.00           O  
ATOM   4254  CB  HIS A 568      -6.849  10.923  12.889  0.00  0.00           C  
ATOM   4255  CG  HIS A 568      -7.359  10.607  11.509  0.00  0.00           C  
ATOM   4256  CD2 HIS A 568      -6.678  10.721  10.328  0.00  0.00           C  
ATOM   4257  ND1 HIS A 568      -8.637  10.190  11.205  0.00  0.00           N  
ATOM   4258  CE1 HIS A 568      -8.722  10.047   9.872  0.00  0.00           C  
ATOM   4259  NE2 HIS A 568      -7.557  10.372   9.300  0.00  0.00           N  
ATOM   4260  N   ILE A 569      -6.491  12.721  15.665  0.00  0.00           N  
ATOM   4261  CA  ILE A 569      -6.619  12.752  17.133  0.00  0.00           C  
ATOM   4262  C   ILE A 569      -7.008  14.135  17.660  0.00  0.00           C  
ATOM   4263  O   ILE A 569      -7.736  14.220  18.643  0.00  0.00           O  
ATOM   4264  CB  ILE A 569      -5.320  12.219  17.783  0.00  0.00           C  
ATOM   4265  CG1 ILE A 569      -5.041  10.746  17.399  0.00  0.00           C  
ATOM   4266  CG2 ILE A 569      -5.315  12.363  19.316  0.00  0.00           C  
ATOM   4267  CD1 ILE A 569      -6.174   9.752  17.695  0.00  0.00           C  
ATOM   4268  N   PHE A 570      -6.563  15.212  17.007  0.00  0.00           N  
ATOM   4269  CA  PHE A 570      -6.946  16.573  17.376  0.00  0.00           C  
ATOM   4270  C   PHE A 570      -7.902  17.150  16.332  0.00  0.00           C  
ATOM   4271  O   PHE A 570      -9.100  17.207  16.585  0.00  0.00           O  
ATOM   4272  CB  PHE A 570      -5.719  17.450  17.687  0.00  0.00           C  
ATOM   4273  CG  PHE A 570      -4.770  16.866  18.724  0.00  0.00           C  
ATOM   4274  CD1 PHE A 570      -4.871  17.210  20.085  0.00  0.00           C  
ATOM   4275  CD2 PHE A 570      -3.776  15.959  18.319  0.00  0.00           C  
ATOM   4276  CE1 PHE A 570      -3.998  16.634  21.026  0.00  0.00           C  
ATOM   4277  CE2 PHE A 570      -2.893  15.390  19.252  0.00  0.00           C  
ATOM   4278  CZ  PHE A 570      -3.007  15.725  20.611  0.00  0.00           C  
ATOM   4279  N   LYS A 571      -7.419  17.558  15.150  0.00  0.00           N  
ATOM   4280  CA  LYS A 571      -8.158  18.475  14.254  0.00  0.00           C  
ATOM   4281  C   LYS A 571      -9.604  18.052  13.944  0.00  0.00           C  
ATOM   4282  O   LYS A 571     -10.498  18.886  14.046  0.00  0.00           O  
ATOM   4283  CB  LYS A 571      -7.352  18.696  12.964  0.00  0.00           C  
ATOM   4284  CG  LYS A 571      -7.863  19.913  12.177  0.00  0.00           C  
ATOM   4285  CD  LYS A 571      -6.947  20.230  10.986  0.00  0.00           C  
ATOM   4286  CE  LYS A 571      -7.474  21.467  10.245  0.00  0.00           C  
ATOM   4287  NZ  LYS A 571      -6.535  21.916   9.185  0.00  0.00           N1+
ATOM   4288  N   LEU A 572      -9.839  16.785  13.592  0.00  0.00           N  
ATOM   4289  CA  LEU A 572     -11.182  16.270  13.286  0.00  0.00           C  
ATOM   4290  C   LEU A 572     -12.076  16.150  14.532  0.00  0.00           C  
ATOM   4291  O   LEU A 572     -13.258  16.476  14.465  0.00  0.00           O  
ATOM   4292  CB  LEU A 572     -11.058  14.910  12.571  0.00  0.00           C  
ATOM   4293  CG  LEU A 572     -10.480  14.973  11.143  0.00  0.00           C  
ATOM   4294  CD1 LEU A 572     -10.307  13.557  10.591  0.00  0.00           C  
ATOM   4295  CD2 LEU A 572     -11.387  15.738  10.176  0.00  0.00           C  
ATOM   4296  N   GLU A 573     -11.519  15.731  15.669  0.00  0.00           N  
ATOM   4297  CA  GLU A 573     -12.255  15.603  16.934  0.00  0.00           C  
ATOM   4298  C   GLU A 573     -12.637  16.987  17.502  0.00  0.00           C  
ATOM   4299  O   GLU A 573     -13.765  17.179  17.955  0.00  0.00           O  
ATOM   4300  CB  GLU A 573     -11.425  14.709  17.888  0.00  0.00           C  
ATOM   4301  CG  GLU A 573     -12.069  14.546  19.271  0.00  0.00           C  
ATOM   4302  CD  GLU A 573     -11.695  13.280  20.076  0.00  0.00           C  
ATOM   4303  OE1 GLU A 573     -12.434  13.059  21.063  0.00  0.00           O  
ATOM   4304  OE2 GLU A 573     -10.795  12.482  19.713  0.00  0.00           O1-
ATOM   4305  N   GLN A 574     -11.757  17.988  17.374  0.00  0.00           N  
ATOM   4306  CA  GLN A 574     -12.052  19.382  17.731  0.00  0.00           C  
ATOM   4307  C   GLN A 574     -13.144  20.008  16.849  0.00  0.00           C  
ATOM   4308  O   GLN A 574     -13.966  20.781  17.345  0.00  0.00           O  
ATOM   4309  CB  GLN A 574     -10.781  20.242  17.630  0.00  0.00           C  
ATOM   4310  CG  GLN A 574      -9.653  19.794  18.574  0.00  0.00           C  
ATOM   4311  CD  GLN A 574      -8.556  20.839  18.770  0.00  0.00           C  
ATOM   4312  NE2 GLN A 574      -7.512  20.499  19.497  0.00  0.00           N  
ATOM   4313  OE1 GLN A 574      -8.616  21.957  18.283  0.00  0.00           O  
ATOM   4314  N   GLU A 575     -13.163  19.695  15.549  0.00  0.00           N  
ATOM   4315  CA  GLU A 575     -14.170  20.227  14.625  0.00  0.00           C  
ATOM   4316  C   GLU A 575     -15.545  19.573  14.830  0.00  0.00           C  
ATOM   4317  O   GLU A 575     -16.564  20.256  14.753  0.00  0.00           O  
ATOM   4318  CB  GLU A 575     -13.675  20.106  13.172  0.00  0.00           C  
ATOM   4319  CG  GLU A 575     -14.479  20.978  12.190  0.00  0.00           C  
ATOM   4320  CD  GLU A 575     -14.472  22.464  12.592  0.00  0.00           C  
ATOM   4321  OE1 GLU A 575     -15.555  23.079  12.671  0.00  0.00           O  
ATOM   4322  OE2 GLU A 575     -13.380  22.986  12.920  0.00  0.00           O1-
ATOM   4323  N   GLU A 576     -15.605  18.288  15.193  0.00  0.00           N  
ATOM   4324  CA  GLU A 576     -16.857  17.633  15.605  0.00  0.00           C  
ATOM   4325  C   GLU A 576     -17.466  18.321  16.844  0.00  0.00           C  
ATOM   4326  O   GLU A 576     -18.658  18.626  16.865  0.00  0.00           O  
ATOM   4327  CB  GLU A 576     -16.586  16.140  15.854  0.00  0.00           C  
ATOM   4328  CG  GLU A 576     -17.875  15.321  16.051  0.00  0.00           C  
ATOM   4329  CD  GLU A 576     -17.604  13.834  16.339  0.00  0.00           C  
ATOM   4330  OE1 GLU A 576     -18.536  13.014  16.189  0.00  0.00           O  
ATOM   4331  OE2 GLU A 576     -16.488  13.500  16.808  0.00  0.00           O1-
ATOM   4332  N   TYR A 577     -16.649  18.661  17.848  0.00  0.00           N  
ATOM   4333  CA  TYR A 577     -17.116  19.389  19.036  0.00  0.00           C  
ATOM   4334  C   TYR A 577     -17.550  20.834  18.725  0.00  0.00           C  
ATOM   4335  O   TYR A 577     -18.554  21.311  19.264  0.00  0.00           O  
ATOM   4336  CB  TYR A 577     -16.030  19.333  20.127  0.00  0.00           C  
ATOM   4337  CG  TYR A 577     -15.649  17.941  20.621  0.00  0.00           C  
ATOM   4338  CD1 TYR A 577     -16.611  16.911  20.693  0.00  0.00           C  
ATOM   4339  CD2 TYR A 577     -14.328  17.681  21.050  0.00  0.00           C  
ATOM   4340  CE1 TYR A 577     -16.258  15.647  21.189  0.00  0.00           C  
ATOM   4341  CE2 TYR A 577     -13.963  16.396  21.506  0.00  0.00           C  
ATOM   4342  CZ  TYR A 577     -14.933  15.374  21.567  0.00  0.00           C  
ATOM   4343  OH  TYR A 577     -14.630  14.107  21.952  0.00  0.00           O  
ATOM   4344  N   ARG A 578     -16.841  21.520  17.817  0.00  0.00           N  
ATOM   4345  CA  ARG A 578     -17.168  22.880  17.350  0.00  0.00           C  
ATOM   4346  C   ARG A 578     -18.466  22.921  16.540  0.00  0.00           C  
ATOM   4347  O   ARG A 578     -19.336  23.749  16.816  0.00  0.00           O  
ATOM   4348  CB  ARG A 578     -15.969  23.402  16.541  0.00  0.00           C  
ATOM   4349  CG  ARG A 578     -16.115  24.861  16.078  0.00  0.00           C  
ATOM   4350  CD  ARG A 578     -14.846  25.339  15.356  0.00  0.00           C  
ATOM   4351  NE  ARG A 578     -13.680  25.363  16.269  0.00  0.00           N  
ATOM   4352  CZ  ARG A 578     -12.510  24.773  16.088  0.00  0.00           C  
ATOM   4353  NH1 ARG A 578     -12.171  24.167  14.989  0.00  0.00           N1+
ATOM   4354  NH2 ARG A 578     -11.625  24.758  17.051  0.00  0.00           N  
ATOM   4355  N   THR A 579     -18.628  22.011  15.581  0.00  0.00           N  
ATOM   4356  CA  THR A 579     -19.829  21.915  14.734  0.00  0.00           C  
ATOM   4357  C   THR A 579     -21.067  21.548  15.545  0.00  0.00           C  
ATOM   4358  O   THR A 579     -22.098  22.202  15.384  0.00  0.00           O  
ATOM   4359  CB  THR A 579     -19.660  20.927  13.570  0.00  0.00           C  
ATOM   4360  CG2 THR A 579     -18.735  21.470  12.486  0.00  0.00           C  
ATOM   4361  OG1 THR A 579     -19.132  19.703  14.004  0.00  0.00           O  
ATOM   4362  N   GLU A 580     -20.970  20.612  16.491  0.00  0.00           N  
ATOM   4363  CA  GLU A 580     -22.065  20.270  17.412  0.00  0.00           C  
ATOM   4364  C   GLU A 580     -22.324  21.324  18.504  0.00  0.00           C  
ATOM   4365  O   GLU A 580     -23.378  21.298  19.140  0.00  0.00           O  
ATOM   4366  CB  GLU A 580     -21.809  18.884  18.020  0.00  0.00           C  
ATOM   4367  CG  GLU A 580     -22.264  17.775  17.054  0.00  0.00           C  
ATOM   4368  CD  GLU A 580     -23.793  17.699  17.006  0.00  0.00           C  
ATOM   4369  OE1 GLU A 580     -24.414  17.841  15.933  0.00  0.00           O  
ATOM   4370  OE2 GLU A 580     -24.418  17.556  18.080  0.00  0.00           O1-
ATOM   4371  N   GLY A 581     -21.424  22.297  18.682  0.00  0.00           N  
ATOM   4372  CA  GLY A 581     -21.602  23.428  19.596  0.00  0.00           C  
ATOM   4373  C   GLY A 581     -21.614  23.034  21.073  0.00  0.00           C  
ATOM   4374  O   GLY A 581     -22.397  23.594  21.840  0.00  0.00           O  
ATOM   4375  N   ILE A 582     -20.789  22.057  21.462  0.00  0.00           N  
ATOM   4376  CA  ILE A 582     -20.617  21.670  22.868  0.00  0.00           C  
ATOM   4377  C   ILE A 582     -19.557  22.550  23.552  0.00  0.00           C  
ATOM   4378  O   ILE A 582     -18.619  23.026  22.911  0.00  0.00           O  
ATOM   4379  CB  ILE A 582     -20.363  20.156  23.026  0.00  0.00           C  
ATOM   4380  CG1 ILE A 582     -19.005  19.683  22.475  0.00  0.00           C  
ATOM   4381  CG2 ILE A 582     -21.534  19.349  22.437  0.00  0.00           C  
ATOM   4382  CD1 ILE A 582     -18.650  18.275  22.967  0.00  0.00           C  
ATOM   4383  N   SER A 583     -19.695  22.783  24.859  0.00  0.00           N  
ATOM   4384  CA  SER A 583     -18.747  23.591  25.635  0.00  0.00           C  
ATOM   4385  C   SER A 583     -17.494  22.777  25.950  0.00  0.00           C  
ATOM   4386  O   SER A 583     -17.501  21.927  26.841  0.00  0.00           O  
ATOM   4387  CB  SER A 583     -19.397  24.159  26.905  0.00  0.00           C  
ATOM   4388  OG  SER A 583     -20.153  23.196  27.611  0.00  0.00           O  
ATOM   4389  N   TRP A 584     -16.419  23.029  25.207  0.00  0.00           N  
ATOM   4390  CA  TRP A 584     -15.142  22.332  25.336  0.00  0.00           C  
ATOM   4391  C   TRP A 584     -13.968  23.326  25.251  0.00  0.00           C  
ATOM   4392  O   TRP A 584     -14.110  24.423  24.711  0.00  0.00           O  
ATOM   4393  CB  TRP A 584     -15.075  21.199  24.293  0.00  0.00           C  
ATOM   4394  CG  TRP A 584     -14.278  21.490  23.062  0.00  0.00           C  
ATOM   4395  CD1 TRP A 584     -14.629  22.315  22.050  0.00  0.00           C  
ATOM   4396  CD2 TRP A 584     -12.931  21.027  22.757  0.00  0.00           C  
ATOM   4397  CE2 TRP A 584     -12.492  21.672  21.566  0.00  0.00           C  
ATOM   4398  CE3 TRP A 584     -12.025  20.156  23.399  0.00  0.00           C  
ATOM   4399  NE1 TRP A 584     -13.576  22.418  21.158  0.00  0.00           N  
ATOM   4400  CZ2 TRP A 584     -11.194  21.507  21.067  0.00  0.00           C  
ATOM   4401  CZ3 TRP A 584     -10.720  19.982  22.909  0.00  0.00           C  
ATOM   4402  CH2 TRP A 584     -10.296  20.681  21.770  0.00  0.00           C  
ATOM   4403  N   HIS A 585     -12.813  22.951  25.801  0.00  0.00           N  
ATOM   4404  CA  HIS A 585     -11.622  23.803  25.852  0.00  0.00           C  
ATOM   4405  C   HIS A 585     -10.652  23.412  24.734  0.00  0.00           C  
ATOM   4406  O   HIS A 585     -10.112  22.308  24.779  0.00  0.00           O  
ATOM   4407  CB  HIS A 585     -10.956  23.674  27.232  0.00  0.00           C  
ATOM   4408  CG  HIS A 585     -11.824  24.129  28.378  0.00  0.00           C  
ATOM   4409  CD2 HIS A 585     -11.891  25.396  28.892  0.00  0.00           C  
ATOM   4410  ND1 HIS A 585     -12.690  23.349  29.115  0.00  0.00           N  
ATOM   4411  CE1 HIS A 585     -13.266  24.130  30.044  0.00  0.00           C  
ATOM   4412  NE2 HIS A 585     -12.809  25.386  29.946  0.00  0.00           N  
ATOM   4413  N   ASN A 586     -10.411  24.304  23.763  0.00  0.00           N  
ATOM   4414  CA  ASN A 586      -9.433  24.066  22.695  0.00  0.00           C  
ATOM   4415  C   ASN A 586      -8.066  23.687  23.295  0.00  0.00           C  
ATOM   4416  O   ASN A 586      -7.476  24.464  24.041  0.00  0.00           O  
ATOM   4417  CB  ASN A 586      -9.293  25.296  21.777  0.00  0.00           C  
ATOM   4418  CG  ASN A 586     -10.473  25.610  20.865  0.00  0.00           C  
ATOM   4419  ND2 ASN A 586     -10.639  26.872  20.543  0.00  0.00           N  
ATOM   4420  OD1 ASN A 586     -11.229  24.776  20.387  0.00  0.00           O  
ATOM   4421  N   ILE A 587      -7.571  22.493  22.958  0.00  0.00           N  
ATOM   4422  CA  ILE A 587      -6.226  22.037  23.320  0.00  0.00           C  
ATOM   4423  C   ILE A 587      -5.295  22.338  22.152  0.00  0.00           C  
ATOM   4424  O   ILE A 587      -5.450  21.766  21.067  0.00  0.00           O  
ATOM   4425  CB  ILE A 587      -6.223  20.544  23.726  0.00  0.00           C  
ATOM   4426  CG1 ILE A 587      -6.976  20.384  25.066  0.00  0.00           C  
ATOM   4427  CG2 ILE A 587      -4.789  19.987  23.861  0.00  0.00           C  
ATOM   4428  CD1 ILE A 587      -7.329  18.936  25.406  0.00  0.00           C  
ATOM   4429  N   ASP A 588      -4.326  23.214  22.394  0.00  0.00           N  
ATOM   4430  CA  ASP A 588      -3.249  23.493  21.453  0.00  0.00           C  
ATOM   4431  C   ASP A 588      -2.347  22.263  21.278  0.00  0.00           C  
ATOM   4432  O   ASP A 588      -2.035  21.541  22.228  0.00  0.00           O  
ATOM   4433  CB  ASP A 588      -2.442  24.715  21.911  0.00  0.00           C  
ATOM   4434  CG  ASP A 588      -3.283  25.994  21.918  0.00  0.00           C  
ATOM   4435  OD1 ASP A 588      -3.998  26.218  20.914  0.00  0.00           O  
ATOM   4436  OD2 ASP A 588      -3.200  26.725  22.927  0.00  0.00           O1-
ATOM   4437  N   TYR A 589      -1.918  22.029  20.041  0.00  0.00           N  
ATOM   4438  CA  TYR A 589      -0.997  20.960  19.662  0.00  0.00           C  
ATOM   4439  C   TYR A 589      -0.002  21.482  18.621  0.00  0.00           C  
ATOM   4440  O   TYR A 589      -0.257  22.466  17.925  0.00  0.00           O  
ATOM   4441  CB  TYR A 589      -1.772  19.730  19.153  0.00  0.00           C  
ATOM   4442  CG  TYR A 589      -2.560  19.957  17.873  0.00  0.00           C  
ATOM   4443  CD1 TYR A 589      -3.868  20.473  17.947  0.00  0.00           C  
ATOM   4444  CD2 TYR A 589      -1.978  19.690  16.616  0.00  0.00           C  
ATOM   4445  CE1 TYR A 589      -4.595  20.734  16.771  0.00  0.00           C  
ATOM   4446  CE2 TYR A 589      -2.704  19.948  15.434  0.00  0.00           C  
ATOM   4447  CZ  TYR A 589      -4.011  20.475  15.513  0.00  0.00           C  
ATOM   4448  OH  TYR A 589      -4.714  20.750  14.383  0.00  0.00           O  
ATOM   4449  N   ILE A 590       1.147  20.817  18.498  0.00  0.00           N  
ATOM   4450  CA  ILE A 590       2.204  21.228  17.568  0.00  0.00           C  
ATOM   4451  C   ILE A 590       1.793  20.857  16.136  0.00  0.00           C  
ATOM   4452  O   ILE A 590       1.959  19.712  15.711  0.00  0.00           O  
ATOM   4453  CB  ILE A 590       3.572  20.627  17.980  0.00  0.00           C  
ATOM   4454  CG1 ILE A 590       3.939  21.025  19.432  0.00  0.00           C  
ATOM   4455  CG2 ILE A 590       4.670  21.094  17.003  0.00  0.00           C  
ATOM   4456  CD1 ILE A 590       5.211  20.355  19.970  0.00  0.00           C  
ATOM   4457  N   ASP A 591       1.265  21.820  15.377  0.00  0.00           N  
ATOM   4458  CA  ASP A 591       1.006  21.635  13.947  0.00  0.00           C  
ATOM   4459  C   ASP A 591       2.310  21.708  13.131  0.00  0.00           C  
ATOM   4460  O   ASP A 591       2.952  22.752  12.990  0.00  0.00           O  
ATOM   4461  CB  ASP A 591      -0.065  22.602  13.417  0.00  0.00           C  
ATOM   4462  CG  ASP A 591      -0.405  22.310  11.945  0.00  0.00           C  
ATOM   4463  OD1 ASP A 591      -0.016  21.232  11.431  0.00  0.00           O  
ATOM   4464  OD2 ASP A 591      -1.023  23.162  11.278  0.00  0.00           O1-
ATOM   4465  N   ASN A 592       2.695  20.573  12.553  0.00  0.00           N  
ATOM   4466  CA  ASN A 592       3.874  20.425  11.708  0.00  0.00           C  
ATOM   4467  C   ASN A 592       3.610  20.716  10.214  0.00  0.00           C  
ATOM   4468  O   ASN A 592       4.519  20.570   9.388  0.00  0.00           O  
ATOM   4469  CB  ASN A 592       4.497  19.047  11.971  0.00  0.00           C  
ATOM   4470  CG  ASN A 592       3.642  17.879  11.513  0.00  0.00           C  
ATOM   4471  ND2 ASN A 592       4.279  16.776  11.225  0.00  0.00           N  
ATOM   4472  OD1 ASN A 592       2.425  17.943  11.408  0.00  0.00           O  
ATOM   4473  N   THR A 593       2.412  21.191   9.847  0.00  0.00           N  
ATOM   4474  CA  THR A 593       2.051  21.598   8.473  0.00  0.00           C  
ATOM   4475  C   THR A 593       3.065  22.570   7.857  0.00  0.00           C  
ATOM   4476  O   THR A 593       3.381  22.469   6.670  0.00  0.00           O  
ATOM   4477  CB  THR A 593       0.651  22.237   8.453  0.00  0.00           C  
ATOM   4478  CG2 THR A 593       0.197  22.692   7.067  0.00  0.00           C  
ATOM   4479  OG1 THR A 593      -0.289  21.280   8.847  0.00  0.00           O  
ATOM   4480  N   CYS A 594       3.642  23.481   8.646  0.00  0.00           N  
ATOM   4481  CA  CYS A 594       4.680  24.407   8.181  0.00  0.00           C  
ATOM   4482  C   CYS A 594       5.992  23.698   7.784  0.00  0.00           C  
ATOM   4483  O   CYS A 594       6.541  24.000   6.723  0.00  0.00           O  
ATOM   4484  CB  CYS A 594       4.893  25.473   9.258  0.00  0.00           C  
ATOM   4485  SG  CYS A 594       3.418  26.529   9.335  0.00  0.00           S  
ATOM   4486  N   CYS A 595       6.444  22.699   8.552  0.00  0.00           N  
ATOM   4487  CA  CYS A 595       7.604  21.861   8.213  0.00  0.00           C  
ATOM   4488  C   CYS A 595       7.337  21.021   6.947  0.00  0.00           C  
ATOM   4489  O   CYS A 595       8.138  20.988   6.009  0.00  0.00           O  
ATOM   4490  CB  CYS A 595       7.931  20.974   9.428  0.00  0.00           C  
ATOM   4491  SG  CYS A 595       9.411  19.977   9.096  0.00  0.00           S  
ATOM   4492  N   ILE A 596       6.146  20.420   6.853  0.00  0.00           N  
ATOM   4493  CA  ILE A 596       5.703  19.684   5.659  0.00  0.00           C  
ATOM   4494  C   ILE A 596       5.674  20.589   4.420  0.00  0.00           C  
ATOM   4495  O   ILE A 596       6.060  20.152   3.329  0.00  0.00           O  
ATOM   4496  CB  ILE A 596       4.333  19.032   5.945  0.00  0.00           C  
ATOM   4497  CG1 ILE A 596       4.560  17.833   6.888  0.00  0.00           C  
ATOM   4498  CG2 ILE A 596       3.622  18.585   4.654  0.00  0.00           C  
ATOM   4499  CD1 ILE A 596       3.279  17.339   7.553  0.00  0.00           C  
ATOM   4500  N   ASN A 597       5.252  21.845   4.571  0.00  0.00           N  
ATOM   4501  CA  ASN A 597       5.260  22.832   3.499  0.00  0.00           C  
ATOM   4502  C   ASN A 597       6.686  23.234   3.090  0.00  0.00           C  
ATOM   4503  O   ASN A 597       6.977  23.195   1.896  0.00  0.00           O  
ATOM   4504  CB  ASN A 597       4.383  24.031   3.901  0.00  0.00           C  
ATOM   4505  CG  ASN A 597       2.910  23.787   3.619  0.00  0.00           C  
ATOM   4506  ND2 ASN A 597       2.026  24.248   4.468  0.00  0.00           N  
ATOM   4507  OD1 ASN A 597       2.539  23.247   2.590  0.00  0.00           O  
ATOM   4508  N   LEU A 598       7.590  23.524   4.035  0.00  0.00           N  
ATOM   4509  CA  LEU A 598       9.021  23.748   3.759  0.00  0.00           C  
ATOM   4510  C   LEU A 598       9.609  22.615   2.899  0.00  0.00           C  
ATOM   4511  O   LEU A 598      10.262  22.869   1.889  0.00  0.00           O  
ATOM   4512  CB  LEU A 598       9.766  23.899   5.107  0.00  0.00           C  
ATOM   4513  CG  LEU A 598      11.301  23.734   5.061  0.00  0.00           C  
ATOM   4514  CD1 LEU A 598      12.002  24.797   4.217  0.00  0.00           C  
ATOM   4515  CD2 LEU A 598      11.871  23.791   6.475  0.00  0.00           C  
ATOM   4516  N   ILE A 599       9.333  21.357   3.247  0.00  0.00           N  
ATOM   4517  CA  ILE A 599       9.901  20.207   2.535  0.00  0.00           C  
ATOM   4518  C   ILE A 599       9.225  19.973   1.169  0.00  0.00           C  
ATOM   4519  O   ILE A 599       9.902  19.612   0.203  0.00  0.00           O  
ATOM   4520  CB  ILE A 599       9.872  18.961   3.454  0.00  0.00           C  
ATOM   4521  CG1 ILE A 599      10.765  19.192   4.699  0.00  0.00           C  
ATOM   4522  CG2 ILE A 599      10.349  17.720   2.679  0.00  0.00           C  
ATOM   4523  CD1 ILE A 599      10.588  18.151   5.812  0.00  0.00           C  
ATOM   4524  N   SER A 600       7.900  20.156   1.067  0.00  0.00           N  
ATOM   4525  CA  SER A 600       7.101  19.543  -0.014  0.00  0.00           C  
ATOM   4526  C   SER A 600       6.101  20.438  -0.766  0.00  0.00           C  
ATOM   4527  O   SER A 600       5.494  19.958  -1.733  0.00  0.00           O  
ATOM   4528  CB  SER A 600       6.443  18.268   0.525  0.00  0.00           C  
ATOM   4529  OG  SER A 600       5.337  18.497   1.386  0.00  0.00           O  
ATOM   4530  N   LYS A 601       5.946  21.717  -0.386  0.00  0.00           N  
ATOM   4531  CA  LYS A 601       5.131  22.716  -1.111  0.00  0.00           C  
ATOM   4532  C   LYS A 601       5.699  22.961  -2.513  0.00  0.00           C  
ATOM   4533  O   LYS A 601       6.894  22.810  -2.747  0.00  0.00           O  
ATOM   4534  CB  LYS A 601       5.060  24.008  -0.272  0.00  0.00           C  
ATOM   4535  CG  LYS A 601       4.123  25.115  -0.787  0.00  0.00           C  
ATOM   4536  CD  LYS A 601       3.996  26.230   0.269  0.00  0.00           C  
ATOM   4537  CE  LYS A 601       3.065  27.357  -0.205  0.00  0.00           C  
ATOM   4538  NZ  LYS A 601       2.848  28.385   0.851  0.00  0.00           N1+
ATOM   4539  N   LYS A 602       4.851  23.351  -3.467  0.00  0.00           N  
ATOM   4540  CA  LYS A 602       5.263  23.670  -4.846  0.00  0.00           C  
ATOM   4541  C   LYS A 602       4.967  25.144  -5.155  0.00  0.00           C  
ATOM   4542  O   LYS A 602       3.899  25.608  -4.762  0.00  0.00           O  
ATOM   4543  CB  LYS A 602       4.603  22.696  -5.840  0.00  0.00           C  
ATOM   4544  CG  LYS A 602       5.240  21.305  -5.687  0.00  0.00           C  
ATOM   4545  CD  LYS A 602       4.538  20.185  -6.465  0.00  0.00           C  
ATOM   4546  CE  LYS A 602       5.309  18.906  -6.109  0.00  0.00           C  
ATOM   4547  NZ  LYS A 602       4.603  17.653  -6.462  0.00  0.00           N1+
ATOM   4548  N   PRO A 603       5.873  25.875  -5.835  0.00  0.00           N  
ATOM   4549  CA  PRO A 603       7.190  25.431  -6.307  0.00  0.00           C  
ATOM   4550  C   PRO A 603       8.298  25.469  -5.233  0.00  0.00           C  
ATOM   4551  O   PRO A 603       9.323  24.830  -5.414  0.00  0.00           O  
ATOM   4552  CB  PRO A 603       7.519  26.382  -7.461  0.00  0.00           C  
ATOM   4553  CG  PRO A 603       6.877  27.695  -7.017  0.00  0.00           C  
ATOM   4554  CD  PRO A 603       5.613  27.236  -6.288  0.00  0.00           C  
ATOM   4555  N   THR A 604       8.126  26.187  -4.120  0.00  0.00           N  
ATOM   4556  CA  THR A 604       9.260  26.589  -3.262  0.00  0.00           C  
ATOM   4557  C   THR A 604       9.869  25.502  -2.366  0.00  0.00           C  
ATOM   4558  O   THR A 604      10.922  25.740  -1.786  0.00  0.00           O  
ATOM   4559  CB  THR A 604       8.880  27.800  -2.393  0.00  0.00           C  
ATOM   4560  CG2 THR A 604       8.632  29.054  -3.229  0.00  0.00           C  
ATOM   4561  OG1 THR A 604       7.687  27.555  -1.674  0.00  0.00           O  
ATOM   4562  N   GLY A 605       9.253  24.328  -2.206  0.00  0.00           N  
ATOM   4563  CA  GLY A 605       9.693  23.322  -1.232  0.00  0.00           C  
ATOM   4564  C   GLY A 605      11.021  22.635  -1.577  0.00  0.00           C  
ATOM   4565  O   GLY A 605      11.340  22.419  -2.749  0.00  0.00           O  
ATOM   4566  N   LEU A 606      11.775  22.238  -0.546  0.00  0.00           N  
ATOM   4567  CA  LEU A 606      13.137  21.686  -0.658  0.00  0.00           C  
ATOM   4568  C   LEU A 606      13.256  20.518  -1.652  0.00  0.00           C  
ATOM   4569  O   LEU A 606      14.213  20.469  -2.423  0.00  0.00           O  
ATOM   4570  CB  LEU A 606      13.622  21.223   0.730  0.00  0.00           C  
ATOM   4571  CG  LEU A 606      13.750  22.321   1.803  0.00  0.00           C  
ATOM   4572  CD1 LEU A 606      14.125  21.665   3.130  0.00  0.00           C  
ATOM   4573  CD2 LEU A 606      14.807  23.368   1.455  0.00  0.00           C  
ATOM   4574  N   LEU A 607      12.280  19.601  -1.693  0.00  0.00           N  
ATOM   4575  CA  LEU A 607      12.284  18.478  -2.644  0.00  0.00           C  
ATOM   4576  C   LEU A 607      12.157  18.938  -4.109  0.00  0.00           C  
ATOM   4577  O   LEU A 607      12.703  18.287  -4.997  0.00  0.00           O  
ATOM   4578  CB  LEU A 607      11.154  17.488  -2.292  0.00  0.00           C  
ATOM   4579  CG  LEU A 607      11.329  16.738  -0.956  0.00  0.00           C  
ATOM   4580  CD1 LEU A 607      10.037  15.989  -0.619  0.00  0.00           C  
ATOM   4581  CD2 LEU A 607      12.459  15.706  -0.991  0.00  0.00           C  
ATOM   4582  N   HIS A 608      11.469  20.054  -4.375  0.00  0.00           N  
ATOM   4583  CA  HIS A 608      11.331  20.598  -5.729  0.00  0.00           C  
ATOM   4584  C   HIS A 608      12.573  21.387  -6.155  0.00  0.00           C  
ATOM   4585  O   HIS A 608      13.064  21.204  -7.266  0.00  0.00           O  
ATOM   4586  CB  HIS A 608      10.061  21.453  -5.831  0.00  0.00           C  
ATOM   4587  CG  HIS A 608       9.575  21.607  -7.253  0.00  0.00           C  
ATOM   4588  CD2 HIS A 608       9.262  22.766  -7.915  0.00  0.00           C  
ATOM   4589  ND1 HIS A 608       9.371  20.572  -8.138  0.00  0.00           N  
ATOM   4590  CE1 HIS A 608       8.930  21.096  -9.292  0.00  0.00           C  
ATOM   4591  NE2 HIS A 608       8.796  22.422  -9.190  0.00  0.00           N  
ATOM   4592  N   LEU A 609      13.142  22.183  -5.244  0.00  0.00           N  
ATOM   4593  CA  LEU A 609      14.424  22.862  -5.456  0.00  0.00           C  
ATOM   4594  C   LEU A 609      15.552  21.850  -5.727  0.00  0.00           C  
ATOM   4595  O   LEU A 609      16.331  22.031  -6.665  0.00  0.00           O  
ATOM   4596  CB  LEU A 609      14.742  23.717  -4.217  0.00  0.00           C  
ATOM   4597  CG  LEU A 609      13.772  24.874  -3.924  0.00  0.00           C  
ATOM   4598  CD1 LEU A 609      14.177  25.513  -2.595  0.00  0.00           C  
ATOM   4599  CD2 LEU A 609      13.796  25.954  -5.005  0.00  0.00           C  
ATOM   4600  N   LEU A 610      15.588  20.747  -4.966  0.00  0.00           N  
ATOM   4601  CA  LEU A 610      16.485  19.613  -5.199  0.00  0.00           C  
ATOM   4602  C   LEU A 610      16.288  19.012  -6.593  0.00  0.00           C  
ATOM   4603  O   LEU A 610      17.279  18.727  -7.264  0.00  0.00           O  
ATOM   4604  CB  LEU A 610      16.271  18.564  -4.089  0.00  0.00           C  
ATOM   4605  CG  LEU A 610      17.048  17.247  -4.281  0.00  0.00           C  
ATOM   4606  CD1 LEU A 610      18.564  17.425  -4.261  0.00  0.00           C  
ATOM   4607  CD2 LEU A 610      16.675  16.263  -3.176  0.00  0.00           C  
ATOM   4608  N   ASP A 611      15.049  18.834  -7.052  0.00  0.00           N  
ATOM   4609  CA  ASP A 611      14.765  18.320  -8.395  0.00  0.00           C  
ATOM   4610  C   ASP A 611      15.251  19.248  -9.504  0.00  0.00           C  
ATOM   4611  O   ASP A 611      15.810  18.766 -10.490  0.00  0.00           O  
ATOM   4612  CB  ASP A 611      13.261  18.058  -8.575  0.00  0.00           C  
ATOM   4613  CG  ASP A 611      12.820  16.715  -8.016  0.00  0.00           C  
ATOM   4614  OD1 ASP A 611      13.708  15.892  -7.686  0.00  0.00           O  
ATOM   4615  OD2 ASP A 611      11.598  16.455  -8.039  0.00  0.00           O1-
ATOM   4616  N   GLU A 612      15.081  20.559  -9.365  0.00  0.00           N  
ATOM   4617  CA  GLU A 612      15.586  21.523 -10.343  0.00  0.00           C  
ATOM   4618  C   GLU A 612      17.117  21.471 -10.449  0.00  0.00           C  
ATOM   4619  O   GLU A 612      17.648  21.287 -11.547  0.00  0.00           O  
ATOM   4620  CB  GLU A 612      15.123  22.934  -9.981  0.00  0.00           C  
ATOM   4621  CG  GLU A 612      13.614  23.138 -10.190  0.00  0.00           C  
ATOM   4622  CD  GLU A 612      13.193  24.590  -9.927  0.00  0.00           C  
ATOM   4623  OE1 GLU A 612      12.056  24.929 -10.316  0.00  0.00           O  
ATOM   4624  OE2 GLU A 612      14.035  25.360  -9.400  0.00  0.00           O1-
ATOM   4625  N   GLU A 613      17.831  21.527  -9.321  0.00  0.00           N  
ATOM   4626  CA  GLU A 613      19.302  21.497  -9.298  0.00  0.00           C  
ATOM   4627  C   GLU A 613      19.867  20.131  -9.708  0.00  0.00           C  
ATOM   4628  O   GLU A 613      20.896  20.052 -10.385  0.00  0.00           O  
ATOM   4629  CB  GLU A 613      19.815  21.864  -7.897  0.00  0.00           C  
ATOM   4630  CG  GLU A 613      19.472  23.301  -7.482  0.00  0.00           C  
ATOM   4631  CD  GLU A 613      19.970  24.319  -8.509  0.00  0.00           C  
ATOM   4632  OE1 GLU A 613      19.085  24.917  -9.173  0.00  0.00           O  
ATOM   4633  OE2 GLU A 613      21.208  24.431  -8.664  0.00  0.00           O1-
ATOM   4634  N   SER A 614      19.177  19.040  -9.364  0.00  0.00           N  
ATOM   4635  CA  SER A 614      19.462  17.686  -9.869  0.00  0.00           C  
ATOM   4636  C   SER A 614      19.307  17.604 -11.392  0.00  0.00           C  
ATOM   4637  O   SER A 614      19.965  16.809 -12.064  0.00  0.00           O  
ATOM   4638  CB  SER A 614      18.488  16.678  -9.252  0.00  0.00           C  
ATOM   4639  OG  SER A 614      18.654  16.570  -7.853  0.00  0.00           O  
ATOM   4640  N   ASN A 615      18.434  18.434 -11.970  0.00  0.00           N  
ATOM   4641  CA  ASN A 615      18.205  18.494 -13.405  0.00  0.00           C  
ATOM   4642  C   ASN A 615      19.105  19.498 -14.145  0.00  0.00           C  
ATOM   4643  O   ASN A 615      19.217  19.373 -15.374  0.00  0.00           O  
ATOM   4644  CB  ASN A 615      16.707  18.715 -13.666  0.00  0.00           C  
ATOM   4645  CG  ASN A 615      15.962  17.398 -13.604  0.00  0.00           C  
ATOM   4646  ND2 ASN A 615      15.145  17.157 -12.615  0.00  0.00           N  
ATOM   4647  OD1 ASN A 615      16.141  16.561 -14.472  0.00  0.00           O  
ATOM   4648  N   PHE A 616      19.761  20.431 -13.451  0.00  0.00           N  
ATOM   4649  CA  PHE A 616      20.598  21.467 -14.056  0.00  0.00           C  
ATOM   4650  C   PHE A 616      22.050  20.982 -14.296  0.00  0.00           C  
ATOM   4651  O   PHE A 616      22.721  20.581 -13.344  0.00  0.00           O  
ATOM   4652  CB  PHE A 616      20.533  22.744 -13.211  0.00  0.00           C  
ATOM   4653  CG  PHE A 616      21.024  23.959 -13.972  0.00  0.00           C  
ATOM   4654  CD1 PHE A 616      22.294  24.505 -13.715  0.00  0.00           C  
ATOM   4655  CD2 PHE A 616      20.203  24.540 -14.958  0.00  0.00           C  
ATOM   4656  CE1 PHE A 616      22.751  25.612 -14.450  0.00  0.00           C  
ATOM   4657  CE2 PHE A 616      20.656  25.652 -15.690  0.00  0.00           C  
ATOM   4658  CZ  PHE A 616      21.933  26.184 -15.439  0.00  0.00           C  
ATOM   4659  N   PRO A 617      22.583  21.001 -15.542  0.00  0.00           N  
ATOM   4660  CA  PRO A 617      23.852  20.326 -15.868  0.00  0.00           C  
ATOM   4661  C   PRO A 617      25.122  20.889 -15.218  0.00  0.00           C  
ATOM   4662  O   PRO A 617      26.112  20.170 -15.145  0.00  0.00           O  
ATOM   4663  CB  PRO A 617      23.991  20.408 -17.393  0.00  0.00           C  
ATOM   4664  CG  PRO A 617      22.557  20.562 -17.880  0.00  0.00           C  
ATOM   4665  CD  PRO A 617      21.920  21.402 -16.778  0.00  0.00           C  
ATOM   4666  N   GLN A 618      25.117  22.160 -14.805  0.00  0.00           N  
ATOM   4667  CA  GLN A 618      26.270  22.842 -14.194  0.00  0.00           C  
ATOM   4668  C   GLN A 618      26.076  23.143 -12.700  0.00  0.00           C  
ATOM   4669  O   GLN A 618      26.954  23.739 -12.084  0.00  0.00           O  
ATOM   4670  CB  GLN A 618      26.596  24.122 -14.985  0.00  0.00           C  
ATOM   4671  CG  GLN A 618      27.198  23.819 -16.364  0.00  0.00           C  
ATOM   4672  CD  GLN A 618      27.535  25.098 -17.124  0.00  0.00           C  
ATOM   4673  NE2 GLN A 618      28.760  25.277 -17.567  0.00  0.00           N  
ATOM   4674  OE1 GLN A 618      26.697  25.949 -17.360  0.00  0.00           O  
ATOM   4675  N   ALA A 619      24.946  22.736 -12.114  0.00  0.00           N  
ATOM   4676  CA  ALA A 619      24.724  22.864 -10.680  0.00  0.00           C  
ATOM   4677  C   ALA A 619      25.655  21.921  -9.904  0.00  0.00           C  
ATOM   4678  O   ALA A 619      26.099  20.887 -10.420  0.00  0.00           O  
ATOM   4679  CB  ALA A 619      23.244  22.610 -10.371  0.00  0.00           C  
ATOM   4680  N   THR A 620      25.906  22.260  -8.646  0.00  0.00           N  
ATOM   4681  CA  THR A 620      26.698  21.463  -7.704  0.00  0.00           C  
ATOM   4682  C   THR A 620      25.893  21.245  -6.423  0.00  0.00           C  
ATOM   4683  O   THR A 620      24.819  21.818  -6.240  0.00  0.00           O  
ATOM   4684  CB  THR A 620      28.056  22.127  -7.402  0.00  0.00           C  
ATOM   4685  CG2 THR A 620      28.842  22.530  -8.651  0.00  0.00           C  
ATOM   4686  OG1 THR A 620      27.876  23.279  -6.617  0.00  0.00           O  
ATOM   4687  N   ASN A 621      26.398  20.428  -5.498  0.00  0.00           N  
ATOM   4688  CA  ASN A 621      25.786  20.338  -4.167  0.00  0.00           C  
ATOM   4689  C   ASN A 621      25.945  21.645  -3.358  0.00  0.00           C  
ATOM   4690  O   ASN A 621      25.180  21.863  -2.425  0.00  0.00           O  
ATOM   4691  CB  ASN A 621      26.315  19.084  -3.452  0.00  0.00           C  
ATOM   4692  CG  ASN A 621      25.792  17.813  -4.107  0.00  0.00           C  
ATOM   4693  ND2 ASN A 621      26.650  16.861  -4.384  0.00  0.00           N  
ATOM   4694  OD1 ASN A 621      24.622  17.687  -4.439  0.00  0.00           O  
ATOM   4695  N   GLN A 622      26.856  22.545  -3.758  0.00  0.00           N  
ATOM   4696  CA  GLN A 622      26.940  23.892  -3.192  0.00  0.00           C  
ATOM   4697  C   GLN A 622      25.840  24.807  -3.753  0.00  0.00           C  
ATOM   4698  O   GLN A 622      25.109  25.386  -2.960  0.00  0.00           O  
ATOM   4699  CB  GLN A 622      28.354  24.467  -3.390  0.00  0.00           C  
ATOM   4700  CG  GLN A 622      28.592  25.732  -2.549  0.00  0.00           C  
ATOM   4701  CD  GLN A 622      28.451  25.492  -1.049  0.00  0.00           C  
ATOM   4702  NE2 GLN A 622      27.797  26.372  -0.326  0.00  0.00           N  
ATOM   4703  OE1 GLN A 622      28.905  24.489  -0.514  0.00  0.00           O  
ATOM   4704  N   THR A 623      25.608  24.847  -5.078  0.00  0.00           N  
ATOM   4705  CA  THR A 623      24.522  25.688  -5.641  0.00  0.00           C  
ATOM   4706  C   THR A 623      23.143  25.280  -5.122  0.00  0.00           C  
ATOM   4707  O   THR A 623      22.272  26.127  -4.954  0.00  0.00           O  
ATOM   4708  CB  THR A 623      24.474  25.728  -7.182  0.00  0.00           C  
ATOM   4709  CG2 THR A 623      25.811  26.135  -7.801  0.00  0.00           C  
ATOM   4710  OG1 THR A 623      24.107  24.493  -7.767  0.00  0.00           O  
ATOM   4711  N   LEU A 624      22.957  23.995  -4.799  0.00  0.00           N  
ATOM   4712  CA  LEU A 624      21.779  23.499  -4.087  0.00  0.00           C  
ATOM   4713  C   LEU A 624      21.627  24.119  -2.689  0.00  0.00           C  
ATOM   4714  O   LEU A 624      20.538  24.578  -2.350  0.00  0.00           O  
ATOM   4715  CB  LEU A 624      21.869  21.966  -4.024  0.00  0.00           C  
ATOM   4716  CG  LEU A 624      20.737  21.304  -3.222  0.00  0.00           C  
ATOM   4717  CD1 LEU A 624      19.375  21.539  -3.873  0.00  0.00           C  
ATOM   4718  CD2 LEU A 624      20.974  19.798  -3.150  0.00  0.00           C  
ATOM   4719  N   LEU A 625      22.697  24.146  -1.889  0.00  0.00           N  
ATOM   4720  CA  LEU A 625      22.692  24.749  -0.555  0.00  0.00           C  
ATOM   4721  C   LEU A 625      22.475  26.267  -0.625  0.00  0.00           C  
ATOM   4722  O   LEU A 625      21.664  26.804   0.124  0.00  0.00           O  
ATOM   4723  CB  LEU A 625      24.008  24.386   0.156  0.00  0.00           C  
ATOM   4724  CG  LEU A 625      24.163  24.971   1.573  0.00  0.00           C  
ATOM   4725  CD1 LEU A 625      23.005  24.619   2.509  0.00  0.00           C  
ATOM   4726  CD2 LEU A 625      25.446  24.426   2.196  0.00  0.00           C  
ATOM   4727  N   ASP A 626      23.133  26.946  -1.561  0.00  0.00           N  
ATOM   4728  CA  ASP A 626      22.997  28.392  -1.756  0.00  0.00           C  
ATOM   4729  C   ASP A 626      21.562  28.760  -2.193  0.00  0.00           C  
ATOM   4730  O   ASP A 626      20.997  29.751  -1.732  0.00  0.00           O  
ATOM   4731  CB  ASP A 626      24.040  28.875  -2.779  0.00  0.00           C  
ATOM   4732  CG  ASP A 626      25.495  28.470  -2.471  0.00  0.00           C  
ATOM   4733  OD1 ASP A 626      25.866  28.316  -1.279  0.00  0.00           O  
ATOM   4734  OD2 ASP A 626      26.241  28.286  -3.458  0.00  0.00           O1-
ATOM   4735  N   LYS A 627      20.917  27.911  -3.008  0.00  0.00           N  
ATOM   4736  CA  LYS A 627      19.505  28.045  -3.405  0.00  0.00           C  
ATOM   4737  C   LYS A 627      18.530  27.709  -2.271  0.00  0.00           C  
ATOM   4738  O   LYS A 627      17.483  28.345  -2.175  0.00  0.00           O  
ATOM   4739  CB  LYS A 627      19.275  27.171  -4.643  0.00  0.00           C  
ATOM   4740  CG  LYS A 627      17.928  27.414  -5.338  0.00  0.00           C  
ATOM   4741  CD  LYS A 627      17.841  26.454  -6.529  0.00  0.00           C  
ATOM   4742  CE  LYS A 627      16.633  26.719  -7.426  0.00  0.00           C  
ATOM   4743  NZ  LYS A 627      16.538  25.664  -8.457  0.00  0.00           N1+
ATOM   4744  N   PHE A 628      18.856  26.748  -1.401  0.00  0.00           N  
ATOM   4745  CA  PHE A 628      18.089  26.495  -0.174  0.00  0.00           C  
ATOM   4746  C   PHE A 628      18.140  27.703   0.768  0.00  0.00           C  
ATOM   4747  O   PHE A 628      17.089  28.091   1.274  0.00  0.00           O  
ATOM   4748  CB  PHE A 628      18.598  25.239   0.557  0.00  0.00           C  
ATOM   4749  CG  PHE A 628      18.242  23.867   0.004  0.00  0.00           C  
ATOM   4750  CD1 PHE A 628      17.449  23.686  -1.149  0.00  0.00           C  
ATOM   4751  CD2 PHE A 628      18.686  22.736   0.717  0.00  0.00           C  
ATOM   4752  CE1 PHE A 628      17.092  22.388  -1.560  0.00  0.00           C  
ATOM   4753  CE2 PHE A 628      18.329  21.442   0.301  0.00  0.00           C  
ATOM   4754  CZ  PHE A 628      17.523  21.268  -0.832  0.00  0.00           C  
ATOM   4755  N   LYS A 629      19.320  28.319   0.949  0.00  0.00           N  
ATOM   4756  CA  LYS A 629      19.488  29.575   1.698  0.00  0.00           C  
ATOM   4757  C   LYS A 629      18.626  30.679   1.090  0.00  0.00           C  
ATOM   4758  O   LYS A 629      17.643  31.085   1.698  0.00  0.00           O  
ATOM   4759  CB  LYS A 629      20.974  29.983   1.773  0.00  0.00           C  
ATOM   4760  CG  LYS A 629      21.784  29.078   2.713  0.00  0.00           C  
ATOM   4761  CD  LYS A 629      23.265  29.476   2.755  0.00  0.00           C  
ATOM   4762  CE  LYS A 629      24.002  28.597   3.774  0.00  0.00           C  
ATOM   4763  NZ  LYS A 629      25.380  29.086   4.037  0.00  0.00           N1+
ATOM   4764  N   HIS A 630      18.902  31.060  -0.156  0.00  0.00           N  
ATOM   4765  CA  HIS A 630      18.243  32.187  -0.825  0.00  0.00           C  
ATOM   4766  C   HIS A 630      16.706  32.081  -0.899  0.00  0.00           C  
ATOM   4767  O   HIS A 630      16.027  33.101  -0.965  0.00  0.00           O  
ATOM   4768  CB  HIS A 630      18.851  32.312  -2.230  0.00  0.00           C  
ATOM   4769  CG  HIS A 630      18.409  33.546  -2.976  0.00  0.00           C  
ATOM   4770  CD2 HIS A 630      17.773  33.590  -4.187  0.00  0.00           C  
ATOM   4771  ND1 HIS A 630      18.564  34.846  -2.553  0.00  0.00           N  
ATOM   4772  CE1 HIS A 630      18.032  35.651  -3.487  0.00  0.00           C  
ATOM   4773  NE2 HIS A 630      17.552  34.932  -4.517  0.00  0.00           N  
ATOM   4774  N   GLN A 631      16.140  30.868  -0.882  0.00  0.00           N  
ATOM   4775  CA  GLN A 631      14.690  30.665  -0.945  0.00  0.00           C  
ATOM   4776  C   GLN A 631      13.995  30.560   0.430  0.00  0.00           C  
ATOM   4777  O   GLN A 631      12.771  30.706   0.473  0.00  0.00           O  
ATOM   4778  CB  GLN A 631      14.415  29.447  -1.848  0.00  0.00           C  
ATOM   4779  CG  GLN A 631      12.941  29.213  -2.220  0.00  0.00           C  
ATOM   4780  CD  GLN A 631      12.293  30.405  -2.913  0.00  0.00           C  
ATOM   4781  NE2 GLN A 631      11.737  31.338  -2.173  0.00  0.00           N  
ATOM   4782  OE1 GLN A 631      12.252  30.491  -4.129  0.00  0.00           O  
ATOM   4783  N   HIS A 632      14.723  30.292   1.525  0.00  0.00           N  
ATOM   4784  CA  HIS A 632      14.145  29.994   2.852  0.00  0.00           C  
ATOM   4785  C   HIS A 632      14.888  30.621   4.047  0.00  0.00           C  
ATOM   4786  O   HIS A 632      14.638  30.214   5.175  0.00  0.00           O  
ATOM   4787  CB  HIS A 632      14.012  28.471   3.051  0.00  0.00           C  
ATOM   4788  CG  HIS A 632      13.052  27.782   2.126  0.00  0.00           C  
ATOM   4789  CD2 HIS A 632      13.405  27.134   0.981  0.00  0.00           C  
ATOM   4790  ND1 HIS A 632      11.670  27.659   2.325  0.00  0.00           N  
ATOM   4791  CE1 HIS A 632      11.226  26.965   1.269  0.00  0.00           C  
ATOM   4792  NE2 HIS A 632      12.240  26.631   0.455  0.00  0.00           N  
ATOM   4793  N   GLU A 633      15.770  31.601   3.851  0.00  0.00           N  
ATOM   4794  CA  GLU A 633      16.523  32.260   4.939  0.00  0.00           C  
ATOM   4795  C   GLU A 633      15.619  32.869   6.035  0.00  0.00           C  
ATOM   4796  O   GLU A 633      15.951  32.812   7.215  0.00  0.00           O  
ATOM   4797  CB  GLU A 633      17.456  33.297   4.288  0.00  0.00           C  
ATOM   4798  CG  GLU A 633      18.505  33.912   5.227  0.00  0.00           C  
ATOM   4799  CD  GLU A 633      19.709  34.498   4.459  0.00  0.00           C  
ATOM   4800  OE1 GLU A 633      20.792  34.589   5.081  0.00  0.00           O  
ATOM   4801  OE2 GLU A 633      19.583  34.778   3.243  0.00  0.00           O1-
ATOM   4802  N   GLU A 634      14.426  33.347   5.667  0.00  0.00           N  
ATOM   4803  CA  GLU A 634      13.400  33.862   6.594  0.00  0.00           C  
ATOM   4804  C   GLU A 634      12.529  32.764   7.252  0.00  0.00           C  
ATOM   4805  O   GLU A 634      11.696  33.047   8.117  0.00  0.00           O  
ATOM   4806  CB  GLU A 634      12.478  34.828   5.828  0.00  0.00           C  
ATOM   4807  CG  GLU A 634      13.199  36.033   5.198  0.00  0.00           C  
ATOM   4808  CD  GLU A 634      12.238  36.974   4.448  0.00  0.00           C  
ATOM   4809  OE1 GLU A 634      12.673  38.102   4.127  0.00  0.00           O  
ATOM   4810  OE2 GLU A 634      11.087  36.558   4.171  0.00  0.00           O1-
ATOM   4811  N   ASN A 635      12.649  31.501   6.831  0.00  0.00           N  
ATOM   4812  CA  ASN A 635      11.733  30.434   7.237  0.00  0.00           C  
ATOM   4813  C   ASN A 635      12.170  29.802   8.563  0.00  0.00           C  
ATOM   4814  O   ASN A 635      13.107  29.011   8.612  0.00  0.00           O  
ATOM   4815  CB  ASN A 635      11.609  29.414   6.096  0.00  0.00           C  
ATOM   4816  CG  ASN A 635      10.566  28.337   6.333  0.00  0.00           C  
ATOM   4817  ND2 ASN A 635      10.144  27.684   5.276  0.00  0.00           N  
ATOM   4818  OD1 ASN A 635      10.112  28.049   7.431  0.00  0.00           O  
ATOM   4819  N   SER A 636      11.417  30.073   9.630  0.00  0.00           N  
ATOM   4820  CA  SER A 636      11.740  29.652  11.000  0.00  0.00           C  
ATOM   4821  C   SER A 636      11.987  28.148  11.202  0.00  0.00           C  
ATOM   4822  O   SER A 636      12.595  27.790  12.213  0.00  0.00           O  
ATOM   4823  CB  SER A 636      10.631  30.119  11.948  0.00  0.00           C  
ATOM   4824  OG  SER A 636       9.395  29.503  11.628  0.00  0.00           O  
ATOM   4825  N   TYR A 637      11.560  27.272  10.283  0.00  0.00           N  
ATOM   4826  CA  TYR A 637      11.765  25.818  10.347  0.00  0.00           C  
ATOM   4827  C   TYR A 637      13.100  25.321   9.766  0.00  0.00           C  
ATOM   4828  O   TYR A 637      13.458  24.170  10.031  0.00  0.00           O  
ATOM   4829  CB  TYR A 637      10.582  25.096   9.687  0.00  0.00           C  
ATOM   4830  CG  TYR A 637       9.333  25.096  10.542  0.00  0.00           C  
ATOM   4831  CD1 TYR A 637       9.055  23.998  11.381  0.00  0.00           C  
ATOM   4832  CD2 TYR A 637       8.472  26.208  10.527  0.00  0.00           C  
ATOM   4833  CE1 TYR A 637       7.905  24.000  12.194  0.00  0.00           C  
ATOM   4834  CE2 TYR A 637       7.332  26.221  11.352  0.00  0.00           C  
ATOM   4835  CZ  TYR A 637       7.040  25.116  12.177  0.00  0.00           C  
ATOM   4836  OH  TYR A 637       5.904  25.132  12.920  0.00  0.00           O  
ATOM   4837  N   ILE A 638      13.843  26.147   9.021  0.00  0.00           N  
ATOM   4838  CA  ILE A 638      15.197  25.829   8.545  0.00  0.00           C  
ATOM   4839  C   ILE A 638      16.223  26.743   9.223  0.00  0.00           C  
ATOM   4840  O   ILE A 638      15.950  27.897   9.536  0.00  0.00           O  
ATOM   4841  CB  ILE A 638      15.272  25.830   6.997  0.00  0.00           C  
ATOM   4842  CG1 ILE A 638      16.494  25.039   6.478  0.00  0.00           C  
ATOM   4843  CG2 ILE A 638      15.257  27.250   6.416  0.00  0.00           C  
ATOM   4844  CD1 ILE A 638      16.429  24.698   4.983  0.00  0.00           C  
ATOM   4845  N   GLU A 639      17.412  26.215   9.479  0.00  0.00           N  
ATOM   4846  CA  GLU A 639      18.565  26.964   9.977  0.00  0.00           C  
ATOM   4847  C   GLU A 639      19.806  26.525   9.194  0.00  0.00           C  
ATOM   4848  O   GLU A 639      19.917  25.372   8.769  0.00  0.00           O  
ATOM   4849  CB  GLU A 639      18.759  26.730  11.486  0.00  0.00           C  
ATOM   4850  CG  GLU A 639      17.668  27.357  12.374  0.00  0.00           C  
ATOM   4851  CD  GLU A 639      17.822  26.990  13.857  0.00  0.00           C  
ATOM   4852  OE1 GLU A 639      17.063  27.519  14.710  0.00  0.00           O  
ATOM   4853  OE2 GLU A 639      18.600  26.075  14.206  0.00  0.00           O1-
ATOM   4854  N   PHE A 640      20.767  27.427   9.015  0.00  0.00           N  
ATOM   4855  CA  PHE A 640      22.032  27.125   8.348  0.00  0.00           C  
ATOM   4856  C   PHE A 640      23.190  27.324   9.334  0.00  0.00           C  
ATOM   4857  O   PHE A 640      23.180  28.316  10.065  0.00  0.00           O  
ATOM   4858  CB  PHE A 640      22.165  27.977   7.081  0.00  0.00           C  
ATOM   4859  CG  PHE A 640      21.061  27.709   6.073  0.00  0.00           C  
ATOM   4860  CD1 PHE A 640      21.138  26.588   5.222  0.00  0.00           C  
ATOM   4861  CD2 PHE A 640      19.931  28.549   6.018  0.00  0.00           C  
ATOM   4862  CE1 PHE A 640      20.098  26.322   4.310  0.00  0.00           C  
ATOM   4863  CE2 PHE A 640      18.886  28.273   5.119  0.00  0.00           C  
ATOM   4864  CZ  PHE A 640      18.973  27.163   4.263  0.00  0.00           C  
ATOM   4865  N   PRO A 641      24.182  26.414   9.389  0.00  0.00           N  
ATOM   4866  CA  PRO A 641      25.361  26.608  10.227  0.00  0.00           C  
ATOM   4867  C   PRO A 641      26.082  27.925   9.902  0.00  0.00           C  
ATOM   4868  O   PRO A 641      26.242  28.281   8.734  0.00  0.00           O  
ATOM   4869  CB  PRO A 641      26.253  25.383   9.983  0.00  0.00           C  
ATOM   4870  CG  PRO A 641      25.261  24.308   9.546  0.00  0.00           C  
ATOM   4871  CD  PRO A 641      24.237  25.109   8.745  0.00  0.00           C  
ATOM   4872  N   ALA A 642      26.521  28.638  10.944  0.00  0.00           N  
ATOM   4873  CA  ALA A 642      27.293  29.877  10.805  0.00  0.00           C  
ATOM   4874  C   ALA A 642      28.739  29.614  10.340  0.00  0.00           C  
ATOM   4875  O   ALA A 642      29.331  30.421   9.628  0.00  0.00           O  
ATOM   4876  CB  ALA A 642      27.257  30.615  12.148  0.00  0.00           C  
ATOM   4877  N   VAL A 643      29.296  28.455  10.706  0.00  0.00           N  
ATOM   4878  CA  VAL A 643      30.503  27.907  10.075  0.00  0.00           C  
ATOM   4879  C   VAL A 643      30.138  27.464   8.655  0.00  0.00           C  
ATOM   4880  O   VAL A 643      29.066  26.903   8.448  0.00  0.00           O  
ATOM   4881  CB  VAL A 643      31.078  26.734  10.897  0.00  0.00           C  
ATOM   4882  CG1 VAL A 643      32.384  26.196  10.295  0.00  0.00           C  
ATOM   4883  CG2 VAL A 643      31.381  27.156  12.342  0.00  0.00           C  
ATOM   4884  N   MET A 644      31.032  27.676   7.684  0.00  0.00           N  
ATOM   4885  CA  MET A 644      30.854  27.337   6.258  0.00  0.00           C  
ATOM   4886  C   MET A 644      30.883  25.817   5.971  0.00  0.00           C  
ATOM   4887  O   MET A 644      31.599  25.333   5.096  0.00  0.00           O  
ATOM   4888  CB  MET A 644      31.873  28.140   5.422  0.00  0.00           C  
ATOM   4889  CG  MET A 644      31.438  29.601   5.237  0.00  0.00           C  
ATOM   4890  SD  MET A 644      30.238  29.844   3.894  0.00  0.00           S  
ATOM   4891  CE  MET A 644      31.364  29.876   2.470  0.00  0.00           C  
ATOM   4892  N   GLU A 645      30.098  25.043   6.717  0.00  0.00           N  
ATOM   4893  CA  GLU A 645      29.854  23.624   6.480  0.00  0.00           C  
ATOM   4894  C   GLU A 645      28.827  23.424   5.345  0.00  0.00           C  
ATOM   4895  O   GLU A 645      27.829  24.149   5.281  0.00  0.00           O  
ATOM   4896  CB  GLU A 645      29.310  22.951   7.747  0.00  0.00           C  
ATOM   4897  CG  GLU A 645      30.235  22.997   8.972  0.00  0.00           C  
ATOM   4898  CD  GLU A 645      29.599  22.189  10.112  0.00  0.00           C  
ATOM   4899  OE1 GLU A 645      30.214  21.238  10.637  0.00  0.00           O  
ATOM   4900  OE2 GLU A 645      28.401  22.390  10.410  0.00  0.00           O1-
ATOM   4901  N   PRO A 646      28.985  22.402   4.482  0.00  0.00           N  
ATOM   4902  CA  PRO A 646      28.011  22.067   3.443  0.00  0.00           C  
ATOM   4903  C   PRO A 646      26.812  21.297   4.032  0.00  0.00           C  
ATOM   4904  O   PRO A 646      26.592  20.121   3.725  0.00  0.00           O  
ATOM   4905  CB  PRO A 646      28.817  21.294   2.394  0.00  0.00           C  
ATOM   4906  CG  PRO A 646      29.846  20.551   3.246  0.00  0.00           C  
ATOM   4907  CD  PRO A 646      30.158  21.549   4.363  0.00  0.00           C  
ATOM   4908  N   ALA A 647      26.046  21.948   4.911  0.00  0.00           N  
ATOM   4909  CA  ALA A 647      24.923  21.369   5.648  0.00  0.00           C  
ATOM   4910  C   ALA A 647      23.762  22.364   5.853  0.00  0.00           C  
ATOM   4911  O   ALA A 647      23.940  23.580   5.783  0.00  0.00           O  
ATOM   4912  CB  ALA A 647      25.451  20.834   6.989  0.00  0.00           C  
ATOM   4913  N   PHE A 648      22.573  21.836   6.144  0.00  0.00           N  
ATOM   4914  CA  PHE A 648      21.401  22.593   6.604  0.00  0.00           C  
ATOM   4915  C   PHE A 648      20.719  21.853   7.761  0.00  0.00           C  
ATOM   4916  O   PHE A 648      20.847  20.636   7.893  0.00  0.00           O  
ATOM   4917  CB  PHE A 648      20.431  22.862   5.441  0.00  0.00           C  
ATOM   4918  CG  PHE A 648      19.840  21.620   4.793  0.00  0.00           C  
ATOM   4919  CD1 PHE A 648      20.481  21.036   3.688  0.00  0.00           C  
ATOM   4920  CD2 PHE A 648      18.667  21.034   5.303  0.00  0.00           C  
ATOM   4921  CE1 PHE A 648      19.976  19.855   3.111  0.00  0.00           C  
ATOM   4922  CE2 PHE A 648      18.157  19.857   4.724  0.00  0.00           C  
ATOM   4923  CZ  PHE A 648      18.811  19.266   3.630  0.00  0.00           C  
ATOM   4924  N   ILE A 649      20.000  22.578   8.612  0.00  0.00           N  
ATOM   4925  CA  ILE A 649      19.324  22.053   9.803  0.00  0.00           C  
ATOM   4926  C   ILE A 649      17.818  22.266   9.640  0.00  0.00           C  
ATOM   4927  O   ILE A 649      17.394  23.360   9.282  0.00  0.00           O  
ATOM   4928  CB  ILE A 649      19.879  22.731  11.078  0.00  0.00           C  
ATOM   4929  CG1 ILE A 649      21.394  22.460  11.251  0.00  0.00           C  
ATOM   4930  CG2 ILE A 649      19.107  22.268  12.331  0.00  0.00           C  
ATOM   4931  CD1 ILE A 649      22.068  23.333  12.318  0.00  0.00           C  
ATOM   4932  N   ILE A 650      17.000  21.248   9.921  0.00  0.00           N  
ATOM   4933  CA  ILE A 650      15.531  21.377   9.941  0.00  0.00           C  
ATOM   4934  C   ILE A 650      15.007  21.114  11.351  0.00  0.00           C  
ATOM   4935  O   ILE A 650      15.405  20.145  12.002  0.00  0.00           O  
ATOM   4936  CB  ILE A 650      14.849  20.479   8.881  0.00  0.00           C  
ATOM   4937  CG1 ILE A 650      15.318  20.893   7.468  0.00  0.00           C  
ATOM   4938  CG2 ILE A 650      13.311  20.550   8.983  0.00  0.00           C
[truncated: 104,977 more chars]
