# Supplementary material for: An allosteric inhibitor of RhoGAP class-IX myosins suppresses the metastatic features of cancer cells
Source: Nat Commun. 2024 Nov 16;15:9947. doi: 10.1038/s41467-024-54181-6 (PMC11569205; doi:10.1038/s41467-024-54181-6)
Supplement: Supplementary file 9 — Supplementary Data 1 [file 41467_2024_54181_MOESM9_ESM.zip › Homology Data/Homologymodel3_RnMyo9B_model.pdb]

ATOM      1  N   VAL A  52      -6.489 -15.651  37.821  1.00 24.54           N  
ATOM      2  CA  VAL A  52      -5.745 -16.565  38.718  1.00 24.54           C  
ATOM      3  C   VAL A  52      -4.302 -16.190  38.749  1.00 24.54           C  
ATOM      4  O   VAL A  52      -3.598 -16.286  37.744  1.00 24.54           O  
ATOM      5  CB  VAL A  52      -5.859 -17.978  38.225  1.00 24.54           C  
ATOM      6  CG1 VAL A  52      -4.999 -18.882  39.122  1.00 24.54           C  
ATOM      7  CG2 VAL A  52      -7.347 -18.365  38.186  1.00 24.54           C  
ATOM      8  N   ALA A  53      -3.833 -15.729  39.923  1.00 36.99           N  
ATOM      9  CA  ALA A  53      -2.468 -15.330  40.078  1.00 36.99           C  
ATOM     10  C   ALA A  53      -1.600 -16.528  39.879  1.00 36.99           C  
ATOM     11  O   ALA A  53      -0.565 -16.454  39.218  1.00 36.99           O  
ATOM     12  CB  ALA A  53      -2.169 -14.766  41.477  1.00 36.99           C  
ATOM     13  N   SER A  54      -2.038 -17.681  40.423  1.00170.41           N  
ATOM     14  CA  SER A  54      -1.259 -18.883  40.389  1.00170.41           C  
ATOM     15  C   SER A  54      -1.027 -19.268  38.973  1.00170.41           C  
ATOM     16  O   SER A  54      -1.698 -18.779  38.066  1.00170.41           O  
ATOM     17  CB  SER A  54      -1.932 -20.072  41.093  1.00170.41           C  
ATOM     18  OG  SER A  54      -1.099 -21.220  41.015  1.00170.41           O  
ATOM     19  N   LEU A  55      -0.013 -20.130  38.755  1.00336.99           N  
ATOM     20  CA  LEU A  55       0.319 -20.524  37.422  1.00336.99           C  
ATOM     21  C   LEU A  55       1.046 -21.826  37.344  1.00336.99           C  
ATOM     22  O   LEU A  55       1.735 -22.254  38.269  1.00336.99           O  
ATOM     23  CB  LEU A  55       1.158 -19.460  36.685  1.00336.99           C  
ATOM     24  CG  LEU A  55       1.996 -19.988  35.503  1.00336.99           C  
ATOM     25  CD1 LEU A  55       2.348 -18.857  34.547  1.00336.99           C  
ATOM     26  CD2 LEU A  55       3.329 -20.596  35.997  1.00336.99           C  
ATOM     27  N   HIS A  56       0.860 -22.487  36.184  1.00284.22           N  
ATOM     28  CA  HIS A  56       1.665 -23.585  35.737  1.00284.22           C  
ATOM     29  C   HIS A  56       2.321 -22.950  34.563  1.00284.22           C  
ATOM     30  O   HIS A  56       1.640 -22.287  33.783  1.00284.22           O  
ATOM     31  CB  HIS A  56       0.905 -24.809  35.194  1.00284.22           C  
ATOM     32  CG  HIS A  56       1.853 -25.868  34.703  1.00284.22           C  
ATOM     33  CD2 HIS A  56       2.307 -26.121  33.444  1.00284.22           C  
ATOM     34  ND1 HIS A  56       2.487 -26.779  35.519  1.00284.22           N  
ATOM     35  CE1 HIS A  56       3.290 -27.529  34.720  1.00284.22           C  
ATOM     36  NE2 HIS A  56       3.213 -27.166  33.453  1.00284.22           N  
ATOM     37  N   LEU A  57       3.648 -23.091  34.397  1.00211.23           N  
ATOM     38  CA  LEU A  57       4.208 -22.296  33.347  1.00211.23           C  
ATOM     39  C   LEU A  57       4.013 -23.015  32.054  1.00211.23           C  
ATOM     40  O   LEU A  57       4.920 -23.661  31.534  1.00211.23           O  
ATOM     41  CB  LEU A  57       5.708 -21.988  33.540  1.00211.23           C  
ATOM     42  CG  LEU A  57       6.287 -20.868  32.641  1.00211.23           C  
ATOM     43  CD1 LEU A  57       7.780 -20.661  32.934  1.00211.23           C  
ATOM     44  CD2 LEU A  57       6.025 -21.082  31.141  1.00211.23           C  
ATOM     45  N   ASP A  58       2.789 -22.896  31.513  1.00171.31           N  
ATOM     46  CA  ASP A  58       2.454 -23.406  30.223  1.00171.31           C  
ATOM     47  C   ASP A  58       1.301 -22.561  29.797  1.00171.31           C  
ATOM     48  O   ASP A  58       0.594 -22.864  28.838  1.00171.31           O  
ATOM     49  CB  ASP A  58       1.983 -24.867  30.232  1.00171.31           C  
ATOM     50  CG  ASP A  58       2.021 -25.344  28.788  1.00171.31           C  
ATOM     51  OD1 ASP A  58       2.341 -24.505  27.903  1.00171.31           O  
ATOM     52  OD2 ASP A  58       1.744 -26.549  28.548  1.00171.31           O1-
ATOM     53  N   GLY A  59       1.126 -21.439  30.521  1.00 74.48           N  
ATOM     54  CA  GLY A  59       0.091 -20.480  30.274  1.00 74.48           C  
ATOM     55  C   GLY A  59      -0.824 -20.426  31.459  1.00 74.48           C  
ATOM     56  O   GLY A  59      -1.847 -21.109  31.517  1.00 74.48           O  
ATOM     57  N   SER A  60      -0.451 -19.577  32.437  1.00185.61           N  
ATOM     58  CA  SER A  60      -1.203 -19.260  33.616  1.00185.61           C  
ATOM     59  C   SER A  60      -0.607 -17.949  33.953  1.00185.61           C  
ATOM     60  O   SER A  60      -0.959 -17.281  34.927  1.00185.61           O  
ATOM     61  CB  SER A  60      -0.950 -20.238  34.767  1.00185.61           C  
ATOM     62  OG  SER A  60      -1.883 -19.986  35.804  1.00185.61           O  
ATOM     63  N   LYS A  61       0.333 -17.539  33.079  1.00222.97           N  
ATOM     64  CA  LYS A  61       0.964 -16.295  33.334  1.00222.97           C  
ATOM     65  C   LYS A  61       0.086 -15.233  32.800  1.00222.97           C  
ATOM     66  O   LYS A  61       0.597 -14.232  32.300  1.00222.97           O  
ATOM     67  CB  LYS A  61       2.283 -15.961  32.589  1.00222.97           C  
ATOM     68  CG  LYS A  61       3.553 -16.746  32.918  1.00222.97           C  
ATOM     69  CD  LYS A  61       3.736 -18.008  32.082  1.00222.97           C  
ATOM     70  CE  LYS A  61       2.451 -18.518  31.438  1.00222.97           C  
ATOM     71  NZ  LYS A  61       2.789 -19.236  30.190  1.00222.97           N1+
ATOM     72  N   HIS A  62      -1.247 -15.395  32.834  1.00 96.30           N  
ATOM     73  CA  HIS A  62      -1.937 -14.225  32.406  1.00 96.30           C  
ATOM     74  C   HIS A  62      -1.662 -13.226  33.477  1.00 96.30           C  
ATOM     75  O   HIS A  62      -1.200 -12.115  33.232  1.00 96.30           O  
ATOM     76  CB  HIS A  62      -3.460 -14.384  32.280  1.00 96.30           C  
ATOM     77  CG  HIS A  62      -4.079 -13.146  31.701  1.00 96.30           C  
ATOM     78  CD2 HIS A  62      -4.819 -12.169  32.293  1.00 96.30           C  
ATOM     79  ND1 HIS A  62      -3.954 -12.774  30.381  1.00 96.30           N  
ATOM     80  CE1 HIS A  62      -4.619 -11.600  30.240  1.00 96.30           C  
ATOM     81  NE2 HIS A  62      -5.159 -11.192  31.374  1.00 96.30           N  
ATOM     82  N   TYR A  63      -1.880 -13.664  34.724  1.00146.67           N  
ATOM     83  CA  TYR A  63      -1.683 -12.856  35.884  1.00146.67           C  
ATOM     84  C   TYR A  63      -0.229 -12.561  36.032  1.00146.67           C  
ATOM     85  O   TYR A  63       0.151 -11.443  36.377  1.00146.67           O  
ATOM     86  CB  TYR A  63      -2.148 -13.578  37.158  1.00146.67           C  
ATOM     87  CG  TYR A  63      -1.910 -12.676  38.315  1.00146.67           C  
ATOM     88  CD1 TYR A  63      -2.810 -11.680  38.618  1.00146.67           C  
ATOM     89  CD2 TYR A  63      -0.791 -12.833  39.099  1.00146.67           C  
ATOM     90  CE1 TYR A  63      -2.595 -10.850  39.690  1.00146.67           C  
ATOM     91  CE2 TYR A  63      -0.570 -12.004  40.173  1.00146.67           C  
ATOM     92  CZ  TYR A  63      -1.472 -11.012  40.466  1.00146.67           C  
ATOM     93  OH  TYR A  63      -1.249 -10.162  41.567  1.00146.67           O  
ATOM     94  N   VAL A  64       0.632 -13.565  35.783  1.00 56.28           N  
ATOM     95  CA  VAL A  64       2.022 -13.337  36.047  1.00 56.28           C  
ATOM     96  C   VAL A  64       2.533 -12.177  35.237  1.00 56.28           C  
ATOM     97  O   VAL A  64       2.961 -11.173  35.802  1.00 56.28           O  
ATOM     98  CB  VAL A  64       2.870 -14.525  35.699  1.00 56.28           C  
ATOM     99  CG1 VAL A  64       4.347 -14.160  35.931  1.00 56.28           C  
ATOM    100  CG2 VAL A  64       2.385 -15.733  36.517  1.00 56.28           C  
ATOM    101  N   LEU A  65       2.518 -12.302  33.893  1.00133.86           N  
ATOM    102  CA  LEU A  65       3.022 -11.300  32.985  1.00133.86           C  
ATOM    103  C   LEU A  65       2.117 -10.130  32.698  1.00133.86           C  
ATOM    104  O   LEU A  65       2.600  -9.019  32.500  1.00133.86           O  
ATOM    105  CB  LEU A  65       3.421 -11.883  31.618  1.00133.86           C  
ATOM    106  CG  LEU A  65       4.671 -12.778  31.675  1.00133.86           C  
ATOM    107  CD1 LEU A  65       5.929 -11.955  32.003  1.00133.86           C  
ATOM    108  CD2 LEU A  65       4.470 -13.957  32.638  1.00133.86           C  
ATOM    109  N   VAL A  66       0.805 -10.373  32.534  1.00 94.17           N  
ATOM    110  CA  VAL A  66      -0.170  -9.392  32.110  1.00 94.17           C  
ATOM    111  C   VAL A  66      -0.676  -8.443  33.164  1.00 94.17           C  
ATOM    112  O   VAL A  66      -1.099  -7.336  32.833  1.00 94.17           O  
ATOM    113  CB  VAL A  66      -1.358 -10.041  31.457  1.00 94.17           C  
ATOM    114  CG1 VAL A  66      -2.363  -8.963  31.028  1.00 94.17           C  
ATOM    115  CG2 VAL A  66      -0.852 -10.921  30.300  1.00 94.17           C  
ATOM    116  N   GLU A  67      -0.722  -8.848  34.448  1.00 89.49           N  
ATOM    117  CA  GLU A  67      -1.364  -8.000  35.420  1.00 89.49           C  
ATOM    118  C   GLU A  67      -0.400  -7.584  36.486  1.00 89.49           C  
ATOM    119  O   GLU A  67       0.675  -8.163  36.641  1.00 89.49           O  
ATOM    120  CB  GLU A  67      -2.537  -8.693  36.137  1.00 89.49           C  
ATOM    121  CG  GLU A  67      -3.725  -9.007  35.226  1.00 89.49           C  
ATOM    122  CD  GLU A  67      -4.499  -7.717  34.998  1.00 89.49           C  
ATOM    123  OE1 GLU A  67      -4.105  -6.677  35.590  1.00 89.49           O  
ATOM    124  OE2 GLU A  67      -5.497  -7.753  34.230  1.00 89.49           O1-
ATOM    125  N   VAL A  68      -0.783  -6.535  37.248  1.00101.36           N  
ATOM    126  CA  VAL A  68       0.041  -6.013  38.299  1.00101.36           C  
ATOM    127  C   VAL A  68      -0.023  -6.943  39.461  1.00101.36           C  
ATOM    128  O   VAL A  68      -1.087  -7.457  39.806  1.00101.36           O  
ATOM    129  CB  VAL A  68      -0.384  -4.663  38.793  1.00101.36           C  
ATOM    130  CG1 VAL A  68      -1.849  -4.749  39.255  1.00101.36           C  
ATOM    131  CG2 VAL A  68       0.576  -4.242  39.920  1.00101.36           C  
ATOM    132  N   LYS A  69       1.136  -7.175  40.104  1.00 46.62           N  
ATOM    133  CA  LYS A  69       1.153  -8.053  41.233  1.00 46.62           C  
ATOM    134  C   LYS A  69       0.381  -7.388  42.321  1.00 46.62           C  
ATOM    135  O   LYS A  69       0.409  -6.167  42.466  1.00 46.62           O  
ATOM    136  CB  LYS A  69       2.560  -8.374  41.767  1.00 46.62           C  
ATOM    137  CG  LYS A  69       3.378  -9.271  40.835  1.00 46.62           C  
ATOM    138  CD  LYS A  69       4.859  -9.364  41.209  1.00 46.62           C  
ATOM    139  CE  LYS A  69       5.667 -10.265  40.273  1.00 46.62           C  
ATOM    140  NZ  LYS A  69       7.084 -10.300  40.703  1.00 46.62           N1+
ATOM    141  N   GLU A  70      -0.348  -8.194  43.109  1.00 29.93           N  
ATOM    142  CA  GLU A  70      -1.152  -7.632  44.148  1.00 29.93           C  
ATOM    143  C   GLU A  70      -0.236  -7.055  45.170  1.00 29.93           C  
ATOM    144  O   GLU A  70       0.840  -7.585  45.438  1.00 29.93           O  
ATOM    145  CB  GLU A  70      -2.074  -8.648  44.846  1.00 29.93           C  
ATOM    146  CG  GLU A  70      -2.984  -8.012  45.899  1.00 29.93           C  
ATOM    147  CD  GLU A  70      -3.855  -9.106  46.499  1.00 29.93           C  
ATOM    148  OE1 GLU A  70      -3.737 -10.275  46.044  1.00 29.93           O  
ATOM    149  OE2 GLU A  70      -4.652  -8.786  47.421  1.00 29.93           O1-
ATOM    150  N   SER A  71      -0.656  -5.917  45.749  1.00 67.48           N  
ATOM    151  CA  SER A  71       0.121  -5.216  46.725  1.00 67.48           C  
ATOM    152  C   SER A  71      -0.023  -5.884  48.052  1.00 67.48           C  
ATOM    153  O   SER A  71      -0.985  -6.609  48.301  1.00 67.48           O  
ATOM    154  CB  SER A  71      -0.335  -3.761  46.894  1.00 67.48           C  
ATOM    155  OG  SER A  71       0.428  -3.128  47.906  1.00 67.48           O  
ATOM    156  N   GLY A  72       0.964  -5.651  48.942  1.00 13.89           N  
ATOM    157  CA  GLY A  72       0.940  -6.227  50.254  1.00 13.89           C  
ATOM    158  C   GLY A  72       0.203  -5.299  51.165  1.00 13.89           C  
ATOM    159  O   GLY A  72      -0.170  -4.189  50.787  1.00 13.89           O  
ATOM    160  N   GLY A  73      -0.013  -5.753  52.413  1.00 15.83           N  
ATOM    161  CA  GLY A  73      -0.708  -4.991  53.408  1.00 15.83           C  
ATOM    162  C   GLY A  73       0.097  -3.776  53.744  1.00 15.83           C  
ATOM    163  O   GLY A  73      -0.453  -2.698  53.965  1.00 15.83           O  
ATOM    164  N   GLU A  74       1.432  -3.927  53.795  1.00 59.84           N  
ATOM    165  CA  GLU A  74       2.277  -2.838  54.191  1.00 59.84           C  
ATOM    166  C   GLU A  74       2.105  -1.718  53.220  1.00 59.84           C  
ATOM    167  O   GLU A  74       2.011  -0.557  53.617  1.00 59.84           O  
ATOM    168  CB  GLU A  74       3.768  -3.211  54.210  1.00 59.84           C  
ATOM    169  CG  GLU A  74       4.673  -2.061  54.658  1.00 59.84           C  
ATOM    170  CD  GLU A  74       6.111  -2.555  54.635  1.00 59.84           C  
ATOM    171  OE1 GLU A  74       6.322  -3.745  54.279  1.00 59.84           O  
ATOM    172  OE2 GLU A  74       7.018  -1.750  54.973  1.00 59.84           O1-
ATOM    173  N   GLU A  75       2.056  -2.033  51.915  1.00 69.16           N  
ATOM    174  CA  GLU A  75       1.901  -1.006  50.930  1.00 69.16           C  
ATOM    175  C   GLU A  75       0.547  -0.396  51.100  1.00 69.16           C  
ATOM    176  O   GLU A  75       0.361   0.798  50.869  1.00 69.16           O  
ATOM    177  CB  GLU A  75       2.036  -1.504  49.485  1.00 69.16           C  
ATOM    178  CG  GLU A  75       1.868  -0.388  48.450  1.00 69.16           C  
ATOM    179  CD  GLU A  75       2.024  -0.990  47.060  1.00 69.16           C  
ATOM    180  OE1 GLU A  75       2.600  -2.105  46.959  1.00 69.16           O  
ATOM    181  OE2 GLU A  75       1.576  -0.336  46.080  1.00 69.16           O1-
ATOM    182  N   TRP A  76      -0.434  -1.206  51.536  1.00 49.10           N  
ATOM    183  CA  TRP A  76      -1.785  -0.742  51.679  1.00 49.10           C  
ATOM    184  C   TRP A  76      -1.796   0.412  52.631  1.00 49.10           C  
ATOM    185  O   TRP A  76      -2.490   1.403  52.407  1.00 49.10           O  
ATOM    186  CB  TRP A  76      -2.728  -1.815  52.252  1.00 49.10           C  
ATOM    187  CG  TRP A  76      -4.160  -1.362  52.415  1.00 49.10           C  
ATOM    188  CD1 TRP A  76      -4.762  -0.771  53.490  1.00 49.10           C  
ATOM    189  CD2 TRP A  76      -5.174  -1.504  51.411  1.00 49.10           C  
ATOM    190  CE2 TRP A  76      -6.355  -0.983  51.937  1.00 49.10           C  
ATOM    191  CE3 TRP A  76      -5.126  -2.029  50.150  1.00 49.10           C  
ATOM    192  NE1 TRP A  76      -6.088  -0.536  53.214  1.00 49.10           N  
ATOM    193  CZ2 TRP A  76      -7.511  -0.979  51.209  1.00 49.10           C  
ATOM    194  CZ3 TRP A  76      -6.292  -2.021  49.418  1.00 49.10           C  
ATOM    195  CH2 TRP A  76      -7.463  -1.506  49.938  1.00 49.10           C  
ATOM    196  N   VAL A  77      -1.011   0.328  53.719  1.00 31.54           N  
ATOM    197  CA  VAL A  77      -1.025   1.386  54.687  1.00 31.54           C  
ATOM    198  C   VAL A  77      -0.638   2.664  54.005  1.00 31.54           C  
ATOM    199  O   VAL A  77      -1.260   3.702  54.222  1.00 31.54           O  
ATOM    200  CB  VAL A  77      -0.056   1.160  55.810  1.00 31.54           C  
ATOM    201  CG1 VAL A  77      -0.071   2.395  56.725  1.00 31.54           C  
ATOM    202  CG2 VAL A  77      -0.432  -0.150  56.523  1.00 31.54           C  
ATOM    203  N   LEU A  78       0.401   2.617  53.151  1.00 35.52           N  
ATOM    204  CA  LEU A  78       0.863   3.794  52.468  1.00 35.52           C  
ATOM    205  C   LEU A  78      -0.216   4.273  51.544  1.00 35.52           C  
ATOM    206  O   LEU A  78      -0.483   5.470  51.445  1.00 35.52           O  
ATOM    207  CB  LEU A  78       2.112   3.528  51.613  1.00 35.52           C  
ATOM    208  CG  LEU A  78       3.336   3.082  52.436  1.00 35.52           C  
ATOM    209  CD1 LEU A  78       4.555   2.832  51.533  1.00 35.52           C  
ATOM    210  CD2 LEU A  78       3.629   4.064  53.581  1.00 35.52           C  
ATOM    211  N   ASP A  79      -0.885   3.323  50.868  1.00 92.47           N  
ATOM    212  CA  ASP A  79      -1.906   3.597  49.898  1.00 92.47           C  
ATOM    213  C   ASP A  79      -2.982   4.382  50.572  1.00 92.47           C  
ATOM    214  O   ASP A  79      -3.529   5.335  50.015  1.00 92.47           O  
ATOM    215  CB  ASP A  79      -2.522   2.276  49.397  1.00 92.47           C  
ATOM    216  CG  ASP A  79      -3.614   2.538  48.377  1.00 92.47           C  
ATOM    217  OD1 ASP A  79      -4.635   3.180  48.745  1.00 92.47           O  
ATOM    218  OD2 ASP A  79      -3.452   2.079  47.215  1.00 92.47           O1-
ATOM    219  N   ALA A  80      -3.275   3.978  51.816  1.00 65.62           N  
ATOM    220  CA  ALA A  80      -4.291   4.486  52.686  1.00 65.62           C  
ATOM    221  C   ALA A  80      -4.029   5.906  53.049  1.00 65.62           C  
ATOM    222  O   ALA A  80      -4.994   6.607  53.352  1.00 65.62           O  
ATOM    223  CB  ALA A  80      -4.399   3.694  54.000  1.00 65.62           C  
ATOM    224  N   SER A  81      -2.730   6.317  53.064  1.00 81.83           N  
ATOM    225  CA  SER A  81      -2.253   7.607  53.507  1.00 81.83           C  
ATOM    226  C   SER A  81      -3.247   8.637  53.121  1.00 81.83           C  
ATOM    227  O   SER A  81      -3.573   8.821  51.948  1.00 81.83           O  
ATOM    228  CB  SER A  81      -0.889   8.007  52.918  1.00 81.83           C  
ATOM    229  OG  SER A  81      -0.502   9.282  53.408  1.00 81.83           O  
ATOM    230  N   ASP A  82      -3.760   9.323  54.153  1.00195.03           N  
ATOM    231  CA  ASP A  82      -4.893  10.167  53.992  1.00195.03           C  
ATOM    232  C   ASP A  82      -4.659  11.146  52.919  1.00195.03           C  
ATOM    233  O   ASP A  82      -3.665  11.866  52.908  1.00195.03           O  
ATOM    234  CB  ASP A  82      -5.288  10.940  55.262  1.00195.03           C  
ATOM    235  CG  ASP A  82      -6.694  11.481  55.044  1.00195.03           C  
ATOM    236  OD1 ASP A  82      -7.251  11.249  53.938  1.00195.03           O  
ATOM    237  OD2 ASP A  82      -7.231  12.131  55.981  1.00195.03           O1-
ATOM    238  N   SER A  83      -5.563  11.135  51.931  1.00146.40           N  
ATOM    239  CA  SER A  83      -5.479  12.167  50.965  1.00146.40           C  
ATOM    240  C   SER A  83      -6.831  12.787  50.957  1.00146.40           C  
ATOM    241  O   SER A  83      -7.728  12.392  50.214  1.00146.40           O  
ATOM    242  CB  SER A  83      -5.167  11.674  49.541  1.00146.40           C  
ATOM    243  OG  SER A  83      -5.105  12.776  48.648  1.00146.40           O  
ATOM    244  N   PRO A  84      -6.974  13.763  51.814  1.00 86.71           N  
ATOM    245  CA  PRO A  84      -8.144  14.594  51.836  1.00 86.71           C  
ATOM    246  C   PRO A  84      -7.772  15.512  50.736  1.00 86.71           C  
ATOM    247  O   PRO A  84      -6.603  15.427  50.381  1.00 86.71           O  
ATOM    248  CB  PRO A  84      -8.176  15.248  53.220  1.00 86.71           C  
ATOM    249  CG  PRO A  84      -6.757  15.044  53.781  1.00 86.71           C  
ATOM    250  CD  PRO A  84      -6.276  13.762  53.087  1.00 86.71           C  
ATOM    251  N   VAL A  85      -8.679  16.369  50.206  1.00 73.78           N  
ATOM    252  CA  VAL A  85      -8.368  17.206  49.070  1.00 73.78           C  
ATOM    253  C   VAL A  85      -7.065  17.879  49.344  1.00 73.78           C  
ATOM    254  O   VAL A  85      -6.995  18.856  50.089  1.00 73.78           O  
ATOM    255  CB  VAL A  85      -9.400  18.265  48.820  1.00 73.78           C  
ATOM    256  CG1 VAL A  85      -8.924  19.161  47.665  1.00 73.78           C  
ATOM    257  CG2 VAL A  85     -10.751  17.577  48.564  1.00 73.78           C  
ATOM    258  N   HIS A  86      -6.010  17.307  48.716  1.00231.15           N  
ATOM    259  CA  HIS A  86      -4.619  17.584  48.914  1.00231.15           C  
ATOM    260  C   HIS A  86      -4.059  16.370  49.612  1.00231.15           C  
ATOM    261  O   HIS A  86      -4.359  15.239  49.240  1.00231.15           O  
ATOM    262  CB  HIS A  86      -4.297  18.867  49.702  1.00231.15           C  
ATOM    263  CG  HIS A  86      -4.715  20.088  48.932  1.00231.15           C  
ATOM    264  CD2 HIS A  86      -5.075  20.204  47.623  1.00231.15           C  
ATOM    265  ND1 HIS A  86      -4.804  21.357  49.458  1.00231.15           N  
ATOM    266  CE1 HIS A  86      -5.211  22.171  48.452  1.00231.15           C  
ATOM    267  NE2 HIS A  86      -5.388  21.517  47.318  1.00231.15           N  
ATOM    268  N   ARG A  87      -3.236  16.574  50.659  1.00280.91           N  
ATOM    269  CA  ARG A  87      -2.554  15.537  51.383  1.00280.91           C  
ATOM    270  C   ARG A  87      -1.895  14.691  50.358  1.00280.91           C  
ATOM    271  O   ARG A  87      -2.105  13.482  50.248  1.00280.91           O  
ATOM    272  CB  ARG A  87      -3.413  14.729  52.359  1.00280.91           C  
ATOM    273  CG  ARG A  87      -2.551  14.268  53.538  1.00280.91           C  
ATOM    274  CD  ARG A  87      -1.367  13.405  53.104  1.00280.91           C  
ATOM    275  NE  ARG A  87      -0.582  13.062  54.322  1.00280.91           N  
ATOM    276  CZ  ARG A  87       0.510  12.252  54.211  1.00280.91           C  
ATOM    277  NH1 ARG A  87       0.871  11.763  52.989  1.00280.91           N1+
ATOM    278  NH2 ARG A  87       1.242  11.932  55.319  1.00280.91           N  
ATOM    279  N   VAL A  88      -1.068  15.374  49.554  1.00 90.51           N  
ATOM    280  CA  VAL A  88      -0.434  14.726  48.458  1.00 90.51           C  
ATOM    281  C   VAL A  88       0.970  15.223  48.365  1.00 90.51           C  
ATOM    282  O   VAL A  88       1.365  16.188  49.020  1.00 90.51           O  
ATOM    283  CB  VAL A  88      -1.142  15.029  47.141  1.00 90.51           C  
ATOM    284  CG1 VAL A  88      -0.472  14.352  45.931  1.00 90.51           C  
ATOM    285  CG2 VAL A  88      -2.597  14.574  47.272  1.00 90.51           C  
ATOM    286  N   LEU A  89       1.778  14.499  47.570  1.00113.01           N  
ATOM    287  CA  LEU A  89       3.108  14.891  47.275  1.00113.01           C  
ATOM    288  C   LEU A  89       3.117  15.439  45.883  1.00113.01           C  
ATOM    289  O   LEU A  89       2.104  15.423  45.184  1.00113.01           O  
ATOM    290  CB  LEU A  89       4.136  13.772  47.431  1.00113.01           C  
ATOM    291  CG  LEU A  89       4.283  13.291  48.886  1.00113.01           C  
ATOM    292  CD1 LEU A  89       2.965  12.703  49.416  1.00113.01           C  
ATOM    293  CD2 LEU A  89       5.470  12.329  49.048  1.00113.01           C  
ATOM    294  N   LEU A  90       4.268  15.996  45.472  1.00126.45           N  
ATOM    295  CA  LEU A  90       4.396  16.692  44.229  1.00126.45           C  
ATOM    296  C   LEU A  90       5.655  16.192  43.588  1.00126.45           C  
ATOM    297  O   LEU A  90       6.529  15.684  44.287  1.00126.45           O  
ATOM    298  CB  LEU A  90       4.489  18.208  44.539  1.00126.45           C  
ATOM    299  CG  LEU A  90       4.636  19.247  43.408  1.00126.45           C  
ATOM    300  CD1 LEU A  90       4.620  20.661  44.011  1.00126.45           C  
ATOM    301  CD2 LEU A  90       5.903  19.058  42.572  1.00126.45           C  
ATOM    302  N   TRP A  91       5.752  16.270  42.237  1.00 90.87           N  
ATOM    303  CA  TRP A  91       6.963  15.888  41.554  1.00 90.87           C  
ATOM    304  C   TRP A  91       7.731  17.157  41.273  1.00 90.87           C  
ATOM    305  O   TRP A  91       7.289  17.972  40.464  1.00 90.87           O  
ATOM    306  CB  TRP A  91       6.734  15.232  40.179  1.00 90.87           C  
ATOM    307  CG  TRP A  91       6.072  13.875  40.192  1.00 90.87           C  
ATOM    308  CD1 TRP A  91       4.801  13.529  39.841  1.00 90.87           C  
ATOM    309  CD2 TRP A  91       6.725  12.663  40.601  1.00 90.87           C  
ATOM    310  CE2 TRP A  91       5.800  11.629  40.461  1.00 90.87           C  
ATOM    311  CE3 TRP A  91       7.993  12.430  41.051  1.00 90.87           C  
ATOM    312  NE1 TRP A  91       4.623  12.175  39.991  1.00 90.87           N  
ATOM    313  CZ2 TRP A  91       6.130  10.341  40.774  1.00 90.87           C  
ATOM    314  CZ3 TRP A  91       8.323  11.130  41.366  1.00 90.87           C  
ATOM    315  CH2 TRP A  91       7.409  10.106  41.230  1.00 90.87           C  
ATOM    316  N   PRO A  92       8.821  17.385  41.979  1.00168.94           N  
ATOM    317  CA  PRO A  92       9.619  18.565  41.727  1.00168.94           C  
ATOM    318  C   PRO A  92      10.888  18.296  40.978  1.00168.94           C  
ATOM    319  O   PRO A  92      11.247  17.139  40.768  1.00168.94           O  
ATOM    320  CB  PRO A  92       9.915  19.199  43.083  1.00168.94           C  
ATOM    321  CG  PRO A  92       9.807  18.030  44.064  1.00168.94           C  
ATOM    322  CD  PRO A  92       8.759  17.127  43.408  1.00168.94           C  
ATOM    323  N   ARG A  93      11.610  19.378  40.631  1.00 98.11           N  
ATOM    324  CA  ARG A  93      12.854  19.310  39.921  1.00 98.11           C  
ATOM    325  C   ARG A  93      13.908  19.648  40.934  1.00 98.11           C  
ATOM    326  O   ARG A  93      13.915  20.776  41.422  1.00 98.11           O  
ATOM    327  CB  ARG A  93      12.922  20.432  38.876  1.00 98.11           C  
ATOM    328  CG  ARG A  93      11.578  20.640  38.164  1.00 98.11           C  
ATOM    329  CD  ARG A  93      11.621  21.675  37.035  1.00 98.11           C  
ATOM    330  NE  ARG A  93      10.300  21.634  36.343  1.00 98.11           N  
ATOM    331  CZ  ARG A  93      10.184  22.091  35.061  1.00 98.11           C  
ATOM    332  NH1 ARG A  93      11.267  22.632  34.431  1.00 98.11           N1+
ATOM    333  NH2 ARG A  93       8.990  21.996  34.407  1.00 98.11           N  
ATOM    334  N   ARG A  94      14.827  18.713  41.283  1.00140.21           N  
ATOM    335  CA  ARG A  94      15.783  19.100  42.292  1.00140.21           C  
ATOM    336  C   ARG A  94      16.574  20.226  41.722  1.00140.21           C  
ATOM    337  O   ARG A  94      16.751  21.270  42.346  1.00140.21           O  
ATOM    338  CB  ARG A  94      16.911  18.108  42.653  1.00140.21           C  
ATOM    339  CG  ARG A  94      16.620  16.613  42.657  1.00140.21           C  
ATOM    340  CD  ARG A  94      16.975  15.974  41.314  1.00140.21           C  
ATOM    341  NE  ARG A  94      16.667  14.526  41.419  1.00140.21           N  
ATOM    342  CZ  ARG A  94      15.381  14.160  41.183  1.00140.21           C  
ATOM    343  NH1 ARG A  94      14.491  15.145  40.877  1.00140.21           N1+
ATOM    344  NH2 ARG A  94      14.996  12.853  41.257  1.00140.21           N  
ATOM    345  N   ALA A  95      17.060  20.035  40.486  1.00 40.17           N  
ATOM    346  CA  ALA A  95      17.851  21.052  39.872  1.00 40.17           C  
ATOM    347  C   ALA A  95      17.152  21.387  38.613  1.00 40.17           C  
ATOM    348  O   ALA A  95      16.676  20.493  37.922  1.00 40.17           O  
ATOM    349  CB  ALA A  95      19.252  20.567  39.474  1.00 40.17           C  
ATOM    350  N   GLN A  96      17.033  22.682  38.291  1.00 82.97           N  
ATOM    351  CA  GLN A  96      16.375  23.020  37.068  1.00 82.97           C  
ATOM    352  C   GLN A  96      17.226  22.540  35.932  1.00 82.97           C  
ATOM    353  O   GLN A  96      16.737  21.897  35.004  1.00 82.97           O  
ATOM    354  CB  GLN A  96      16.211  24.541  36.891  1.00 82.97           C  
ATOM    355  CG  GLN A  96      15.338  25.188  37.969  1.00 82.97           C  
ATOM    356  CD  GLN A  96      16.120  25.195  39.277  1.00 82.97           C  
ATOM    357  NE2 GLN A  96      17.477  25.240  39.181  1.00 82.97           N  
ATOM    358  OE1 GLN A  96      15.537  25.171  40.360  1.00 82.97           O  
ATOM    359  N   LYS A  97      18.542  22.833  35.988  1.00 81.48           N  
ATOM    360  CA  LYS A  97      19.397  22.479  34.890  1.00 81.48           C  
ATOM    361  C   LYS A  97      19.535  21.000  34.761  1.00 81.48           C  
ATOM    362  O   LYS A  97      19.279  20.442  33.696  1.00 81.48           O  
ATOM    363  CB  LYS A  97      20.824  23.045  34.996  1.00 81.48           C  
ATOM    364  CG  LYS A  97      21.669  22.685  33.770  1.00 81.48           C  
ATOM    365  CD  LYS A  97      22.944  23.513  33.608  1.00 81.48           C  
ATOM    366  CE  LYS A  97      23.753  23.122  32.368  1.00 81.48           C  
ATOM    367  NZ  LYS A  97      24.956  23.976  32.244  1.00 81.48           N1+
ATOM    368  N   GLU A  98      19.926  20.302  35.843  1.00129.73           N  
ATOM    369  CA  GLU A  98      20.042  18.888  35.665  1.00129.73           C  
ATOM    370  C   GLU A  98      18.668  18.470  35.566  1.00129.73           C  
ATOM    371  O   GLU A  98      17.808  19.150  36.107  1.00129.73           O  
ATOM    372  CB  GLU A  98      20.688  18.134  36.831  1.00129.73           C  
ATOM    373  CG  GLU A  98      22.198  18.339  36.892  1.00129.73           C  
ATOM    374  CD  GLU A  98      22.764  17.403  37.946  1.00129.73           C  
ATOM    375  OE1 GLU A  98      21.963  16.678  38.596  1.00129.73           O  
ATOM    376  OE2 GLU A  98      24.012  17.400  38.114  1.00129.73           O1-
ATOM    377  N   HIS A  99      18.432  17.376  34.840  1.00368.96           N  
ATOM    378  CA  HIS A  99      17.095  16.973  34.599  1.00368.96           C  
ATOM    379  C   HIS A  99      16.610  17.966  33.610  1.00368.96           C  
ATOM    380  O   HIS A  99      16.749  19.179  33.756  1.00368.96           O  
ATOM    381  CB  HIS A  99      16.181  17.001  35.855  1.00368.96           C  
ATOM    382  CG  HIS A  99      15.070  18.031  35.951  1.00368.96           C  
ATOM    383  CD2 HIS A  99      15.069  19.394  35.951  1.00368.96           C  
ATOM    384  ND1 HIS A  99      13.755  17.677  36.149  1.00368.96           N  
ATOM    385  CE1 HIS A  99      13.045  18.817  36.269  1.00368.96           C  
ATOM    386  NE2 HIS A  99      13.799  19.892  36.155  1.00368.96           N  
ATOM    387  N   PRO A 100      16.084  17.461  32.551  1.00149.39           N  
ATOM    388  CA  PRO A 100      15.503  18.396  31.646  1.00149.39           C  
ATOM    389  C   PRO A 100      14.248  18.856  32.301  1.00149.39           C  
ATOM    390  O   PRO A 100      13.941  18.365  33.388  1.00149.39           O  
ATOM    391  CB  PRO A 100      15.330  17.657  30.326  1.00149.39           C  
ATOM    392  CG  PRO A 100      16.337  16.491  30.402  1.00149.39           C  
ATOM    393  CD  PRO A 100      16.941  16.559  31.812  1.00149.39           C  
ATOM    394  N   ARG A 101      13.507  19.774  31.661  1.00202.23           N  
ATOM    395  CA  ARG A 101      12.388  20.400  32.291  1.00202.23           C  
ATOM    396  C   ARG A 101      11.490  19.365  32.898  1.00202.23           C  
ATOM    397  O   ARG A 101      11.337  19.304  34.108  1.00202.23           O  
ATOM    398  CB  ARG A 101      11.555  21.175  31.254  1.00202.23           C  
ATOM    399  CG  ARG A 101      10.352  21.933  31.811  1.00202.23           C  
ATOM    400  CD  ARG A 101       9.665  22.818  30.769  1.00202.23           C  
ATOM    401  NE  ARG A 101       8.627  21.999  30.084  1.00202.23           N  
ATOM    402  CZ  ARG A 101       7.780  22.591  29.193  1.00202.23           C  
ATOM    403  NH1 ARG A 101       7.933  23.910  28.876  1.00202.23           N1+
ATOM    404  NH2 ARG A 101       6.774  21.870  28.617  1.00202.23           N  
ATOM    405  N   GLU A 102      10.891  18.445  32.152  1.00137.41           N  
ATOM    406  CA  GLU A 102      10.163  17.524  32.975  1.00137.41           C  
ATOM    407  C   GLU A 102      11.133  16.547  33.575  1.00137.41           C  
ATOM    408  O   GLU A 102      10.918  16.010  34.658  1.00137.41           O  
ATOM    409  CB  GLU A 102       9.058  16.730  32.246  1.00137.41           C  
ATOM    410  CG  GLU A 102       7.994  16.131  33.189  1.00137.41           C  
ATOM    411  CD  GLU A 102       8.238  14.638  33.440  1.00137.41           C  
ATOM    412  OE1 GLU A 102       9.105  14.287  34.283  1.00137.41           O  
ATOM    413  OE2 GLU A 102       7.543  13.818  32.786  1.00137.41           O1-
ATOM    414  N   ASP A 103      12.292  16.375  32.919  1.00153.35           N  
ATOM    415  CA  ASP A 103      13.013  15.137  33.034  1.00153.35           C  
ATOM    416  C   ASP A 103      13.363  14.545  34.361  1.00153.35           C  
ATOM    417  O   ASP A 103      12.835  13.489  34.697  1.00153.35           O  
ATOM    418  CB  ASP A 103      14.235  15.060  32.105  1.00153.35           C  
ATOM    419  CG  ASP A 103      13.721  14.481  30.790  1.00153.35           C  
ATOM    420  OD1 ASP A 103      13.013  13.441  30.856  1.00153.35           O  
ATOM    421  OD2 ASP A 103      14.017  15.050  29.706  1.00153.35           O1-
ATOM    422  N   GLY A 104      14.197  15.177  35.186  1.00 51.60           N  
ATOM    423  CA  GLY A 104      14.619  14.492  36.377  1.00 51.60           C  
ATOM    424  C   GLY A 104      13.775  14.922  37.527  1.00 51.60           C  
ATOM    425  O   GLY A 104      14.018  15.958  38.142  1.00 51.60           O  
ATOM    426  N   TYR A 105      12.799  14.079  37.907  1.00113.89           N  
ATOM    427  CA  TYR A 105      11.946  14.480  38.981  1.00113.89           C  
ATOM    428  C   TYR A 105      12.185  13.631  40.175  1.00113.89           C  
ATOM    429  O   TYR A 105      12.622  12.485  40.085  1.00113.89           O  
ATOM    430  CB  TYR A 105      10.426  14.383  38.757  1.00113.89           C  
ATOM    431  CG  TYR A 105       9.926  15.505  37.916  1.00113.89           C  
ATOM    432  CD1 TYR A 105      10.220  16.809  38.244  1.00113.89           C  
ATOM    433  CD2 TYR A 105       9.096  15.258  36.849  1.00113.89           C  
ATOM    434  CE1 TYR A 105       9.741  17.851  37.487  1.00113.89           C  
ATOM    435  CE2 TYR A 105       8.608  16.294  36.090  1.00113.89           C  
ATOM    436  CZ  TYR A 105       8.938  17.590  36.403  1.00113.89           C  
ATOM    437  OH  TYR A 105       8.439  18.648  35.617  1.00113.89           O  
ATOM    438  N   TYR A 106      11.934  14.251  41.343  1.00110.26           N  
ATOM    439  CA  TYR A 106      12.036  13.615  42.618  1.00110.26           C  
ATOM    440  C   TYR A 106      10.678  13.788  43.224  1.00110.26           C  
ATOM    441  O   TYR A 106       9.906  14.630  42.775  1.00110.26           O  
ATOM    442  CB  TYR A 106      13.064  14.269  43.558  1.00110.26           C  
ATOM    443  CG  TYR A 106      13.166  13.416  44.778  1.00110.26           C  
ATOM    444  CD1 TYR A 106      13.945  12.280  44.766  1.00110.26           C  
ATOM    445  CD2 TYR A 106      12.497  13.747  45.933  1.00110.26           C  
ATOM    446  CE1 TYR A 106      14.050  11.483  45.881  1.00110.26           C  
ATOM    447  CE2 TYR A 106      12.601  12.953  47.050  1.00110.26           C  
ATOM    448  CZ  TYR A 106      13.374  11.818  47.028  1.00110.26           C  
ATOM    449  OH  TYR A 106      13.474  11.006  48.179  1.00110.26           O  
ATOM    450  N   PHE A 107      10.340  12.976  44.246  1.00 93.05           N  
ATOM    451  CA  PHE A 107       9.020  12.992  44.818  1.00 93.05           C  
ATOM    452  C   PHE A 107       9.102  13.673  46.145  1.00 93.05           C  
ATOM    453  O   PHE A 107       9.888  13.301  47.013  1.00 93.05           O  
ATOM    454  CB  PHE A 107       8.517  11.544  44.958  1.00 93.05           C  
ATOM    455  CG  PHE A 107       7.084  11.471  45.335  1.00 93.05           C  
ATOM    456  CD1 PHE A 107       6.149  12.264  44.715  1.00 93.05           C  
ATOM    457  CD2 PHE A 107       6.674  10.545  46.265  1.00 93.05           C  
ATOM    458  CE1 PHE A 107       4.823  12.158  45.057  1.00 93.05           C  
ATOM    459  CE2 PHE A 107       5.348  10.431  46.607  1.00 93.05           C  
ATOM    460  CZ  PHE A 107       4.422  11.243  46.004  1.00 93.05           C  
ATOM    461  N   LEU A 108       8.260  14.701  46.341  1.00136.42           N  
ATOM    462  CA  LEU A 108       8.419  15.541  47.479  1.00136.42           C  
ATOM    463  C   LEU A 108       7.049  15.759  48.078  1.00136.42           C  
ATOM    464  O   LEU A 108       6.048  15.731  47.369  1.00136.42           O  
ATOM    465  CB  LEU A 108       9.131  16.784  46.924  1.00136.42           C  
ATOM    466  CG  LEU A 108       9.623  17.780  47.943  1.00136.42           C  
ATOM    467  CD1 LEU A 108      10.482  18.887  47.310  1.00136.42           C  
ATOM    468  CD2 LEU A 108       8.409  18.290  48.691  1.00136.42           C  
ATOM    469  N   LEU A 109       6.954  15.982  49.411  1.00104.56           N  
ATOM    470  CA  LEU A 109       5.661  16.013  50.047  1.00104.56           C  
ATOM    471  C   LEU A 109       5.193  17.432  50.222  1.00104.56           C  
ATOM    472  O   LEU A 109       5.928  18.299  50.693  1.00104.56           O  
ATOM    473  CB  LEU A 109       5.706  15.317  51.424  1.00104.56           C  
ATOM    474  CG  LEU A 109       4.352  14.947  52.065  1.00104.56           C  
ATOM    475  CD1 LEU A 109       4.564  14.268  53.427  1.00104.56           C  
ATOM    476  CD2 LEU A 109       3.391  16.135  52.154  1.00104.56           C  
ATOM    477  N   GLN A 110       3.922  17.689  49.838  1.00118.45           N  
ATOM    478  CA  GLN A 110       3.304  18.985  49.965  1.00118.45           C  
ATOM    479  C   GLN A 110       3.088  19.252  51.423  1.00118.45           C  
ATOM    480  O   GLN A 110       2.247  18.616  52.057  1.00118.45           O  
ATOM    481  CB  GLN A 110       1.914  19.025  49.312  1.00118.45           C  
ATOM    482  CG  GLN A 110       1.123  20.295  49.613  1.00118.45           C  
ATOM    483  CD  GLN A 110      -0.288  20.090  49.076  1.00118.45           C  
ATOM    484  NE2 GLN A 110      -0.509  18.945  48.376  1.00118.45           N  
ATOM    485  OE1 GLN A 110      -1.169  20.924  49.276  1.00118.45           O  
ATOM    486  N   GLU A 111       3.876  20.181  52.000  1.00 97.04           N  
ATOM    487  CA  GLU A 111       3.770  20.520  53.395  1.00 97.04           C  
ATOM    488  C   GLU A 111       2.585  21.390  53.707  1.00 97.04           C  
ATOM    489  O   GLU A 111       1.831  21.104  54.634  1.00 97.04           O  
ATOM    490  CB  GLU A 111       5.018  21.249  53.920  1.00 97.04           C  
ATOM    491  CG  GLU A 111       4.965  21.543  55.421  1.00 97.04           C  
ATOM    492  CD  GLU A 111       6.249  22.261  55.812  1.00 97.04           C  
ATOM    493  OE1 GLU A 111       7.099  22.487  54.910  1.00 97.04           O  
ATOM    494  OE2 GLU A 111       6.397  22.594  57.018  1.00 97.04           O1-
ATOM    495  N   ARG A 112       2.386  22.479  52.936  1.00104.59           N  
ATOM    496  CA  ARG A 112       1.334  23.412  53.242  1.00104.59           C  
ATOM    497  C   ARG A 112       1.007  24.148  51.985  1.00104.59           C  
ATOM    498  O   ARG A 112       1.741  24.060  51.002  1.00104.59           O  
ATOM    499  CB  ARG A 112       1.750  24.463  54.287  1.00104.59           C  
ATOM    500  CG  ARG A 112       0.650  25.469  54.633  1.00104.59           C  
ATOM    501  CD  ARG A 112       1.098  26.531  55.638  1.00104.59           C  
ATOM    502  NE  ARG A 112      -0.056  27.442  55.879  1.00104.59           N  
ATOM    503  CZ  ARG A 112       0.073  28.491  56.742  1.00104.59           C  
ATOM    504  NH1 ARG A 112       1.260  28.708  57.379  1.00104.59           N1+
ATOM    505  NH2 ARG A 112      -0.985  29.322  56.970  1.00104.59           N  
ATOM    506  N   ASN A 113      -0.121  24.889  51.974  1.00112.12           N  
ATOM    507  CA  ASN A 113      -0.474  25.590  50.774  1.00112.12           C  
ATOM    508  C   ASN A 113      -1.039  26.933  51.106  1.00112.12           C  
ATOM    509  O   ASN A 113      -1.684  27.128  52.136  1.00112.12           O  
ATOM    510  CB  ASN A 113      -1.512  24.852  49.903  1.00112.12           C  
ATOM    511  CG  ASN A 113      -2.860  24.769  50.620  1.00112.12           C  
ATOM    512  ND2 ASN A 113      -2.852  24.739  51.980  1.00112.12           N  
ATOM    513  OD1 ASN A 113      -3.906  24.727  49.977  1.00112.12           O  
ATOM    514  N   ALA A 114      -0.760  27.904  50.215  1.00 44.50           N  
ATOM    515  CA  ALA A 114      -1.241  29.250  50.276  1.00 44.50           C  
ATOM    516  C   ALA A 114      -2.477  29.302  49.438  1.00 44.50           C  
ATOM    517  O   ALA A 114      -3.024  28.268  49.054  1.00 44.50           O  
ATOM    518  CB  ALA A 114      -0.252  30.286  49.714  1.00 44.50           C  
ATOM    519  N   ASP A 115      -2.937  30.531  49.138  1.00 62.98           N  
ATOM    520  CA  ASP A 115      -4.128  30.778  48.378  1.00 62.98           C  
ATOM    521  C   ASP A 115      -3.962  30.127  47.043  1.00 62.98           C  
ATOM    522  O   ASP A 115      -4.922  29.654  46.441  1.00 62.98           O  
ATOM    523  CB  ASP A 115      -4.380  32.277  48.137  1.00 62.98           C  
ATOM    524  CG  ASP A 115      -5.785  32.443  47.572  1.00 62.98           C  
ATOM    525  OD1 ASP A 115      -6.485  31.407  47.405  1.00 62.98           O  
ATOM    526  OD2 ASP A 115      -6.180  33.609  47.307  1.00 62.98           O1-
ATOM    527  N   GLY A 116      -2.719  30.028  46.556  1.00160.97           N  
ATOM    528  CA  GLY A 116      -2.543  29.403  45.284  1.00160.97           C  
ATOM    529  C   GLY A 116      -1.074  29.324  45.083  1.00160.97           C  
ATOM    530  O   GLY A 116      -0.497  29.821  44.114  1.00160.97           O  
ATOM    531  N   SER A 117      -0.455  28.608  46.035  1.00 58.68           N  
ATOM    532  CA  SER A 117       0.941  28.321  46.043  1.00 58.68           C  
ATOM    533  C   SER A 117       1.056  27.034  46.784  1.00 58.68           C  
ATOM    534  O   SER A 117       0.164  26.671  47.552  1.00 58.68           O  
ATOM    535  CB  SER A 117       1.793  29.360  46.793  1.00 58.68           C  
ATOM    536  OG  SER A 117       1.749  30.607  46.114  1.00 58.68           O  
ATOM    537  N   ILE A 118       2.150  26.293  46.550  1.00126.47           N  
ATOM    538  CA  ILE A 118       2.318  25.046  47.231  1.00126.47           C  
ATOM    539  C   ILE A 118       3.661  25.080  47.881  1.00126.47           C  
ATOM    540  O   ILE A 118       4.617  25.599  47.309  1.00126.47           O  
ATOM    541  CB  ILE A 118       2.284  23.864  46.305  1.00126.47           C  
ATOM    542  CG1 ILE A 118       2.065  22.578  47.108  1.00126.47           C  
ATOM    543  CG2 ILE A 118       3.566  23.871  45.455  1.00126.47           C  
ATOM    544  CD1 ILE A 118       0.678  22.534  47.746  1.00126.47           C  
ATOM    545  N   GLN A 119       3.755  24.562  49.121  1.00 89.47           N  
ATOM    546  CA  GLN A 119       5.022  24.505  49.789  1.00 89.47           C  
ATOM    547  C   GLN A 119       5.299  23.059  50.036  1.00 89.47           C  
ATOM    548  O   GLN A 119       4.438  22.328  50.521  1.00 89.47           O  
ATOM    549  CB  GLN A 119       5.038  25.211  51.155  1.00 89.47           C  
ATOM    550  CG  GLN A 119       6.397  25.141  51.857  1.00 89.47           C  
ATOM    551  CD  GLN A 119       6.281  25.874  53.187  1.00 89.47           C  
ATOM    552  NE2 GLN A 119       5.067  26.412  53.482  1.00 89.47           N  
ATOM    553  OE1 GLN A 119       7.244  25.964  53.945  1.00 89.47           O  
ATOM    554  N   TYR A 120       6.515  22.601  49.682  1.00 94.64           N  
ATOM    555  CA  TYR A 120       6.805  21.214  49.856  1.00 94.64           C  
ATOM    556  C   TYR A 120       8.240  21.054  50.287  1.00 94.64           C  
ATOM    557  O   TYR A 120       9.062  21.946  50.077  1.00 94.64           O  
ATOM    558  CB  TYR A 120       6.425  20.426  48.586  1.00 94.64           C  
ATOM    559  CG  TYR A 120       7.041  21.048  47.375  1.00 94.64           C  
ATOM    560  CD1 TYR A 120       6.576  22.241  46.871  1.00 94.64           C  
ATOM    561  CD2 TYR A 120       8.061  20.424  46.708  1.00 94.64           C  
ATOM    562  CE1 TYR A 120       7.143  22.800  45.748  1.00 94.64           C  
ATOM    563  CE2 TYR A 120       8.637  20.967  45.587  1.00 94.64           C  
ATOM    564  CZ  TYR A 120       8.177  22.167  45.104  1.00 94.64           C  
ATOM    565  OH  TYR A 120       8.758  22.741  43.954  1.00 94.64           O  
ATOM    566  N   LEU A 121       8.568  19.919  50.951  1.00121.32           N  
ATOM    567  CA  LEU A 121       9.889  19.702  51.482  1.00121.32           C  
ATOM    568  C   LEU A 121      10.605  18.639  50.678  1.00121.32           C  
ATOM    569  O   LEU A 121      10.171  17.490  50.600  1.00121.32           O  
ATOM    570  CB  LEU A 121       9.809  19.278  52.966  1.00121.32           C  
ATOM    571  CG  LEU A 121      11.118  19.315  53.780  1.00121.32           C  
ATOM    572  CD1 LEU A 121      10.867  18.867  55.230  1.00121.32           C  
ATOM    573  CD2 LEU A 121      12.241  18.514  53.121  1.00121.32           C  
ATOM    574  N   HIS A 122      11.781  19.014  50.127  1.00130.24           N  
ATOM    575  CA  HIS A 122      12.620  18.252  49.230  1.00130.24           C  
ATOM    576  C   HIS A 122      13.223  17.053  49.908  1.00130.24           C  
ATOM    577  O   HIS A 122      13.174  16.905  51.125  1.00130.24           O  
ATOM    578  CB  HIS A 122      13.761  19.106  48.641  1.00130.24           C  
ATOM    579  CG  HIS A 122      14.563  18.432  47.566  1.00130.24           C  
ATOM    580  CD2 HIS A 122      15.771  17.809  47.639  1.00130.24           C  
ATOM    581  ND1 HIS A 122      14.172  18.338  46.249  1.00130.24           N  
ATOM    582  CE1 HIS A 122      15.155  17.670  45.595  1.00130.24           C  
ATOM    583  NE2 HIS A 122      16.146  17.327  46.397  1.00130.24           N  
ATOM    584  N   VAL A 123      13.794  16.137  49.095  1.00112.30           N  
ATOM    585  CA  VAL A 123      14.372  14.911  49.569  1.00112.30           C  
ATOM    586  C   VAL A 123      15.492  15.191  50.513  1.00112.30           C  
ATOM    587  O   VAL A 123      15.587  14.540  51.553  1.00112.30           O  
ATOM    588  CB  VAL A 123      14.932  14.050  48.473  1.00112.30           C  
ATOM    589  CG1 VAL A 123      16.025  14.830  47.721  1.00112.30           C  
ATOM    590  CG2 VAL A 123      15.441  12.745  49.107  1.00112.30           C  
ATOM    591  N   GLN A 124      16.370  16.163  50.187  1.00239.06           N  
ATOM    592  CA  GLN A 124      17.453  16.430  51.085  1.00239.06           C  
ATOM    593  C   GLN A 124      16.805  16.848  52.352  1.00239.06           C  
ATOM    594  O   GLN A 124      16.104  17.858  52.400  1.00239.06           O  
ATOM    595  CB  GLN A 124      18.399  17.546  50.600  1.00239.06           C  
ATOM    596  CG  GLN A 124      17.734  18.915  50.460  1.00239.06           C  
ATOM    597  CD  GLN A 124      18.793  19.896  49.974  1.00239.06           C  
ATOM    598  NE2 GLN A 124      20.052  19.404  49.824  1.00239.06           N  
ATOM    599  OE1 GLN A 124      18.508  21.067  49.730  1.00239.06           O  
ATOM    600  N   LEU A 125      17.010  16.056  53.419  1.00199.95           N  
ATOM    601  CA  LEU A 125      16.246  16.357  54.583  1.00199.95           C  
ATOM    602  C   LEU A 125      16.950  17.425  55.336  1.00199.95           C  
ATOM    603  O   LEU A 125      17.526  17.197  56.401  1.00199.95           O  
ATOM    604  CB  LEU A 125      16.029  15.146  55.516  1.00199.95           C  
ATOM    605  CG  LEU A 125      14.917  15.314  56.581  1.00199.95           C  
ATOM    606  CD1 LEU A 125      14.798  14.049  57.445  1.00199.95           C  
ATOM    607  CD2 LEU A 125      15.059  16.588  57.428  1.00199.95           C  
ATOM    608  N   LEU A 126      16.934  18.634  54.762  1.00110.55           N  
ATOM    609  CA  LEU A 126      17.333  19.790  55.489  1.00110.55           C  
ATOM    610  C   LEU A 126      16.002  20.416  55.645  1.00110.55           C  
ATOM    611  O   LEU A 126      15.842  21.522  56.159  1.00110.55           O  
ATOM    612  CB  LEU A 126      18.205  20.763  54.679  1.00110.55           C  
ATOM    613  CG  LEU A 126      19.596  20.205  54.324  1.00110.55           C  
ATOM    614  CD1 LEU A 126      20.418  21.228  53.523  1.00110.55           C  
ATOM    615  CD2 LEU A 126      20.333  19.704  55.576  1.00110.55           C  
ATOM    616  N   ALA A 127      14.998  19.640  55.189  1.00 69.79           N  
ATOM    617  CA  ALA A 127      13.637  20.046  55.213  1.00 69.79           C  
ATOM    618  C   ALA A 127      13.591  21.348  54.507  1.00 69.79           C  
ATOM    619  O   ALA A 127      12.734  22.176  54.799  1.00 69.79           O  
ATOM    620  CB  ALA A 127      13.086  20.242  56.637  1.00 69.79           C  
ATOM    621  N   GLN A 128      14.499  21.538  53.527  1.00 49.27           N  
ATOM    622  CA  GLN A 128      14.569  22.793  52.842  1.00 49.27           C  
ATOM    623  C   GLN A 128      13.267  22.995  52.156  1.00 49.27           C  
ATOM    624  O   GLN A 128      12.777  22.132  51.426  1.00 49.27           O  
ATOM    625  CB  GLN A 128      15.681  22.860  51.783  1.00 49.27           C  
ATOM    626  CG  GLN A 128      15.749  24.206  51.058  1.00 49.27           C  
ATOM    627  CD  GLN A 128      16.884  24.140  50.045  1.00 49.27           C  
ATOM    628  NE2 GLN A 128      17.682  25.238  49.958  1.00 49.27           N  
ATOM    629  OE1 GLN A 128      17.064  23.136  49.358  1.00 49.27           O  
ATOM    630  N   PRO A 129      12.684  24.129  52.415  1.00100.21           N  
ATOM    631  CA  PRO A 129      11.415  24.394  51.814  1.00100.21           C  
ATOM    632  C   PRO A 129      11.605  24.850  50.413  1.00100.21           C  
ATOM    633  O   PRO A 129      12.594  25.520  50.123  1.00100.21           O  
ATOM    634  CB  PRO A 129      10.738  25.454  52.681  1.00100.21           C  
ATOM    635  CG  PRO A 129      11.409  25.290  54.055  1.00100.21           C  
ATOM    636  CD  PRO A 129      12.812  24.767  53.716  1.00100.21           C  
ATOM    637  N   THR A 130      10.671  24.483  49.528  1.00117.72           N  
ATOM    638  CA  THR A 130      10.672  24.975  48.190  1.00117.72           C  
ATOM    639  C   THR A 130       9.226  25.202  47.908  1.00117.72           C  
ATOM    640  O   THR A 130       8.381  24.494  48.456  1.00117.72           O  
ATOM    641  CB  THR A 130      11.199  23.992  47.190  1.00117.72           C  
ATOM    642  CG2 THR A 130      10.323  22.732  47.236  1.00117.72           C  
ATOM    643  OG1 THR A 130      11.196  24.558  45.887  1.00117.72           O  
ATOM    644  N   ALA A 131       8.885  26.201  47.075  1.00 30.72           N  
ATOM    645  CA  ALA A 131       7.489  26.433  46.850  1.00 30.72           C  
ATOM    646  C   ALA A 131       7.285  26.749  45.407  1.00 30.72           C  
ATOM    647  O   ALA A 131       8.188  27.242  44.731  1.00 30.72           O  
ATOM    648  CB  ALA A 131       6.926  27.617  47.655  1.00 30.72           C  
ATOM    649  N   ALA A 132       6.073  26.450  44.899  1.00 33.37           N  
ATOM    650  CA  ALA A 132       5.758  26.712  43.526  1.00 33.37           C  
ATOM    651  C   ALA A 132       4.311  27.080  43.461  1.00 33.37           C  
ATOM    652  O   ALA A 132       3.550  26.825  44.393  1.00 33.37           O  
ATOM    653  CB  ALA A 132       5.958  25.495  42.606  1.00 33.37           C  
ATOM    654  N   CYS A 133       3.901  27.718  42.350  1.00 72.37           N  
ATOM    655  CA  CYS A 133       2.533  28.109  42.193  1.00 72.37           C  
ATOM    656  C   CYS A 133       1.747  26.872  41.896  1.00 72.37           C  
ATOM    657  O   CYS A 133       2.284  25.879  41.411  1.00 72.37           O  
ATOM    658  CB  CYS A 133       2.308  29.111  41.048  1.00 72.37           C  
ATOM    659  SG  CYS A 133       0.581  29.665  40.940  1.00 72.37           S  
ATOM    660  N   ARG A 134       0.437  26.908  42.197  1.00 61.47           N  
ATOM    661  CA  ARG A 134      -0.417  25.773  42.000  1.00 61.47           C  
ATOM    662  C   ARG A 134      -0.488  25.438  40.543  1.00 61.47           C  
ATOM    663  O   ARG A 134      -0.610  24.271  40.176  1.00 61.47           O  
ATOM    664  CB  ARG A 134      -1.859  26.007  42.482  1.00 61.47           C  
ATOM    665  CG  ARG A 134      -1.991  26.127  44.001  1.00 61.47           C  
ATOM    666  CD  ARG A 134      -3.443  26.201  44.475  1.00 61.47           C  
ATOM    667  NE  ARG A 134      -3.430  26.316  45.960  1.00 61.47           N  
ATOM    668  CZ  ARG A 134      -4.604  26.270  46.654  1.00 61.47           C  
ATOM    669  NH1 ARG A 134      -5.785  26.108  45.988  1.00 61.47           N1+
ATOM    670  NH2 ARG A 134      -4.600  26.389  48.014  1.00 61.47           N  
ATOM    671  N   LEU A 135      -0.458  26.457  39.666  1.00 42.81           N  
ATOM    672  CA  LEU A 135      -0.591  26.212  38.257  1.00 42.81           C  
ATOM    673  C   LEU A 135       0.570  25.416  37.730  1.00 42.81           C  
ATOM    674  O   LEU A 135       0.382  24.441  37.004  1.00 42.81           O  
ATOM    675  CB  LEU A 135      -0.656  27.513  37.441  1.00 42.81           C  
ATOM    676  CG  LEU A 135      -1.881  28.384  37.777  1.00 42.81           C  
ATOM    677  CD1 LEU A 135      -1.904  29.667  36.932  1.00 42.81           C  
ATOM    678  CD2 LEU A 135      -3.185  27.578  37.670  1.00 42.81           C  
ATOM    679  N   VAL A 136       1.801  25.815  38.090  1.00 46.01           N  
ATOM    680  CA  VAL A 136       3.011  25.206  37.604  1.00 46.01           C  
ATOM    681  C   VAL A 136       3.153  23.811  38.128  1.00 46.01           C  
ATOM    682  O   VAL A 136       3.745  22.952  37.476  1.00 46.01           O  
ATOM    683  CB  VAL A 136       4.240  25.958  38.016  1.00 46.01           C  
ATOM    684  CG1 VAL A 136       5.476  25.183  37.527  1.00 46.01           C  
ATOM    685  CG2 VAL A 136       4.145  27.393  37.471  1.00 46.01           C  
ATOM    686  N   GLU A 137       2.624  23.559  39.335  1.00 91.59           N  
ATOM    687  CA  GLU A 137       2.813  22.335  40.057  1.00 91.59           C  
ATOM    688  C   GLU A 137       2.323  21.122  39.334  1.00 91.59           C  
ATOM    689  O   GLU A 137       1.267  21.112  38.702  1.00 91.59           O  
ATOM    690  CB  GLU A 137       2.126  22.341  41.431  1.00 91.59           C  
ATOM    691  CG  GLU A 137       2.322  21.037  42.206  1.00 91.59           C  
ATOM    692  CD  GLU A 137       1.607  21.168  43.543  1.00 91.59           C  
ATOM    693  OE1 GLU A 137       1.025  22.256  43.796  1.00 91.59           O  
ATOM    694  OE2 GLU A 137       1.634  20.184  44.329  1.00 91.59           O1-
ATOM    695  N   ARG A 138       3.126  20.043  39.423  1.00 78.64           N  
ATOM    696  CA  ARG A 138       2.733  18.785  38.874  1.00 78.64           C  
ATOM    697  C   ARG A 138       2.531  17.903  40.060  1.00 78.64           C  
ATOM    698  O   ARG A 138       3.478  17.337  40.605  1.00 78.64           O  
ATOM    699  CB  ARG A 138       3.812  18.175  37.968  1.00 78.64           C  
ATOM    700  CG  ARG A 138       4.157  19.112  36.807  1.00 78.64           C  
ATOM    701  CD  ARG A 138       5.175  18.564  35.804  1.00 78.64           C  
ATOM    702  NE  ARG A 138       5.433  19.662  34.827  1.00 78.64           N  
ATOM    703  CZ  ARG A 138       5.665  19.386  33.510  1.00 78.64           C  
ATOM    704  NH1 ARG A 138       5.640  18.097  33.064  1.00 78.64           N1+
ATOM    705  NH2 ARG A 138       5.923  20.403  32.637  1.00 78.64           N  
ATOM    706  N   GLY A 139       1.267  17.756  40.493  1.00 31.66           N  
ATOM    707  CA  GLY A 139       1.014  16.992  41.679  1.00 31.66           C  
ATOM    708  C   GLY A 139       1.239  15.549  41.366  1.00 31.66           C  
ATOM    709  O   GLY A 139       1.164  15.141  40.208  1.00 31.66           O  
ATOM    710  N   LEU A 140       1.517  14.729  42.404  1.00117.37           N  
ATOM    711  CA  LEU A 140       1.702  13.340  42.106  1.00117.37           C  
ATOM    712  C   LEU A 140       0.377  12.710  42.418  1.00117.37           C  
ATOM    713  O   LEU A 140      -0.269  13.050  43.406  1.00117.37           O  
ATOM    714  CB  LEU A 140       2.722  12.552  42.964  1.00117.37           C  
ATOM    715  CG  LEU A 140       3.296  11.275  42.268  1.00117.37           C  
ATOM    716  CD1 LEU A 140       3.678  10.162  43.257  1.00117.37           C  
ATOM    717  CD2 LEU A 140       2.475  10.769  41.078  1.00117.37           C  
ATOM    718  N   LEU A 141      -0.085  11.782  41.565  1.00 76.46           N  
ATOM    719  CA  LEU A 141      -1.328  11.124  41.814  1.00 76.46           C  
ATOM    720  C   LEU A 141      -1.151  10.131  42.907  1.00 76.46           C  
ATOM    721  O   LEU A 141      -0.054   9.656  43.196  1.00 76.46           O  
ATOM    722  CB  LEU A 141      -1.937  10.504  40.559  1.00 76.46           C  
ATOM    723  CG  LEU A 141      -2.435  11.654  39.676  1.00 76.46           C  
ATOM    724  CD1 LEU A 141      -3.068  11.154  38.385  1.00 76.46           C  
ATOM    725  CD2 LEU A 141      -3.383  12.561  40.477  1.00 76.46           C  
ATOM    726  N   PRO A 142      -2.247   9.830  43.539  1.00 79.78           N  
ATOM    727  CA  PRO A 142      -2.205   8.943  44.658  1.00 79.78           C  
ATOM    728  C   PRO A 142      -1.676   7.630  44.218  1.00 79.78           C  
ATOM    729  O   PRO A 142      -1.913   7.215  43.086  1.00 79.78           O  
ATOM    730  CB  PRO A 142      -3.621   8.936  45.224  1.00 79.78           C  
ATOM    731  CG  PRO A 142      -4.148  10.343  44.872  1.00 79.78           C  
ATOM    732  CD  PRO A 142      -3.380  10.735  43.595  1.00 79.78           C  
ATOM    733  N   ARG A 143      -0.974   6.952  45.130  1.00157.69           N  
ATOM    734  CA  ARG A 143      -0.328   5.707  44.871  1.00157.69           C  
ATOM    735  C   ARG A 143      -1.335   4.685  44.425  1.00157.69           C  
ATOM    736  O   ARG A 143      -0.934   3.747  43.740  1.00157.69           O  
ATOM    737  CB  ARG A 143       0.393   5.145  46.107  1.00157.69           C  
ATOM    738  CG  ARG A 143       1.211   3.887  45.811  1.00157.69           C  
ATOM    739  CD  ARG A 143       1.933   3.323  47.036  1.00157.69           C  
ATOM    740  NE  ARG A 143       2.679   2.111  46.595  1.00157.69           N  
ATOM    741  CZ  ARG A 143       3.734   1.657  47.332  1.00157.69           C  
ATOM    742  NH1 ARG A 143       4.091   2.304  48.479  1.00157.69           N1+
ATOM    743  NH2 ARG A 143       4.436   0.560  46.920  1.00157.69           N  
ATOM    744  N   PRO A 144      -2.600   4.738  44.770  1.00128.99           N  
ATOM    745  CA  PRO A 144      -3.473   3.721  44.257  1.00128.99           C  
ATOM    746  C   PRO A 144      -3.535   3.721  42.764  1.00128.99           C  
ATOM    747  O   PRO A 144      -3.830   2.683  42.176  1.00128.99           O  
ATOM    748  CB  PRO A 144      -4.822   3.965  44.924  1.00128.99           C  
ATOM    749  CG  PRO A 144      -4.440   4.561  46.288  1.00128.99           C  
ATOM    750  CD  PRO A 144      -3.075   5.231  46.058  1.00128.99           C  
ATOM    751  N   GLN A 145      -3.289   4.883  42.142  1.00 77.16           N  
ATOM    752  CA  GLN A 145      -3.339   5.054  40.721  1.00 77.16           C  
ATOM    753  C   GLN A 145      -2.193   4.352  40.066  1.00 77.16           C  
ATOM    754  O   GLN A 145      -2.260   3.994  38.891  1.00 77.16           O  
ATOM    755  CB  GLN A 145      -3.316   6.534  40.339  1.00 77.16           C  
ATOM    756  CG  GLN A 145      -4.458   7.291  41.018  1.00 77.16           C  
ATOM    757  CD  GLN A 145      -4.500   8.663  40.388  1.00 77.16           C  
ATOM    758  NE2 GLN A 145      -4.327   8.678  39.042  1.00 77.16           N  
ATOM    759  OE1 GLN A 145      -4.684   9.677  41.058  1.00 77.16           O  
ATOM    760  N   ALA A 146      -1.080   4.172  40.796  1.00 53.38           N  
ATOM    761  CA  ALA A 146       0.083   3.586  40.198  1.00 53.38           C  
ATOM    762  C   ALA A 146      -0.252   2.256  39.585  1.00 53.38           C  
ATOM    763  O   ALA A 146      -0.921   1.417  40.186  1.00 53.38           O  
ATOM    764  CB  ALA A 146       1.233   3.378  41.200  1.00 53.38           C  
ATOM    765  N   ASP A 147       0.288   2.039  38.367  1.00112.40           N  
ATOM    766  CA  ASP A 147       0.152   0.864  37.546  1.00112.40           C  
ATOM    767  C   ASP A 147      -1.216   0.746  36.926  1.00112.40           C  
ATOM    768  O   ASP A 147      -1.556  -0.305  36.382  1.00112.40           O  
ATOM    769  CB  ASP A 147       0.461  -0.431  38.321  1.00112.40           C  
ATOM    770  CG  ASP A 147       0.831  -1.533  37.331  1.00112.40           C  
ATOM    771  OD1 ASP A 147       0.756  -1.290  36.099  1.00112.40           O  
ATOM    772  OD2 ASP A 147       1.220  -2.634  37.799  1.00112.40           O1-
ATOM    773  N   PHE A 148      -2.018   1.830  36.898  1.00103.18           N  
ATOM    774  CA  PHE A 148      -3.322   1.706  36.299  1.00103.18           C  
ATOM    775  C   PHE A 148      -3.132   1.435  34.832  1.00103.18           C  
ATOM    776  O   PHE A 148      -2.159   1.884  34.229  1.00103.18           O  
ATOM    777  CB  PHE A 148      -4.215   2.948  36.451  1.00103.18           C  
ATOM    778  CG  PHE A 148      -5.589   2.517  36.068  1.00103.18           C  
ATOM    779  CD1 PHE A 148      -6.409   1.923  36.999  1.00103.18           C  
ATOM    780  CD2 PHE A 148      -6.057   2.693  34.788  1.00103.18           C  
ATOM    781  CE1 PHE A 148      -7.678   1.517  36.659  1.00103.18           C  
ATOM    782  CE2 PHE A 148      -7.325   2.290  34.440  1.00103.18           C  
ATOM    783  CZ  PHE A 148      -8.138   1.701  35.379  1.00103.18           C  
ATOM    784  N   ASP A 149      -4.036   0.619  34.242  1.00 52.46           N  
ATOM    785  CA  ASP A 149      -3.954   0.210  32.861  1.00 52.46           C  
ATOM    786  C   ASP A 149      -4.241   1.334  31.908  1.00 52.46           C  
ATOM    787  O   ASP A 149      -3.470   1.586  30.982  1.00 52.46           O  
ATOM    788  CB  ASP A 149      -4.955  -0.910  32.534  1.00 52.46           C  
ATOM    789  CG  ASP A 149      -4.556  -2.139  33.335  1.00 52.46           C  
ATOM    790  OD1 ASP A 149      -3.458  -2.115  33.952  1.00 52.46           O  
ATOM    791  OD2 ASP A 149      -5.351  -3.117  33.347  1.00 52.46           O1-
ATOM    792  N   ASP A 150      -5.370   2.042  32.123  1.00 55.95           N  
ATOM    793  CA  ASP A 150      -5.815   3.107  31.271  1.00 55.95           C  
ATOM    794  C   ASP A 150      -5.297   4.376  31.879  1.00 55.95           C  
ATOM    795  O   ASP A 150      -5.644   4.731  33.001  1.00 55.95           O  
ATOM    796  CB  ASP A 150      -7.350   3.187  31.231  1.00 55.95           C  
ATOM    797  CG  ASP A 150      -7.796   4.135  30.132  1.00 55.95           C  
ATOM    798  OD1 ASP A 150      -7.018   5.062  29.782  1.00 55.95           O  
ATOM    799  OD2 ASP A 150      -8.932   3.936  29.627  1.00 55.95           O1-
ATOM    800  N   LEU A 151      -4.439   5.085  31.129  1.00 87.59           N  
ATOM    801  CA  LEU A 151      -3.737   6.259  31.570  1.00 87.59           C  
ATOM    802  C   LEU A 151      -4.625   7.460  31.741  1.00 87.59           C  
ATOM    803  O   LEU A 151      -4.217   8.438  32.364  1.00 87.59           O  
ATOM    804  CB  LEU A 151      -2.582   6.639  30.631  1.00 87.59           C  
ATOM    805  CG  LEU A 151      -1.497   5.547  30.569  1.00 87.59           C  
ATOM    806  CD1 LEU A 151      -0.326   5.975  29.675  1.00 87.59           C  
ATOM    807  CD2 LEU A 151      -1.048   5.118  31.976  1.00 87.59           C  
ATOM    808  N   CYS A 152      -5.801   7.502  31.093  1.00104.97           N  
ATOM    809  CA  CYS A 152      -6.639   8.668  31.208  1.00104.97           C  
ATOM    810  C   CYS A 152      -7.338   8.751  32.539  1.00104.97           C  
ATOM    811  O   CYS A 152      -7.899   9.790  32.880  1.00104.97           O  
ATOM    812  CB  CYS A 152      -7.676   8.839  30.090  1.00104.97           C  
ATOM    813  SG  CYS A 152      -8.200  10.581  30.006  1.00104.97           S  
ATOM    814  N   ASN A 153      -7.384   7.635  33.292  1.00 80.18           N  
ATOM    815  CA  ASN A 153      -8.064   7.512  34.558  1.00 80.18           C  
ATOM    816  C   ASN A 153      -7.433   8.358  35.631  1.00 80.18           C  
ATOM    817  O   ASN A 153      -8.038   8.587  36.676  1.00 80.18           O  
ATOM    818  CB  ASN A 153      -8.118   6.062  35.075  1.00 80.18           C  
ATOM    819  CG  ASN A 153      -9.063   5.286  34.166  1.00 80.18           C  
ATOM    820  ND2 ASN A 153      -9.542   5.950  33.080  1.00 80.18           N  
ATOM    821  OD1 ASN A 153      -9.370   4.122  34.414  1.00 80.18           O  
ATOM    822  N   LEU A 154      -6.176   8.788  35.444  1.00 76.71           N  
ATOM    823  CA  LEU A 154      -5.448   9.521  36.445  1.00 76.71           C  
ATOM    824  C   LEU A 154      -6.060  10.886  36.649  1.00 76.71           C  
ATOM    825  O   LEU A 154      -6.405  11.570  35.688  1.00 76.71           O  
ATOM    826  CB  LEU A 154      -3.990   9.730  36.001  1.00 76.71           C  
ATOM    827  CG  LEU A 154      -3.239   8.434  35.621  1.00 76.71           C  
ATOM    828  CD1 LEU A 154      -1.791   8.739  35.203  1.00 76.71           C  
ATOM    829  CD2 LEU A 154      -3.332   7.356  36.711  1.00 76.71           C  
ATOM    830  N   PRO A 155      -6.256  11.292  37.887  1.00 92.16           N  
ATOM    831  CA  PRO A 155      -6.751  12.620  38.140  1.00 92.16           C  
ATOM    832  C   PRO A 155      -5.799  13.725  37.786  1.00 92.16           C  
ATOM    833  O   PRO A 155      -6.243  14.728  37.227  1.00 92.16           O  
ATOM    834  CB  PRO A 155      -7.238  12.637  39.591  1.00 92.16           C  
ATOM    835  CG  PRO A 155      -6.848  11.256  40.155  1.00 92.16           C  
ATOM    836  CD  PRO A 155      -6.725  10.371  38.905  1.00 92.16           C  
ATOM    837  N   GLU A 156      -4.493  13.572  38.082  1.00 51.80           N  
ATOM    838  CA  GLU A 156      -3.552  14.601  37.753  1.00 51.80           C  
ATOM    839  C   GLU A 156      -2.815  14.113  36.554  1.00 51.80           C  
ATOM    840  O   GLU A 156      -2.243  13.025  36.561  1.00 51.80           O  
ATOM    841  CB  GLU A 156      -2.550  14.893  38.881  1.00 51.80           C  
ATOM    842  CG  GLU A 156      -3.213  15.569  40.085  1.00 51.80           C  
ATOM    843  CD  GLU A 156      -2.254  15.508  41.264  1.00 51.80           C  
ATOM    844  OE1 GLU A 156      -1.343  14.637  41.232  1.00 51.80           O  
ATOM    845  OE2 GLU A 156      -2.421  16.317  42.216  1.00 51.80           O1-
ATOM    846  N   LEU A 157      -2.820  14.918  35.477  1.00126.93           N  
ATOM    847  CA  LEU A 157      -2.270  14.422  34.253  1.00126.93           C  
ATOM    848  C   LEU A 157      -1.196  15.355  33.799  1.00126.93           C  
ATOM    849  O   LEU A 157      -1.453  16.326  33.087  1.00126.93           O  
ATOM    850  CB  LEU A 157      -3.376  14.347  33.181  1.00126.93           C  
ATOM    851  CG  LEU A 157      -3.043  13.666  31.840  1.00126.93           C  
ATOM    852  CD1 LEU A 157      -4.287  13.701  30.940  1.00126.93           C  
ATOM    853  CD2 LEU A 157      -1.815  14.264  31.137  1.00126.93           C  
ATOM    854  N   ASN A 158       0.053  15.040  34.187  1.00 71.01           N  
ATOM    855  CA  ASN A 158       1.208  15.802  33.830  1.00 71.01           C  
ATOM    856  C   ASN A 158       2.230  14.815  33.359  1.00 71.01           C  
ATOM    857  O   ASN A 158       2.045  13.609  33.505  1.00 71.01           O  
ATOM    858  CB  ASN A 158       1.767  16.629  35.006  1.00 71.01           C  
ATOM    859  CG  ASN A 158       1.985  15.719  36.210  1.00 71.01           C  
ATOM    860  ND2 ASN A 158       1.729  16.267  37.427  1.00 71.01           N  
ATOM    861  OD1 ASN A 158       2.347  14.550  36.081  1.00 71.01           O  
ATOM    862  N   GLU A 159       3.343  15.302  32.780  1.00 55.49           N  
ATOM    863  CA  GLU A 159       4.296  14.407  32.185  1.00 55.49           C  
ATOM    864  C   GLU A 159       4.862  13.449  33.194  1.00 55.49           C  
ATOM    865  O   GLU A 159       4.892  12.244  32.948  1.00 55.49           O  
ATOM    866  CB  GLU A 159       5.486  15.135  31.531  1.00 55.49           C  
ATOM    867  CG  GLU A 159       5.102  15.963  30.303  1.00 55.49           C  
ATOM    868  CD  GLU A 159       6.372  16.569  29.724  1.00 55.49           C  
ATOM    869  OE1 GLU A 159       7.479  16.052  30.041  1.00 55.49           O  
ATOM    870  OE2 GLU A 159       6.251  17.559  28.953  1.00 55.49           O1-
ATOM    871  N   ALA A 160       5.288  13.937  34.376  1.00 44.66           N  
ATOM    872  CA  ALA A 160       5.942  13.075  35.327  1.00 44.66           C  
ATOM    873  C   ALA A 160       5.010  11.960  35.711  1.00 44.66           C  
ATOM    874  O   ALA A 160       5.421  10.806  35.829  1.00 44.66           O  
ATOM    875  CB  ALA A 160       6.335  13.804  36.622  1.00 44.66           C  
ATOM    876  N   ASN A 161       3.719  12.272  35.918  1.00 81.61           N  
ATOM    877  CA  ASN A 161       2.784  11.263  36.328  1.00 81.61           C  
ATOM    878  C   ASN A 161       2.676  10.223  35.253  1.00 81.61           C  
ATOM    879  O   ASN A 161       2.734   9.025  35.524  1.00 81.61           O  
ATOM    880  CB  ASN A 161       1.373  11.835  36.561  1.00 81.61           C  
ATOM    881  CG  ASN A 161       0.491  10.723  37.101  1.00 81.61           C  
ATOM    882  ND2 ASN A 161       1.104   9.784  37.871  1.00 81.61           N  
ATOM    883  OD1 ASN A 161      -0.714  10.689  36.852  1.00 81.61           O  
ATOM    884  N   LEU A 162       2.549  10.663  33.987  1.00 94.58           N  
ATOM    885  CA  LEU A 162       2.389   9.752  32.889  1.00 94.58           C  
ATOM    886  C   LEU A 162       3.627   8.912  32.821  1.00 94.58           C  
ATOM    887  O   LEU A 162       3.566   7.710  32.568  1.00 94.58           O  
ATOM    888  CB  LEU A 162       2.211  10.495  31.543  1.00 94.58           C  
ATOM    889  CG  LEU A 162       1.812   9.640  30.313  1.00 94.58           C  
ATOM    890  CD1 LEU A 162       1.676  10.530  29.069  1.00 94.58           C  
ATOM    891  CD2 LEU A 162       2.759   8.458  30.053  1.00 94.58           C  
ATOM    892  N   LEU A 163       4.799   9.526  33.036  1.00 42.07           N  
ATOM    893  CA  LEU A 163       6.023   8.782  32.960  1.00 42.07           C  
ATOM    894  C   LEU A 163       6.056   7.750  34.051  1.00 42.07           C  
ATOM    895  O   LEU A 163       6.481   6.618  33.824  1.00 42.07           O  
ATOM    896  CB  LEU A 163       7.270   9.671  33.122  1.00 42.07           C  
ATOM    897  CG  LEU A 163       8.592   8.887  33.038  1.00 42.07           C  
ATOM    898  CD1 LEU A 163       8.780   8.267  31.644  1.00 42.07           C  
ATOM    899  CD2 LEU A 163       9.787   9.752  33.472  1.00 42.07           C  
ATOM    900  N   GLN A 164       5.599   8.121  35.267  1.00 40.57           N  
ATOM    901  CA  GLN A 164       5.686   7.263  36.421  1.00 40.57           C  
ATOM    902  C   GLN A 164       4.868   6.021  36.256  1.00 40.57           C  
ATOM    903  O   GLN A 164       5.353   4.923  36.524  1.00 40.57           O  
ATOM    904  CB  GLN A 164       5.188   7.940  37.707  1.00 40.57           C  
ATOM    905  CG  GLN A 164       5.283   7.033  38.936  1.00 40.57           C  
ATOM    906  CD  GLN A 164       4.693   7.782  40.121  1.00 40.57           C  
ATOM    907  NE2 GLN A 164       4.949   7.268  41.354  1.00 40.57           N  
ATOM    908  OE1 GLN A 164       4.016   8.794  39.953  1.00 40.57           O  
ATOM    909  N   SER A 165       3.612   6.156  35.786  1.00 30.87           N  
ATOM    910  CA  SER A 165       2.761   5.006  35.673  1.00 30.87           C  
ATOM    911  C   SER A 165       3.447   4.033  34.771  1.00 30.87           C  
ATOM    912  O   SER A 165       3.429   2.827  35.015  1.00 30.87           O  
ATOM    913  CB  SER A 165       1.393   5.333  35.052  1.00 30.87           C  
ATOM    914  OG  SER A 165       0.601   4.158  34.970  1.00 30.87           O  
ATOM    915  N   LEU A 166       4.076   4.546  33.699  1.00 40.83           N  
ATOM    916  CA  LEU A 166       4.785   3.719  32.765  1.00 40.83           C  
ATOM    917  C   LEU A 166       5.970   3.105  33.443  1.00 40.83           C  
ATOM    918  O   LEU A 166       6.279   1.933  33.237  1.00 40.83           O  
ATOM    919  CB  LEU A 166       5.301   4.498  31.543  1.00 40.83           C  
ATOM    920  CG  LEU A 166       4.175   5.063  30.654  1.00 40.83           C  
ATOM    921  CD1 LEU A 166       4.747   5.826  29.449  1.00 40.83           C  
ATOM    922  CD2 LEU A 166       3.182   3.964  30.242  1.00 40.83           C  
ATOM    923  N   LYS A 167       6.679   3.888  34.277  1.00 68.11           N  
ATOM    924  CA  LYS A 167       7.844   3.374  34.937  1.00 68.11           C  
ATOM    925  C   LYS A 167       7.439   2.238  35.824  1.00 68.11           C  
ATOM    926  O   LYS A 167       8.094   1.197  35.843  1.00 68.11           O  
ATOM    927  CB  LYS A 167       8.529   4.425  35.825  1.00 68.11           C  
ATOM    928  CG  LYS A 167       9.778   3.908  36.543  1.00 68.11           C  
ATOM    929  CD  LYS A 167      10.950   3.604  35.609  1.00 68.11           C  
ATOM    930  CE  LYS A 167      12.191   3.090  36.343  1.00 68.11           C  
ATOM    931  NZ  LYS A 167      13.277   2.821  35.373  1.00 68.11           N1+
ATOM    932  N   LEU A 168       6.334   2.402  36.577  1.00 94.97           N  
ATOM    933  CA  LEU A 168       5.953   1.368  37.498  1.00 94.97           C  
ATOM    934  C   LEU A 168       5.634   0.129  36.721  1.00 94.97           C  
ATOM    935  O   LEU A 168       6.115  -0.956  37.045  1.00 94.97           O  
ATOM    936  CB  LEU A 168       4.715   1.748  38.340  1.00 94.97           C  
ATOM    937  CG  LEU A 168       4.393   0.827  39.549  1.00 94.97           C  
ATOM    938  CD1 LEU A 168       3.143   1.330  40.282  1.00 94.97           C  
ATOM    939  CD2 LEU A 168       4.267  -0.663  39.187  1.00 94.97           C  
ATOM    940  N   ARG A 169       4.833   0.262  35.648  1.00127.08           N  
ATOM    941  CA  ARG A 169       4.398  -0.880  34.885  1.00127.08           C  
ATOM    942  C   ARG A 169       5.572  -1.558  34.248  1.00127.08           C  
ATOM    943  O   ARG A 169       5.642  -2.787  34.207  1.00127.08           O  
ATOM    944  CB  ARG A 169       3.457  -0.495  33.730  1.00127.08           C  
ATOM    945  CG  ARG A 169       2.125   0.101  34.181  1.00127.08           C  
ATOM    946  CD  ARG A 169       1.202   0.477  33.021  1.00127.08           C  
ATOM    947  NE  ARG A 169       0.929  -0.760  32.234  1.00127.08           N  
ATOM    948  CZ  ARG A 169      -0.129  -1.565  32.550  1.00127.08           C  
ATOM    949  NH1 ARG A 169      -0.944  -1.246  33.599  1.00127.08           N1+
ATOM    950  NH2 ARG A 169      -0.376  -2.685  31.809  1.00127.08           N  
ATOM    951  N   PHE A 170       6.530  -0.767  33.733  1.00 54.06           N  
ATOM    952  CA  PHE A 170       7.652  -1.294  33.006  1.00 54.06           C  
ATOM    953  C   PHE A 170       8.474  -2.152  33.916  1.00 54.06           C  
ATOM    954  O   PHE A 170       8.988  -3.194  33.512  1.00 54.06           O  
ATOM    955  CB  PHE A 170       8.554  -0.180  32.445  1.00 54.06           C  
ATOM    956  CG  PHE A 170       9.596  -0.800  31.577  1.00 54.06           C  
ATOM    957  CD1 PHE A 170       9.276  -1.225  30.308  1.00 54.06           C  
ATOM    958  CD2 PHE A 170      10.891  -0.942  32.019  1.00 54.06           C  
ATOM    959  CE1 PHE A 170      10.230  -1.793  29.496  1.00 54.06           C  
ATOM    960  CE2 PHE A 170      11.849  -1.508  31.211  1.00 54.06           C  
ATOM    961  CZ  PHE A 170      11.520  -1.936  29.948  1.00 54.06           C  
ATOM    962  N   VAL A 171       8.608  -1.734  35.187  1.00 49.74           N  
ATOM    963  CA  VAL A 171       9.424  -2.442  36.127  1.00 49.74           C  
ATOM    964  C   VAL A 171       8.923  -3.847  36.248  1.00 49.74           C  
ATOM    965  O   VAL A 171       9.715  -4.773  36.416  1.00 49.74           O  
ATOM    966  CB  VAL A 171       9.386  -1.836  37.499  1.00 49.74           C  
ATOM    967  CG1 VAL A 171      10.202  -2.726  38.450  1.00 49.74           C  
ATOM    968  CG2 VAL A 171       9.893  -0.387  37.407  1.00 49.74           C  
ATOM    969  N   GLN A 172       7.593  -4.056  36.197  1.00120.23           N  
ATOM    970  CA  GLN A 172       7.130  -5.409  36.334  1.00120.23           C  
ATOM    971  C   GLN A 172       6.880  -6.007  34.981  1.00120.23           C  
ATOM    972  O   GLN A 172       5.929  -6.767  34.796  1.00120.23           O  
ATOM    973  CB  GLN A 172       5.829  -5.523  37.147  1.00120.23           C  
ATOM    974  CG  GLN A 172       6.004  -5.112  38.611  1.00120.23           C  
ATOM    975  CD  GLN A 172       4.667  -5.264  39.325  1.00120.23           C  
ATOM    976  NE2 GLN A 172       4.243  -4.197  40.056  1.00120.23           N  
ATOM    977  OE1 GLN A 172       4.016  -6.303  39.237  1.00120.23           O  
ATOM    978  N   GLN A 173       7.760  -5.710  34.006  1.00 76.54           N  
ATOM    979  CA  GLN A 173       7.681  -6.288  32.694  1.00 76.54           C  
ATOM    980  C   GLN A 173       6.301  -6.142  32.123  1.00 76.54           C  
ATOM    981  O   GLN A 173       5.792  -7.074  31.503  1.00 76.54           O  
ATOM    982  CB  GLN A 173       8.050  -7.781  32.667  1.00 76.54           C  
ATOM    983  CG  GLN A 173       9.508  -8.057  33.045  1.00 76.54           C  
ATOM    984  CD  GLN A 173       9.733  -9.560  32.980  1.00 76.54           C  
ATOM    985  NE2 GLN A 173       8.665 -10.319  32.612  1.00 76.54           N  
ATOM    986  OE1 GLN A 173      10.830 -10.048  33.245  1.00 76.54           O  
ATOM    987  N   LYS A 174       5.652  -4.975  32.314  1.00 95.22           N  
ATOM    988  CA  LYS A 174       4.369  -4.743  31.704  1.00 95.22           C  
ATOM    989  C   LYS A 174       4.572  -3.574  30.792  1.00 95.22           C  
ATOM    990  O   LYS A 174       4.572  -2.427  31.232  1.00 95.22           O  
ATOM    991  CB  LYS A 174       3.265  -4.323  32.682  1.00 95.22           C  
ATOM    992  CG  LYS A 174       2.936  -5.377  33.731  1.00 95.22           C  
ATOM    993  CD  LYS A 174       1.965  -4.859  34.789  1.00 95.22           C  
ATOM    994  CE  LYS A 174       1.876  -5.764  36.011  1.00 95.22           C  
ATOM    995  NZ  LYS A 174       2.796  -5.275  37.058  1.00 95.22           N1+
ATOM    996  N   ILE A 175       4.808  -3.872  29.503  1.00 96.71           N  
ATOM    997  CA  ILE A 175       5.119  -2.953  28.440  1.00 96.71           C  
ATOM    998  C   ILE A 175       3.951  -2.188  27.892  1.00 96.71           C  
ATOM    999  O   ILE A 175       4.125  -1.064  27.414  1.00 96.71           O  
ATOM   1000  CB  ILE A 175       5.821  -3.624  27.296  1.00 96.71           C  
ATOM   1001  CG1 ILE A 175       4.926  -4.684  26.635  1.00 96.71           C  
ATOM   1002  CG2 ILE A 175       7.144  -4.188  27.840  1.00 96.71           C  
ATOM   1003  CD1 ILE A 175       5.489  -5.205  25.313  1.00 96.71           C  
ATOM   1004  N   TYR A 176       2.743  -2.790  27.871  1.00 79.65           N  
ATOM   1005  CA  TYR A 176       1.632  -2.162  27.206  1.00 79.65           C  
ATOM   1006  C   TYR A 176       0.799  -1.432  28.211  1.00 79.65           C  
ATOM   1007  O   TYR A 176       0.466  -1.960  29.271  1.00 79.65           O  
ATOM   1008  CB  TYR A 176       0.693  -3.164  26.508  1.00 79.65           C  
ATOM   1009  CG  TYR A 176       1.459  -3.872  25.443  1.00 79.65           C  
ATOM   1010  CD1 TYR A 176       1.732  -3.252  24.246  1.00 79.65           C  
ATOM   1011  CD2 TYR A 176       1.896  -5.163  25.636  1.00 79.65           C  
ATOM   1012  CE1 TYR A 176       2.434  -3.907  23.262  1.00 79.65           C  
ATOM   1013  CE2 TYR A 176       2.598  -5.825  24.655  1.00 79.65           C  
ATOM   1014  CZ  TYR A 176       2.871  -5.194  23.465  1.00 79.65           C  
ATOM   1015  OH  TYR A 176       3.590  -5.867  22.455  1.00 79.65           O  
ATOM   1016  N   THR A 177       0.492  -0.150  27.906  1.00 54.70           N  
ATOM   1017  CA  THR A 177      -0.345   0.650  28.750  1.00 54.70           C  
ATOM   1018  C   THR A 177      -1.296   1.401  27.863  1.00 54.70           C  
ATOM   1019  O   THR A 177      -0.873   2.162  26.994  1.00 54.70           O  
ATOM   1020  CB  THR A 177       0.424   1.688  29.516  1.00 54.70           C  
ATOM   1021  CG2 THR A 177      -0.552   2.469  30.411  1.00 54.70           C  
ATOM   1022  OG1 THR A 177       1.426   1.068  30.306  1.00 54.70           O  
ATOM   1023  N   TYR A 178      -2.616   1.229  28.065  1.00 75.46           N  
ATOM   1024  CA  TYR A 178      -3.539   1.977  27.255  1.00 75.46           C  
ATOM   1025  C   TYR A 178      -3.479   3.403  27.692  1.00 75.46           C  
ATOM   1026  O   TYR A 178      -3.320   3.681  28.878  1.00 75.46           O  
ATOM   1027  CB  TYR A 178      -5.020   1.576  27.391  1.00 75.46           C  
ATOM   1028  CG  TYR A 178      -5.266   0.322  26.632  1.00 75.46           C  
ATOM   1029  CD1 TYR A 178      -5.104  -0.910  27.216  1.00 75.46           C  
ATOM   1030  CD2 TYR A 178      -5.665   0.397  25.318  1.00 75.46           C  
ATOM   1031  CE1 TYR A 178      -5.337  -2.055  26.493  1.00 75.46           C  
ATOM   1032  CE2 TYR A 178      -5.900  -0.742  24.590  1.00 75.46           C  
ATOM   1033  CZ  TYR A 178      -5.734  -1.968  25.181  1.00 75.46           C  
ATOM   1034  OH  TYR A 178      -5.976  -3.137  24.437  1.00 75.46           O  
ATOM   1035  N   ALA A 179      -3.518   4.348  26.726  1.00 72.18           N  
ATOM   1036  CA  ALA A 179      -3.603   5.731  27.101  1.00 72.18           C  
ATOM   1037  C   ALA A 179      -4.696   6.352  26.285  1.00 72.18           C  
ATOM   1038  O   ALA A 179      -4.438   7.010  25.278  1.00 72.18           O  
ATOM   1039  CB  ALA A 179      -2.316   6.517  26.799  1.00 72.18           C  
ATOM   1040  N   GLY A 180      -5.952   6.271  26.761  1.00 30.51           N  
ATOM   1041  CA  GLY A 180      -7.022   6.746  25.936  1.00 30.51           C  
ATOM   1042  C   GLY A 180      -7.297   5.691  24.906  1.00 30.51           C  
ATOM   1043  O   GLY A 180      -7.184   4.496  25.177  1.00 30.51           O  
ATOM   1044  N   SER A 181      -7.694   6.115  23.690  1.00 75.67           N  
ATOM   1045  CA  SER A 181      -8.017   5.193  22.635  1.00 75.67           C  
ATOM   1046  C   SER A 181      -6.787   4.464  22.177  1.00 75.67           C  
ATOM   1047  O   SER A 181      -6.856   3.287  21.834  1.00 75.67           O  
ATOM   1048  CB  SER A 181      -8.613   5.892  21.401  1.00 75.67           C  
ATOM   1049  OG  SER A 181      -8.910   4.936  20.393  1.00 75.67           O  
ATOM   1050  N   ILE A 182      -5.634   5.156  22.175  1.00152.73           N  
ATOM   1051  CA  ILE A 182      -4.351   4.708  21.687  1.00152.73           C  
ATOM   1052  C   ILE A 182      -3.631   3.885  22.719  1.00152.73           C  
ATOM   1053  O   ILE A 182      -3.925   3.953  23.911  1.00152.73           O  
ATOM   1054  CB  ILE A 182      -3.473   5.884  21.359  1.00152.73           C  
ATOM   1055  CG1 ILE A 182      -2.171   5.471  20.667  1.00152.73           C  
ATOM   1056  CG2 ILE A 182      -3.256   6.671  22.662  1.00152.73           C  
ATOM   1057  CD1 ILE A 182      -1.423   6.658  20.065  1.00152.73           C  
ATOM   1058  N   LEU A 183      -2.688   3.035  22.248  1.00 58.70           N  
ATOM   1059  CA  LEU A 183      -1.914   2.160  23.091  1.00 58.70           C  
ATOM   1060  C   LEU A 183      -0.464   2.559  23.052  1.00 58.70           C  
ATOM   1061  O   LEU A 183       0.039   3.039  22.037  1.00 58.70           O  
ATOM   1062  CB  LEU A 183      -2.001   0.691  22.636  1.00 58.70           C  
ATOM   1063  CG  LEU A 183      -1.145  -0.293  23.455  1.00 58.70           C  
ATOM   1064  CD1 LEU A 183      -1.568  -0.325  24.932  1.00 58.70           C  
ATOM   1065  CD2 LEU A 183      -1.150  -1.688  22.807  1.00 58.70           C  
ATOM   1066  N   VAL A 184       0.245   2.366  24.188  1.00 42.05           N  
ATOM   1067  CA  VAL A 184       1.640   2.706  24.290  1.00 42.05           C  
ATOM   1068  C   VAL A 184       2.418   1.449  24.542  1.00 42.05           C  
ATOM   1069  O   VAL A 184       1.978   0.573  25.286  1.00 42.05           O  
ATOM   1070  CB  VAL A 184       1.933   3.647  25.421  1.00 42.05           C  
ATOM   1071  CG1 VAL A 184       3.453   3.866  25.503  1.00 42.05           C  
ATOM   1072  CG2 VAL A 184       1.126   4.936  25.204  1.00 42.05           C  
ATOM   1073  N   ALA A 185       3.599   1.323  23.897  1.00 43.33           N  
ATOM   1074  CA  ALA A 185       4.420   0.167  24.108  1.00 43.33           C  
ATOM   1075  C   ALA A 185       5.831   0.620  24.315  1.00 43.33           C  
ATOM   1076  O   ALA A 185       6.382   1.365  23.505  1.00 43.33           O  
ATOM   1077  CB  ALA A 185       4.429  -0.805  22.914  1.00 43.33           C  
ATOM   1078  N   ILE A 186       6.469   0.141  25.402  1.00 94.96           N  
ATOM   1079  CA  ILE A 186       7.833   0.487  25.687  1.00 94.96           C  
ATOM   1080  C   ILE A 186       8.641  -0.747  25.410  1.00 94.96           C  
ATOM   1081  O   ILE A 186       8.292  -1.840  25.849  1.00 94.96           O  
ATOM   1082  CB  ILE A 186       8.062   0.887  27.117  1.00 94.96           C  
ATOM   1083  CG1 ILE A 186       9.504   1.387  27.311  1.00 94.96           C  
ATOM   1084  CG2 ILE A 186       7.665  -0.288  28.023  1.00 94.96           C  
ATOM   1085  CD1 ILE A 186       9.728   2.090  28.649  1.00 94.96           C  
ATOM   1086  N   ASN A 187       9.742  -0.606  24.645  1.00 70.02           N  
ATOM   1087  CA  ASN A 187      10.517  -1.756  24.254  1.00 70.02           C  
ATOM   1088  C   ASN A 187      11.150  -2.376  25.474  1.00 70.02           C  
ATOM   1089  O   ASN A 187      11.864  -1.706  26.218  1.00 70.02           O  
ATOM   1090  CB  ASN A 187      11.634  -1.400  23.251  1.00 70.02           C  
ATOM   1091  CG  ASN A 187      12.101  -2.659  22.531  1.00 70.02           C  
ATOM   1092  ND2 ASN A 187      12.929  -2.471  21.467  1.00 70.02           N  
ATOM   1093  OD1 ASN A 187      11.740  -3.776  22.896  1.00 70.02           O  
ATOM   1094  N   PRO A 188      10.852  -3.631  25.734  1.00 95.67           N  
ATOM   1095  CA  PRO A 188      11.421  -4.365  26.840  1.00 95.67           C  
ATOM   1096  C   PRO A 188      12.842  -4.815  26.644  1.00 95.67           C  
ATOM   1097  O   PRO A 188      13.558  -4.969  27.634  1.00 95.67           O  
ATOM   1098  CB  PRO A 188      10.477  -5.544  27.086  1.00 95.67           C  
ATOM   1099  CG  PRO A 188       9.702  -5.695  25.765  1.00 95.67           C  
ATOM   1100  CD  PRO A 188       9.653  -4.263  25.210  1.00 95.67           C  
ATOM   1101  N   PHE A 189      13.258  -5.057  25.387  1.00 83.09           N  
ATOM   1102  CA  PHE A 189      14.575  -5.543  25.067  1.00 83.09           C  
ATOM   1103  C   PHE A 189      14.846  -6.849  25.748  1.00 83.09           C  
ATOM   1104  O   PHE A 189      15.996  -7.168  26.044  1.00 83.09           O  
ATOM   1105  CB  PHE A 189      15.729  -4.582  25.419  1.00 83.09           C  
ATOM   1106  CG  PHE A 189      15.737  -3.466  24.433  1.00 83.09           C  
ATOM   1107  CD1 PHE A 189      16.080  -3.704  23.122  1.00 83.09           C  
ATOM   1108  CD2 PHE A 189      15.439  -2.177  24.817  1.00 83.09           C  
ATOM   1109  CE1 PHE A 189      16.100  -2.682  22.202  1.00 83.09           C  
ATOM   1110  CE2 PHE A 189      15.458  -1.152  23.902  1.00 83.09           C  
ATOM   1111  CZ  PHE A 189      15.786  -1.403  22.591  1.00 83.09           C  
ATOM   1112  N   LYS A 190      13.797  -7.650  26.016  1.00104.90           N  
ATOM   1113  CA  LYS A 190      14.022  -8.944  26.590  1.00104.90           C  
ATOM   1114  C   LYS A 190      12.893  -9.794  26.123  1.00104.90           C  
ATOM   1115  O   LYS A 190      11.786  -9.299  25.920  1.00104.90           O  
ATOM   1116  CB  LYS A 190      14.003  -8.960  28.128  1.00104.90           C  
ATOM   1117  CG  LYS A 190      12.637  -8.633  28.733  1.00104.90           C  
ATOM   1118  CD  LYS A 190      12.562  -8.899  30.237  1.00104.90           C  
ATOM   1119  CE  LYS A 190      13.423  -7.943  31.062  1.00104.90           C  
ATOM   1120  NZ  LYS A 190      13.298  -8.260  32.502  1.00104.90           N1+
ATOM   1121  N   PHE A 191      13.137 -11.100  25.922  1.00 93.63           N  
ATOM   1122  CA  PHE A 191      12.039 -11.891  25.468  1.00 93.63           C  
ATOM   1123  C   PHE A 191      11.052 -11.945  26.586  1.00 93.63           C  
ATOM   1124  O   PHE A 191      11.380 -12.351  27.700  1.00 93.63           O  
ATOM   1125  CB  PHE A 191      12.422 -13.333  25.091  1.00 93.63           C  
ATOM   1126  CG  PHE A 191      13.261 -13.263  23.861  1.00 93.63           C  
ATOM   1127  CD1 PHE A 191      14.610 -13.007  23.948  1.00 93.63           C  
ATOM   1128  CD2 PHE A 191      12.698 -13.458  22.622  1.00 93.63           C  
ATOM   1129  CE1 PHE A 191      15.384 -12.942  22.812  1.00 93.63           C  
ATOM   1130  CE2 PHE A 191      13.466 -13.395  21.484  1.00 93.63           C  
ATOM   1131  CZ  PHE A 191      14.814 -13.140  21.577  1.00 93.63           C  
ATOM   1132  N   LEU A 192       9.808 -11.512  26.304  1.00 66.21           N  
ATOM   1133  CA  LEU A 192       8.758 -11.557  27.273  1.00 66.21           C  
ATOM   1134  C   LEU A 192       7.778 -12.561  26.738  1.00 66.21           C  
ATOM   1135  O   LEU A 192       7.415 -12.528  25.566  1.00 66.21           O  
ATOM   1136  CB  LEU A 192       8.016 -10.221  27.436  1.00 66.21           C  
ATOM   1137  CG  LEU A 192       8.909  -9.087  27.974  1.00 66.21           C  
ATOM   1138  CD1 LEU A 192       8.121  -7.776  28.120  1.00 66.21           C  
ATOM   1139  CD2 LEU A 192       9.621  -9.503  29.270  1.00 66.21           C  
ATOM   1140  N   PRO A 193       7.346 -13.433  27.601  1.00162.94           N  
ATOM   1141  CA  PRO A 193       6.502 -14.564  27.274  1.00162.94           C  
ATOM   1142  C   PRO A 193       5.043 -14.287  27.003  1.00162.94           C  
ATOM   1143  O   PRO A 193       4.243 -15.196  27.194  1.00162.94           O  
ATOM   1144  CB  PRO A 193       6.695 -15.576  28.406  1.00162.94           C  
ATOM   1145  CG  PRO A 193       7.337 -14.772  29.549  1.00162.94           C  
ATOM   1146  CD  PRO A 193       8.104 -13.663  28.819  1.00162.94           C  
ATOM   1147  N   ILE A 194       4.661 -13.044  26.674  1.00134.12           N  
ATOM   1148  CA  ILE A 194       3.318 -12.565  26.426  1.00134.12           C  
ATOM   1149  C   ILE A 194       2.646 -13.020  25.142  1.00134.12           C  
ATOM   1150  O   ILE A 194       1.433 -12.881  25.012  1.00134.12           O  
ATOM   1151  CB  ILE A 194       3.251 -11.067  26.470  1.00134.12           C  
ATOM   1152  CG1 ILE A 194       4.113 -10.448  25.359  1.00134.12           C  
ATOM   1153  CG2 ILE A 194       3.667 -10.632  27.885  1.00134.12           C  
ATOM   1154  CD1 ILE A 194       3.894  -8.945  25.191  1.00134.12           C  
ATOM   1155  N   TYR A 195       3.424 -13.373  24.107  1.00140.65           N  
ATOM   1156  CA  TYR A 195       3.020 -13.717  22.761  1.00140.65           C  
ATOM   1157  C   TYR A 195       2.401 -15.076  22.529  1.00140.65           C  
ATOM   1158  O   TYR A 195       1.770 -15.275  21.496  1.00140.65           O  
ATOM   1159  CB  TYR A 195       4.154 -13.455  21.767  1.00140.65           C  
ATOM   1160  CG  TYR A 195       4.426 -12.006  22.003  1.00140.65           C  
ATOM   1161  CD1 TYR A 195       3.487 -11.057  21.670  1.00140.65           C  
ATOM   1162  CD2 TYR A 195       5.613 -11.596  22.565  1.00140.65           C  
ATOM   1163  CE1 TYR A 195       3.727  -9.720  21.887  1.00140.65           C  
ATOM   1164  CE2 TYR A 195       5.859 -10.261  22.785  1.00140.65           C  
ATOM   1165  CZ  TYR A 195       4.916  -9.321  22.449  1.00140.65           C  
ATOM   1166  OH  TYR A 195       5.167  -7.950  22.677  1.00140.65           O  
ATOM   1167  N   ASN A 196       2.632 -16.071  23.405  1.00113.66           N  
ATOM   1168  CA  ASN A 196       2.200 -17.440  23.229  1.00113.66           C  
ATOM   1169  C   ASN A 196       0.777 -17.531  22.740  1.00113.66           C  
ATOM   1170  O   ASN A 196      -0.032 -16.615  22.880  1.00113.66           O  
ATOM   1171  CB  ASN A 196       2.319 -18.239  24.544  1.00113.66           C  
ATOM   1172  CG  ASN A 196       2.137 -19.728  24.281  1.00113.66           C  
ATOM   1173  ND2 ASN A 196       0.862 -20.199  24.310  1.00113.66           N  
ATOM   1174  OD1 ASN A 196       3.105 -20.454  24.060  1.00113.66           O  
ATOM   1175  N   PRO A 197       0.493 -18.657  22.114  1.00128.22           N  
ATOM   1176  CA  PRO A 197      -0.811 -18.904  21.561  1.00128.22           C  
ATOM   1177  C   PRO A 197      -1.934 -18.935  22.545  1.00128.22           C  
ATOM   1178  O   PRO A 197      -3.063 -18.645  22.152  1.00128.22           O  
ATOM   1179  CB  PRO A 197      -0.672 -20.166  20.715  1.00128.22           C  
ATOM   1180  CG  PRO A 197       0.790 -20.108  20.238  1.00128.22           C  
ATOM   1181  CD  PRO A 197       1.527 -19.341  21.347  1.00128.22           C  
ATOM   1182  N   LYS A 198      -1.677 -19.275  23.816  1.00 78.47           N  
ATOM   1183  CA  LYS A 198      -2.749 -19.298  24.763  1.00 78.47           C  
ATOM   1184  C   LYS A 198      -3.289 -17.908  24.834  1.00 78.47           C  
ATOM   1185  O   LYS A 198      -4.494 -17.694  24.956  1.00 78.47           O  
ATOM   1186  CB  LYS A 198      -2.291 -19.656  26.186  1.00 78.47           C  
ATOM   1187  CG  LYS A 198      -1.398 -18.580  26.807  1.00 78.47           C  
ATOM   1188  CD  LYS A 198      -1.244 -18.689  28.324  1.00 78.47           C  
ATOM   1189  CE  LYS A 198      -0.347 -17.601  28.918  1.00 78.47           C  
ATOM   1190  NZ  LYS A 198      -0.430 -17.621  30.396  1.00 78.47           N1+
ATOM   1191  N   TYR A 199      -2.386 -16.918  24.742  1.00 97.29           N  
ATOM   1192  CA  TYR A 199      -2.742 -15.535  24.858  1.00 97.29           C  
ATOM   1193  C   TYR A 199      -3.706 -15.200  23.770  1.00 97.29           C  
ATOM   1194  O   TYR A 199      -4.731 -14.569  24.015  1.00 97.29           O  
ATOM   1195  CB  TYR A 199      -1.537 -14.595  24.683  1.00 97.29           C  
ATOM   1196  CG  TYR A 199      -0.570 -14.863  25.783  1.00 97.29           C  
ATOM   1197  CD1 TYR A 199       0.319 -15.908  25.689  1.00 97.29           C  
ATOM   1198  CD2 TYR A 199      -0.544 -14.066  26.904  1.00 97.29           C  
ATOM   1199  CE1 TYR A 199       1.218 -16.159  26.701  1.00 97.29           C  
ATOM   1200  CE2 TYR A 199       0.351 -14.311  27.919  1.00 97.29           C  
ATOM   1201  CZ  TYR A 199       1.232 -15.360  27.818  1.00 97.29           C  
ATOM   1202  OH  TYR A 199       2.152 -15.614  28.856  1.00 97.29           O  
ATOM   1203  N   VAL A 200      -3.415 -15.651  22.538  1.00 37.96           N  
ATOM   1204  CA  VAL A 200      -4.240 -15.313  21.423  1.00 37.96           C  
ATOM   1205  C   VAL A 200      -5.617 -15.818  21.694  1.00 37.96           C  
ATOM   1206  O   VAL A 200      -6.600 -15.144  21.395  1.00 37.96           O  
ATOM   1207  CB  VAL A 200      -3.756 -15.917  20.139  1.00 37.96           C  
ATOM   1208  CG1 VAL A 200      -4.796 -15.634  19.040  1.00 37.96           C  
ATOM   1209  CG2 VAL A 200      -2.361 -15.346  19.829  1.00 37.96           C  
ATOM   1210  N   LYS A 201      -5.727 -17.022  22.278  1.00 25.29           N  
ATOM   1211  CA  LYS A 201      -7.012 -17.595  22.548  1.00 25.29           C  
ATOM   1212  C   LYS A 201      -7.758 -16.736  23.524  1.00 25.29           C  
ATOM   1213  O   LYS A 201      -8.960 -16.522  23.374  1.00 25.29           O  
ATOM   1214  CB  LYS A 201      -6.924 -19.009  23.148  1.00 25.29           C  
ATOM   1215  CG  LYS A 201      -6.379 -20.053  22.169  1.00 25.29           C  
ATOM   1216  CD  LYS A 201      -6.012 -21.382  22.829  1.00 25.29           C  
ATOM   1217  CE  LYS A 201      -5.469 -22.422  21.848  1.00 25.29           C  
ATOM   1218  NZ  LYS A 201      -5.139 -23.673  22.566  1.00 25.29           N1+
ATOM   1219  N   MET A 202      -7.063 -16.211  24.549  1.00112.56           N  
ATOM   1220  CA  MET A 202      -7.718 -15.458  25.584  1.00112.56           C  
ATOM   1221  C   MET A 202      -8.327 -14.194  25.048  1.00112.56           C  
ATOM   1222  O   MET A 202      -9.414 -13.793  25.461  1.00112.56           O  
ATOM   1223  CB  MET A 202      -6.777 -15.061  26.733  1.00112.56           C  
ATOM   1224  CG  MET A 202      -7.505 -14.333  27.864  1.00112.56           C  
ATOM   1225  SD  MET A 202      -6.482 -13.974  29.320  1.00112.56           S  
ATOM   1226  CE  MET A 202      -7.814 -13.161  30.249  1.00112.56           C  
ATOM   1227  N   TYR A 203      -7.624 -13.534  24.118  1.00148.73           N  
ATOM   1228  CA  TYR A 203      -7.960 -12.266  23.528  1.00148.73           C  
ATOM   1229  C   TYR A 203      -9.156 -12.299  22.627  1.00148.73           C  
ATOM   1230  O   TYR A 203      -9.715 -11.244  22.327  1.00148.73           O  
ATOM   1231  CB  TYR A 203      -6.793 -11.621  22.761  1.00148.73           C  
ATOM   1232  CG  TYR A 203      -5.872 -11.068  23.792  1.00148.73           C  
ATOM   1233  CD1 TYR A 203      -4.971 -11.871  24.452  1.00148.73           C  
ATOM   1234  CD2 TYR A 203      -5.920  -9.729  24.101  1.00148.73           C  
ATOM   1235  CE1 TYR A 203      -4.129 -11.344  25.403  1.00148.73           C  
ATOM   1236  CE2 TYR A 203      -5.080  -9.195  25.048  1.00148.73           C  
ATOM   1237  CZ  TYR A 203      -4.185 -10.005  25.703  1.00148.73           C  
ATOM   1238  OH  TYR A 203      -3.321  -9.462  26.677  1.00148.73           O  
ATOM   1239  N   GLU A 204      -9.513 -13.465  22.063  1.00 96.85           N  
ATOM   1240  CA  GLU A 204     -10.611 -13.482  21.136  1.00 96.85           C  
ATOM   1241  C   GLU A 204     -11.910 -13.155  21.821  1.00 96.85           C  
ATOM   1242  O   GLU A 204     -12.378 -13.873  22.702  1.00 96.85           O  
ATOM   1243  CB  GLU A 204     -10.794 -14.833  20.423  1.00 96.85           C  
ATOM   1244  CG  GLU A 204     -11.948 -14.835  19.418  1.00 96.85           C  
ATOM   1245  CD  GLU A 204     -12.020 -16.216  18.784  1.00 96.85           C  
ATOM   1246  OE1 GLU A 204     -11.184 -17.082  19.156  1.00 96.85           O  
ATOM   1247  OE2 GLU A 204     -12.914 -16.424  17.920  1.00 96.85           O1-
ATOM   1248  N   ASN A 205     -12.533 -12.049  21.361  1.00112.86           N  
ATOM   1249  CA  ASN A 205     -13.816 -11.540  21.771  1.00112.86           C  
ATOM   1250  C   ASN A 205     -13.766 -10.869  23.111  1.00112.86           C  
ATOM   1251  O   ASN A 205     -14.718 -10.192  23.493  1.00112.86           O  
ATOM   1252  CB  ASN A 205     -14.892 -12.641  21.838  1.00112.86           C  
ATOM   1253  CG  ASN A 205     -16.258 -11.977  21.955  1.00112.86           C  
ATOM   1254  ND2 ASN A 205     -16.366 -10.712  21.469  1.00112.86           N  
ATOM   1255  OD1 ASN A 205     -17.209 -12.574  22.458  1.00112.86           O  
ATOM   1256  N   GLN A 206     -12.648 -10.961  23.850  1.00 97.30           N  
ATOM   1257  CA  GLN A 206     -12.642 -10.248  25.090  1.00 97.30           C  
ATOM   1258  C   GLN A 206     -12.528  -8.800  24.725  1.00 97.30           C  
ATOM   1259  O   GLN A 206     -11.599  -8.398  24.026  1.00 97.30           O  
ATOM   1260  CB  GLN A 206     -11.469 -10.625  26.016  1.00 97.30           C  
ATOM   1261  CG  GLN A 206     -11.483  -9.883  27.352  1.00 97.30           C  
ATOM   1262  CD  GLN A 206     -10.363 -10.450  28.213  1.00 97.30           C  
ATOM   1263  NE2 GLN A 206      -9.650 -11.479  27.683  1.00 97.30           N  
ATOM   1264  OE1 GLN A 206     -10.128  -9.991  29.331  1.00 97.30           O  
ATOM   1265  N   GLN A 207     -13.483  -7.978  25.200  1.00134.81           N  
ATOM   1266  CA  GLN A 207     -13.504  -6.582  24.869  1.00134.81           C  
ATOM   1267  C   GLN A 207     -12.352  -5.932  25.564  1.00134.81           C  
ATOM   1268  O   GLN A 207     -11.864  -6.434  26.575  1.00134.81           O  
ATOM   1269  CB  GLN A 207     -14.790  -5.868  25.318  1.00134.81           C  
ATOM   1270  CG  GLN A 207     -14.821  -4.378  24.969  1.00134.81           C  
ATOM   1271  CD  GLN A 207     -15.013  -4.250  23.464  1.00134.81           C  
ATOM   1272  NE2 GLN A 207     -15.125  -5.411  22.765  1.00134.81           N  
ATOM   1273  OE1 GLN A 207     -15.062  -3.145  22.924  1.00134.81           O  
ATOM   1274  N   LEU A 208     -11.914  -4.761  25.055  1.00105.79           N  
ATOM   1275  CA  LEU A 208     -10.743  -4.110  25.574  1.00105.79           C  
ATOM   1276  C   LEU A 208     -10.902  -3.884  27.038  1.00105.79           C  
ATOM   1277  O   LEU A 208      -9.956  -4.066  27.800  1.00105.79           O  
ATOM   1278  CB  LEU A 208     -10.489  -2.703  25.012  1.00105.79           C  
ATOM   1279  CG  LEU A 208      -9.962  -2.672  23.578  1.00105.79           C  
ATOM   1280  CD1 LEU A 208      -9.735  -1.228  23.099  1.00105.79           C  
ATOM   1281  CD2 LEU A 208      -8.708  -3.549  23.434  1.00105.79           C  
ATOM   1282  N   GLY A 209     -12.103  -3.475  27.476  1.00 22.55           N  
ATOM   1283  CA  GLY A 209     -12.284  -3.179  28.864  1.00 22.55           C  
ATOM   1284  C   GLY A 209     -12.025  -4.414  29.667  1.00 22.55           C  
ATOM   1285  O   GLY A 209     -11.471  -4.351  30.763  1.00 22.55           O  
ATOM   1286  N   LYS A 210     -12.438  -5.577  29.138  1.00 39.58           N  
ATOM   1287  CA  LYS A 210     -12.335  -6.820  29.845  1.00 39.58           C  
ATOM   1288  C   LYS A 210     -10.904  -7.206  30.100  1.00 39.58           C  
ATOM   1289  O   LYS A 210     -10.596  -7.752  31.158  1.00 39.58           O  
ATOM   1290  CB  LYS A 210     -12.990  -7.988  29.088  1.00 39.58           C  
ATOM   1291  CG  LYS A 210     -14.505  -7.844  28.931  1.00 39.58           C  
ATOM   1292  CD  LYS A 210     -15.109  -8.813  27.913  1.00 39.58           C  
ATOM   1293  CE  LYS A 210     -16.625  -8.670  27.755  1.00 39.58           C  
ATOM   1294  NZ  LYS A 210     -17.124  -9.642  26.756  1.00 39.58           N1+
ATOM   1295  N   LEU A 211      -9.987  -6.937  29.148  1.00119.77           N  
ATOM   1296  CA  LEU A 211      -8.653  -7.466  29.254  1.00119.77           C  
ATOM   1297  C   LEU A 211      -7.667  -6.340  29.440  1.00119.77           C  
ATOM   1298  O   LEU A 211      -7.978  -5.164  29.259  1.00119.77           O  
ATOM   1299  CB  LEU A 211      -8.334  -8.321  27.994  1.00119.77           C  
ATOM   1300  CG  LEU A 211      -7.091  -9.246  27.964  1.00119.77           C  
ATOM   1301  CD1 LEU A 211      -7.221 -10.235  26.795  1.00119.77           C  
ATOM   1302  CD2 LEU A 211      -5.755  -8.500  27.831  1.00119.77           C  
ATOM   1303  N   GLU A 212      -6.441  -6.712  29.862  1.00125.58           N  
ATOM   1304  CA  GLU A 212      -5.304  -5.874  30.139  1.00125.58           C  
ATOM   1305  C   GLU A 212      -4.725  -5.367  28.847  1.00125.58           C  
ATOM   1306  O   GLU A 212      -5.065  -5.844  27.766  1.00125.58           O  
ATOM   1307  CB  GLU A 212      -4.207  -6.672  30.870  1.00125.58           C  
ATOM   1308  CG  GLU A 212      -2.949  -5.896  31.255  1.00125.58           C  
ATOM   1309  CD  GLU A 212      -3.240  -5.155  32.551  1.00125.58           C  
ATOM   1310  OE1 GLU A 212      -4.311  -5.427  33.156  1.00125.58           O  
ATOM   1311  OE2 GLU A 212      -2.396  -4.309  32.955  1.00125.58           O1-
ATOM   1312  N   PRO A 213      -3.869  -4.377  28.920  1.00 84.50           N  
ATOM   1313  CA  PRO A 213      -3.285  -3.852  27.716  1.00 84.50           C  
ATOM   1314  C   PRO A 213      -2.451  -4.870  27.004  1.00 84.50           C  
ATOM   1315  O   PRO A 213      -1.636  -5.531  27.648  1.00 84.50           O  
ATOM   1316  CB  PRO A 213      -2.525  -2.600  28.140  1.00 84.50           C  
ATOM   1317  CG  PRO A 213      -3.320  -2.096  29.360  1.00 84.50           C  
ATOM   1318  CD  PRO A 213      -3.961  -3.362  29.958  1.00 84.50           C  
ATOM   1319  N   HIS A 214      -2.650  -5.011  25.676  1.00 75.60           N  
ATOM   1320  CA  HIS A 214      -1.859  -5.909  24.889  1.00 75.60           C  
ATOM   1321  C   HIS A 214      -2.113  -5.557  23.454  1.00 75.60           C  
ATOM   1322  O   HIS A 214      -3.184  -5.061  23.102  1.00 75.60           O  
ATOM   1323  CB  HIS A 214      -2.208  -7.394  25.104  1.00 75.60           C  
ATOM   1324  CG  HIS A 214      -1.112  -8.322  24.665  1.00 75.60           C  
ATOM   1325  CD2 HIS A 214      -0.049  -8.792  25.373  1.00 75.60           C  
ATOM   1326  ND1 HIS A 214      -0.996  -8.868  23.407  1.00 75.60           N  
ATOM   1327  CE1 HIS A 214       0.126  -9.635  23.416  1.00 75.60           C  
ATOM   1328  NE2 HIS A 214       0.733  -9.620  24.589  1.00 75.60           N  
ATOM   1329  N   VAL A 215      -1.126  -5.819  22.579  1.00 48.08           N  
ATOM   1330  CA  VAL A 215      -1.249  -5.502  21.182  1.00 48.08           C  
ATOM   1331  C   VAL A 215      -2.405  -6.283  20.643  1.00 48.08           C  
ATOM   1332  O   VAL A 215      -3.105  -5.830  19.740  1.00 48.08           O  
ATOM   1333  CB  VAL A 215      -0.043  -5.900  20.380  1.00 48.08           C  
ATOM   1334  CG1 VAL A 215      -0.350  -5.658  18.892  1.00 48.08           C  
ATOM   1335  CG2 VAL A 215       1.175  -5.119  20.892  1.00 48.08           C  
ATOM   1336  N   PHE A 216      -2.626  -7.498  21.176  1.00 83.06           N  
ATOM   1337  CA  PHE A 216      -3.692  -8.315  20.677  1.00 83.06           C  
ATOM   1338  C   PHE A 216      -5.012  -7.648  20.918  1.00 83.06           C  
ATOM   1339  O   PHE A 216      -5.900  -7.714  20.070  1.00 83.06           O  
ATOM   1340  CB  PHE A 216      -3.795  -9.719  21.305  1.00 83.06           C  
ATOM   1341  CG  PHE A 216      -2.598 -10.526  20.934  1.00 83.06           C  
ATOM   1342  CD1 PHE A 216      -2.189 -10.611  19.624  1.00 83.06           C  
ATOM   1343  CD2 PHE A 216      -1.923 -11.254  21.885  1.00 83.06           C  
ATOM   1344  CE1 PHE A 216      -1.094 -11.368  19.278  1.00 83.06           C  
ATOM   1345  CE2 PHE A 216      -0.829 -12.015  21.545  1.00 83.06           C  
ATOM   1346  CZ  PHE A 216      -0.408 -12.069  20.239  1.00 83.06           C  
ATOM   1347  N   ALA A 217      -5.193  -6.997  22.084  1.00 40.44           N  
ATOM   1348  CA  ALA A 217      -6.479  -6.425  22.382  1.00 40.44           C  
ATOM   1349  C   ALA A 217      -6.836  -5.388  21.355  1.00 40.44           C  
ATOM   1350  O   ALA A 217      -7.953  -5.379  20.838  1.00 40.44           O  
ATOM   1351  CB  ALA A 217      -6.530  -5.775  23.772  1.00 40.44           C  
ATOM   1352  N   LEU A 218      -5.877  -4.511  21.016  1.00114.05           N  
ATOM   1353  CA  LEU A 218      -6.010  -3.440  20.066  1.00114.05           C  
ATOM   1354  C   LEU A 218      -6.271  -4.034  18.718  1.00114.05           C  
ATOM   1355  O   LEU A 218      -7.049  -3.499  17.928  1.00114.05           O  
ATOM   1356  CB  LEU A 218      -4.652  -2.708  19.971  1.00114.05           C  
ATOM   1357  CG  LEU A 218      -4.481  -1.498  19.025  1.00114.05           C  
ATOM   1358  CD1 LEU A 218      -3.040  -0.974  19.135  1.00114.05           C  
ATOM   1359  CD2 LEU A 218      -4.858  -1.757  17.556  1.00114.05           C  
ATOM   1360  N   ALA A 219      -5.551  -5.120  18.397  1.00 33.77           N  
ATOM   1361  CA  ALA A 219      -5.683  -5.766  17.125  1.00 33.77           C  
ATOM   1362  C   ALA A 219      -7.057  -6.337  17.008  1.00 33.77           C  
ATOM   1363  O   ALA A 219      -7.683  -6.261  15.952  1.00 33.77           O  
ATOM   1364  CB  ALA A 219      -4.685  -6.921  16.941  1.00 33.77           C  
ATOM   1365  N   ASP A 220      -7.557  -6.951  18.098  1.00 46.06           N  
ATOM   1366  CA  ASP A 220      -8.854  -7.558  18.075  1.00 46.06           C  
ATOM   1367  C   ASP A 220      -9.895  -6.493  17.917  1.00 46.06           C  
ATOM   1368  O   ASP A 220     -10.854  -6.650  17.163  1.00 46.06           O  
ATOM   1369  CB  ASP A 220      -9.159  -8.336  19.363  1.00 46.06           C  
ATOM   1370  CG  ASP A 220     -10.287  -9.293  19.029  1.00 46.06           C  
ATOM   1371  OD1 ASP A 220     -10.691  -9.307  17.836  1.00 46.06           O  
ATOM   1372  OD2 ASP A 220     -10.747 -10.025  19.947  1.00 46.06           O1-
ATOM   1373  N   VAL A 221      -9.713  -5.354  18.612  1.00 37.68           N  
ATOM   1374  CA  VAL A 221     -10.677  -4.293  18.565  1.00 37.68           C  
ATOM   1375  C   VAL A 221     -10.811  -3.846  17.149  1.00 37.68           C  
ATOM   1376  O   VAL A 221     -11.918  -3.604  16.669  1.00 37.68           O  
ATOM   1377  CB  VAL A 221     -10.257  -3.098  19.355  1.00 37.68           C  
ATOM   1378  CG1 VAL A 221     -11.326  -2.000  19.219  1.00 37.68           C  
ATOM   1379  CG2 VAL A 221     -10.015  -3.569  20.790  1.00 37.68           C  
ATOM   1380  N   ALA A 222      -9.679  -3.724  16.437  1.00 28.23           N  
ATOM   1381  CA  ALA A 222      -9.743  -3.300  15.072  1.00 28.23           C  
ATOM   1382  C   ALA A 222     -10.540  -4.324  14.319  1.00 28.23           C  
ATOM   1383  O   ALA A 222     -11.374  -3.989  13.482  1.00 28.23           O  
ATOM   1384  CB  ALA A 222      -8.357  -3.207  14.410  1.00 28.23           C  
ATOM   1385  N   TYR A 223     -10.309  -5.617  14.609  1.00 59.71           N  
ATOM   1386  CA  TYR A 223     -10.988  -6.670  13.908  1.00 59.71           C  
ATOM   1387  C   TYR A 223     -12.467  -6.599  14.181  1.00 59.71           C  
ATOM   1388  O   TYR A 223     -13.274  -6.601  13.252  1.00 59.71           O  
ATOM   1389  CB  TYR A 223     -10.480  -8.054  14.355  1.00 59.71           C  
ATOM   1390  CG  TYR A 223     -11.159  -9.115  13.561  1.00 59.71           C  
ATOM   1391  CD1 TYR A 223     -10.721  -9.416  12.293  1.00 59.71           C  
ATOM   1392  CD2 TYR A 223     -12.220  -9.817  14.086  1.00 59.71           C  
ATOM   1393  CE1 TYR A 223     -11.334 -10.400  11.554  1.00 59.71           C  
ATOM   1394  CE2 TYR A 223     -12.838 -10.802  13.351  1.00 59.71           C  
ATOM   1395  CZ  TYR A 223     -12.397 -11.092  12.083  1.00 59.71           C  
ATOM   1396  OH  TYR A 223     -13.030 -12.101  11.326  1.00 59.71           O  
ATOM   1397  N   TYR A 224     -12.874  -6.489  15.462  1.00101.51           N  
ATOM   1398  CA  TYR A 224     -14.278  -6.481  15.782  1.00101.51           C  
ATOM   1399  C   TYR A 224     -14.950  -5.282  15.200  1.00101.51           C  
ATOM   1400  O   TYR A 224     -16.064  -5.378  14.688  1.00101.51           O  
ATOM   1401  CB  TYR A 224     -14.608  -6.528  17.286  1.00101.51           C  
ATOM   1402  CG  TYR A 224     -14.460  -7.937  17.757  1.00101.51           C  
ATOM   1403  CD1 TYR A 224     -15.484  -8.832  17.542  1.00101.51           C  
ATOM   1404  CD2 TYR A 224     -13.321  -8.374  18.390  1.00101.51           C  
ATOM   1405  CE1 TYR A 224     -15.386 -10.139  17.957  1.00101.51           C  
ATOM   1406  CE2 TYR A 224     -13.221  -9.681  18.809  1.00101.51           C  
ATOM   1407  CZ  TYR A 224     -14.247 -10.566  18.594  1.00101.51           C  
ATOM   1408  OH  TYR A 224     -14.133 -11.905  19.026  1.00101.51           O  
ATOM   1409  N   THR A 225     -14.291  -4.114  15.255  1.00104.75           N  
ATOM   1410  CA  THR A 225     -14.910  -2.920  14.761  1.00104.75           C  
ATOM   1411  C   THR A 225     -15.179  -3.094  13.297  1.00104.75           C  
ATOM   1412  O   THR A 225     -16.195  -2.618  12.794  1.00104.75           O  
ATOM   1413  CB  THR A 225     -14.075  -1.691  14.983  1.00104.75           C  
ATOM   1414  CG2 THR A 225     -12.833  -1.756  14.091  1.00104.75           C  
ATOM   1415  OG1 THR A 225     -14.828  -0.527  14.689  1.00104.75           O  
ATOM   1416  N   MET A 226     -14.272  -3.778  12.570  1.00 51.20           N  
ATOM   1417  CA  MET A 226     -14.438  -3.992  11.162  1.00 51.20           C  
ATOM   1418  C   MET A 226     -15.683  -4.798  10.931  1.00 51.20           C  
ATOM   1419  O   MET A 226     -16.456  -4.505  10.020  1.00 51.20           O  
ATOM   1420  CB  MET A 226     -13.247  -4.749  10.547  1.00 51.20           C  
ATOM   1421  CG  MET A 226     -13.346  -4.951   9.034  1.00 51.20           C  
ATOM   1422  SD  MET A 226     -11.937  -5.842   8.307  1.00 51.20           S  
ATOM   1423  CE  MET A 226     -12.325  -7.432   9.093  1.00 51.20           C  
ATOM   1424  N   LEU A 227     -15.913  -5.856  11.732  1.00 53.26           N  
ATOM   1425  CA  LEU A 227     -17.096  -6.646  11.537  1.00 53.26           C  
ATOM   1426  C   LEU A 227     -18.324  -5.850  11.872  1.00 53.26           C  
ATOM   1427  O   LEU A 227     -19.262  -5.779  11.078  1.00 53.26           O  
ATOM   1428  CB  LEU A 227     -17.120  -7.907  12.418  1.00 53.26           C  
ATOM   1429  CG  LEU A 227     -16.017  -8.919  12.060  1.00 53.26           C  
ATOM   1430  CD1 LEU A 227     -16.089 -10.164  12.959  1.00 53.26           C  
ATOM   1431  CD2 LEU A 227     -16.042  -9.263  10.563  1.00 53.26           C  
ATOM   1432  N   ARG A 228     -18.357  -5.219  13.064  1.00 71.40           N  
ATOM   1433  CA  ARG A 228     -19.551  -4.525  13.460  1.00 71.40           C  
ATOM   1434  C   ARG A 228     -19.804  -3.346  12.569  1.00 71.40           C  
ATOM   1435  O   ARG A 228     -20.886  -3.204  11.998  1.00 71.40           O  
ATOM   1436  CB  ARG A 228     -19.477  -4.005  14.905  1.00 71.40           C  
ATOM   1437  CG  ARG A 228     -19.421  -5.127  15.946  1.00 71.40           C  
ATOM   1438  CD  ARG A 228     -19.344  -4.633  17.392  1.00 71.40           C  
ATOM   1439  NE  ARG A 228     -19.295  -5.838  18.267  1.00 71.40           N  
ATOM   1440  CZ  ARG A 228     -18.752  -5.757  19.517  1.00 71.40           C  
ATOM   1441  NH1 ARG A 228     -18.245  -4.573  19.967  1.00 71.40           N1+
ATOM   1442  NH2 ARG A 228     -18.715  -6.864  20.316  1.00 71.40           N  
ATOM   1443  N   LYS A 229     -18.788  -2.474  12.427  1.00 64.43           N  
ATOM   1444  CA  LYS A 229     -18.869  -1.257  11.666  1.00 64.43           C  
ATOM   1445  C   LYS A 229     -18.869  -1.514  10.194  1.00 64.43           C  
ATOM   1446  O   LYS A 229     -19.406  -0.714   9.431  1.00 64.43           O  
ATOM   1447  CB  LYS A 229     -17.745  -0.254  11.974  1.00 64.43           C  
ATOM   1448  CG  LYS A 229     -17.907   0.427  13.336  1.00 64.43           C  
ATOM   1449  CD  LYS A 229     -16.713   1.288  13.747  1.00 64.43           C  
ATOM   1450  CE  LYS A 229     -16.886   1.964  15.110  1.00 64.43           C  
ATOM   1451  NZ  LYS A 229     -15.648   2.688  15.477  1.00 64.43           N1+
ATOM   1452  N   HIS A 230     -18.267  -2.631   9.744  1.00 92.70           N  
ATOM   1453  CA  HIS A 230     -18.142  -2.842   8.332  1.00 92.70           C  
ATOM   1454  C   HIS A 230     -17.351  -1.703   7.774  1.00 92.70           C  
ATOM   1455  O   HIS A 230     -17.778  -1.024   6.843  1.00 92.70           O  
ATOM   1456  CB  HIS A 230     -19.490  -2.900   7.594  1.00 92.70           C  
ATOM   1457  CG  HIS A 230     -20.326  -4.079   7.996  1.00 92.70           C  
ATOM   1458  CD2 HIS A 230     -20.434  -5.311   7.430  1.00 92.70           C  
ATOM   1459  ND1 HIS A 230     -21.172  -4.089   9.082  1.00 92.70           N  
ATOM   1460  CE1 HIS A 230     -21.745  -5.319   9.121  1.00 92.70           C  
ATOM   1461  NE2 HIS A 230     -21.327  -6.096   8.137  1.00 92.70           N  
ATOM   1462  N   VAL A 231     -16.177  -1.423   8.374  1.00 49.15           N  
ATOM   1463  CA  VAL A 231     -15.350  -0.379   7.841  1.00 49.15           C  
ATOM   1464  C   VAL A 231     -13.918  -0.804   7.934  1.00 49.15           C  
ATOM   1465  O   VAL A 231     -13.493  -1.391   8.930  1.00 49.15           O  
ATOM   1466  CB  VAL A 231     -15.476   0.920   8.582  1.00 49.15           C  
ATOM   1467  CG1 VAL A 231     -14.467   1.920   7.993  1.00 49.15           C  
ATOM   1468  CG2 VAL A 231     -16.938   1.387   8.497  1.00 49.15           C  
ATOM   1469  N   ASN A 232     -13.126  -0.479   6.887  1.00 74.23           N  
ATOM   1470  CA  ASN A 232     -11.727  -0.822   6.868  1.00 74.23           C  
ATOM   1471  C   ASN A 232     -11.054  -0.165   8.031  1.00 74.23           C  
ATOM   1472  O   ASN A 232     -11.375   0.961   8.414  1.00 74.23           O  
ATOM   1473  CB  ASN A 232     -10.947  -0.324   5.631  1.00 74.23           C  
ATOM   1474  CG  ASN A 232     -11.226  -1.216   4.436  1.00 74.23           C  
ATOM   1475  ND2 ASN A 232     -11.173  -0.625   3.212  1.00 74.23           N  
ATOM   1476  OD1 ASN A 232     -11.500  -2.405   4.584  1.00 74.23           O  
ATOM   1477  N   GLN A 233     -10.072  -0.880   8.614  1.00 73.08           N  
ATOM   1478  CA  GLN A 233      -9.365  -0.377   9.762  1.00 73.08           C  
ATOM   1479  C   GLN A 233      -7.893  -0.352   9.454  1.00 73.08           C  
ATOM   1480  O   GLN A 233      -7.426  -0.986   8.509  1.00 73.08           O  
ATOM   1481  CB  GLN A 233      -9.528  -1.273  11.000  1.00 73.08           C  
ATOM   1482  CG  GLN A 233     -10.986  -1.546  11.377  1.00 73.08           C  
ATOM   1483  CD  GLN A 233     -11.626  -0.255  11.862  1.00 73.08           C  
ATOM   1484  NE2 GLN A 233     -12.961  -0.126  11.636  1.00 73.08           N  
ATOM   1485  OE1 GLN A 233     -10.966   0.608  12.439  1.00 73.08           O  
ATOM   1486  N   CYS A 234      -7.120   0.425  10.242  1.00 79.71           N  
ATOM   1487  CA  CYS A 234      -5.695   0.471  10.064  1.00 79.71           C  
ATOM   1488  C   CYS A 234      -5.061   0.516  11.419  1.00 79.71           C  
ATOM   1489  O   CYS A 234      -5.618   1.082  12.361  1.00 79.71           O  
ATOM   1490  CB  CYS A 234      -5.212   1.713   9.295  1.00 79.71           C  
ATOM   1491  SG  CYS A 234      -3.406   1.743   9.085  1.00 79.71           S  
ATOM   1492  N   ILE A 235      -3.881  -0.121  11.553  1.00144.39           N  
ATOM   1493  CA  ILE A 235      -3.131  -0.107  12.774  1.00144.39           C  
ATOM   1494  C   ILE A 235      -1.866   0.656  12.519  1.00144.39           C  
ATOM   1495  O   ILE A 235      -0.871   0.125  12.025  1.00144.39           O  
ATOM   1496  CB  ILE A 235      -2.797  -1.496  13.247  1.00144.39           C  
ATOM   1497  CG1 ILE A 235      -1.973  -1.438  14.546  1.00144.39           C  
ATOM   1498  CG2 ILE A 235      -2.166  -2.278  12.081  1.00144.39           C  
ATOM   1499  CD1 ILE A 235      -2.734  -0.841  15.727  1.00144.39           C  
ATOM   1500  N   VAL A 236      -1.861   1.948  12.890  1.00 40.15           N  
ATOM   1501  CA  VAL A 236      -0.697   2.744  12.640  1.00 40.15           C  
ATOM   1502  C   VAL A 236       0.169   2.643  13.852  1.00 40.15           C  
ATOM   1503  O   VAL A 236      -0.268   2.922  14.968  1.00 40.15           O  
ATOM   1504  CB  VAL A 236      -1.004   4.196  12.419  1.00 40.15           C  
ATOM   1505  CG1 VAL A 236       0.324   4.959  12.273  1.00 40.15           C  
ATOM   1506  CG2 VAL A 236      -1.934   4.320  11.201  1.00 40.15           C  
ATOM   1507  N   ILE A 237       1.435   2.237  13.641  1.00 50.31           N  
ATOM   1508  CA  ILE A 237       2.364   2.044  14.715  1.00 50.31           C  
ATOM   1509  C   ILE A 237       3.432   3.079  14.533  1.00 50.31           C  
ATOM   1510  O   ILE A 237       4.031   3.184  13.464  1.00 50.31           O  
ATOM   1511  CB  ILE A 237       3.023   0.697  14.649  1.00 50.31           C  
ATOM   1512  CG1 ILE A 237       1.958  -0.411  14.617  1.00 50.31           C  
ATOM   1513  CG2 ILE A 237       3.993   0.577  15.837  1.00 50.31           C  
ATOM   1514  CD1 ILE A 237       2.513  -1.784  14.246  1.00 50.31           C  
ATOM   1515  N   SER A 238       3.707   3.872  15.586  1.00 82.84           N  
ATOM   1516  CA  SER A 238       4.641   4.953  15.445  1.00 82.84           C  
ATOM   1517  C   SER A 238       5.743   4.800  16.444  1.00 82.84           C  
ATOM   1518  O   SER A 238       5.529   4.328  17.559  1.00 82.84           O  
ATOM   1519  CB  SER A 238       3.968   6.312  15.707  1.00 82.84           C  
ATOM   1520  OG  SER A 238       4.922   7.362  15.713  1.00 82.84           O  
ATOM   1521  N   GLY A 239       6.973   5.207  16.058  1.00 30.36           N  
ATOM   1522  CA  GLY A 239       8.056   5.112  16.990  1.00 30.36           C  
ATOM   1523  C   GLY A 239       9.346   5.501  16.335  1.00 30.36           C  
ATOM   1524  O   GLY A 239       9.455   5.585  15.110  1.00 30.36           O  
ATOM   1525  N   GLU A 240      10.365   5.724  17.187  1.00 54.56           N  
ATOM   1526  CA  GLU A 240      11.703   6.102  16.829  1.00 54.56           C  
ATOM   1527  C   GLU A 240      12.404   4.866  16.358  1.00 54.56           C  
ATOM   1528  O   GLU A 240      11.870   3.765  16.463  1.00 54.56           O  
ATOM   1529  CB  GLU A 240      12.468   6.678  18.033  1.00 54.56           C  
ATOM   1530  CG  GLU A 240      13.865   7.214  17.728  1.00 54.56           C  
ATOM   1531  CD  GLU A 240      14.381   7.832  19.021  1.00 54.56           C  
ATOM   1532  OE1 GLU A 240      13.542   8.072  19.931  1.00 54.56           O  
ATOM   1533  OE2 GLU A 240      15.614   8.073  19.118  1.00 54.56           O1-
ATOM   1534  N   SER A 241      13.612   5.020  15.779  1.00 51.06           N  
ATOM   1535  CA  SER A 241      14.302   3.864  15.281  1.00 51.06           C  
ATOM   1536  C   SER A 241      14.596   2.930  16.421  1.00 51.06           C  
ATOM   1537  O   SER A 241      15.177   3.326  17.432  1.00 51.06           O  
ATOM   1538  CB  SER A 241      15.637   4.196  14.587  1.00 51.06           C  
ATOM   1539  OG  SER A 241      16.259   3.006  14.126  1.00 51.06           O  
ATOM   1540  N   GLY A 242      14.199   1.644  16.258  1.00 45.22           N  
ATOM   1541  CA  GLY A 242      14.473   0.592  17.208  1.00 45.22           C  
ATOM   1542  C   GLY A 242      13.529   0.632  18.379  1.00 45.22           C  
ATOM   1543  O   GLY A 242      13.916   0.279  19.494  1.00 45.22           O  
ATOM   1544  N   SER A 243      12.293   1.126  18.166  1.00126.71           N  
ATOM   1545  CA  SER A 243      11.289   1.274  19.189  1.00126.71           C  
ATOM   1546  C   SER A 243      10.326   0.114  19.323  1.00126.71           C  
ATOM   1547  O   SER A 243       9.455   0.157  20.193  1.00126.71           O  
ATOM   1548  CB  SER A 243      10.465   2.552  18.979  1.00126.71           C  
ATOM   1549  OG  SER A 243       9.566   2.730  20.060  1.00126.71           O  
ATOM   1550  N   GLY A 244      10.401  -0.937  18.479  1.00 42.13           N  
ATOM   1551  CA  GLY A 244       9.446  -2.013  18.612  1.00 42.13           C  
ATOM   1552  C   GLY A 244       8.352  -1.901  17.587  1.00 42.13           C  
ATOM   1553  O   GLY A 244       7.313  -2.547  17.715  1.00 42.13           O  
ATOM   1554  N   LYS A 245       8.537  -1.071  16.545  1.00100.74           N  
ATOM   1555  CA  LYS A 245       7.521  -0.956  15.537  1.00100.74           C  
ATOM   1556  C   LYS A 245       7.346  -2.273  14.831  1.00100.74           C  
ATOM   1557  O   LYS A 245       6.223  -2.707  14.586  1.00100.74           O  
ATOM   1558  CB  LYS A 245       7.856   0.087  14.456  1.00100.74           C  
ATOM   1559  CG  LYS A 245       7.982   1.516  14.989  1.00100.74           C  
ATOM   1560  CD  LYS A 245       8.411   2.527  13.923  1.00100.74           C  
ATOM   1561  CE  LYS A 245       9.768   2.223  13.284  1.00100.74           C  
ATOM   1562  NZ  LYS A 245      10.858   2.520  14.241  1.00100.74           N1+
ATOM   1563  N   THR A 246       8.463  -2.935  14.466  1.00 49.03           N  
ATOM   1564  CA  THR A 246       8.426  -4.151  13.694  1.00 49.03           C  
ATOM   1565  C   THR A 246       7.888  -5.322  14.460  1.00 49.03           C  
ATOM   1566  O   THR A 246       7.093  -6.097  13.930  1.00 49.03           O  
ATOM   1567  CB  THR A 246       9.781  -4.539  13.176  1.00 49.03           C  
ATOM   1568  CG2 THR A 246       9.648  -5.835  12.356  1.00 49.03           C  
ATOM   1569  OG1 THR A 246      10.307  -3.500  12.362  1.00 49.03           O  
ATOM   1570  N   GLN A 247       8.305  -5.500  15.729  1.00 76.84           N  
ATOM   1571  CA  GLN A 247       7.889  -6.676  16.440  1.00 76.84           C  
ATOM   1572  C   GLN A 247       6.404  -6.652  16.601  1.00 76.84           C  
ATOM   1573  O   GLN A 247       5.726  -7.635  16.308  1.00 76.84           O  
ATOM   1574  CB  GLN A 247       8.507  -6.769  17.846  1.00 76.84           C  
ATOM   1575  CG  GLN A 247      10.029  -6.917  17.828  1.00 76.84           C  
ATOM   1576  CD  GLN A 247      10.361  -8.269  17.210  1.00 76.84           C  
ATOM   1577  NE2 GLN A 247      11.419  -8.301  16.356  1.00 76.84           N  
ATOM   1578  OE1 GLN A 247       9.695  -9.267  17.476  1.00 76.84           O  
ATOM   1579  N   SER A 248       5.854  -5.499  17.017  1.00 68.69           N  
ATOM   1580  CA  SER A 248       4.447  -5.390  17.263  1.00 68.69           C  
ATOM   1581  C   SER A 248       3.724  -5.657  15.982  1.00 68.69           C  
ATOM   1582  O   SER A 248       2.615  -6.188  15.991  1.00 68.69           O  
ATOM   1583  CB  SER A 248       4.034  -3.990  17.746  1.00 68.69           C  
ATOM   1584  OG  SER A 248       2.632  -3.944  17.968  1.00 68.69           O  
ATOM   1585  N   THR A 249       4.338  -5.294  14.842  1.00 31.90           N  
ATOM   1586  CA  THR A 249       3.692  -5.520  13.583  1.00 31.90           C  
ATOM   1587  C   THR A 249       3.497  -6.997  13.405  1.00 31.90           C  
ATOM   1588  O   THR A 249       2.403  -7.452  13.073  1.00 31.90           O  
ATOM   1589  CB  THR A 249       4.513  -5.030  12.423  1.00 31.90           C  
ATOM   1590  CG2 THR A 249       3.740  -5.293  11.118  1.00 31.90           C  
ATOM   1591  OG1 THR A 249       4.773  -3.641  12.560  1.00 31.90           O  
ATOM   1592  N   ASN A 250       4.554  -7.792  13.660  1.00 46.35           N  
ATOM   1593  CA  ASN A 250       4.488  -9.213  13.451  1.00 46.35           C  
ATOM   1594  C   ASN A 250       3.447  -9.798  14.350  1.00 46.35           C  
ATOM   1595  O   ASN A 250       2.624 -10.605  13.921  1.00 46.35           O  
ATOM   1596  CB  ASN A 250       5.817  -9.922  13.768  1.00 46.35           C  
ATOM   1597  CG  ASN A 250       6.841  -9.491  12.729  1.00 46.35           C  
ATOM   1598  ND2 ASN A 250       6.363  -8.824  11.644  1.00 46.35           N  
ATOM   1599  OD1 ASN A 250       8.037  -9.736  12.880  1.00 46.35           O  
ATOM   1600  N   PHE A 251       3.432  -9.381  15.629  1.00 88.79           N  
ATOM   1601  CA  PHE A 251       2.494  -9.947  16.554  1.00 88.79           C  
ATOM   1602  C   PHE A 251       1.117  -9.604  16.089  1.00 88.79           C  
ATOM   1603  O   PHE A 251       0.199 -10.414  16.195  1.00 88.79           O  
ATOM   1604  CB  PHE A 251       2.652  -9.437  17.996  1.00 88.79           C  
ATOM   1605  CG  PHE A 251       3.988  -9.888  18.484  1.00 88.79           C  
ATOM   1606  CD1 PHE A 251       4.206 -11.205  18.816  1.00 88.79           C  
ATOM   1607  CD2 PHE A 251       5.033  -9.000  18.579  1.00 88.79           C  
ATOM   1608  CE1 PHE A 251       5.440 -11.622  19.259  1.00 88.79           C  
ATOM   1609  CE2 PHE A 251       6.269  -9.409  19.022  1.00 88.79           C  
ATOM   1610  CZ  PHE A 251       6.473 -10.723  19.364  1.00 88.79           C  
ATOM   1611  N   LEU A 252       0.932  -8.380  15.565  1.00 91.15           N  
ATOM   1612  CA  LEU A 252      -0.372  -7.973  15.137  1.00 91.15           C  
ATOM   1613  C   LEU A 252      -0.816  -8.898  14.042  1.00 91.15           C  
ATOM   1614  O   LEU A 252      -1.962  -9.344  14.028  1.00 91.15           O  
ATOM   1615  CB  LEU A 252      -0.389  -6.516  14.636  1.00 91.15           C  
ATOM   1616  CG  LEU A 252      -1.789  -5.908  14.400  1.00 91.15           C  
ATOM   1617  CD1 LEU A 252      -1.660  -4.428  14.023  1.00 91.15           C  
ATOM   1618  CD2 LEU A 252      -2.625  -6.684  13.370  1.00 91.15           C  
ATOM   1619  N   ILE A 253       0.083  -9.213  13.093  1.00 86.96           N  
ATOM   1620  CA  ILE A 253      -0.263 -10.083  12.003  1.00 86.96           C  
ATOM   1621  C   ILE A 253      -0.537 -11.454  12.536  1.00 86.96           C  
ATOM   1622  O   ILE A 253      -1.492 -12.114  12.130  1.00 86.96           O  
ATOM   1623  CB  ILE A 253       0.834 -10.195  10.985  1.00 86.96           C  
ATOM   1624  CG1 ILE A 253       1.145  -8.810  10.394  1.00 86.96           C  
ATOM   1625  CG2 ILE A 253       0.405 -11.229   9.931  1.00 86.96           C  
ATOM   1626  CD1 ILE A 253      -0.057  -8.155   9.714  1.00 86.96           C  
ATOM   1627  N   HIS A 254       0.297 -11.915  13.485  1.00 69.06           N  
ATOM   1628  CA  HIS A 254       0.147 -13.243  14.002  1.00 69.06           C  
ATOM   1629  C   HIS A 254      -1.217 -13.374  14.605  1.00 69.06           C  
ATOM   1630  O   HIS A 254      -1.903 -14.371  14.386  1.00 69.06           O  
ATOM   1631  CB  HIS A 254       1.170 -13.573  15.103  1.00 69.06           C  
ATOM   1632  CG  HIS A 254       1.022 -14.965  15.644  1.00 69.06           C  
ATOM   1633  CD2 HIS A 254       0.341 -15.415  16.734  1.00 69.06           C  
ATOM   1634  ND1 HIS A 254       1.598 -16.080  15.076  1.00 69.06           N  
ATOM   1635  CE1 HIS A 254       1.239 -17.140  15.844  1.00 69.06           C  
ATOM   1636  NE2 HIS A 254       0.476 -16.785  16.862  1.00 69.06           N  
ATOM   1637  N   CYS A 255      -1.651 -12.369  15.388  1.00 44.47           N  
ATOM   1638  CA  CYS A 255      -2.929 -12.467  16.034  1.00 44.47           C  
ATOM   1639  C   CYS A 255      -4.041 -12.523  15.033  1.00 44.47           C  
ATOM   1640  O   CYS A 255      -4.857 -13.443  15.048  1.00 44.47           O  
ATOM   1641  CB  CYS A 255      -3.224 -11.265  16.944  1.00 44.47           C  
ATOM   1642  SG  CYS A 255      -4.843 -11.397  17.759  1.00 44.47           S  
ATOM   1643  N   LEU A 256      -4.070 -11.565  14.089  1.00 57.47           N  
ATOM   1644  CA  LEU A 256      -5.169 -11.488  13.166  1.00 57.47           C  
ATOM   1645  C   LEU A 256      -5.280 -12.765  12.390  1.00 57.47           C  
ATOM   1646  O   LEU A 256      -6.376 -13.296  12.219  1.00 57.47           O  
ATOM   1647  CB  LEU A 256      -5.017 -10.352  12.137  1.00 57.47           C  
ATOM   1648  CG  LEU A 256      -5.115  -8.939  12.742  1.00 57.47           C  
ATOM   1649  CD1 LEU A 256      -4.956  -7.861  11.658  1.00 57.47           C  
ATOM   1650  CD2 LEU A 256      -6.408  -8.771  13.555  1.00 57.47           C  
ATOM   1651  N   THR A 257      -4.148 -13.313  11.912  1.00103.28           N  
ATOM   1652  CA  THR A 257      -4.222 -14.494  11.103  1.00103.28           C  
ATOM   1653  C   THR A 257      -4.819 -15.615  11.898  1.00103.28           C  
ATOM   1654  O   THR A 257      -5.681 -16.342  11.404  1.00103.28           O  
ATOM   1655  CB  THR A 257      -2.878 -14.934  10.590  1.00103.28           C  
ATOM   1656  CG2 THR A 257      -1.979 -15.329  11.773  1.00103.28           C  
ATOM   1657  OG1 THR A 257      -3.029 -16.026   9.694  1.00103.28           O  
ATOM   1658  N   ALA A 258      -4.393 -15.774  13.165  1.00 30.74           N  
ATOM   1659  CA  ALA A 258      -4.872 -16.871  13.957  1.00 30.74           C  
ATOM   1660  C   ALA A 258      -6.354 -16.748  14.142  1.00 30.74           C  
ATOM   1661  O   ALA A 258      -7.082 -17.736  14.046  1.00 30.74           O  
ATOM   1662  CB  ALA A 258      -4.236 -16.915  15.356  1.00 30.74           C  
ATOM   1663  N   LEU A 259      -6.841 -15.523  14.409  1.00114.31           N  
ATOM   1664  CA  LEU A 259      -8.227 -15.316  14.718  1.00114.31           C  
ATOM   1665  C   LEU A 259      -9.111 -15.631  13.542  1.00114.31           C  
ATOM   1666  O   LEU A 259     -10.098 -16.345  13.700  1.00114.31           O  
ATOM   1667  CB  LEU A 259      -8.486 -13.857  15.170  1.00114.31           C  
ATOM   1668  CG  LEU A 259      -9.870 -13.527  15.788  1.00114.31           C  
ATOM   1669  CD1 LEU A 259      -9.931 -12.039  16.171  1.00114.31           C  
ATOM   1670  CD2 LEU A 259     -11.062 -13.919  14.901  1.00114.31           C  
ATOM   1671  N   SER A 260      -8.793 -15.131  12.326  1.00136.91           N  
ATOM   1672  CA  SER A 260      -9.743 -15.347  11.263  1.00136.91           C  
ATOM   1673  C   SER A 260      -9.129 -16.184  10.191  1.00136.91           C  
ATOM   1674  O   SER A 260      -9.132 -15.820   9.016  1.00136.91           O  
ATOM   1675  CB  SER A 260     -10.212 -14.034  10.609  1.00136.91           C  
ATOM   1676  OG  SER A 260     -11.145 -14.305   9.572  1.00136.91           O  
ATOM   1677  N   GLN A 261      -8.671 -17.384  10.581  1.00100.22           N  
ATOM   1678  CA  GLN A 261      -8.036 -18.306   9.691  1.00100.22           C  
ATOM   1679  C   GLN A 261      -8.855 -19.556   9.726  1.00100.22           C  
ATOM   1680  O   GLN A 261      -9.684 -19.741  10.615  1.00100.22           O  
ATOM   1681  CB  GLN A 261      -6.615 -18.652  10.168  1.00100.22           C  
ATOM   1682  CG  GLN A 261      -5.859 -19.632   9.280  1.00100.22           C  
ATOM   1683  CD  GLN A 261      -4.472 -19.800   9.883  1.00100.22           C  
ATOM   1684  NE2 GLN A 261      -4.367 -19.606  11.225  1.00100.22           N  
ATOM   1685  OE1 GLN A 261      -3.506 -20.089   9.180  1.00100.22           O  
ATOM   1686  N   LYS A 262      -8.645 -20.452   8.743  1.00 82.46           N  
ATOM   1687  CA  LYS A 262      -9.437 -21.644   8.676  1.00 82.46           C  
ATOM   1688  C   LYS A 262      -9.191 -22.473   9.894  1.00 82.46           C  
ATOM   1689  O   LYS A 262      -8.050 -22.787  10.232  1.00 82.46           O  
ATOM   1690  CB  LYS A 262      -9.107 -22.516   7.452  1.00 82.46           C  
ATOM   1691  CG  LYS A 262      -7.655 -22.995   7.442  1.00 82.46           C  
ATOM   1692  CD  LYS A 262      -7.372 -24.100   6.423  1.00 82.46           C  
ATOM   1693  CE  LYS A 262      -5.915 -24.565   6.421  1.00 82.46           C  
ATOM   1694  NZ  LYS A 262      -5.723 -25.633   5.413  1.00 82.46           N1+
ATOM   1695  N   GLY A 263     -10.284 -22.818  10.603  1.00 47.41           N  
ATOM   1696  CA  GLY A 263     -10.218 -23.673  11.753  1.00 47.41           C  
ATOM   1697  C   GLY A 263      -9.307 -23.028  12.736  1.00 47.41           C  
ATOM   1698  O   GLY A 263      -8.883 -21.889  12.557  1.00 47.41           O  
ATOM   1699  N   TYR A 264      -8.978 -23.756  13.821  1.00250.10           N  
ATOM   1700  CA  TYR A 264      -8.041 -23.193  14.740  1.00250.10           C  
ATOM   1701  C   TYR A 264      -6.813 -24.011  14.555  1.00250.10           C  
ATOM   1702  O   TYR A 264      -6.681 -25.099  15.116  1.00250.10           O  
ATOM   1703  CB  TYR A 264      -8.439 -23.303  16.221  1.00250.10           C  
ATOM   1704  CG  TYR A 264      -7.332 -22.667  16.990  1.00250.10           C  
ATOM   1705  CD1 TYR A 264      -7.274 -21.298  17.125  1.00250.10           C  
ATOM   1706  CD2 TYR A 264      -6.351 -23.434  17.572  1.00250.10           C  
ATOM   1707  CE1 TYR A 264      -6.254 -20.705  17.829  1.00250.10           C  
ATOM   1708  CE2 TYR A 264      -5.326 -22.846  18.278  1.00250.10           C  
ATOM   1709  CZ  TYR A 264      -5.279 -21.479  18.409  1.00250.10           C  
ATOM   1710  OH  TYR A 264      -4.229 -20.873  19.133  1.00250.10           O  
ATOM   1711  N   ALA A 265      -5.886 -23.498  13.735  1.00261.99           N  
ATOM   1712  CA  ALA A 265      -4.690 -24.223  13.452  1.00261.99           C  
ATOM   1713  C   ALA A 265      -4.024 -23.475  12.356  1.00261.99           C  
ATOM   1714  O   ALA A 265      -4.509 -22.432  11.920  1.00261.99           O  
ATOM   1715  CB  ALA A 265      -4.941 -25.654  12.945  1.00261.99           C  
ATOM   1716  N   SER A 266      -2.872 -23.981  11.890  1.00 96.48           N  
ATOM   1717  CA  SER A 266      -2.211 -23.293  10.830  1.00 96.48           C  
ATOM   1718  C   SER A 266      -3.027 -23.493   9.598  1.00 96.48           C  
ATOM   1719  O   SER A 266      -3.806 -24.441   9.497  1.00 96.48           O  
ATOM   1720  CB  SER A 266      -0.793 -23.816  10.544  1.00 96.48           C  
ATOM   1721  OG  SER A 266      -0.206 -23.084   9.478  1.00 96.48           O  
ATOM   1722  N   GLY A 267      -2.872 -22.573   8.633  1.00 32.39           N  
ATOM   1723  CA  GLY A 267      -3.581 -22.650   7.396  1.00 32.39           C  
ATOM   1724  C   GLY A 267      -2.680 -22.029   6.386  1.00 32.39           C  
ATOM   1725  O   GLY A 267      -1.539 -21.691   6.685  1.00 32.39           O  
ATOM   1726  N   VAL A 268      -3.202 -21.831   5.168  1.00 72.17           N  
ATOM   1727  CA  VAL A 268      -2.476 -21.251   4.082  1.00 72.17           C  
ATOM   1728  C   VAL A 268      -2.061 -19.876   4.528  1.00 72.17           C  
ATOM   1729  O   VAL A 268      -1.099 -19.332   3.998  1.00 72.17           O  
ATOM   1730  CB  VAL A 268      -3.309 -21.093   2.845  1.00 72.17           C  
ATOM   1731  CG1 VAL A 268      -2.469 -20.368   1.778  1.00 72.17           C  
ATOM   1732  CG2 VAL A 268      -3.806 -22.481   2.410  1.00 72.17           C  
ATOM   1733  N   GLU A 269      -2.781 -19.296   5.520  1.00118.88           N  
ATOM   1734  CA  GLU A 269      -2.532 -18.019   6.139  1.00118.88           C  
ATOM   1735  C   GLU A 269      -1.107 -18.047   6.611  1.00118.88           C  
ATOM   1736  O   GLU A 269      -0.461 -17.011   6.761  1.00118.88           O  
ATOM   1737  CB  GLU A 269      -3.450 -17.772   7.349  1.00118.88           C  
ATOM   1738  CG  GLU A 269      -4.904 -17.466   6.967  1.00118.88           C  
ATOM   1739  CD  GLU A 269      -5.604 -18.731   6.476  1.00118.88           C  
ATOM   1740  OE1 GLU A 269      -5.058 -19.850   6.671  1.00118.88           O  
ATOM   1741  OE2 GLU A 269      -6.714 -18.588   5.898  1.00118.88           O1-
ATOM   1742  N   ARG A 270      -0.574 -19.257   6.849  1.00 63.40           N  
ATOM   1743  CA  ARG A 270       0.783 -19.417   7.281  1.00 63.40           C  
ATOM   1744  C   ARG A 270       1.670 -18.778   6.251  1.00 63.40           C  
ATOM   1745  O   ARG A 270       2.744 -18.272   6.573  1.00 63.40           O  
ATOM   1746  CB  ARG A 270       1.189 -20.896   7.413  1.00 63.40           C  
ATOM   1747  CG  ARG A 270       2.635 -21.102   7.869  1.00 63.40           C  
ATOM   1748  CD  ARG A 270       3.062 -22.571   7.883  1.00 63.40           C  
ATOM   1749  NE  ARG A 270       4.485 -22.624   8.316  1.00 63.40           N  
ATOM   1750  CZ  ARG A 270       5.188 -23.789   8.203  1.00 63.40           C  
ATOM   1751  NH1 ARG A 270       4.586 -24.904   7.694  1.00 63.40           N1+
ATOM   1752  NH2 ARG A 270       6.495 -23.840   8.596  1.00 63.40           N  
ATOM   1753  N   THR A 271       1.250 -18.789   4.973  1.00100.85           N  
ATOM   1754  CA  THR A 271       2.028 -18.203   3.921  1.00100.85           C  
ATOM   1755  C   THR A 271       2.217 -16.745   4.211  1.00100.85           C  
ATOM   1756  O   THR A 271       3.303 -16.204   4.011  1.00100.85           O  
ATOM   1757  CB  THR A 271       1.403 -18.335   2.557  1.00100.85           C  
ATOM   1758  CG2 THR A 271       0.158 -17.437   2.465  1.00100.85           C  
ATOM   1759  OG1 THR A 271       2.342 -17.965   1.559  1.00100.85           O  
ATOM   1760  N   ILE A 272       1.170 -16.063   4.713  1.00 38.87           N  
ATOM   1761  CA  ILE A 272       1.278 -14.658   4.985  1.00 38.87           C  
ATOM   1762  C   ILE A 272       2.338 -14.443   6.027  1.00 38.87           C  
ATOM   1763  O   ILE A 272       3.156 -13.532   5.915  1.00 38.87           O  
ATOM   1764  CB  ILE A 272       0.001 -14.062   5.502  1.00 38.87           C  
ATOM   1765  CG1 ILE A 272      -1.106 -14.169   4.440  1.00 38.87           C  
ATOM   1766  CG2 ILE A 272       0.294 -12.617   5.944  1.00 38.87           C  
ATOM   1767  CD1 ILE A 272      -2.499 -13.843   4.975  1.00 38.87           C  
ATOM   1768  N   LEU A 273       2.379 -15.306   7.056  1.00 45.29           N  
ATOM   1769  CA  LEU A 273       3.290 -15.113   8.151  1.00 45.29           C  
ATOM   1770  C   LEU A 273       4.703 -15.129   7.648  1.00 45.29           C  
ATOM   1771  O   LEU A 273       5.545 -14.374   8.127  1.00 45.29           O  
ATOM   1772  CB  LEU A 273       3.177 -16.215   9.220  1.00 45.29           C  
ATOM   1773  CG  LEU A 273       1.814 -16.245   9.936  1.00 45.29           C  
ATOM   1774  CD1 LEU A 273       1.764 -17.362  10.992  1.00 45.29           C  
ATOM   1775  CD2 LEU A 273       1.453 -14.867  10.512  1.00 45.29           C  
ATOM   1776  N   GLY A 274       4.986 -16.001   6.667  1.00 42.48           N  
ATOM   1777  CA  GLY A 274       6.291 -16.223   6.105  1.00 42.48           C  
ATOM   1778  C   GLY A 274       6.824 -15.026   5.378  1.00 42.48           C  
ATOM   1779  O   GLY A 274       8.037 -14.858   5.273  1.00 42.48           O  
ATOM   1780  N   ALA A 275       5.944 -14.173   4.825  1.00 46.08           N  
ATOM   1781  CA  ALA A 275       6.399 -13.104   3.981  1.00 46.08           C  
ATOM   1782  C   ALA A 275       7.386 -12.229   4.700  1.00 46.08           C  
ATOM   1783  O   ALA A 275       8.402 -11.841   4.128  1.00 46.08           O  
ATOM   1784  CB  ALA A 275       5.250 -12.201   3.502  1.00 46.08           C  
ATOM   1785  N   GLY A 276       7.145 -11.906   5.979  1.00 36.32           N  
ATOM   1786  CA  GLY A 276       7.990 -10.970   6.668  1.00 36.32           C  
ATOM   1787  C   GLY A 276       9.402 -11.453   6.801  1.00 36.32           C  
ATOM   1788  O   GLY A 276      10.333 -10.658   6.681  1.00 36.32           O  
ATOM   1789  N   PRO A 277       9.622 -12.705   7.080  1.00 94.55           N  
ATOM   1790  CA  PRO A 277      10.974 -13.157   7.233  1.00 94.55           C  
ATOM   1791  C   PRO A 277      11.769 -12.983   5.980  1.00 94.55           C  
ATOM   1792  O   PRO A 277      12.960 -12.688   6.075  1.00 94.55           O  
ATOM   1793  CB  PRO A 277      10.869 -14.589   7.747  1.00 94.55           C  
ATOM   1794  CG  PRO A 277       9.549 -14.579   8.544  1.00 94.55           C  
ATOM   1795  CD  PRO A 277       8.690 -13.499   7.862  1.00 94.55           C  
ATOM   1796  N   VAL A 278      11.149 -13.174   4.798  1.00106.38           N  
ATOM   1797  CA  VAL A 278      11.912 -13.002   3.599  1.00106.38           C  
ATOM   1798  C   VAL A 278      12.296 -11.560   3.465  1.00106.38           C  
ATOM   1799  O   VAL A 278      13.464 -11.238   3.255  1.00106.38           O  
ATOM   1800  CB  VAL A 278      11.216 -13.448   2.336  1.00106.38           C  
ATOM   1801  CG1 VAL A 278      10.888 -14.943   2.477  1.00106.38           C  
ATOM   1802  CG2 VAL A 278      10.005 -12.555   2.032  1.00106.38           C  
ATOM   1803  N   LEU A 279      11.320 -10.650   3.646  1.00 47.29           N  
ATOM   1804  CA  LEU A 279      11.545  -9.245   3.477  1.00 47.29           C  
ATOM   1805  C   LEU A 279      12.550  -8.801   4.485  1.00 47.29           C  
ATOM   1806  O   LEU A 279      13.412  -7.989   4.178  1.00 47.29           O  
ATOM   1807  CB  LEU A 279      10.269  -8.411   3.690  1.00 47.29           C  
ATOM   1808  CG  LEU A 279       9.156  -8.715   2.668  1.00 47.29           C  
ATOM   1809  CD1 LEU A 279       7.909  -7.853   2.927  1.00 47.29           C  
ATOM   1810  CD2 LEU A 279       9.670  -8.604   1.224  1.00 47.29           C  
ATOM   1811  N   GLU A 280      12.483  -9.315   5.723  1.00 40.12           N  
ATOM   1812  CA  GLU A 280      13.417  -8.869   6.718  1.00 40.12           C  
ATOM   1813  C   GLU A 280      14.807  -9.255   6.316  1.00 40.12           C  
ATOM   1814  O   GLU A 280      15.750  -8.492   6.518  1.00 40.12           O  
ATOM   1815  CB  GLU A 280      13.150  -9.450   8.116  1.00 40.12           C  
ATOM   1816  CG  GLU A 280      11.891  -8.885   8.775  1.00 40.12           C  
ATOM   1817  CD  GLU A 280      11.800  -9.450  10.184  1.00 40.12           C  
ATOM   1818  OE1 GLU A 280      12.724 -10.211  10.577  1.00 40.12           O  
ATOM   1819  OE2 GLU A 280      10.807  -9.126  10.890  1.00 40.12           O1-
ATOM   1820  N   ALA A 281      14.985 -10.454   5.730  1.00 40.96           N  
ATOM   1821  CA  ALA A 281      16.323 -10.869   5.413  1.00 40.96           C  
ATOM   1822  C   ALA A 281      16.936  -9.905   4.433  1.00 40.96           C  
ATOM   1823  O   ALA A 281      18.074  -9.477   4.611  1.00 40.96           O  
ATOM   1824  CB  ALA A 281      16.374 -12.269   4.775  1.00 40.96           C  
ATOM   1825  N   PHE A 282      16.203  -9.561   3.354  1.00 83.80           N  
ATOM   1826  CA  PHE A 282      16.680  -8.683   2.313  1.00 83.80           C  
ATOM   1827  C   PHE A 282      16.649  -7.218   2.687  1.00 83.80           C  
ATOM   1828  O   PHE A 282      17.456  -6.425   2.208  1.00 83.80           O  
ATOM   1829  CB  PHE A 282      15.887  -8.846   1.004  1.00 83.80           C  
ATOM   1830  CG  PHE A 282      16.164 -10.211   0.468  1.00 83.80           C  
ATOM   1831  CD1 PHE A 282      15.438 -11.298   0.902  1.00 83.80           C  
ATOM   1832  CD2 PHE A 282      17.152 -10.407  -0.468  1.00 83.80           C  
ATOM   1833  CE1 PHE A 282      15.693 -12.557   0.408  1.00 83.80           C  
ATOM   1834  CE2 PHE A 282      17.412 -11.662  -0.965  1.00 83.80           C  
ATOM   1835  CZ  PHE A 282      16.683 -12.741  -0.527  1.00 83.80           C  
ATOM   1836  N   GLY A 283      15.587  -6.827   3.410  1.00 90.78           N  
ATOM   1837  CA  GLY A 283      15.153  -5.526   3.860  1.00 90.78           C  
ATOM   1838  C   GLY A 283      15.784  -4.928   5.084  1.00 90.78           C  
ATOM   1839  O   GLY A 283      15.703  -3.712   5.266  1.00 90.78           O  
ATOM   1840  N   ASN A 284      16.294  -5.751   6.023  1.00 64.28           N  
ATOM   1841  CA  ASN A 284      16.729  -5.203   7.280  1.00 64.28           C  
ATOM   1842  C   ASN A 284      18.219  -5.189   7.379  1.00 64.28           C  
ATOM   1843  O   ASN A 284      18.920  -5.919   6.680  1.00 64.28           O  
ATOM   1844  CB  ASN A 284      16.189  -5.968   8.502  1.00 64.28           C  
ATOM   1845  CG  ASN A 284      14.679  -5.773   8.553  1.00 64.28           C  
ATOM   1846  ND2 ASN A 284      14.046  -6.212   9.674  1.00 64.28           N  
ATOM   1847  OD1 ASN A 284      14.077  -5.234   7.627  1.00 64.28           O  
ATOM   1848  N   ALA A 285      18.735  -4.312   8.266  1.00 43.54           N  
ATOM   1849  CA  ALA A 285      20.155  -4.184   8.438  1.00 43.54           C  
ATOM   1850  C   ALA A 285      20.428  -3.769   9.847  1.00 43.54           C  
ATOM   1851  O   ALA A 285      19.523  -3.402  10.598  1.00 43.54           O  
ATOM   1852  CB  ALA A 285      20.788  -3.126   7.519  1.00 43.54           C  
ATOM   1853  N   LYS A 286      21.712  -3.848  10.250  1.00 74.70           N  
ATOM   1854  CA  LYS A 286      22.083  -3.466  11.579  1.00 74.70           C  
ATOM   1855  C   LYS A 286      22.574  -2.057  11.545  1.00 74.70           C  
ATOM   1856  O   LYS A 286      23.637  -1.765  10.996  1.00 74.70           O  
ATOM   1857  CB  LYS A 286      23.225  -4.301  12.180  1.00 74.70           C  
ATOM   1858  CG  LYS A 286      23.584  -3.854  13.598  1.00 74.70           C  
ATOM   1859  CD  LYS A 286      24.678  -4.684  14.267  1.00 74.70           C  
ATOM   1860  CE  LYS A 286      25.133  -4.100  15.605  1.00 74.70           C  
ATOM   1861  NZ  LYS A 286      26.270  -4.880  16.141  1.00 74.70           N1+
ATOM   1862  N   THR A 287      21.788  -1.138  12.135  1.00 54.51           N  
ATOM   1863  CA  THR A 287      22.192   0.230  12.235  1.00 54.51           C  
ATOM   1864  C   THR A 287      22.762   0.403  13.610  1.00 54.51           C  
ATOM   1865  O   THR A 287      22.847  -0.546  14.388  1.00 54.51           O  
ATOM   1866  CB  THR A 287      21.060   1.202  12.089  1.00 54.51           C  
ATOM   1867  CG2 THR A 287      20.371   0.937  10.739  1.00 54.51           C  
ATOM   1868  OG1 THR A 287      20.130   1.042  13.149  1.00 54.51           O  
ATOM   1869  N   ALA A 288      23.227   1.626  13.918  1.00 52.13           N  
ATOM   1870  CA  ALA A 288      23.737   1.937  15.223  1.00 52.13           C  
ATOM   1871  C   ALA A 288      22.607   1.876  16.211  1.00 52.13           C  
ATOM   1872  O   ALA A 288      22.805   1.519  17.372  1.00 52.13           O  
ATOM   1873  CB  ALA A 288      24.348   3.347  15.301  1.00 52.13           C  
ATOM   1874  N   HIS A 289      21.410   2.325  15.777  1.00 99.99           N  
ATOM   1875  CA  HIS A 289      20.202   2.384  16.560  1.00 99.99           C  
ATOM   1876  C   HIS A 289      19.551   1.044  16.782  1.00 99.99           C  
ATOM   1877  O   HIS A 289      18.944   0.830  17.832  1.00 99.99           O  
ATOM   1878  CB  HIS A 289      19.137   3.298  15.930  1.00 99.99           C  
ATOM   1879  CG  HIS A 289      19.534   4.744  15.924  1.00 99.99           C  
ATOM   1880  CD2 HIS A 289      19.242   5.734  16.810  1.00 99.99           C  
ATOM   1881  ND1 HIS A 289      20.310   5.329  14.949  1.00 99.99           N  
ATOM   1882  CE1 HIS A 289      20.449   6.636  15.292  1.00 99.99           C  
ATOM   1883  NE2 HIS A 289      19.818   6.927  16.413  1.00 99.99           N  
ATOM   1884  N   ASN A 290      19.590   0.129  15.787  1.00 67.82           N  
ATOM   1885  CA  ASN A 290      18.886  -1.122  15.930  1.00 67.82           C  
ATOM   1886  C   ASN A 290      19.659  -2.198  15.214  1.00 67.82           C  
ATOM   1887  O   ASN A 290      20.252  -1.952  14.165  1.00 67.82           O  
ATOM   1888  CB  ASN A 290      17.487  -1.048  15.282  1.00 67.82           C  
ATOM   1889  CG  ASN A 290      16.620  -2.247  15.650  1.00 67.82           C  
ATOM   1890  ND2 ASN A 290      15.280  -2.085  15.480  1.00 67.82           N  
ATOM   1891  OD1 ASN A 290      17.103  -3.299  16.062  1.00 67.82           O  
ATOM   1892  N   ASN A 291      19.699  -3.418  15.794  1.00 79.81           N  
ATOM   1893  CA  ASN A 291      20.363  -4.566  15.235  1.00 79.81           C  
ATOM   1894  C   ASN A 291      19.577  -5.121  14.087  1.00 79.81           C  
ATOM   1895  O   ASN A 291      20.154  -5.732  13.189  1.00 79.81           O  
ATOM   1896  CB  ASN A 291      20.573  -5.702  16.249  1.00 79.81           C  
ATOM   1897  CG  ASN A 291      21.616  -5.228  17.250  1.00 79.81           C  
ATOM   1898  ND2 ASN A 291      22.054  -6.147  18.151  1.00 79.81           N  
ATOM   1899  OD1 ASN A 291      22.041  -4.074  17.221  1.00 79.81           O  
ATOM   1900  N   ASN A 292      18.231  -5.012  14.141  1.00 80.87           N  
ATOM   1901  CA  ASN A 292      17.404  -5.459  13.054  1.00 80.87           C  
ATOM   1902  C   ASN A 292      16.547  -4.287  12.659  1.00 80.87           C  
ATOM   1903  O   ASN A 292      15.424  -4.143  13.142  1.00 80.87           O  
ATOM   1904  CB  ASN A 292      16.452  -6.594  13.474  1.00 80.87           C  
ATOM   1905  CG  ASN A 292      15.824  -7.224  12.239  1.00 80.87           C  
ATOM   1906  ND2 ASN A 292      14.855  -8.151  12.462  1.00 80.87           N  
ATOM   1907  OD1 ASN A 292      16.182  -6.901  11.108  1.00 80.87           O  
ATOM   1908  N   SER A 293      17.028  -3.440  11.726  1.00 57.38           N  
ATOM   1909  CA  SER A 293      16.296  -2.250  11.393  1.00 57.38           C  
ATOM   1910  C   SER A 293      15.732  -2.386  10.012  1.00 57.38           C  
ATOM   1911  O   SER A 293      16.410  -2.828   9.084  1.00 57.38           O  
ATOM   1912  CB  SER A 293      17.174  -0.984  11.424  1.00 57.38           C  
ATOM   1913  OG  SER A 293      16.407   0.163  11.088  1.00 57.38           O  
ATOM   1914  N   SER A 294      14.438  -2.030   9.853  1.00 60.59           N  
ATOM   1915  CA  SER A 294      13.837  -2.056   8.554  1.00 60.59           C  
ATOM   1916  C   SER A 294      14.309  -0.830   7.837  1.00 60.59           C  
ATOM   1917  O   SER A 294      14.036   0.292   8.254  1.00 60.59           O  
ATOM   1918  CB  SER A 294      12.299  -2.015   8.588  1.00 60.59           C  
ATOM   1919  OG  SER A 294      11.788  -3.179   9.221  1.00 60.59           O  
ATOM   1920  N   ARG A 295      15.089  -1.036   6.762  1.00162.40           N  
ATOM   1921  CA  ARG A 295      15.602  -0.017   5.889  1.00162.40           C  
ATOM   1922  C   ARG A 295      14.528   0.394   4.934  1.00162.40           C  
ATOM   1923  O   ARG A 295      14.682   1.380   4.213  1.00162.40           O  
ATOM   1924  CB  ARG A 295      16.848  -0.462   5.111  1.00162.40           C  
ATOM   1925  CG  ARG A 295      18.002  -0.843   6.043  1.00162.40           C  
ATOM   1926  CD  ARG A 295      18.119   0.047   7.285  1.00162.40           C  
ATOM   1927  NE  ARG A 295      18.527   1.410   6.843  1.00162.40           N  
ATOM   1928  CZ  ARG A 295      18.665   2.415   7.758  1.00162.40           C  
ATOM   1929  NH1 ARG A 295      18.392   2.176   9.074  1.00162.40           N1+
ATOM   1930  NH2 ARG A 295      19.027   3.667   7.359  1.00162.40           N  
ATOM   1931  N   PHE A 296      13.472  -0.436   4.813  1.00 62.59           N  
ATOM   1932  CA  PHE A 296      12.384  -0.146   3.925  1.00 62.59           C  
ATOM   1933  C   PHE A 296      11.141  -0.044   4.754  1.00 62.59           C  
ATOM   1934  O   PHE A 296      11.069  -0.595   5.853  1.00 62.59           O  
ATOM   1935  CB  PHE A 296      12.163  -1.247   2.870  1.00 62.59           C  
ATOM   1936  CG  PHE A 296      11.725  -2.498   3.555  1.00 62.59           C  
ATOM   1937  CD1 PHE A 296      12.607  -3.231   4.316  1.00 62.59           C  
ATOM   1938  CD2 PHE A 296      10.434  -2.952   3.414  1.00 62.59           C  
ATOM   1939  CE1 PHE A 296      12.198  -4.387   4.942  1.00 62.59           C  
ATOM   1940  CE2 PHE A 296      10.022  -4.107   4.035  1.00 62.59           C  
ATOM   1941  CZ  PHE A 296      10.904  -4.826   4.805  1.00 62.59           C  
ATOM   1942  N   GLY A 297      10.133   0.698   4.248  1.00 25.72           N  
ATOM   1943  CA  GLY A 297       8.891   0.866   4.952  1.00 25.72           C  
ATOM   1944  C   GLY A 297       7.864   0.047   4.236  1.00 25.72           C  
ATOM   1945  O   GLY A 297       7.973  -0.174   3.030  1.00 25.72           O  
ATOM   1946  N   LYS A 298       6.830  -0.431   4.964  1.00130.09           N  
ATOM   1947  CA  LYS A 298       5.857  -1.262   4.316  1.00130.09           C  
ATOM   1948  C   LYS A 298       4.497  -1.010   4.882  1.00130.09           C  
ATOM   1949  O   LYS A 298       4.342  -0.549   6.013  1.00130.09           O  
ATOM   1950  CB  LYS A 298       6.135  -2.763   4.498  1.00130.09           C  
ATOM   1951  CG  LYS A 298       5.975  -3.232   5.946  1.00130.09           C  
ATOM   1952  CD  LYS A 298       6.070  -4.749   6.115  1.00130.09           C  
ATOM   1953  CE  LYS A 298       7.512  -5.262   6.157  1.00130.09           C  
ATOM   1954  NZ  LYS A 298       8.097  -5.019   7.494  1.00130.09           N1+
ATOM   1955  N   PHE A 299       3.469  -1.297   4.057  1.00 65.97           N  
ATOM   1956  CA  PHE A 299       2.091  -1.201   4.442  1.00 65.97           C  
ATOM   1957  C   PHE A 299       1.516  -2.549   4.130  1.00 65.97           C  
ATOM   1958  O   PHE A 299       1.587  -3.012   2.992  1.00 65.97           O  
ATOM   1959  CB  PHE A 299       1.341  -0.129   3.626  1.00 65.97           C  
ATOM   1960  CG  PHE A 299      -0.081  -0.042   4.063  1.00 65.97           C  
ATOM   1961  CD1 PHE A 299      -0.403   0.499   5.286  1.00 65.97           C  
ATOM   1962  CD2 PHE A 299      -1.095  -0.465   3.234  1.00 65.97           C  
ATOM   1963  CE1 PHE A 299      -1.714   0.592   5.690  1.00 65.97           C  
ATOM   1964  CE2 PHE A 299      -2.407  -0.373   3.632  1.00 65.97           C  
ATOM   1965  CZ  PHE A 299      -2.720   0.154   4.862  1.00 65.97           C  
ATOM   1966  N   ILE A 300       0.926  -3.221   5.138  1.00 41.56           N  
ATOM   1967  CA  ILE A 300       0.436  -4.550   4.917  1.00 41.56           C  
ATOM   1968  C   ILE A 300      -1.052  -4.535   5.048  1.00 41.56           C  
ATOM   1969  O   ILE A 300      -1.598  -4.051   6.040  1.00 41.56           O  
ATOM   1970  CB  ILE A 300       0.975  -5.542   5.909  1.00 41.56           C  
ATOM   1971  CG1 ILE A 300       2.508  -5.621   5.793  1.00 41.56           C  
ATOM   1972  CG2 ILE A 300       0.270  -6.889   5.680  1.00 41.56           C  
ATOM   1973  CD1 ILE A 300       3.177  -6.359   6.952  1.00 41.56           C  
ATOM   1974  N   GLN A 301      -1.750  -5.061   4.020  1.00 40.95           N  
ATOM   1975  CA  GLN A 301      -3.183  -5.105   4.071  1.00 40.95           C  
ATOM   1976  C   GLN A 301      -3.598  -6.534   4.186  1.00 40.95           C  
ATOM   1977  O   GLN A 301      -3.200  -7.379   3.384  1.00 40.95           O  
ATOM   1978  CB  GLN A 301      -3.870  -4.529   2.821  1.00 40.95           C  
ATOM   1979  CG  GLN A 301      -3.643  -3.027   2.639  1.00 40.95           C  
ATOM   1980  CD  GLN A 301      -4.376  -2.594   1.376  1.00 40.95           C  
ATOM   1981  NE2 GLN A 301      -4.219  -1.296   1.000  1.00 40.95           N  
ATOM   1982  OE1 GLN A 301      -5.068  -3.387   0.742  1.00 40.95           O  
ATOM   1983  N   VAL A 302      -4.414  -6.838   5.215  1.00120.44           N  
ATOM   1984  CA  VAL A 302      -4.898  -8.174   5.384  1.00120.44           C  
ATOM   1985  C   VAL A 302      -6.327  -8.153   4.936  1.00120.44           C  
ATOM   1986  O   VAL A 302      -7.220  -7.659   5.624  1.00120.44           O  
ATOM   1987  CB  VAL A 302      -4.802  -8.673   6.804  1.00120.44           C  
ATOM   1988  CG1 VAL A 302      -5.508  -7.693   7.757  1.00120.44           C  
ATOM   1989  CG2 VAL A 302      -5.366 -10.102   6.847  1.00120.44           C  
ATOM   1990  N   ASN A 303      -6.566  -8.713   3.737  1.00 83.22           N  
ATOM   1991  CA  ASN A 303      -7.842  -8.751   3.090  1.00 83.22           C  
ATOM   1992  C   ASN A 303      -8.739  -9.715   3.808  1.00 83.22           C  
ATOM   1993  O   ASN A 303      -8.285 -10.747   4.299  1.00 83.22           O  
ATOM   1994  CB  ASN A 303      -7.700  -9.258   1.648  1.00 83.22           C  
ATOM   1995  CG  ASN A 303      -6.968  -8.188   0.853  1.00 83.22           C  
ATOM   1996  ND2 ASN A 303      -6.747  -7.007   1.490  1.00 83.22           N  
ATOM   1997  OD1 ASN A 303      -6.596  -8.396  -0.301  1.00 83.22           O  
ATOM   1998  N   TYR A 304     -10.049  -9.387   3.889  1.00139.10           N  
ATOM   1999  CA  TYR A 304     -11.024 -10.212   4.551  1.00139.10           C  
ATOM   2000  C   TYR A 304     -12.253 -10.306   3.692  1.00139.10           C  
ATOM   2001  O   TYR A 304     -12.778  -9.299   3.219  1.00139.10           O  
ATOM   2002  CB  TYR A 304     -11.481  -9.664   5.921  1.00139.10           C  
ATOM   2003  CG  TYR A 304     -10.352  -9.710   6.902  1.00139.10           C  
ATOM   2004  CD1 TYR A 304      -9.480  -8.652   7.038  1.00139.10           C  
ATOM   2005  CD2 TYR A 304     -10.171 -10.817   7.698  1.00139.10           C  
ATOM   2006  CE1 TYR A 304      -8.449  -8.703   7.948  1.00139.10           C  
ATOM   2007  CE2 TYR A 304      -9.144 -10.876   8.609  1.00139.10           C  
ATOM   2008  CZ  TYR A 304      -8.276  -9.816   8.736  1.00139.10           C  
ATOM   2009  OH  TYR A 304      -7.221  -9.873   9.671  1.00139.10           O  
ATOM   2010  N   LEU A 305     -12.788 -11.528   3.504  1.00126.67           N  
ATOM   2011  CA  LEU A 305     -13.905 -11.686   2.614  1.00126.67           C  
ATOM   2012  C   LEU A 305     -15.155 -11.250   3.309  1.00126.67           C  
ATOM   2013  O   LEU A 305     -15.121 -10.665   4.392  1.00126.67           O  
ATOM   2014  CB  LEU A 305     -14.129 -13.112   2.079  1.00126.67           C  
ATOM   2015  CG  LEU A 305     -15.010 -13.991   2.980  1.00126.67           C  
ATOM   2016  CD1 LEU A 305     -15.086 -15.431   2.451  1.00126.67           C  
ATOM   2017  CD2 LEU A 305     -14.575 -13.906   4.443  1.00126.67           C  
ATOM   2018  N   GLU A 306     -16.308 -11.496   2.654  1.00 80.06           N  
ATOM   2019  CA  GLU A 306     -17.566 -11.022   3.147  1.00 80.06           C  
ATOM   2020  C   GLU A 306     -17.865 -11.648   4.467  1.00 80.06           C  
ATOM   2021  O   GLU A 306     -18.307 -10.968   5.393  1.00 80.06           O  
ATOM   2022  CB  GLU A 306     -18.749 -11.298   2.203  1.00 80.06           C  
ATOM   2023  CG  GLU A 306     -20.045 -10.627   2.668  1.00 80.06           C  
ATOM   2024  CD  GLU A 306     -21.115 -10.859   1.608  1.00 80.06           C  
ATOM   2025  OE1 GLU A 306     -20.796 -11.512   0.579  1.00 80.06           O  
ATOM   2026  OE2 GLU A 306     -22.264 -10.384   1.813  1.00 80.06           O1-
ATOM   2027  N   SER A 307     -17.601 -12.962   4.590  1.00 76.03           N  
ATOM   2028  CA  SER A 307     -17.907 -13.682   5.787  1.00 76.03           C  
ATOM   2029  C   SER A 307     -17.109 -13.108   6.915  1.00 76.03           C  
ATOM   2030  O   SER A 307     -17.611 -12.981   8.031  1.00 76.03           O  
ATOM   2031  CB  SER A 307     -17.557 -15.174   5.682  1.00 76.03           C  
ATOM   2032  OG  SER A 307     -17.881 -15.832   6.898  1.00 76.03           O  
ATOM   2033  N   GLY A 308     -15.862 -12.680   6.642  1.00 50.47           N  
ATOM   2034  CA  GLY A 308     -15.060 -12.145   7.704  1.00 50.47           C  
ATOM   2035  C   GLY A 308     -13.764 -12.900   7.834  1.00 50.47           C  
ATOM   2036  O   GLY A 308     -12.904 -12.503   8.619  1.00 50.47           O  
ATOM   2037  N   ILE A 309     -13.595 -14.007   7.082  1.00148.47           N  
ATOM   2038  CA  ILE A 309     -12.383 -14.788   7.065  1.00148.47           C  
ATOM   2039  C   ILE A 309     -11.411 -14.116   6.131  1.00148.47           C  
ATOM   2040  O   ILE A 309     -11.811 -13.369   5.239  1.00148.47           O  
ATOM   2041  CB  ILE A 309     -12.574 -16.201   6.579  1.00148.47           C  
ATOM   2042  CG1 ILE A 309     -11.384 -17.081   6.994  1.00148.47           C  
ATOM   2043  CG2 ILE A 309     -12.790 -16.164   5.059  1.00148.47           C  
ATOM   2044  CD1 ILE A 309     -11.339 -17.363   8.495  1.00148.47           C  
ATOM   2045  N   VAL A 310     -10.091 -14.328   6.342  1.00133.57           N  
ATOM   2046  CA  VAL A 310      -9.103 -13.664   5.531  1.00133.57           C  
ATOM   2047  C   VAL A 310      -9.192 -14.131   4.103  1.00133.57           C  
ATOM   2048  O   VAL A 310      -9.162 -15.327   3.824  1.00133.57           O  
ATOM   2049  CB  VAL A 310      -7.695 -13.897   5.996  1.00133.57           C  
ATOM   2050  CG1 VAL A 310      -7.540 -13.300   7.405  1.00133.57           C  
ATOM   2051  CG2 VAL A 310      -7.396 -15.404   5.924  1.00133.57           C  
ATOM   2052  N   ARG A 311      -9.412 -13.169   3.176  1.00167.99           N  
ATOM   2053  CA  ARG A 311      -9.458 -13.338   1.745  1.00167.99           C  
ATOM   2054  C   ARG A 311      -8.088 -13.436   1.134  1.00167.99           C  
ATOM   2055  O   ARG A 311      -7.820 -14.309   0.310  1.00167.99           O  
ATOM   2056  CB  ARG A 311     -10.168 -12.131   1.108  1.00167.99           C  
ATOM   2057  CG  ARG A 311     -10.519 -12.241  -0.374  1.00167.99           C  
ATOM   2058  CD  ARG A 311     -11.152 -10.947  -0.898  1.00167.99           C  
ATOM   2059  NE  ARG A 311     -11.662 -11.200  -2.273  1.00167.99           N  
ATOM   2060  CZ  ARG A 311     -12.923 -11.691  -2.448  1.00167.99           C  
ATOM   2061  NH1 ARG A 311     -13.710 -11.948  -1.364  1.00167.99           N1+
ATOM   2062  NH2 ARG A 311     -13.403 -11.920  -3.706  1.00167.99           N  
ATOM   2063  N   GLY A 312      -7.168 -12.531   1.531  1.00 41.45           N  
ATOM   2064  CA  GLY A 312      -5.858 -12.491   0.938  1.00 41.45           C  
ATOM   2065  C   GLY A 312      -5.115 -11.374   1.599  1.00 41.45           C  
ATOM   2066  O   GLY A 312      -5.556 -10.859   2.625  1.00 41.45           O  
ATOM   2067  N   ALA A 313      -3.951 -10.983   1.037  1.00 44.68           N  
ATOM   2068  CA  ALA A 313      -3.178  -9.924   1.624  1.00 44.68           C  
ATOM   2069  C   ALA A 313      -2.345  -9.308   0.548  1.00 44.68           C  
ATOM   2070  O   ALA A 313      -2.008  -9.965  -0.435  1.00 44.68           O  
ATOM   2071  CB  ALA A 313      -2.214 -10.408   2.724  1.00 44.68           C  
ATOM   2072  N   VAL A 314      -2.009  -8.010   0.711  1.00 32.93           N  
ATOM   2073  CA  VAL A 314      -1.178  -7.327  -0.241  1.00 32.93           C  
ATOM   2074  C   VAL A 314      -0.146  -6.560   0.530  1.00 32.93           C  
ATOM   2075  O   VAL A 314      -0.393  -6.137   1.659  1.00 32.93           O  
ATOM   2076  CB  VAL A 314      -1.921  -6.335  -1.084  1.00 32.93           C  
ATOM   2077  CG1 VAL A 314      -0.910  -5.596  -1.976  1.00 32.93           C  
ATOM   2078  CG2 VAL A 314      -3.019  -7.078  -1.863  1.00 32.93           C  
ATOM   2079  N   VAL A 315       1.056  -6.374  -0.060  1.00 96.29           N  
ATOM   2080  CA  VAL A 315       2.088  -5.653   0.630  1.00 96.29           C  
ATOM   2081  C   VAL A 315       2.628  -4.585  -0.265  1.00 96.29           C  
ATOM   2082  O   VAL A 315       2.872  -4.805  -1.452  1.00 96.29           O  
ATOM   2083  CB  VAL A 315       3.252  -6.505   1.046  1.00 96.29           C  
ATOM   2084  CG1 VAL A 315       2.747  -7.584   2.019  1.00 96.29           C  
ATOM   2085  CG2 VAL A 315       3.946  -7.057  -0.211  1.00 96.29           C  
ATOM   2086  N   GLU A 316       2.825  -3.380   0.304  1.00 43.43           N  
ATOM   2087  CA  GLU A 316       3.391  -2.281  -0.423  1.00 43.43           C  
ATOM   2088  C   GLU A 316       4.678  -1.951   0.271  1.00 43.43           C  
ATOM   2089  O   GLU A 316       4.734  -1.935   1.500  1.00 43.43           O  
ATOM   2090  CB  GLU A 316       2.487  -1.038  -0.418  1.00 43.43           C  
ATOM   2091  CG  GLU A 316       1.165  -1.277  -1.156  1.00 43.43           C  
ATOM   2092  CD  GLU A 316       0.330  -0.006  -1.106  1.00 43.43           C  
ATOM   2093  OE1 GLU A 316       0.845   1.059  -1.537  1.00 43.43           O  
ATOM   2094  OE2 GLU A 316      -0.836  -0.085  -0.633  1.00 43.43           O1-
ATOM   2095  N   LYS A 317       5.759  -1.706  -0.498  1.00 96.78           N  
ATOM   2096  CA  LYS A 317       7.038  -1.420   0.102  1.00 96.78           C  
ATOM   2097  C   LYS A 317       7.534  -0.091  -0.370  1.00 96.78           C  
ATOM   2098  O   LYS A 317       7.331   0.286  -1.524  1.00 96.78           O  
ATOM   2099  CB  LYS A 317       8.156  -2.403  -0.267  1.00 96.78           C  
ATOM   2100  CG  LYS A 317       9.523  -1.841   0.126  1.00 96.78           C  
ATOM   2101  CD  LYS A 317      10.675  -2.831   0.008  1.00 96.78           C  
ATOM   2102  CE  LYS A 317      12.057  -2.177   0.078  1.00 96.78           C  
ATOM   2103  NZ  LYS A 317      13.104  -3.207   0.260  1.00 96.78           N1+
ATOM   2104  N   TYR A 318       8.233   0.648   0.523  1.00 79.46           N  
ATOM   2105  CA  TYR A 318       8.695   1.955   0.152  1.00 79.46           C  
ATOM   2106  C   TYR A 318      10.098   2.172   0.647  1.00 79.46           C  
ATOM   2107  O   TYR A 318      10.570   1.511   1.571  1.00 79.46           O  
ATOM   2108  CB  TYR A 318       7.908   3.087   0.830  1.00 79.46           C  
ATOM   2109  CG  TYR A 318       6.446   2.893   0.621  1.00 79.46           C  
ATOM   2110  CD1 TYR A 318       5.824   3.274  -0.545  1.00 79.46           C  
ATOM   2111  CD2 TYR A 318       5.690   2.331   1.626  1.00 79.46           C  
ATOM   2112  CE1 TYR A 318       4.469   3.085  -0.697  1.00 79.46           C  
ATOM   2113  CE2 TYR A 318       4.337   2.141   1.476  1.00 79.46           C  
ATOM   2114  CZ  TYR A 318       3.724   2.522   0.309  1.00 79.46           C  
ATOM   2115  OH  TYR A 318       2.336   2.335   0.140  1.00 79.46           O  
ATOM   2116  N   LEU A 319      10.798   3.128  -0.003  1.00179.60           N  
ATOM   2117  CA  LEU A 319      12.078   3.635   0.411  1.00179.60           C  
ATOM   2118  C   LEU A 319      13.047   2.582   0.821  1.00179.60           C  
ATOM   2119  O   LEU A 319      13.491   2.573   1.968  1.00179.60           O  
ATOM   2120  CB  LEU A 319      12.026   4.640   1.577  1.00179.60           C  
ATOM   2121  CG  LEU A 319      11.615   6.063   1.175  1.00179.60           C  
ATOM   2122  CD1 LEU A 319      11.589   6.997   2.397  1.00179.60           C  
ATOM   2123  CD2 LEU A 319      12.517   6.595   0.048  1.00179.60           C  
ATOM   2124  N   LEU A 320      13.411   1.655  -0.076  1.00 67.94           N  
ATOM   2125  CA  LEU A 320      14.450   0.770   0.349  1.00 67.94           C  
ATOM   2126  C   LEU A 320      15.720   1.571   0.345  1.00 67.94           C  
ATOM   2127  O   LEU A 320      16.018   2.267  -0.626  1.00 67.94           O  
ATOM   2128  CB  LEU A 320      14.623  -0.459  -0.565  1.00 67.94           C  
ATOM   2129  CG  LEU A 320      15.742  -1.420  -0.122  1.00 67.94           C  
ATOM   2130  CD1 LEU A 320      15.517  -1.924   1.311  1.00 67.94           C  
ATOM   2131  CD2 LEU A 320      15.907  -2.572  -1.125  1.00 67.94           C  
ATOM   2132  N   GLU A 321      16.507   1.508   1.442  1.00 72.92           N  
ATOM   2133  CA  GLU A 321      17.726   2.270   1.469  1.00 72.92           C  
ATOM   2134  C   GLU A 321      18.774   1.483   0.743  1.00 72.92           C  
ATOM   2135  O   GLU A 321      19.514   0.697   1.329  1.00 72.92           O  
ATOM   2136  CB  GLU A 321      18.287   2.535   2.875  1.00 72.92           C  
ATOM   2137  CG  GLU A 321      19.639   3.251   2.828  1.00 72.92           C  
ATOM   2138  CD  GLU A 321      20.153   3.429   4.247  1.00 72.92           C  
ATOM   2139  OE1 GLU A 321      19.774   2.603   5.119  1.00 72.92           O  
ATOM   2140  OE2 GLU A 321      20.935   4.389   4.478  1.00 72.92           O1-
ATOM   2141  N   LYS A 322      18.864   1.714  -0.573  1.00131.55           N  
ATOM   2142  CA  LYS A 322      19.762   1.039  -1.465  1.00131.55           C  
ATOM   2143  C   LYS A 322      21.196   1.426  -1.234  1.00131.55           C  
ATOM   2144  O   LYS A 322      22.103   0.677  -1.593  1.00131.55           O  
ATOM   2145  CB  LYS A 322      19.405   1.297  -2.938  1.00131.55           C  
ATOM   2146  CG  LYS A 322      18.465   2.484  -3.147  1.00131.55           C  
ATOM   2147  CD  LYS A 322      17.909   2.564  -4.569  1.00131.55           C  
ATOM   2148  CE  LYS A 322      16.818   1.529  -4.843  1.00131.55           C  
ATOM   2149  NZ  LYS A 322      16.329   1.665  -6.234  1.00131.55           N1+
ATOM   2150  N   SER A 323      21.446   2.618  -0.662  1.00 49.40           N  
ATOM   2151  CA  SER A 323      22.789   3.117  -0.510  1.00 49.40           C  
ATOM   2152  C   SER A 323      23.628   2.164   0.293  1.00 49.40           C  
ATOM   2153  O   SER A 323      24.818   2.004   0.026  1.00 49.40           O  
ATOM   2154  CB  SER A 323      22.836   4.479   0.201  1.00 49.40           C  
ATOM   2155  OG  SER A 323      24.182   4.843   0.467  1.00 49.40           O  
ATOM   2156  N   ARG A 324      23.011   1.459   1.255  1.00 74.96           N  
ATOM   2157  CA  ARG A 324      23.684   0.609   2.201  1.00 74.96           C  
ATOM   2158  C   ARG A 324      24.442  -0.498   1.529  1.00 74.96           C  
ATOM   2159  O   ARG A 324      25.453  -0.961   2.055  1.00 74.96           O  
ATOM   2160  CB  ARG A 324      22.698  -0.048   3.181  1.00 74.96           C  
ATOM   2161  CG  ARG A 324      23.366  -0.961   4.208  1.00 74.96           C  
ATOM   2162  CD  ARG A 324      22.401  -1.473   5.278  1.00 74.96           C  
ATOM   2163  NE  ARG A 324      21.858  -0.272   5.971  1.00 74.96           N  
ATOM   2164  CZ  ARG A 324      22.566   0.317   6.978  1.00 74.96           C  
ATOM   2165  NH1 ARG A 324      23.766  -0.202   7.366  1.00 74.96           N1+
ATOM   2166  NH2 ARG A 324      22.081   1.435   7.592  1.00 74.96           N  
ATOM   2167  N   LEU A 325      23.985  -0.972   0.360  1.00112.87           N  
ATOM   2168  CA  LEU A 325      24.592  -2.132  -0.230  1.00112.87           C  
ATOM   2169  C   LEU A 325      26.052  -1.878  -0.492  1.00112.87           C  
ATOM   2170  O   LEU A 325      26.884  -2.755  -0.262  1.00112.87           O  
ATOM   2171  CB  LEU A 325      23.906  -2.513  -1.564  1.00112.87           C  
ATOM   2172  CG  LEU A 325      24.268  -3.887  -2.184  1.00112.87           C  
ATOM   2173  CD1 LEU A 325      23.494  -4.095  -3.496  1.00112.87           C  
ATOM   2174  CD2 LEU A 325      25.777  -4.101  -2.384  1.00112.87           C  
ATOM   2175  N   VAL A 326      26.392  -0.702  -1.043  1.00 80.61           N  
ATOM   2176  CA  VAL A 326      27.744  -0.346  -1.382  1.00 80.61           C  
ATOM   2177  C   VAL A 326      28.558   0.072  -0.197  1.00 80.61           C  
ATOM   2178  O   VAL A 326      29.774  -0.113  -0.202  1.00 80.61           O  
ATOM   2179  CB  VAL A 326      27.807   0.752  -2.402  1.00 80.61           C  
ATOM   2180  CG1 VAL A 326      27.114   0.244  -3.678  1.00 80.61           C  
ATOM   2181  CG2 VAL A 326      27.184   2.029  -1.818  1.00 80.61           C  
ATOM   2182  N   SER A 327      27.943   0.713   0.818  1.00 89.07           N  
ATOM   2183  CA  SER A 327      28.745   1.175   1.915  1.00 89.07           C  
ATOM   2184  C   SER A 327      27.966   1.068   3.184  1.00 89.07           C  
ATOM   2185  O   SER A 327      26.748   1.244   3.195  1.00 89.07           O  
ATOM   2186  CB  SER A 327      29.182   2.642   1.774  1.00 89.07           C  
ATOM   2187  OG  SER A 327      29.970   3.027   2.891  1.00 89.07           O  
ATOM   2188  N   GLN A 328      28.681   0.771   4.291  1.00 98.52           N  
ATOM   2189  CA  GLN A 328      28.087   0.663   5.587  1.00 98.52           C  
ATOM   2190  C   GLN A 328      29.024   1.382   6.503  1.00 98.52           C  
ATOM   2191  O   GLN A 328      30.240   1.326   6.320  1.00 98.52           O  
ATOM   2192  CB  GLN A 328      27.998  -0.784   6.100  1.00 98.52           C  
ATOM   2193  CG  GLN A 328      27.257  -1.725   5.151  1.00 98.52           C  
ATOM   2194  CD  GLN A 328      28.232  -2.114   4.046  1.00 98.52           C  
ATOM   2195  NE2 GLN A 328      27.755  -2.088   2.773  1.00 98.52           N  
ATOM   2196  OE1 GLN A 328      29.391  -2.426   4.310  1.00 98.52           O  
ATOM   2197  N   GLU A 329      28.476   2.067   7.522  1.00 83.98           N  
ATOM   2198  CA  GLU A 329      29.276   2.837   8.427  1.00 83.98           C  
ATOM   2199  C   GLU A 329      29.907   1.904   9.404  1.00 83.98           C  
ATOM   2200  O   GLU A 329      29.595   0.717   9.444  1.00 83.98           O  
ATOM   2201  CB  GLU A 329      28.466   3.885   9.208  1.00 83.98           C  
ATOM   2202  CG  GLU A 329      29.314   4.799  10.094  1.00 83.98           C  
ATOM   2203  CD  GLU A 329      28.370   5.770  10.789  1.00 83.98           C  
ATOM   2204  OE1 GLU A 329      27.139   5.677  10.538  1.00 83.98           O  
ATOM   2205  OE2 GLU A 329      28.867   6.618  11.578  1.00 83.98           O1-
ATOM   2206  N   LYS A 330      30.857   2.427  10.198  1.00 84.34           N  
ATOM   2207  CA  LYS A 330      31.524   1.619  11.163  1.00 84.34           C  
ATOM   2208  C   LYS A 330      30.475   1.111  12.090  1.00 84.34           C  
ATOM   2209  O   LYS A 330      29.524   1.815  12.430  1.00 84.34           O  
ATOM   2210  CB  LYS A 330      32.549   2.403  12.002  1.00 84.34           C  
ATOM   2211  CG  LYS A 330      33.420   1.535  12.913  1.00 84.34           C  
ATOM   2212  CD  LYS A 330      34.459   0.704  12.157  1.00 84.34           C  
ATOM   2213  CE  LYS A 330      35.428  -0.044  13.074  1.00 84.34           C  
ATOM   2214  NZ  LYS A 330      36.487  -0.692  12.270  1.00 84.34           N1+
ATOM   2215  N   ASP A 331      30.613  -0.159  12.500  1.00107.81           N  
ATOM   2216  CA  ASP A 331      29.689  -0.724  13.431  1.00107.81           C  
ATOM   2217  C   ASP A 331      28.295  -0.733  12.845  1.00107.81           C  
ATOM   2218  O   ASP A 331      27.321  -0.763  13.591  1.00107.81           O  
ATOM   2219  CB  ASP A 331      29.657   0.067  14.754  1.00107.81           C  
ATOM   2220  CG  ASP A 331      28.919  -0.734  15.818  1.00107.81           C  
ATOM   2221  OD1 ASP A 331      28.523  -1.892  15.524  1.00107.81           O  
ATOM   2222  OD2 ASP A 331      28.747  -0.192  16.943  1.00107.81           O1-
ATOM   2223  N   GLU A 332      28.150  -0.741  11.499  1.00127.75           N  
ATOM   2224  CA  GLU A 332      26.841  -0.837  10.884  1.00127.75           C  
ATOM   2225  C   GLU A 332      26.767  -2.107  10.104  1.00127.75           C  
ATOM   2226  O   GLU A 332      27.565  -2.983  10.314  1.00127.75           O  
ATOM   2227  CB  GLU A 332      26.446   0.317   9.947  1.00127.75           C  
ATOM   2228  CG  GLU A 332      25.997   1.571  10.698  1.00127.75           C  
ATOM   2229  CD  GLU A 332      25.135   2.405   9.757  1.00127.75           C  
ATOM   2230  OE1 GLU A 332      24.911   1.955   8.602  1.00127.75           O  
ATOM   2231  OE2 GLU A 332      24.679   3.496  10.189  1.00127.75           O1-
ATOM   2232  N   ARG A 333      25.808  -2.375   9.216  1.00144.93           N  
ATOM   2233  CA  ARG A 333      25.987  -3.687   8.626  1.00144.93           C  
ATOM   2234  C   ARG A 333      25.306  -3.656   7.306  1.00144.93           C  
ATOM   2235  O   ARG A 333      24.579  -2.712   7.016  1.00144.93           O  
ATOM   2236  CB  ARG A 333      25.370  -4.797   9.497  1.00144.93           C  
ATOM   2237  CG  ARG A 333      25.768  -6.234   9.151  1.00144.93           C  
ATOM   2238  CD  ARG A 333      25.560  -7.159  10.354  1.00144.93           C  
ATOM   2239  NE  ARG A 333      25.767  -8.571   9.932  1.00144.93           N  
ATOM   2240  CZ  ARG A 333      24.679  -9.342   9.644  1.00144.93           C  
ATOM   2241  NH1 ARG A 333      23.430  -8.793   9.681  1.00144.93           N1+
ATOM   2242  NH2 ARG A 333      24.836 -10.661   9.335  1.00144.93           N  
ATOM   2243  N   ASN A 334      25.570  -4.662   6.451  1.00 85.52           N  
ATOM   2244  CA  ASN A 334      24.931  -4.739   5.175  1.00 85.52           C  
ATOM   2245  C   ASN A 334      23.658  -5.480   5.434  1.00 85.52           C  
ATOM   2246  O   ASN A 334      23.397  -5.911   6.557  1.00 85.52           O  
ATOM   2247  CB  ASN A 334      25.767  -5.531   4.147  1.00 85.52           C  
ATOM   2248  CG  ASN A 334      25.424  -5.099   2.722  1.00 85.52           C  
ATOM   2249  ND2 ASN A 334      26.480  -4.765   1.934  1.00 85.52           N  
ATOM   2250  OD1 ASN A 334      24.265  -5.052   2.314  1.00 85.52           O  
ATOM   2251  N   TYR A 335      22.806  -5.611   4.405  1.00 92.33           N  
ATOM   2252  CA  TYR A 335      21.584  -6.342   4.554  1.00 92.33           C  
ATOM   2253  C   TYR A 335      21.921  -7.741   4.955  1.00 92.33           C  
ATOM   2254  O   TYR A 335      22.948  -8.298   4.578  1.00 92.33           O  
ATOM   2255  CB  TYR A 335      20.725  -6.380   3.280  1.00 92.33           C  
ATOM   2256  CG  TYR A 335      20.144  -5.018   3.124  1.00 92.33           C  
ATOM   2257  CD1 TYR A 335      18.945  -4.718   3.726  1.00 92.33           C  
ATOM   2258  CD2 TYR A 335      20.791  -4.046   2.398  1.00 92.33           C  
ATOM   2259  CE1 TYR A 335      18.391  -3.469   3.600  1.00 92.33           C  
ATOM   2260  CE2 TYR A 335      20.239  -2.792   2.268  1.00 92.33           C  
ATOM   2261  CZ  TYR A 335      19.037  -2.504   2.868  1.00 92.33           C  
ATOM   2262  OH  TYR A 335      18.465  -1.222   2.740  1.00 92.33           O  
ATOM   2263  N   HIS A 336      21.025  -8.349   5.745  1.00 84.50           N  
ATOM   2264  CA  HIS A 336      21.248  -9.628   6.345  1.00 84.50           C  
ATOM   2265  C   HIS A 336      21.492 -10.680   5.306  1.00 84.50           C  
ATOM   2266  O   HIS A 336      22.339 -11.552   5.499  1.00 84.50           O  
ATOM   2267  CB  HIS A 336      20.057 -10.049   7.214  1.00 84.50           C  
ATOM   2268  CG  HIS A 336      19.843  -9.110   8.361  1.00 84.50           C  
ATOM   2269  CD2 HIS A 336      18.880  -8.170   8.564  1.00 84.50           C  
ATOM   2270  ND1 HIS A 336      20.663  -9.051   9.464  1.00 84.50           N  
ATOM   2271  CE1 HIS A 336      20.164  -8.085  10.274  1.00 84.50           C  
ATOM   2272  NE2 HIS A 336      19.080  -7.521   9.769  1.00 84.50           N  
ATOM   2273  N   VAL A 337      20.809 -10.598   4.151  1.00 56.93           N  
ATOM   2274  CA  VAL A 337      20.849 -11.655   3.176  1.00 56.93           C  
ATOM   2275  C   VAL A 337      22.262 -11.968   2.787  1.00 56.93           C  
ATOM   2276  O   VAL A 337      22.605 -13.132   2.585  1.00 56.93           O  
ATOM   2277  CB  VAL A 337      20.106 -11.308   1.919  1.00 56.93           C  
ATOM   2278  CG1 VAL A 337      20.290 -12.456   0.910  1.00 56.93           C  
ATOM   2279  CG2 VAL A 337      18.639 -11.022   2.279  1.00 56.93           C  
ATOM   2280  N   PHE A 338      23.130 -10.948   2.672  1.00159.34           N  
ATOM   2281  CA  PHE A 338      24.470 -11.202   2.226  1.00159.34           C  
ATOM   2282  C   PHE A 338      25.154 -12.139   3.180  1.00159.34           C  
ATOM   2283  O   PHE A 338      25.803 -13.098   2.762  1.00159.34           O  
ATOM   2284  CB  PHE A 338      25.314  -9.916   2.169  1.00159.34           C  
ATOM   2285  CG  PHE A 338      24.754  -9.034   1.103  1.00159.34           C  
ATOM   2286  CD1 PHE A 338      23.731  -8.157   1.387  1.00159.34           C  
ATOM   2287  CD2 PHE A 338      25.244  -9.084  -0.181  1.00159.34           C  
ATOM   2288  CE1 PHE A 338      23.211  -7.342   0.409  1.00159.34           C  
ATOM   2289  CE2 PHE A 338      24.729  -8.271  -1.163  1.00159.34           C  
ATOM   2290  CZ  PHE A 338      23.710  -7.398  -0.869  1.00159.34           C  
ATOM   2291  N   TYR A 339      25.044 -11.866   4.493  1.00 77.93           N  
ATOM   2292  CA  TYR A 339      25.685 -12.640   5.520  1.00 77.93           C  
ATOM   2293  C   TYR A 339      25.080 -14.001   5.638  1.00 77.93           C  
ATOM   2294  O   TYR A 339      25.789 -14.987   5.838  1.00 77.93           O  
ATOM   2295  CB  TYR A 339      25.588 -11.961   6.892  1.00 77.93           C  
ATOM   2296  CG  TYR A 339      26.245 -10.626   6.777  1.00 77.93           C  
ATOM   2297  CD1 TYR A 339      25.526  -9.540   6.332  1.00 77.93           C  
ATOM   2298  CD2 TYR A 339      27.572 -10.455   7.103  1.00 77.93           C  
ATOM   2299  CE1 TYR A 339      26.115  -8.303   6.219  1.00 77.93           C  
ATOM   2300  CE2 TYR A 339      28.167  -9.220   6.992  1.00 77.93           C  
ATOM   2301  CZ  TYR A 339      27.438  -8.142   6.551  1.00 77.93           C  
ATOM   2302  OH  TYR A 339      28.045  -6.872   6.436  1.00 77.93           O  
ATOM   2303  N   TYR A 340      23.742 -14.100   5.535  1.00 69.00           N  
ATOM   2304  CA  TYR A 340      23.145 -15.389   5.706  1.00 69.00           C  
ATOM   2305  C   TYR A 340      23.680 -16.295   4.647  1.00 69.00           C  
ATOM   2306  O   TYR A 340      23.920 -17.476   4.893  1.00 69.00           O  
ATOM   2307  CB  TYR A 340      21.612 -15.431   5.612  1.00 69.00           C  
ATOM   2308  CG  TYR A 340      21.071 -14.624   6.735  1.00 69.00           C  
ATOM   2309  CD1 TYR A 340      21.580 -14.771   8.006  1.00 69.00           C  
ATOM   2310  CD2 TYR A 340      20.098 -13.681   6.509  1.00 69.00           C  
ATOM   2311  CE1 TYR A 340      21.095 -14.018   9.048  1.00 69.00           C  
ATOM   2312  CE2 TYR A 340      19.606 -12.931   7.548  1.00 69.00           C  
ATOM   2313  CZ  TYR A 340      20.098 -13.100   8.819  1.00 69.00           C  
ATOM   2314  OH  TYR A 340      19.590 -12.324   9.881  1.00 69.00           O  
ATOM   2315  N   LEU A 341      23.847 -15.766   3.424  1.00 65.10           N  
ATOM   2316  CA  LEU A 341      24.321 -16.552   2.321  1.00 65.10           C  
ATOM   2317  C   LEU A 341      25.737 -17.017   2.550  1.00 65.10           C  
ATOM   2318  O   LEU A 341      26.022 -18.211   2.482  1.00 65.10           O  
ATOM   2319  CB  LEU A 341      24.316 -15.731   1.019  1.00 65.10           C  
ATOM   2320  CG  LEU A 341      24.809 -16.480  -0.232  1.00 65.10           C  
ATOM   2321  CD1 LEU A 341      23.834 -17.597  -0.633  1.00 65.10           C  
ATOM   2322  CD2 LEU A 341      25.095 -15.506  -1.387  1.00 65.10           C  
ATOM   2323  N   LEU A 342      26.662 -16.104   2.904  1.00 57.48           N  
ATOM   2324  CA  LEU A 342      28.049 -16.487   2.938  1.00 57.48           C  
ATOM   2325  C   LEU A 342      28.273 -17.589   3.918  1.00 57.48           C  
ATOM   2326  O   LEU A 342      28.946 -18.570   3.599  1.00 57.48           O  
ATOM   2327  CB  LEU A 342      28.984 -15.322   3.309  1.00 57.48           C  
ATOM   2328  CG  LEU A 342      29.010 -14.211   2.244  1.00 57.48           C  
ATOM   2329  CD1 LEU A 342      29.960 -13.072   2.645  1.00 57.48           C  
ATOM   2330  CD2 LEU A 342      29.324 -14.783   0.851  1.00 57.48           C  
ATOM   2331  N   LEU A 343      27.714 -17.473   5.135  1.00 54.25           N  
ATOM   2332  CA  LEU A 343      27.902 -18.535   6.076  1.00 54.25           C  
ATOM   2333  C   LEU A 343      26.625 -19.312   6.078  1.00 54.25           C  
ATOM   2334  O   LEU A 343      25.557 -18.764   6.349  1.00 54.25           O  
ATOM   2335  CB  LEU A 343      28.178 -18.023   7.508  1.00 54.25           C  
ATOM   2336  CG  LEU A 343      28.614 -19.081   8.553  1.00 54.25           C  
ATOM   2337  CD1 LEU A 343      28.845 -18.418   9.919  1.00 54.25           C  
ATOM   2338  CD2 LEU A 343      27.645 -20.271   8.658  1.00 54.25           C  
ATOM   2339  N   GLY A 344      26.711 -20.630   5.804  1.00 39.19           N  
ATOM   2340  CA  GLY A 344      25.529 -21.440   5.822  1.00 39.19           C  
ATOM   2341  C   GLY A 344      25.021 -21.767   4.446  1.00 39.19           C  
ATOM   2342  O   GLY A 344      23.891 -22.238   4.322  1.00 39.19           O  
ATOM   2343  N   VAL A 345      25.789 -21.492   3.370  1.00 70.95           N  
ATOM   2344  CA  VAL A 345      25.360 -21.937   2.067  1.00 70.95           C  
ATOM   2345  C   VAL A 345      25.955 -23.278   1.770  1.00 70.95           C  
ATOM   2346  O   VAL A 345      27.028 -23.632   2.255  1.00 70.95           O  
ATOM   2347  CB  VAL A 345      25.616 -20.962   0.946  1.00 70.95           C  
ATOM   2348  CG1 VAL A 345      25.543 -21.658  -0.424  1.00 70.95           C  
ATOM   2349  CG2 VAL A 345      24.484 -19.931   1.043  1.00 70.95           C  
ATOM   2350  N   SER A 346      25.223 -24.076   0.967  1.00 83.89           N  
ATOM   2351  CA  SER A 346      25.631 -25.390   0.585  1.00 83.89           C  
ATOM   2352  C   SER A 346      26.988 -25.283  -0.029  1.00 83.89           C  
ATOM   2353  O   SER A 346      27.321 -24.293  -0.678  1.00 83.89           O  
ATOM   2354  CB  SER A 346      24.680 -25.999  -0.457  1.00 83.89           C  
ATOM   2355  OG  SER A 346      25.108 -27.298  -0.822  1.00 83.89           O  
ATOM   2356  N   GLU A 347      27.811 -26.326   0.176  1.00 60.50           N  
ATOM   2357  CA  GLU A 347      29.159 -26.332  -0.308  1.00 60.50           C  
ATOM   2358  C   GLU A 347      29.114 -26.247  -1.796  1.00 60.50           C  
ATOM   2359  O   GLU A 347      29.933 -25.566  -2.412  1.00 60.50           O  
ATOM   2360  CB  GLU A 347      29.914 -27.619   0.070  1.00 60.50           C  
ATOM   2361  CG  GLU A 347      31.384 -27.619  -0.355  1.00 60.50           C  
ATOM   2362  CD  GLU A 347      31.994 -28.945   0.081  1.00 60.50           C  
ATOM   2363  OE1 GLU A 347      31.249 -29.771   0.673  1.00 60.50           O  
ATOM   2364  OE2 GLU A 347      33.211 -29.147  -0.168  1.00 60.50           O1-
ATOM   2365  N   GLU A 348      28.146 -26.941  -2.418  1.00 65.92           N  
ATOM   2366  CA  GLU A 348      28.060 -26.913  -3.845  1.00 65.92           C  
ATOM   2367  C   GLU A 348      27.789 -25.507  -4.277  1.00 65.92           C  
ATOM   2368  O   GLU A 348      28.416 -25.005  -5.207  1.00 65.92           O  
ATOM   2369  CB  GLU A 348      26.935 -27.805  -4.398  1.00 65.92           C  
ATOM   2370  CG  GLU A 348      27.252 -29.302  -4.336  1.00 65.92           C  
ATOM   2371  CD  GLU A 348      27.100 -29.790  -2.902  1.00 65.92           C  
ATOM   2372  OE1 GLU A 348      26.585 -29.012  -2.056  1.00 65.92           O  
ATOM   2373  OE2 GLU A 348      27.492 -30.957  -2.634  1.00 65.92           O1-
ATOM   2374  N   GLU A 349      26.853 -24.825  -3.592  1.00 52.74           N  
ATOM   2375  CA  GLU A 349      26.507 -23.480  -3.943  1.00 52.74           C  
ATOM   2376  C   GLU A 349      27.679 -22.588  -3.676  1.00 52.74           C  
ATOM   2377  O   GLU A 349      27.969 -21.685  -4.459  1.00 52.74           O  
ATOM   2378  CB  GLU A 349      25.290 -22.971  -3.153  1.00 52.74           C  
ATOM   2379  CG  GLU A 349      23.998 -23.693  -3.546  1.00 52.74           C  
ATOM   2380  CD  GLU A 349      22.894 -23.267  -2.591  1.00 52.74           C  
ATOM   2381  OE1 GLU A 349      23.229 -22.820  -1.461  1.00 52.74           O  
ATOM   2382  OE2 GLU A 349      21.701 -23.386  -2.977  1.00 52.74           O1-
ATOM   2383  N   ARG A 350      28.417 -22.841  -2.583  1.00 61.04           N  
ATOM   2384  CA  ARG A 350      29.487 -21.955  -2.223  1.00 61.04           C  
ATOM   2385  C   ARG A 350      30.466 -21.881  -3.353  1.00 61.04           C  
ATOM   2386  O   ARG A 350      30.868 -20.793  -3.761  1.00 61.04           O  
ATOM   2387  CB  ARG A 350      30.238 -22.424  -0.965  1.00 61.04           C  
ATOM   2388  CG  ARG A 350      31.286 -21.432  -0.459  1.00 61.04           C  
ATOM   2389  CD  ARG A 350      32.021 -21.915   0.794  1.00 61.04           C  
ATOM   2390  NE  ARG A 350      33.003 -20.862   1.175  1.00 61.04           N  
ATOM   2391  CZ  ARG A 350      33.496 -20.822   2.448  1.00 61.04           C  
ATOM   2392  NH1 ARG A 350      33.089 -21.746   3.366  1.00 61.04           N1+
ATOM   2393  NH2 ARG A 350      34.395 -19.858   2.802  1.00 61.04           N  
ATOM   2394  N   GLN A 351      30.869 -23.045  -3.896  1.00 40.46           N  
ATOM   2395  CA  GLN A 351      31.805 -23.091  -4.983  1.00 40.46           C  
ATOM   2396  C   GLN A 351      31.165 -22.555  -6.226  1.00 40.46           C  
ATOM   2397  O   GLN A 351      31.803 -21.861  -7.015  1.00 40.46           O  
ATOM   2398  CB  GLN A 351      32.288 -24.521  -5.283  1.00 40.46           C  
ATOM   2399  CG  GLN A 351      33.289 -24.601  -6.437  1.00 40.46           C  
ATOM   2400  CD  GLN A 351      33.679 -26.061  -6.618  1.00 40.46           C  
ATOM   2401  NE2 GLN A 351      33.098 -26.952  -5.769  1.00 40.46           N  
ATOM   2402  OE1 GLN A 351      34.476 -26.403  -7.490  1.00 40.46           O  
ATOM   2403  N   GLU A 352      29.870 -22.860  -6.429  1.00 83.07           N  
ATOM   2404  CA  GLU A 352      29.203 -22.486  -7.643  1.00 83.07           C  
ATOM   2405  C   GLU A 352      29.198 -20.993  -7.785  1.00 83.07           C  
ATOM   2406  O   GLU A 352      29.407 -20.458  -8.871  1.00 83.07           O  
ATOM   2407  CB  GLU A 352      27.746 -22.970  -7.686  1.00 83.07           C  
ATOM   2408  CG  GLU A 352      27.037 -22.665  -9.005  1.00 83.07           C  
ATOM   2409  CD  GLU A 352      25.671 -23.324  -8.932  1.00 83.07           C  
ATOM   2410  OE1 GLU A 352      25.418 -24.020  -7.913  1.00 83.07           O  
ATOM   2411  OE2 GLU A 352      24.867 -23.146  -9.885  1.00 83.07           O1-
ATOM   2412  N   PHE A 353      28.912 -20.295  -6.676  1.00 95.13           N  
ATOM   2413  CA  PHE A 353      28.857 -18.863  -6.546  1.00 95.13           C  
ATOM   2414  C   PHE A 353      30.233 -18.272  -6.432  1.00 95.13           C  
ATOM   2415  O   PHE A 353      30.384 -17.056  -6.507  1.00 95.13           O  
ATOM   2416  CB  PHE A 353      28.040 -18.397  -5.328  1.00 95.13           C  
ATOM   2417  CG  PHE A 353      26.599 -18.690  -5.590  1.00 95.13           C  
ATOM   2418  CD1 PHE A 353      26.066 -19.929  -5.317  1.00 95.13           C  
ATOM   2419  CD2 PHE A 353      25.772 -17.725  -6.110  1.00 95.13           C  
ATOM   2420  CE1 PHE A 353      24.742 -20.211  -5.552  1.00 95.13           C  
ATOM   2421  CE2 PHE A 353      24.447 -18.001  -6.347  1.00 95.13           C  
ATOM   2422  CZ  PHE A 353      23.925 -19.241  -6.072  1.00 95.13           C  
ATOM   2423  N   GLN A 354      31.254 -19.106  -6.149  1.00 82.23           N  
ATOM   2424  CA  GLN A 354      32.597 -18.659  -5.894  1.00 82.23           C  
ATOM   2425  C   GLN A 354      32.583 -17.727  -4.730  1.00 82.23           C  
ATOM   2426  O   GLN A 354      33.187 -16.655  -4.737  1.00 82.23           O  
ATOM   2427  CB  GLN A 354      33.330 -18.035  -7.096  1.00 82.23           C  
ATOM   2428  CG  GLN A 354      33.664 -19.081  -8.164  1.00 82.23           C  
ATOM   2429  CD  GLN A 354      34.743 -18.525  -9.081  1.00 82.23           C  
ATOM   2430  NE2 GLN A 354      34.932 -19.176 -10.261  1.00 82.23           N  
ATOM   2431  OE1 GLN A 354      35.415 -17.549  -8.750  1.00 82.23           O  
ATOM   2432  N   LEU A 355      31.872 -18.163  -3.675  1.00 64.51           N  
ATOM   2433  CA  LEU A 355      31.719 -17.442  -2.448  1.00 64.51           C  
ATOM   2434  C   LEU A 355      32.949 -17.602  -1.609  1.00 64.51           C  
ATOM   2435  O   LEU A 355      33.751 -18.513  -1.810  1.00 64.51           O  
ATOM   2436  CB  LEU A 355      30.520 -17.923  -1.617  1.00 64.51           C  
ATOM   2437  CG  LEU A 355      29.167 -17.593  -2.267  1.00 64.51           C  
ATOM   2438  CD1 LEU A 355      27.999 -18.093  -1.406  1.00 64.51           C  
ATOM   2439  CD2 LEU A 355      29.061 -16.092  -2.579  1.00 64.51           C  
ATOM   2440  N   LYS A 356      33.132 -16.660  -0.660  1.00 80.63           N  
ATOM   2441  CA  LYS A 356      34.237 -16.687   0.255  1.00 80.63           C  
ATOM   2442  C   LYS A 356      33.717 -16.169   1.565  1.00 80.63           C  
ATOM   2443  O   LYS A 356      32.509 -16.058   1.764  1.00 80.63           O  
ATOM   2444  CB  LYS A 356      35.421 -15.799  -0.183  1.00 80.63           C  
ATOM   2445  CG  LYS A 356      36.707 -16.042   0.615  1.00 80.63           C  
ATOM   2446  CD  LYS A 356      37.951 -15.387   0.013  1.00 80.63           C  
ATOM   2447  CE  LYS A 356      39.210 -15.575   0.862  1.00 80.63           C  
ATOM   2448  NZ  LYS A 356      40.365 -14.914   0.212  1.00 80.63           N1+
ATOM   2449  N   GLN A 357      34.630 -15.862   2.510  1.00 88.59           N  
ATOM   2450  CA  GLN A 357      34.243 -15.389   3.808  1.00 88.59           C  
ATOM   2451  C   GLN A 357      33.849 -13.950   3.668  1.00 88.59           C  
ATOM   2452  O   GLN A 357      34.179 -13.301   2.678  1.00 88.59           O  
ATOM   2453  CB  GLN A 357      35.363 -15.525   4.855  1.00 88.59           C  
ATOM   2454  CG  GLN A 357      34.872 -15.426   6.299  1.00 88.59           C  
ATOM   2455  CD  GLN A 357      36.068 -15.648   7.215  1.00 88.59           C  
ATOM   2456  NE2 GLN A 357      37.266 -15.866   6.608  1.00 88.59           N  
ATOM   2457  OE1 GLN A 357      35.942 -15.627   8.439  1.00 88.59           O  
ATOM   2458  N   PRO A 358      33.120 -13.434   4.623  1.00 88.36           N  
ATOM   2459  CA  PRO A 358      32.665 -12.074   4.524  1.00 88.36           C  
ATOM   2460  C   PRO A 358      33.783 -11.074   4.483  1.00 88.36           C  
ATOM   2461  O   PRO A 358      33.611 -10.022   3.869  1.00 88.36           O  
ATOM   2462  CB  PRO A 358      31.663 -11.899   5.662  1.00 88.36           C  
ATOM   2463  CG  PRO A 358      31.086 -13.314   5.857  1.00 88.36           C  
ATOM   2464  CD  PRO A 358      32.220 -14.256   5.415  1.00 88.36           C  
ATOM   2465  N   GLN A 359      34.940 -11.381   5.094  1.00 98.93           N  
ATOM   2466  CA  GLN A 359      36.057 -10.475   5.151  1.00 98.93           C  
ATOM   2467  C   GLN A 359      36.598 -10.243   3.776  1.00 98.93           C  
ATOM   2468  O   GLN A 359      37.219  -9.215   3.506  1.00 98.93           O  
ATOM   2469  CB  GLN A 359      37.218 -10.974   6.031  1.00 98.93           C  
ATOM   2470  CG  GLN A 359      36.923 -10.920   7.531  1.00 98.93           C  
ATOM   2471  CD  GLN A 359      36.000 -12.073   7.888  1.00 98.93           C  
ATOM   2472  NE2 GLN A 359      35.524 -12.101   9.162  1.00 98.93           N  
ATOM   2473  OE1 GLN A 359      35.716 -12.932   7.057  1.00 98.93           O  
ATOM   2474  N   ASP A 360      36.421 -11.232   2.888  1.00 69.80           N  
ATOM   2475  CA  ASP A 360      36.925 -11.220   1.541  1.00 69.80           C  
ATOM   2476  C   ASP A 360      36.251 -10.175   0.690  1.00 69.80           C  
ATOM   2477  O   ASP A 360      36.811  -9.780  -0.330  1.00 69.80           O  
ATOM   2478  CB  ASP A 360      36.733 -12.565   0.823  1.00 69.80           C  
ATOM   2479  CG  ASP A 360      37.466 -12.496  -0.510  1.00 69.80           C  
ATOM   2480  OD1 ASP A 360      38.442 -11.705  -0.609  1.00 69.80           O  
ATOM   2481  OD2 ASP A 360      37.065 -13.238  -1.446  1.00 69.80           O1-
ATOM   2482  N   TYR A 361      35.030  -9.713   1.039  1.00 75.56           N  
ATOM   2483  CA  TYR A 361      34.341  -8.843   0.119  1.00 75.56           C  
ATOM   2484  C   TYR A 361      34.339  -7.424   0.598  1.00 75.56           C  
ATOM   2485  O   TYR A 361      34.089  -7.123   1.763  1.00 75.56           O  
ATOM   2486  CB  TYR A 361      32.872  -9.238  -0.112  1.00 75.56           C  
ATOM   2487  CG  TYR A 361      32.868 -10.581  -0.754  1.00 75.56           C  
ATOM   2488  CD1 TYR A 361      33.183 -10.717  -2.086  1.00 75.56           C  
ATOM   2489  CD2 TYR A 361      32.538 -11.702  -0.028  1.00 75.56           C  
ATOM   2490  CE1 TYR A 361      33.178 -11.956  -2.684  1.00 75.56           C  
ATOM   2491  CE2 TYR A 361      32.532 -12.943  -0.619  1.00 75.56           C  
ATOM   2492  CZ  TYR A 361      32.853 -13.071  -1.949  1.00 75.56           C  
ATOM   2493  OH  TYR A 361      32.847 -14.343  -2.560  1.00 75.56           O  
ATOM   2494  N   PHE A 362      34.586  -6.501  -0.350  1.00 53.85           N  
ATOM   2495  CA  PHE A 362      34.708  -5.099  -0.080  1.00 53.85           C  
ATOM   2496  C   PHE A 362      33.410  -4.582   0.457  1.00 53.85           C  
ATOM   2497  O   PHE A 362      33.394  -3.718   1.330  1.00 53.85           O  
ATOM   2498  CB  PHE A 362      35.061  -4.278  -1.331  1.00 53.85           C  
ATOM   2499  CG  PHE A 362      35.415  -2.907  -0.866  1.00 53.85           C  
ATOM   2500  CD1 PHE A 362      36.688  -2.637  -0.419  1.00 53.85           C  
ATOM   2501  CD2 PHE A 362      34.486  -1.892  -0.875  1.00 53.85           C  
ATOM   2502  CE1 PHE A 362      37.032  -1.378   0.014  1.00 53.85           C  
ATOM   2503  CE2 PHE A 362      34.823  -0.630  -0.443  1.00 53.85           C  
ATOM   2504  CZ  PHE A 362      36.097  -0.372   0.002  1.00 53.85           C  
ATOM   2505  N   TYR A 363      32.272  -5.072  -0.066  1.00105.88           N  
ATOM   2506  CA  TYR A 363      31.017  -4.555   0.401  1.00105.88           C  
ATOM   2507  C   TYR A 363      30.775  -4.873   1.851  1.00105.88           C  
ATOM   2508  O   TYR A 363      30.118  -4.099   2.538  1.00105.88           O  
ATOM   2509  CB  TYR A 363      29.775  -5.035  -0.373  1.00105.88           C  
ATOM   2510  CG  TYR A 363      29.704  -4.287  -1.659  1.00105.88           C  
ATOM   2511  CD1 TYR A 363      29.642  -2.913  -1.642  1.00105.88           C  
ATOM   2512  CD2 TYR A 363      29.641  -4.941  -2.867  1.00105.88           C  
ATOM   2513  CE1 TYR A 363      29.563  -2.195  -2.812  1.00105.88           C  
ATOM   2514  CE2 TYR A 363      29.559  -4.227  -4.039  1.00105.88           C  
ATOM   2515  CZ  TYR A 363      29.524  -2.854  -4.016  1.00105.88           C  
ATOM   2516  OH  TYR A 363      29.440  -2.124  -5.221  1.00105.88           O  
ATOM   2517  N   LEU A 364      31.138  -6.087   2.304  1.00119.02           N  
ATOM   2518  CA  LEU A 364      30.945  -6.534   3.662  1.00119.02           C  
ATOM   2519  C   LEU A 364      32.016  -6.168   4.662  1.00119.02           C  
ATOM   2520  O   LEU A 364      31.726  -5.988   5.840  1.00119.02           O  
ATOM   2521  CB  LEU A 364      30.742  -8.052   3.711  1.00119.02           C  
ATOM   2522  CG  LEU A 364      29.576  -8.478   2.802  1.00119.02           C  
ATOM   2523  CD1 LEU A 364      29.204  -9.952   3.006  1.00119.02           C  
ATOM   2524  CD2 LEU A 364      28.384  -7.519   2.941  1.00119.02           C  
ATOM   2525  N   ASN A 365      33.291  -6.115   4.235  1.00 74.26           N  
ATOM   2526  CA  ASN A 365      34.433  -6.031   5.115  1.00 74.26           C  
ATOM   2527  C   ASN A 365      34.597  -4.740   5.855  1.00 74.26           C  
ATOM   2528  O   ASN A 365      35.103  -4.739   6.976  1.00 74.26           O  
ATOM   2529  CB  ASN A 365      35.767  -6.325   4.401  1.00 74.26           C  
ATOM   2530  CG  ASN A 365      36.046  -5.234   3.377  1.00 74.26           C  
ATOM   2531  ND2 ASN A 365      37.323  -5.156   2.913  1.00 74.26           N  
ATOM   2532  OD1 ASN A 365      35.158  -4.477   2.993  1.00 74.26           O  
ATOM   2533  N   GLN A 366      34.195  -3.602   5.269  1.00 57.08           N  
ATOM   2534  CA  GLN A 366      34.531  -2.346   5.874  1.00 57.08           C  
ATOM   2535  C   GLN A 366      33.958  -2.213   7.254  1.00 57.08           C  
ATOM   2536  O   GLN A 366      34.629  -1.725   8.160  1.00 57.08           O  
ATOM   2537  CB  GLN A 366      34.040  -1.142   5.055  1.00 57.08           C  
ATOM   2538  CG  GLN A 366      34.731  -1.036   3.696  1.00 57.08           C  
ATOM   2539  CD  GLN A 366      36.214  -0.819   3.958  1.00 57.08           C  
ATOM   2540  NE2 GLN A 366      37.067  -1.702   3.372  1.00 57.08           N  
ATOM   2541  OE1 GLN A 366      36.603   0.103   4.672  1.00 57.08           O  
ATOM   2542  N   HIS A 367      32.697  -2.622   7.459  1.00214.18           N  
ATOM   2543  CA  HIS A 367      32.056  -2.439   8.728  1.00214.18           C  
ATOM   2544  C   HIS A 367      32.582  -3.195   9.941  1.00214.18           C  
ATOM   2545  O   HIS A 367      32.765  -2.524  10.955  1.00214.18           O  
ATOM   2546  CB  HIS A 367      30.595  -2.799   8.692  1.00214.18           C  
ATOM   2547  CG  HIS A 367      30.204  -3.323  10.030  1.00214.18           C  
ATOM   2548  CD2 HIS A 367      29.761  -4.576  10.321  1.00214.18           C  
ATOM   2549  ND1 HIS A 367      30.117  -2.612  11.213  1.00214.18           N  
ATOM   2550  CE1 HIS A 367      29.618  -3.460  12.147  1.00214.18           C  
ATOM   2551  NE2 HIS A 367      29.370  -4.654  11.647  1.00214.18           N  
ATOM   2552  N   ASN A 368      32.738  -4.561   9.902  1.00193.60           N  
ATOM   2553  CA  ASN A 368      33.084  -5.475  11.003  1.00193.60           C  
ATOM   2554  C   ASN A 368      31.869  -6.386  11.314  1.00193.60           C  
ATOM   2555  O   ASN A 368      31.261  -6.233  12.370  1.00193.60           O  
ATOM   2556  CB  ASN A 368      33.452  -4.785  12.331  1.00193.60           C  
ATOM   2557  CG  ASN A 368      34.760  -4.030  12.146  1.00193.60           C  
ATOM   2558  ND2 ASN A 368      35.824  -4.752  11.701  1.00193.60           N  
ATOM   2559  OD1 ASN A 368      34.835  -2.829  12.397  1.00193.60           O  
ATOM   2560  N   LEU A 369      31.699  -7.501  10.546  1.00183.35           N  
ATOM   2561  CA  LEU A 369      30.650  -8.439  10.107  1.00183.35           C  
ATOM   2562  C   LEU A 369      29.670  -9.126  11.051  1.00183.35           C  
ATOM   2563  O   LEU A 369      28.637  -9.590  10.558  1.00183.35           O  
ATOM   2564  CB  LEU A 369      31.343  -9.589   9.365  1.00183.35           C  
ATOM   2565  CG  LEU A 369      32.253  -9.079   8.235  1.00183.35           C  
ATOM   2566  CD1 LEU A 369      33.141 -10.198   7.675  1.00183.35           C  
ATOM   2567  CD2 LEU A 369      31.430  -8.379   7.147  1.00183.35           C  
ATOM   2568  N   ASN A 370      29.924  -9.348  12.354  1.00 78.33           N  
ATOM   2569  CA  ASN A 370      28.961 -10.148  13.088  1.00 78.33           C  
ATOM   2570  C   ASN A 370      27.985  -9.329  13.889  1.00 78.33           C  
ATOM   2571  O   ASN A 370      28.191  -8.140  14.128  1.00 78.33           O  
ATOM   2572  CB  ASN A 370      29.625 -11.132  14.065  1.00 78.33           C  
ATOM   2573  CG  ASN A 370      30.391 -10.315  15.095  1.00 78.33           C  
ATOM   2574  ND2 ASN A 370      30.590 -10.896  16.309  1.00 78.33           N  
ATOM   2575  OD1 ASN A 370      30.805  -9.188  14.826  1.00 78.33           O  
ATOM   2576  N   ILE A 371      26.864  -9.975  14.311  1.00 70.10           N  
ATOM   2577  CA  ILE A 371      25.853  -9.353  15.126  1.00 70.10           C  
ATOM   2578  C   ILE A 371      25.740 -10.126  16.403  1.00 70.10           C  
ATOM   2579  O   ILE A 371      25.845 -11.352  16.422  1.00 70.10           O  
ATOM   2580  CB  ILE A 371      24.478  -9.316  14.520  1.00 70.10           C  
ATOM   2581  CG1 ILE A 371      24.459  -8.428  13.266  1.00 70.10           C  
ATOM   2582  CG2 ILE A 371      23.496  -8.852  15.609  1.00 70.10           C  
ATOM   2583  CD1 ILE A 371      23.129  -8.476  12.515  1.00 70.10           C  
ATOM   2584  N   GLU A 372      25.521  -9.389  17.508  1.00 77.69           N  
ATOM   2585  CA  GLU A 372      25.401  -9.890  18.846  1.00 77.69           C  
ATOM   2586  C   GLU A 372      24.006 -10.385  19.019  1.00 77.69           C  
ATOM   2587  O   GLU A 372      23.262 -10.559  18.056  1.00 77.69           O  
ATOM   2588  CB  GLU A 372      25.606  -8.808  19.921  1.00 77.69           C  
ATOM   2589  CG  GLU A 372      27.015  -8.216  19.960  1.00 77.69           C  
ATOM   2590  CD  GLU A 372      27.039  -7.174  21.068  1.00 77.69           C  
ATOM   2591  OE1 GLU A 372      25.977  -6.984  21.721  1.00 77.69           O  
ATOM   2592  OE2 GLU A 372      28.114  -6.551  21.276  1.00 77.69           O1-
ATOM   2593  N   ASP A 373      23.640 -10.652  20.284  1.00219.83           N  
ATOM   2594  CA  ASP A 373      22.351 -11.170  20.622  1.00219.83           C  
ATOM   2595  C   ASP A 373      22.295 -12.546  20.071  1.00219.83           C  
ATOM   2596  O   ASP A 373      21.230 -13.147  19.934  1.00219.83           O  
ATOM   2597  CB  ASP A 373      21.182 -10.366  20.027  1.00219.83           C  
ATOM   2598  CG  ASP A 373      19.899 -10.867  20.678  1.00219.83           C  
ATOM   2599  OD1 ASP A 373      19.999 -11.701  21.618  1.00219.83           O  
ATOM   2600  OD2 ASP A 373      18.802 -10.425  20.244  1.00219.83           O1-
ATOM   2601  N   GLY A 374      23.476 -13.092  19.753  1.00 63.90           N  
ATOM   2602  CA  GLY A 374      23.520 -14.453  19.338  1.00 63.90           C  
ATOM   2603  C   GLY A 374      22.764 -14.634  18.066  1.00 63.90           C  
ATOM   2604  O   GLY A 374      22.006 -15.592  17.931  1.00 63.90           O  
ATOM   2605  N   GLU A 375      22.929 -13.723  17.092  1.00 33.14           N  
ATOM   2606  CA  GLU A 375      22.221 -13.943  15.869  1.00 33.14           C  
ATOM   2607  C   GLU A 375      23.053 -14.876  15.054  1.00 33.14           C  
ATOM   2608  O   GLU A 375      24.236 -14.626  14.826  1.00 33.14           O  
ATOM   2609  CB  GLU A 375      21.994 -12.660  15.054  1.00 33.14           C  
ATOM   2610  CG  GLU A 375      21.068 -12.852  13.852  1.00 33.14           C  
ATOM   2611  CD  GLU A 375      20.933 -11.505  13.160  1.00 33.14           C  
ATOM   2612  OE1 GLU A 375      21.677 -10.565  13.549  1.00 33.14           O  
ATOM   2613  OE2 GLU A 375      20.082 -11.394  12.238  1.00 33.14           O1-
ATOM   2614  N   ASP A 376      22.458 -16.002  14.612  1.00 69.95           N  
ATOM   2615  CA  ASP A 376      23.210 -16.940  13.833  1.00 69.95           C  
ATOM   2616  C   ASP A 376      22.760 -16.812  12.415  1.00 69.95           C  
ATOM   2617  O   ASP A 376      21.628 -17.147  12.066  1.00 69.95           O  
ATOM   2618  CB  ASP A 376      23.026 -18.406  14.261  1.00 69.95           C  
ATOM   2619  CG  ASP A 376      24.136 -19.226  13.617  1.00 69.95           C  
ATOM   2620  OD1 ASP A 376      24.520 -18.915  12.458  1.00 69.95           O  
ATOM   2621  OD2 ASP A 376      24.616 -20.185  14.282  1.00 69.95           O1-
ATOM   2622  N   LEU A 377      23.666 -16.307  11.561  1.00 40.07           N  
ATOM   2623  CA  LEU A 377      23.397 -16.083  10.174  1.00 40.07           C  
ATOM   2624  C   LEU A 377      23.164 -17.403   9.514  1.00 40.07           C  
ATOM   2625  O   LEU A 377      22.293 -17.539   8.657  1.00 40.07           O  
ATOM   2626  CB  LEU A 377      24.586 -15.415   9.471  1.00 40.07           C  
ATOM   2627  CG  LEU A 377      24.956 -14.067  10.111  1.00 40.07           C  
ATOM   2628  CD1 LEU A 377      26.148 -13.409   9.398  1.00 40.07           C  
ATOM   2629  CD2 LEU A 377      23.726 -13.152  10.217  1.00 40.07           C  
ATOM   2630  N   LYS A 378      23.948 -18.422   9.905  1.00 58.54           N  
ATOM   2631  CA  LYS A 378      23.811 -19.709   9.294  1.00 58.54           C  
ATOM   2632  C   LYS A 378      22.416 -20.187   9.533  1.00 58.54           C  
ATOM   2633  O   LYS A 378      21.761 -20.688   8.621  1.00 58.54           O  
ATOM   2634  CB  LYS A 378      24.768 -20.752   9.893  1.00 58.54           C  
ATOM   2635  CG  LYS A 378      24.649 -22.137   9.251  1.00 58.54           C  
ATOM   2636  CD  LYS A 378      25.798 -23.079   9.615  1.00 58.54           C  
ATOM   2637  CE  LYS A 378      25.680 -24.466   8.979  1.00 58.54           C  
ATOM   2638  NZ  LYS A 378      26.827 -25.308   9.385  1.00 58.54           N1+
ATOM   2639  N   HIS A 379      21.919 -20.037  10.773  1.00 67.31           N  
ATOM   2640  CA  HIS A 379      20.597 -20.498  11.088  1.00 67.31           C  
ATOM   2641  C   HIS A 379      19.574 -19.695  10.344  1.00 67.31           C  
ATOM   2642  O   HIS A 379      18.622 -20.249   9.798  1.00 67.31           O  
ATOM   2643  CB  HIS A 379      20.251 -20.411  12.585  1.00 67.31           C  
ATOM   2644  CG  HIS A 379      20.951 -21.445  13.420  1.00 67.31           C  
ATOM   2645  CD2 HIS A 379      20.578 -22.720  13.720  1.00 67.31           C  
ATOM   2646  ND1 HIS A 379      22.156 -21.248  14.055  1.00 67.31           N  
ATOM   2647  CE1 HIS A 379      22.452 -22.403  14.703  1.00 67.31           C  
ATOM   2648  NE2 HIS A 379      21.522 -23.326  14.529  1.00 67.31           N  
ATOM   2649  N   ASP A 380      19.757 -18.364  10.283  1.00 34.82           N  
ATOM   2650  CA  ASP A 380      18.759 -17.513   9.698  1.00 34.82           C  
ATOM   2651  C   ASP A 380      18.584 -17.837   8.248  1.00 34.82           C  
ATOM   2652  O   ASP A 380      17.469 -17.801   7.728  1.00 34.82           O  
ATOM   2653  CB  ASP A 380      19.089 -16.021   9.822  1.00 34.82           C  
ATOM   2654  CG  ASP A 380      18.960 -15.635  11.289  1.00 34.82           C  
ATOM   2655  OD1 ASP A 380      18.430 -16.467  12.073  1.00 34.82           O  
ATOM   2656  OD2 ASP A 380      19.393 -14.508  11.647  1.00 34.82           O1-
ATOM   2657  N   PHE A 381      19.679 -18.203   7.563  1.00 55.94           N  
ATOM   2658  CA  PHE A 381      19.635 -18.480   6.156  1.00 55.94           C  
ATOM   2659  C   PHE A 381      18.632 -19.575   5.950  1.00 55.94           C  
ATOM   2660  O   PHE A 381      17.862 -19.554   4.990  1.00 55.94           O  
ATOM   2661  CB  PHE A 381      21.007 -18.954   5.641  1.00 55.94           C  
ATOM   2662  CG  PHE A 381      20.991 -19.044   4.153  1.00 55.94           C  
ATOM   2663  CD1 PHE A 381      21.066 -17.903   3.387  1.00 55.94           C  
ATOM   2664  CD2 PHE A 381      20.929 -20.265   3.522  1.00 55.94           C  
ATOM   2665  CE1 PHE A 381      21.060 -17.975   2.015  1.00 55.94           C  
ATOM   2666  CE2 PHE A 381      20.924 -20.343   2.149  1.00 55.94           C  
ATOM   2667  CZ  PHE A 381      20.988 -19.199   1.393  1.00 55.94           C  
ATOM   2668  N   GLU A 382      18.613 -20.573   6.851  1.00 23.80           N  
ATOM   2669  CA  GLU A 382      17.676 -21.651   6.702  1.00 23.80           C  
ATOM   2670  C   GLU A 382      16.285 -21.095   6.777  1.00 23.80           C  
ATOM   2671  O   GLU A 382      15.415 -21.475   5.994  1.00 23.80           O  
ATOM   2672  CB  GLU A 382      17.811 -22.708   7.811  1.00 23.80           C  
ATOM   2673  CG  GLU A 382      19.131 -23.481   7.759  1.00 23.80           C  
ATOM   2674  CD  GLU A 382      19.133 -24.486   8.902  1.00 23.80           C  
ATOM   2675  OE1 GLU A 382      18.128 -24.523   9.660  1.00 23.80           O  
ATOM   2676  OE2 GLU A 382      20.143 -25.229   9.034  1.00 23.80           O1-
ATOM   2677  N   ARG A 383      16.044 -20.158   7.714  1.00113.70           N  
ATOM   2678  CA  ARG A 383      14.730 -19.613   7.910  1.00113.70           C  
ATOM   2679  C   ARG A 383      14.291 -18.889   6.673  1.00113.70           C  
ATOM   2680  O   ARG A 383      13.145 -19.018   6.241  1.00113.70           O  
ATOM   2681  CB  ARG A 383      14.678 -18.610   9.075  1.00113.70           C  
ATOM   2682  CG  ARG A 383      13.291 -18.011   9.313  1.00113.70           C  
ATOM   2683  CD  ARG A 383      13.251 -17.017  10.475  1.00113.70           C  
ATOM   2684  NE  ARG A 383      11.854 -16.516  10.592  1.00113.70           N  
ATOM   2685  CZ  ARG A 383      11.482 -15.794  11.688  1.00113.70           C  
ATOM   2686  NH1 ARG A 383      12.390 -15.530  12.672  1.00113.70           N1+
ATOM   2687  NH2 ARG A 383      10.201 -15.332  11.800  1.00113.70           N  
ATOM   2688  N   LEU A 384      15.197 -18.104   6.065  1.00 86.87           N  
ATOM   2689  CA  LEU A 384      14.859 -17.340   4.901  1.00 86.87           C  
ATOM   2690  C   LEU A 384      14.505 -18.305   3.811  1.00 86.87           C  
ATOM   2691  O   LEU A 384      13.529 -18.103   3.090  1.00 86.87           O  
ATOM   2692  CB  LEU A 384      16.040 -16.462   4.431  1.00 86.87           C  
ATOM   2693  CG  LEU A 384      15.746 -15.417   3.326  1.00 86.87           C  
ATOM   2694  CD1 LEU A 384      17.022 -14.634   2.980  1.00 86.87           C  
ATOM   2695  CD2 LEU A 384      15.094 -16.018   2.069  1.00 86.87           C  
ATOM   2696  N   GLN A 385      15.288 -19.392   3.669  1.00 39.22           N  
ATOM   2697  CA  GLN A 385      15.038 -20.342   2.623  1.00 39.22           C  
ATOM   2698  C   GLN A 385      13.702 -20.970   2.841  1.00 39.22           C  
ATOM   2699  O   GLN A 385      12.927 -21.146   1.901  1.00 39.22           O  
ATOM   2700  CB  GLN A 385      16.046 -21.505   2.595  1.00 39.22           C  
ATOM   2701  CG  GLN A 385      17.470 -21.120   2.196  1.00 39.22           C  
ATOM   2702  CD  GLN A 385      18.298 -22.399   2.231  1.00 39.22           C  
ATOM   2703  NE2 GLN A 385      17.822 -23.407   3.010  1.00 39.22           N  
ATOM   2704  OE1 GLN A 385      19.334 -22.503   1.578  1.00 39.22           O  
ATOM   2705  N   GLN A 386      13.389 -21.312   4.103  1.00 25.15           N  
ATOM   2706  CA  GLN A 386      12.161 -21.994   4.389  1.00 25.15           C  
ATOM   2707  C   GLN A 386      11.016 -21.109   4.012  1.00 25.15           C  
ATOM   2708  O   GLN A 386      10.035 -21.569   3.427  1.00 25.15           O  
ATOM   2709  CB  GLN A 386      12.009 -22.338   5.881  1.00 25.15           C  
ATOM   2710  CG  GLN A 386      13.063 -23.324   6.388  1.00 25.15           C  
ATOM   2711  CD  GLN A 386      12.799 -23.578   7.865  1.00 25.15           C  
ATOM   2712  NE2 GLN A 386      13.881 -23.892   8.628  1.00 25.15           N  
ATOM   2713  OE1 GLN A 386      11.664 -23.499   8.329  1.00 25.15           O  
ATOM   2714  N   ALA A 387      11.120 -19.806   4.324  1.00 26.21           N  
ATOM   2715  CA  ALA A 387      10.055 -18.883   4.064  1.00 26.21           C  
ATOM   2716  C   ALA A 387       9.800 -18.793   2.593  1.00 26.21           C  
ATOM   2717  O   ALA A 387       8.650 -18.759   2.155  1.00 26.21           O  
ATOM   2718  CB  ALA A 387      10.364 -17.462   4.568  1.00 26.21           C  
ATOM   2719  N   MET A 388      10.871 -18.763   1.782  1.00 38.18           N  
ATOM   2720  CA  MET A 388      10.713 -18.621   0.363  1.00 38.18           C  
ATOM   2721  C   MET A 388       9.970 -19.809  -0.167  1.00 38.18           C  
ATOM   2722  O   MET A 388       9.161 -19.687  -1.085  1.00 38.18           O  
ATOM   2723  CB  MET A 388      12.052 -18.524  -0.389  1.00 38.18           C  
ATOM   2724  CG  MET A 388      12.812 -17.228  -0.099  1.00 38.18           C  
ATOM   2725  SD  MET A 388      14.346 -17.007  -1.054  1.00 38.18           S  
ATOM   2726  CE  MET A 388      15.366 -18.091  -0.017  1.00 38.18           C  
ATOM   2727  N   GLU A 389      10.229 -20.999   0.399  1.00 35.40           N  
ATOM   2728  CA  GLU A 389       9.622 -22.204  -0.089  1.00 35.40           C  
ATOM   2729  C   GLU A 389       8.129 -22.144   0.056  1.00 35.40           C  
ATOM   2730  O   GLU A 389       7.398 -22.490  -0.871  1.00 35.40           O  
ATOM   2731  CB  GLU A 389      10.075 -23.447   0.698  1.00 35.40           C  
ATOM   2732  CG  GLU A 389      11.566 -23.764   0.569  1.00 35.40           C  
ATOM   2733  CD  GLU A 389      11.852 -25.008   1.399  1.00 35.40           C  
ATOM   2734  OE1 GLU A 389      10.890 -25.540   2.017  1.00 35.40           O  
ATOM   2735  OE2 GLU A 389      13.034 -25.442   1.428  1.00 35.40           O1-
ATOM   2736  N   MET A 390       7.627 -21.663   1.210  1.00117.38           N  
ATOM   2737  CA  MET A 390       6.220 -21.759   1.486  1.00117.38           C  
ATOM   2738  C   MET A 390       5.390 -20.992   0.501  1.00117.38           C  
ATOM   2739  O   MET A 390       4.303 -21.434   0.130  1.00117.38           O  
ATOM   2740  CB  MET A 390       5.831 -21.251   2.882  1.00117.38           C  
ATOM   2741  CG  MET A 390       4.331 -21.406   3.129  1.00117.38           C  
ATOM   2742  SD  MET A 390       3.738 -20.841   4.748  1.00117.38           S  
ATOM   2743  CE  MET A 390       2.020 -21.292   4.370  1.00117.38           C  
ATOM   2744  N   VAL A 391       5.853 -19.799   0.092  1.00 63.80           N  
ATOM   2745  CA  VAL A 391       5.135 -18.943  -0.811  1.00 63.80           C  
ATOM   2746  C   VAL A 391       5.117 -19.505  -2.199  1.00 63.80           C  
ATOM   2747  O   VAL A 391       4.209 -19.201  -2.974  1.00 63.80           O  
ATOM   2748  CB  VAL A 391       5.675 -17.544  -0.850  1.00 63.80           C  
ATOM   2749  CG1 VAL A 391       5.457 -16.905   0.531  1.00 63.80           C  
ATOM   2750  CG2 VAL A 391       7.148 -17.601  -1.269  1.00 63.80           C  
ATOM   2751  N   GLY A 392       6.116 -20.333  -2.563  1.00 45.22           N  
ATOM   2752  CA  GLY A 392       6.107 -20.852  -3.901  1.00 45.22           C  
ATOM   2753  C   GLY A 392       7.291 -20.371  -4.688  1.00 45.22           C  
ATOM   2754  O   GLY A 392       7.304 -20.518  -5.910  1.00 45.22           O  
ATOM   2755  N   PHE A 393       8.310 -19.762  -4.044  1.00 71.72           N  
ATOM   2756  CA  PHE A 393       9.467 -19.420  -4.830  1.00 71.72           C  
ATOM   2757  C   PHE A 393      10.010 -20.700  -5.385  1.00 71.72           C  
ATOM   2758  O   PHE A 393      10.191 -21.681  -4.666  1.00 71.72           O  
ATOM   2759  CB  PHE A 393      10.620 -18.742  -4.062  1.00 71.72           C  
ATOM   2760  CG  PHE A 393      10.302 -17.302  -3.840  1.00 71.72           C  
ATOM   2761  CD1 PHE A 393       9.597 -16.889  -2.737  1.00 71.72           C  
ATOM   2762  CD2 PHE A 393      10.723 -16.357  -4.748  1.00 71.72           C  
ATOM   2763  CE1 PHE A 393       9.312 -15.557  -2.541  1.00 71.72           C  
ATOM   2764  CE2 PHE A 393      10.442 -15.025  -4.559  1.00 71.72           C  
ATOM   2765  CZ  PHE A 393       9.732 -14.621  -3.453  1.00 71.72           C  
ATOM   2766  N   LEU A 394      10.307 -20.702  -6.698  1.00102.35           N  
ATOM   2767  CA  LEU A 394      10.742 -21.881  -7.393  1.00102.35           C  
ATOM   2768  C   LEU A 394      12.143 -22.159  -6.947  1.00102.35           C  
ATOM   2769  O   LEU A 394      12.870 -21.249  -6.552  1.00102.35           O  
ATOM   2770  CB  LEU A 394      10.686 -21.657  -8.926  1.00102.35           C  
ATOM   2771  CG  LEU A 394      10.741 -22.890  -9.861  1.00102.35           C  
ATOM   2772  CD1 LEU A 394      10.672 -22.441 -11.328  1.00102.35           C  
ATOM   2773  CD2 LEU A 394      11.947 -23.804  -9.620  1.00102.35           C  
ATOM   2774  N   PRO A 395      12.548 -23.396  -6.943  1.00 79.24           N  
ATOM   2775  CA  PRO A 395      13.892 -23.699  -6.554  1.00 79.24           C  
ATOM   2776  C   PRO A 395      14.861 -23.060  -7.492  1.00 79.24           C  
ATOM   2777  O   PRO A 395      15.961 -22.715  -7.063  1.00 79.24           O  
ATOM   2778  CB  PRO A 395      13.965 -25.226  -6.436  1.00 79.24           C  
ATOM   2779  CG  PRO A 395      12.577 -25.725  -6.895  1.00 79.24           C  
ATOM   2780  CD  PRO A 395      11.657 -24.511  -6.690  1.00 79.24           C  
ATOM   2781  N   ALA A 396      14.491 -22.924  -8.777  1.00 26.05           N  
ATOM   2782  CA  ALA A 396      15.331 -22.266  -9.731  1.00 26.05           C  
ATOM   2783  C   ALA A 396      15.409 -20.814  -9.376  1.00 26.05           C  
ATOM   2784  O   ALA A 396      16.483 -20.214  -9.414  1.00 26.05           O  
ATOM   2785  CB  ALA A 396      14.788 -22.361 -11.168  1.00 26.05           C  
ATOM   2786  N   THR A 397      14.263 -20.212  -8.997  1.00 92.61           N  
ATOM   2787  CA  THR A 397      14.239 -18.799  -8.747  1.00 92.61           C  
ATOM   2788  C   THR A 397      15.102 -18.484  -7.568  1.00 92.61           C  
ATOM   2789  O   THR A 397      15.799 -17.473  -7.558  1.00 92.61           O  
ATOM   2790  CB  THR A 397      12.868 -18.231  -8.491  1.00 92.61           C  
ATOM   2791  CG2 THR A 397      12.405 -18.607  -7.076  1.00 92.61           C  
ATOM   2792  OG1 THR A 397      12.909 -16.816  -8.608  1.00 92.61           O  
ATOM   2793  N   LYS A 398      15.080 -19.350  -6.540  1.00 36.55           N  
ATOM   2794  CA  LYS A 398      15.836 -19.107  -5.345  1.00 36.55           C  
ATOM   2795  C   LYS A 398      17.291 -19.072  -5.682  1.00 36.55           C  
ATOM   2796  O   LYS A 398      18.037 -18.251  -5.150  1.00 36.55           O  
ATOM   2797  CB  LYS A 398      15.626 -20.215  -4.299  1.00 36.55           C  
ATOM   2798  CG  LYS A 398      14.176 -20.318  -3.825  1.00 36.55           C  
ATOM   2799  CD  LYS A 398      13.854 -21.630  -3.111  1.00 36.55           C  
ATOM   2800  CE  LYS A 398      12.402 -21.727  -2.640  1.00 36.55           C  
ATOM   2801  NZ  LYS A 398      12.102 -23.111  -2.214  1.00 36.55           N1+
ATOM   2802  N   LYS A 399      17.739 -19.980  -6.565  1.00 55.82           N  
ATOM   2803  CA  LYS A 399      19.131 -20.028  -6.899  1.00 55.82           C  
ATOM   2804  C   LYS A 399      19.510 -18.795  -7.654  1.00 55.82           C  
ATOM   2805  O   LYS A 399      20.596 -18.247  -7.468  1.00 55.82           O  
ATOM   2806  CB  LYS A 399      19.503 -21.275  -7.713  1.00 55.82           C  
ATOM   2807  CG  LYS A 399      20.991 -21.612  -7.620  1.00 55.82           C  
ATOM   2808  CD  LYS A 399      21.277 -23.076  -7.945  1.00 55.82           C  
ATOM   2809  CE  LYS A 399      22.730 -23.501  -7.727  1.00 55.82           C  
ATOM   2810  NZ  LYS A 399      22.880 -24.934  -8.066  1.00 55.82           N1+
ATOM   2811  N   GLN A 400      18.615 -18.307  -8.532  1.00106.41           N  
ATOM   2812  CA  GLN A 400      18.961 -17.144  -9.290  1.00106.41           C  
ATOM   2813  C   GLN A 400      19.133 -15.987  -8.359  1.00106.41           C  
ATOM   2814  O   GLN A 400      19.987 -15.129  -8.581  1.00106.41           O  
ATOM   2815  CB  GLN A 400      17.946 -16.774 -10.366  1.00106.41           C  
ATOM   2816  CG  GLN A 400      18.409 -15.534 -11.117  1.00106.41           C  
ATOM   2817  CD  GLN A 400      17.785 -15.612 -12.486  1.00106.41           C  
ATOM   2818  NE2 GLN A 400      16.981 -16.686 -12.720  1.00106.41           N  
ATOM   2819  OE1 GLN A 400      18.039 -14.764 -13.338  1.00106.41           O  
ATOM   2820  N   ILE A 401      18.317 -15.926  -7.291  1.00 38.02           N  
ATOM   2821  CA  ILE A 401      18.429 -14.855  -6.342  1.00 38.02           C  
ATOM   2822  C   ILE A 401      19.783 -14.925  -5.698  1.00 38.02           C  
ATOM   2823  O   ILE A 401      20.457 -13.910  -5.538  1.00 38.02           O  
ATOM   2824  CB  ILE A 401      17.392 -14.927  -5.258  1.00 38.02           C  
ATOM   2825  CG1 ILE A 401      15.982 -14.763  -5.855  1.00 38.02           C  
ATOM   2826  CG2 ILE A 401      17.740 -13.875  -4.191  1.00 38.02           C  
ATOM   2827  CD1 ILE A 401      14.858 -15.091  -4.874  1.00 38.02           C  
ATOM   2828  N   PHE A 402      20.235 -16.137  -5.324  1.00 65.73           N  
ATOM   2829  CA  PHE A 402      21.508 -16.277  -4.672  1.00 65.73           C  
ATOM   2830  C   PHE A 402      22.560 -15.851  -5.632  1.00 65.73           C  
ATOM   2831  O   PHE A 402      23.570 -15.260  -5.251  1.00 65.73           O  
ATOM   2832  CB  PHE A 402      21.825 -17.719  -4.241  1.00 65.73           C  
ATOM   2833  CG  PHE A 402      20.771 -18.124  -3.269  1.00 65.73           C  
ATOM   2834  CD1 PHE A 402      20.584 -17.410  -2.109  1.00 65.73           C  
ATOM   2835  CD2 PHE A 402      19.994 -19.235  -3.500  1.00 65.73           C  
ATOM   2836  CE1 PHE A 402      19.616 -17.781  -1.206  1.00 65.73           C  
ATOM   2837  CE2 PHE A 402      19.025 -19.611  -2.599  1.00 65.73           C  
ATOM   2838  CZ  PHE A 402      18.833 -18.882  -1.451  1.00 65.73           C  
ATOM   2839  N   SER A 403      22.347 -16.180  -6.915  1.00102.91           N  
ATOM   2840  CA  SER A 403      23.276 -15.819  -7.934  1.00102.91           C  
ATOM   2841  C   SER A 403      23.433 -14.334  -7.822  1.00102.91           C  
ATOM   2842  O   SER A 403      24.516 -13.847  -7.523  1.00102.91           O  
ATOM   2843  CB  SER A 403      22.707 -16.191  -9.319  1.00102.91           C  
ATOM   2844  OG  SER A 403      23.718 -16.212 -10.314  1.00102.91           O  
ATOM   2845  N   VAL A 404      22.326 -13.572  -7.904  1.00111.34           N  
ATOM   2846  CA  VAL A 404      22.449 -12.138  -7.942  1.00111.34           C  
ATOM   2847  C   VAL A 404      23.146 -11.634  -6.711  1.00111.34           C  
ATOM   2848  O   VAL A 404      23.985 -10.739  -6.802  1.00111.34           O  
ATOM   2849  CB  VAL A 404      21.147 -11.392  -8.085  1.00111.34           C  
ATOM   2850  CG1 VAL A 404      20.439 -11.892  -9.356  1.00111.34           C  
ATOM   2851  CG2 VAL A 404      20.325 -11.488  -6.794  1.00111.34           C  
ATOM   2852  N   LEU A 405      22.849 -12.210  -5.530  1.00129.81           N  
ATOM   2853  CA  LEU A 405      23.467 -11.738  -4.323  1.00129.81           C  
ATOM   2854  C   LEU A 405      24.953 -11.900  -4.462  1.00129.81           C  
ATOM   2855  O   LEU A 405      25.710 -10.954  -4.244  1.00129.81           O  
ATOM   2856  CB  LEU A 405      23.026 -12.561  -3.099  1.00129.81           C  
ATOM   2857  CG  LEU A 405      23.638 -12.098  -1.768  1.00129.81           C  
ATOM   2858  CD1 LEU A 405      23.096 -10.718  -1.367  1.00129.81           C  
ATOM   2859  CD2 LEU A 405      23.454 -13.153  -0.665  1.00129.81           C  
ATOM   2860  N   SER A 406      25.410 -13.100  -4.874  1.00 72.40           N  
ATOM   2861  CA  SER A 406      26.818 -13.350  -5.025  1.00 72.40           C  
ATOM   2862  C   SER A 406      27.354 -12.466  -6.112  1.00 72.40           C  
ATOM   2863  O   SER A 406      28.459 -11.937  -6.007  1.00 72.40           O  
ATOM   2864  CB  SER A 406      27.131 -14.812  -5.383  1.00 72.40           C  
ATOM   2865  OG  SER A 406      28.532 -14.992  -5.516  1.00 72.40           O  
ATOM   2866  N   ALA A 407      26.566 -12.257  -7.181  1.00 47.71           N  
ATOM   2867  CA  ALA A 407      26.973 -11.442  -8.291  1.00 47.71           C  
ATOM   2868  C   ALA A 407      27.241 -10.065  -7.792  1.00 47.71           C  
ATOM   2869  O   ALA A 407      28.216  -9.428  -8.186  1.00 47.71           O  
ATOM   2870  CB  ALA A 407      25.824 -11.200  -9.265  1.00 47.71           C  
ATOM   2871  N   ILE A 408      26.343  -9.560  -6.929  1.00 41.32           N  
ATOM   2872  CA  ILE A 408      26.466  -8.221  -6.432  1.00 41.32           C  
ATOM   2873  C   ILE A 408      27.717  -8.123  -5.618  1.00 41.32           C  
ATOM   2874  O   ILE A 408      28.463  -7.152  -5.731  1.00 41.32           O  
ATOM   2875  CB  ILE A 408      25.311  -7.807  -5.565  1.00 41.32           C  
ATOM   2876  CG1 ILE A 408      24.015  -7.766  -6.393  1.00 41.32           C  
ATOM   2877  CG2 ILE A 408      25.667  -6.466  -4.902  1.00 41.32           C  
ATOM   2878  CD1 ILE A 408      22.749  -7.621  -5.548  1.00 41.32           C  
ATOM   2879  N   LEU A 409      27.983  -9.142  -4.777  1.00 68.39           N  
ATOM   2880  CA  LEU A 409      29.140  -9.134  -3.929  1.00 68.39           C  
ATOM   2881  C   LEU A 409      30.369  -9.097  -4.774  1.00 68.39           C  
ATOM   2882  O   LEU A 409      31.324  -8.383  -4.474  1.00 68.39           O  
ATOM   2883  CB  LEU A 409      29.228 -10.389  -3.043  1.00 68.39           C  
ATOM   2884  CG  LEU A 409      28.242 -10.399  -1.862  1.00 68.39           C  
ATOM   2885  CD1 LEU A 409      28.271 -11.744  -1.120  1.00 68.39           C  
ATOM   2886  CD2 LEU A 409      28.530  -9.227  -0.908  1.00 68.39           C  
ATOM   2887  N   TYR A 410      30.377  -9.872  -5.868  1.00144.33           N  
ATOM   2888  CA  TYR A 410      31.531  -9.956  -6.705  1.00144.33           C  
ATOM   2889  C   TYR A 410      31.768  -8.618  -7.362  1.00144.33           C  
ATOM   2890  O   TYR A 410      32.905  -8.186  -7.519  1.00144.33           O  
ATOM   2891  CB  TYR A 410      31.437 -11.140  -7.678  1.00144.33           C  
ATOM   2892  CG  TYR A 410      32.750 -11.824  -7.501  1.00144.33           C  
ATOM   2893  CD1 TYR A 410      33.190 -12.202  -6.253  1.00144.33           C  
ATOM   2894  CD2 TYR A 410      33.530 -12.137  -8.576  1.00144.33           C  
ATOM   2895  CE1 TYR A 410      34.406 -12.830  -6.096  1.00144.33           C  
ATOM   2896  CE2 TYR A 410      34.743 -12.761  -8.439  1.00144.33           C  
ATOM   2897  CZ  TYR A 410      35.189 -13.105  -7.191  1.00144.33           C  
ATOM   2898  OH  TYR A 410      36.436 -13.745  -7.042  1.00144.33           O  
ATOM   2899  N   LEU A 411      30.704  -7.883  -7.719  1.00 90.65           N  
ATOM   2900  CA  LEU A 411      30.854  -6.594  -8.349  1.00 90.65           C  
ATOM   2901  C   LEU A 411      31.698  -5.692  -7.496  1.00 90.65           C  
ATOM   2902  O   LEU A 411      32.530  -4.945  -8.009  1.00 90.65           O  
ATOM   2903  CB  LEU A 411      29.504  -5.852  -8.453  1.00 90.65           C  
ATOM   2904  CG  LEU A 411      28.692  -6.034  -9.744  1.00 90.65           C  
ATOM   2905  CD1 LEU A 411      27.228  -5.610  -9.537  1.00 90.65           C  
ATOM   2906  CD2 LEU A 411      29.304  -5.169 -10.860  1.00 90.65           C  
ATOM   2907  N   GLY A 412      31.513  -5.743  -6.165  1.00 41.50           N  
ATOM   2908  CA  GLY A 412      32.163  -4.818  -5.275  1.00 41.50           C  
ATOM   2909  C   GLY A 412      33.654  -4.920  -5.368  1.00 41.50           C  
ATOM   2910  O   GLY A 412      34.358  -3.926  -5.198  1.00 41.50           O  
ATOM   2911  N   ASN A 413      34.166  -6.142  -5.587  1.00 76.32           N  
ATOM   2912  CA  ASN A 413      35.567  -6.450  -5.634  1.00 76.32           C  
ATOM   2913  C   ASN A 413      36.237  -5.869  -6.839  1.00 76.32           C  
ATOM   2914  O   ASN A 413      37.460  -5.734  -6.837  1.00 76.32           O  
ATOM   2915  CB  ASN A 413      35.845  -7.961  -5.623  1.00 76.32           C  
ATOM   2916  CG  ASN A 413      35.496  -8.475  -4.234  1.00 76.32           C  
ATOM   2917  ND2 ASN A 413      36.542  -8.782  -3.422  1.00 76.32           N  
ATOM   2918  OD1 ASN A 413      34.325  -8.600  -3.880  1.00 76.32           O  
ATOM   2919  N   VAL A 414      35.487  -5.570  -7.920  1.00108.76           N  
ATOM   2920  CA  VAL A 414      36.132  -5.067  -9.101  1.00108.76           C  
ATOM   2921  C   VAL A 414      36.917  -3.850  -8.734  1.00108.76           C  
ATOM   2922  O   VAL A 414      36.403  -2.911  -8.125  1.00108.76           O  
ATOM   2923  CB  VAL A 414      35.183  -4.705 -10.206  1.00108.76           C  
ATOM   2924  CG1 VAL A 414      34.435  -5.976 -10.643  1.00108.76           C  
ATOM   2925  CG2 VAL A 414      34.266  -3.573  -9.718  1.00108.76           C  
ATOM   2926  N   THR A 415      38.218  -3.866  -9.086  1.00110.97           N  
ATOM   2927  CA  THR A 415      39.076  -2.764  -8.777  1.00110.97           C  
ATOM   2928  C   THR A 415      39.496  -2.154 -10.068  1.00110.97           C  
ATOM   2929  O   THR A 415      39.989  -2.820 -10.978  1.00110.97           O  
ATOM   2930  CB  THR A 415      40.308  -3.152  -8.005  1.00110.97           C  
ATOM   2931  CG2 THR A 415      41.179  -4.089  -8.859  1.00110.97           C  
ATOM   2932  OG1 THR A 415      41.037  -1.992  -7.637  1.00110.97           O  
ATOM   2933  N   TYR A 416      39.294  -0.834 -10.161  1.00 74.24           N  
ATOM   2934  CA  TYR A 416      39.567  -0.083 -11.341  1.00 74.24           C  
ATOM   2935  C   TYR A 416      40.841   0.668 -11.084  1.00 74.24           C  
ATOM   2936  O   TYR A 416      40.984   1.306 -10.042  1.00 74.24           O  
ATOM   2937  CB  TYR A 416      38.423   0.921 -11.580  1.00 74.24           C  
ATOM   2938  CG  TYR A 416      37.167   0.203 -11.933  1.00 74.24           C  
ATOM   2939  CD1 TYR A 416      36.965  -0.275 -13.207  1.00 74.24           C  
ATOM   2940  CD2 TYR A 416      36.178   0.028 -10.992  1.00 74.24           C  
ATOM   2941  CE1 TYR A 416      35.800  -0.932 -13.532  1.00 74.24           C  
ATOM   2942  CE2 TYR A 416      35.011  -0.627 -11.311  1.00 74.24           C  
ATOM   2943  CZ  TYR A 416      34.823  -1.109 -12.584  1.00 74.24           C  
ATOM   2944  OH  TYR A 416      33.628  -1.783 -12.915  1.00 74.24           O  
ATOM   2945  N   LYS A 417      41.821   0.579 -12.010  1.00 37.99           N  
ATOM   2946  CA  LYS A 417      43.058   1.286 -11.809  1.00 37.99           C  
ATOM   2947  C   LYS A 417      43.264   2.208 -12.968  1.00 37.99           C  
ATOM   2948  O   LYS A 417      42.917   1.889 -14.102  1.00 37.99           O  
ATOM   2949  CB  LYS A 417      44.299   0.382 -11.718  1.00 37.99           C  
ATOM   2950  CG  LYS A 417      45.588   1.175 -11.484  1.00 37.99           C  
ATOM   2951  CD  LYS A 417      46.778   0.321 -11.045  1.00 37.99           C  
ATOM   2952  CE  LYS A 417      48.054   1.134 -10.816  1.00 37.99           C  
ATOM   2953  NZ  LYS A 417      49.153   0.241 -10.382  1.00 37.99           N1+
ATOM   2954  N   LYS A 418      43.867   3.381 -12.700  1.00 97.56           N  
ATOM   2955  CA  LYS A 418      44.000   4.382 -13.715  1.00 97.56           C  
ATOM   2956  C   LYS A 418      45.344   4.168 -14.348  1.00 97.56           C  
ATOM   2957  O   LYS A 418      46.239   5.007 -14.261  1.00 97.56           O  
ATOM   2958  CB  LYS A 418      43.936   5.769 -13.056  1.00 97.56           C  
ATOM   2959  CG  LYS A 418      43.275   6.872 -13.877  1.00 97.56           C  
ATOM   2960  CD  LYS A 418      42.874   8.058 -12.989  1.00 97.56           C  
ATOM   2961  CE  LYS A 418      41.948   9.080 -13.651  1.00 97.56           C  
ATOM   2962  NZ  LYS A 418      41.575  10.131 -12.680  1.00 97.56           N1+
ATOM   2963  N   ARG A 419      45.482   3.005 -15.013  1.00108.15           N  
ATOM   2964  CA  ARG A 419      46.675   2.542 -15.662  1.00108.15           C  
ATOM   2965  C   ARG A 419      46.992   3.329 -16.892  1.00108.15           C  
ATOM   2966  O   ARG A 419      48.168   3.524 -17.197  1.00108.15           O  
ATOM   2967  CB  ARG A 419      46.588   1.070 -16.097  1.00108.15           C  
ATOM   2968  CG  ARG A 419      47.857   0.575 -16.791  1.00108.15           C  
ATOM   2969  CD  ARG A 419      47.795  -0.887 -17.238  1.00108.15           C  
ATOM   2970  NE  ARG A 419      49.095  -1.207 -17.893  1.00108.15           N  
ATOM   2971  CZ  ARG A 419      49.379  -2.490 -18.264  1.00108.15           C  
ATOM   2972  NH1 ARG A 419      48.475  -3.484 -18.030  1.00108.15           N1+
ATOM   2973  NH2 ARG A 419      50.569  -2.778 -18.869  1.00108.15           N  
ATOM   2974  N   ALA A 420      45.962   3.811 -17.620  1.00 64.09           N  
ATOM   2975  CA  ALA A 420      46.201   4.376 -18.921  1.00 64.09           C  
ATOM   2976  C   ALA A 420      47.189   5.485 -18.822  1.00 64.09           C  
ATOM   2977  O   ALA A 420      48.174   5.496 -19.555  1.00 64.09           O  
ATOM   2978  CB  ALA A 420      44.925   4.953 -19.557  1.00 64.09           C  
ATOM   2979  N   THR A 421      46.978   6.451 -17.922  1.00187.89           N  
ATOM   2980  CA  THR A 421      47.993   7.446 -17.756  1.00187.89           C  
ATOM   2981  C   THR A 421      47.612   8.191 -16.535  1.00187.89           C  
ATOM   2982  O   THR A 421      47.949   9.362 -16.372  1.00187.89           O  
ATOM   2983  CB  THR A 421      48.043   8.436 -18.882  1.00187.89           C  
ATOM   2984  CG2 THR A 421      46.763   9.288 -18.849  1.00187.89           C  
ATOM   2985  OG1 THR A 421      49.189   9.264 -18.757  1.00187.89           O  
ATOM   2986  N   GLY A 422      46.902   7.504 -15.621  1.00109.54           N  
ATOM   2987  CA  GLY A 422      46.372   8.220 -14.508  1.00109.54           C  
ATOM   2988  C   GLY A 422      45.146   8.792 -15.081  1.00109.54           C  
ATOM   2989  O   GLY A 422      44.483   9.667 -14.527  1.00109.54           O  
ATOM   2990  N   ARG A 423      44.817   8.235 -16.248  1.00293.13           N  
ATOM   2991  CA  ARG A 423      43.673   8.631 -16.960  1.00293.13           C  
ATOM   2992  C   ARG A 423      43.547  10.103 -17.062  1.00293.13           C  
ATOM   2993  O   ARG A 423      42.949  10.772 -16.218  1.00293.13           O  
ATOM   2994  CB  ARG A 423      42.352   8.124 -16.403  1.00293.13           C  
ATOM   2995  CG  ARG A 423      41.211   8.903 -17.039  1.00293.13           C  
ATOM   2996  CD  ARG A 423      39.868   8.425 -16.622  1.00293.13           C  
ATOM   2997  NE  ARG A 423      38.845   9.123 -17.445  1.00293.13           N  
ATOM   2998  CZ  ARG A 423      38.403  10.360 -17.080  1.00293.13           C  
ATOM   2999  NH1 ARG A 423      38.938  10.985 -15.991  1.00293.13           N1+
ATOM   3000  NH2 ARG A 423      37.428  10.974 -17.813  1.00293.13           N  
ATOM   3001  N   ASP A 424      44.264  10.721 -17.998  1.00133.55           N  
ATOM   3002  CA  ASP A 424      43.501  11.879 -18.252  1.00133.55           C  
ATOM   3003  C   ASP A 424      42.375  11.186 -18.958  1.00133.55           C  
ATOM   3004  O   ASP A 424      41.196  11.488 -18.777  1.00133.55           O  
ATOM   3005  CB  ASP A 424      44.114  12.901 -19.218  1.00133.55           C  
ATOM   3006  CG  ASP A 424      43.155  14.088 -19.225  1.00133.55           C  
ATOM   3007  OD1 ASP A 424      42.017  13.926 -18.707  1.00133.55           O  
ATOM   3008  OD2 ASP A 424      43.545  15.172 -19.736  1.00133.55           O1-
ATOM   3009  N   GLU A 425      42.783  10.183 -19.780  1.00132.92           N  
ATOM   3010  CA  GLU A 425      41.937   9.391 -20.634  1.00132.92           C  
ATOM   3011  C   GLU A 425      40.977   8.447 -19.943  1.00132.92           C  
ATOM   3012  O   GLU A 425      39.786   8.739 -19.903  1.00132.92           O  
ATOM   3013  CB  GLU A 425      42.767   8.554 -21.622  1.00132.92           C  
ATOM   3014  CG  GLU A 425      41.939   7.820 -22.675  1.00132.92           C  
ATOM   3015  CD  GLU A 425      42.914   7.054 -23.556  1.00132.92           C  
ATOM   3016  OE1 GLU A 425      44.146   7.199 -23.333  1.00132.92           O  
ATOM   3017  OE2 GLU A 425      42.444   6.316 -24.462  1.00132.92           O1-
ATOM   3018  N   GLY A 426      41.432   7.334 -19.307  1.00 51.69           N  
ATOM   3019  CA  GLY A 426      40.414   6.477 -18.729  1.00 51.69           C  
ATOM   3020  C   GLY A 426      41.007   5.480 -17.786  1.00 51.69           C  
ATOM   3021  O   GLY A 426      42.221   5.403 -17.612  1.00 51.69           O  
ATOM   3022  N   LEU A 427      40.132   4.674 -17.141  1.00139.14           N  
ATOM   3023  CA  LEU A 427      40.609   3.702 -16.202  1.00139.14           C  
ATOM   3024  C   LEU A 427      40.496   2.340 -16.828  1.00139.14           C  
ATOM   3025  O   LEU A 427      39.684   2.134 -17.725  1.00139.14           O  
ATOM   3026  CB  LEU A 427      39.884   3.806 -14.853  1.00139.14           C  
ATOM   3027  CG  LEU A 427      40.351   2.796 -13.808  1.00139.14           C  
ATOM   3028  CD1 LEU A 427      39.949   3.270 -12.415  1.00139.14           C  
ATOM   3029  CD2 LEU A 427      39.810   1.391 -14.111  1.00139.14           C  
ATOM   3030  N   GLU A 428      41.370   1.388 -16.426  1.00 83.44           N  
ATOM   3031  CA  GLU A 428      41.333   0.049 -16.957  1.00 83.44           C  
ATOM   3032  C   GLU A 428      41.250  -0.933 -15.820  1.00 83.44           C  
ATOM   3033  O   GLU A 428      41.600  -0.612 -14.685  1.00 83.44           O  
ATOM   3034  CB  GLU A 428      42.585  -0.309 -17.779  1.00 83.44           C  
ATOM   3035  CG  GLU A 428      42.531  -1.697 -18.419  1.00 83.44           C  
ATOM   3036  CD  GLU A 428      43.828  -1.902 -19.191  1.00 83.44           C  
ATOM   3037  OE1 GLU A 428      44.684  -0.979 -19.164  1.00 83.44           O  
ATOM   3038  OE2 GLU A 428      43.978  -2.983 -19.821  1.00 83.44           O1-
ATOM   3039  N   VAL A 429      40.751  -2.163 -16.098  1.00 46.70           N  
ATOM   3040  CA  VAL A 429      40.655  -3.163 -15.066  1.00 46.70           C  
ATOM   3041  C   VAL A 429      41.756  -4.149 -15.286  1.00 46.70           C  
ATOM   3042  O   VAL A 429      41.687  -4.985 -16.187  1.00 46.70           O  
ATOM   3043  CB  VAL A 429      39.365  -3.927 -15.097  1.00 46.70           C  
ATOM   3044  CG1 VAL A 429      39.423  -5.028 -14.022  1.00 46.70           C  
ATOM   3045  CG2 VAL A 429      38.204  -2.935 -14.914  1.00 46.70           C  
ATOM   3046  N   GLY A 430      42.820  -4.070 -14.460  1.00 41.90           N  
ATOM   3047  CA  GLY A 430      43.917  -4.973 -14.649  1.00 41.90           C  
ATOM   3048  C   GLY A 430      43.492  -6.378 -14.348  1.00 41.90           C  
ATOM   3049  O   GLY A 430      43.706  -7.266 -15.172  1.00 41.90           O  
ATOM   3050  N   PRO A 431      42.941  -6.611 -13.178  1.00 93.12           N  
ATOM   3051  CA  PRO A 431      42.491  -7.950 -12.863  1.00 93.12           C  
ATOM   3052  C   PRO A 431      41.076  -8.224 -13.289  1.00 93.12           C  
ATOM   3053  O   PRO A 431      40.185  -7.504 -12.844  1.00 93.12           O  
ATOM   3054  CB  PRO A 431      42.702  -8.144 -11.360  1.00 93.12           C  
ATOM   3055  CG  PRO A 431      42.896  -6.720 -10.811  1.00 93.12           C  
ATOM   3056  CD  PRO A 431      43.479  -5.947 -12.003  1.00 93.12           C  
ATOM   3057  N   PRO A 432      40.862  -9.209 -14.119  1.00164.32           N  
ATOM   3058  CA  PRO A 432      39.521  -9.600 -14.499  1.00164.32           C  
ATOM   3059  C   PRO A 432      38.849 -10.636 -13.636  1.00164.32           C  
ATOM   3060  O   PRO A 432      37.680 -10.919 -13.886  1.00164.32           O  
ATOM   3061  CB  PRO A 432      39.610 -10.107 -15.939  1.00164.32           C  
ATOM   3062  CG  PRO A 432      40.893  -9.475 -16.490  1.00164.32           C  
ATOM   3063  CD  PRO A 432      41.777  -9.322 -15.246  1.00164.32           C  
ATOM   3064  N   GLU A 433      39.531 -11.224 -12.635  1.00 82.27           N  
ATOM   3065  CA  GLU A 433      39.001 -12.395 -11.979  1.00 82.27           C  
ATOM   3066  C   GLU A 433      37.644 -12.146 -11.395  1.00 82.27           C  
ATOM   3067  O   GLU A 433      36.715 -12.925 -11.601  1.00 82.27           O  
ATOM   3068  CB  GLU A 433      39.905 -12.864 -10.826  1.00 82.27           C  
ATOM   3069  CG  GLU A 433      39.388 -14.105 -10.096  1.00 82.27           C  
ATOM   3070  CD  GLU A 433      40.382 -14.435  -8.992  1.00 82.27           C  
ATOM   3071  OE1 GLU A 433      41.362 -13.659  -8.828  1.00 82.27           O  
ATOM   3072  OE2 GLU A 433      40.176 -15.466  -8.296  1.00 82.27           O1-
ATOM   3073  N   VAL A 434      37.504 -11.043 -10.651  1.00 56.76           N  
ATOM   3074  CA  VAL A 434      36.306 -10.667  -9.962  1.00 56.76           C  
ATOM   3075  C   VAL A 434      35.222 -10.334 -10.947  1.00 56.76           C  
ATOM   3076  O   VAL A 434      34.041 -10.595 -10.729  1.00 56.76           O  
ATOM   3077  CB  VAL A 434      36.598  -9.459  -9.132  1.00 56.76           C  
ATOM   3078  CG1 VAL A 434      35.308  -8.982  -8.487  1.00 56.76           C  
ATOM   3079  CG2 VAL A 434      37.703  -9.817  -8.127  1.00 56.76           C  
ATOM   3080  N   LEU A 435      35.570  -9.682 -12.056  1.00 59.53           N  
ATOM   3081  CA  LEU A 435      34.542  -9.356 -12.994  1.00 59.53           C  
ATOM   3082  C   LEU A 435      34.014 -10.612 -13.622  1.00 59.53           C  
ATOM   3083  O   LEU A 435      32.810 -10.759 -13.820  1.00 59.53           O  
ATOM   3084  CB  LEU A 435      35.029  -8.422 -14.103  1.00 59.53           C  
ATOM   3085  CG  LEU A 435      33.911  -8.048 -15.083  1.00 59.53           C  
ATOM   3086  CD1 LEU A 435      32.729  -7.385 -14.358  1.00 59.53           C  
ATOM   3087  CD2 LEU A 435      34.460  -7.160 -16.199  1.00 59.53           C  
ATOM   3088  N   ASP A 436      34.913 -11.562 -13.946  1.00 44.75           N  
ATOM   3089  CA  ASP A 436      34.524 -12.769 -14.617  1.00 44.75           C  
ATOM   3090  C   ASP A 436      33.592 -13.557 -13.747  1.00 44.75           C  
ATOM   3091  O   ASP A 436      32.611 -14.114 -14.235  1.00 44.75           O  
ATOM   3092  CB  ASP A 436      35.725 -13.678 -14.934  1.00 44.75           C  
ATOM   3093  CG  ASP A 436      36.577 -12.982 -15.985  1.00 44.75           C  
ATOM   3094  OD1 ASP A 436      36.004 -12.556 -17.024  1.00 44.75           O  
ATOM   3095  OD2 ASP A 436      37.814 -12.875 -15.768  1.00 44.75           O1-
ATOM   3096  N   THR A 437      33.869 -13.638 -12.433  1.00 63.60           N  
ATOM   3097  CA  THR A 437      33.021 -14.456 -11.611  1.00 63.60           C  
ATOM   3098  C   THR A 437      31.660 -13.840 -11.491  1.00 63.60           C  
ATOM   3099  O   THR A 437      30.662 -14.537 -11.314  1.00 63.60           O  
ATOM   3100  CB  THR A 437      33.524 -14.742 -10.235  1.00 63.60           C  
ATOM   3101  CG2 THR A 437      32.557 -15.777  -9.632  1.00 63.60           C  
ATOM   3102  OG1 THR A 437      34.828 -15.306 -10.284  1.00 63.60           O  
ATOM   3103  N   LEU A 438      31.602 -12.501 -11.508  1.00 73.18           N  
ATOM   3104  CA  LEU A 438      30.376 -11.761 -11.464  1.00 73.18           C  
ATOM   3105  C   LEU A 438      29.608 -12.082 -12.713  1.00 73.18           C  
ATOM   3106  O   LEU A 438      28.428 -12.419 -12.665  1.00 73.18           O  
ATOM   3107  CB  LEU A 438      30.757 -10.269 -11.438  1.00 73.18           C  
ATOM   3108  CG  LEU A 438      29.672  -9.191 -11.488  1.00 73.18           C  
ATOM   3109  CD1 LEU A 438      30.374  -7.835 -11.409  1.00 73.18           C  
ATOM   3110  CD2 LEU A 438      28.792  -9.261 -12.746  1.00 73.18           C  
ATOM   3111  N   SER A 439      30.280 -12.034 -13.876  1.00 40.94           N  
ATOM   3112  CA  SER A 439      29.618 -12.239 -15.132  1.00 40.94           C  
ATOM   3113  C   SER A 439      29.050 -13.627 -15.196  1.00 40.94           C  
ATOM   3114  O   SER A 439      27.941 -13.818 -15.694  1.00 40.94           O  
ATOM   3115  CB  SER A 439      30.569 -12.077 -16.330  1.00 40.94           C  
ATOM   3116  OG  SER A 439      31.078 -10.753 -16.369  1.00 40.94           O  
ATOM   3117  N   GLN A 440      29.781 -14.631 -14.677  1.00 93.48           N  
ATOM   3118  CA  GLN A 440      29.349 -15.998 -14.811  1.00 93.48           C  
ATOM   3119  C   GLN A 440      28.044 -16.212 -14.117  1.00 93.48           C  
ATOM   3120  O   GLN A 440      27.086 -16.731 -14.686  1.00 93.48           O  
ATOM   3121  CB  GLN A 440      30.354 -16.986 -14.197  1.00 93.48           C  
ATOM   3122  CG  GLN A 440      29.928 -18.450 -14.322  1.00 93.48           C  
ATOM   3123  CD  GLN A 440      31.007 -19.309 -13.676  1.00 93.48           C  
ATOM   3124  NE2 GLN A 440      32.069 -18.649 -13.140  1.00 93.48           N  
ATOM   3125  OE1 GLN A 440      30.907 -20.534 -13.647  1.00 93.48           O  
ATOM   3126  N   LEU A 441      27.969 -15.765 -12.861  1.00131.86           N  
ATOM   3127  CA  LEU A 441      26.820 -15.924 -12.037  1.00131.86           C  
ATOM   3128  C   LEU A 441      25.662 -15.202 -12.680  1.00131.86           C  
ATOM   3129  O   LEU A 441      24.557 -15.741 -12.759  1.00131.86           O  
ATOM   3130  CB  LEU A 441      27.249 -15.367 -10.684  1.00131.86           C  
ATOM   3131  CG  LEU A 441      26.194 -15.106  -9.637  1.00131.86           C  
ATOM   3132  CD1 LEU A 441      26.925 -14.818  -8.318  1.00131.86           C  
ATOM   3133  CD2 LEU A 441      25.293 -13.946 -10.094  1.00131.86           C  
ATOM   3134  N   LEU A 442      25.883 -13.954 -13.143  1.00122.41           N  
ATOM   3135  CA  LEU A 442      24.852 -13.175 -13.784  1.00122.41           C  
ATOM   3136  C   LEU A 442      24.479 -13.784 -15.096  1.00122.41           C  
ATOM   3137  O   LEU A 442      23.360 -13.602 -15.572  1.00122.41           O  
ATOM   3138  CB  LEU A 442      25.189 -11.716 -14.163  1.00122.41           C  
ATOM   3139  CG  LEU A 442      25.136 -10.664 -13.043  1.00122.41           C  
ATOM   3140  CD1 LEU A 442      23.773 -10.661 -12.335  1.00122.41           C  
ATOM   3141  CD2 LEU A 442      26.337 -10.755 -12.110  1.00122.41           C  
ATOM   3142  N   LYS A 443      25.413 -14.513 -15.727  1.00103.36           N  
ATOM   3143  CA  LYS A 443      25.183 -15.033 -17.042  1.00103.36           C  
ATOM   3144  C   LYS A 443      25.102 -13.887 -18.008  1.00103.36           C  
ATOM   3145  O   LYS A 443      24.159 -13.761 -18.789  1.00103.36           O  
ATOM   3146  CB  LYS A 443      23.927 -15.919 -17.109  1.00103.36           C  
ATOM   3147  CG  LYS A 443      23.947 -16.926 -18.260  1.00103.36           C  
ATOM   3148  CD  LYS A 443      23.015 -18.117 -18.023  1.00103.36           C  
ATOM   3149  CE  LYS A 443      23.055 -19.162 -19.140  1.00103.36           C  
ATOM   3150  NZ  LYS A 443      22.129 -20.272 -18.829  1.00103.36           N1+
ATOM   3151  N   VAL A 444      26.115 -12.993 -17.929  1.00103.00           N  
ATOM   3152  CA  VAL A 444      26.265 -11.886 -18.834  1.00103.00           C  
ATOM   3153  C   VAL A 444      27.633 -11.978 -19.437  1.00103.00           C  
ATOM   3154  O   VAL A 444      28.546 -12.561 -18.853  1.00103.00           O  
ATOM   3155  CB  VAL A 444      26.159 -10.537 -18.179  1.00103.00           C  
ATOM   3156  CG1 VAL A 444      24.737 -10.374 -17.617  1.00103.00           C  
ATOM   3157  CG2 VAL A 444      27.269 -10.411 -17.121  1.00103.00           C  
ATOM   3158  N   LYS A 445      27.799 -11.418 -20.654  1.00 76.08           N  
ATOM   3159  CA  LYS A 445      29.080 -11.451 -21.298  1.00 76.08           C  
ATOM   3160  C   LYS A 445      29.974 -10.514 -20.554  1.00 76.08           C  
ATOM   3161  O   LYS A 445      29.670  -9.334 -20.383  1.00 76.08           O  
ATOM   3162  CB  LYS A 445      29.041 -11.007 -22.771  1.00 76.08           C  
ATOM   3163  CG  LYS A 445      30.397 -11.098 -23.472  1.00 76.08           C  
ATOM   3164  CD  LYS A 445      30.308 -10.979 -24.994  1.00 76.08           C  
ATOM   3165  CE  LYS A 445      31.664 -11.071 -25.697  1.00 76.08           C  
ATOM   3166  NZ  LYS A 445      31.484 -10.949 -27.161  1.00 76.08           N1+
ATOM   3167  N   ARG A 446      31.137 -11.026 -20.123  1.00128.48           N  
ATOM   3168  CA  ARG A 446      32.049 -10.270 -19.319  1.00128.48           C  
ATOM   3169  C   ARG A 446      32.530  -9.069 -20.066  1.00128.48           C  
ATOM   3170  O   ARG A 446      32.647  -7.994 -19.483  1.00128.48           O  
ATOM   3171  CB  ARG A 446      33.273 -11.101 -18.901  1.00128.48           C  
ATOM   3172  CG  ARG A 446      34.024 -11.693 -20.097  1.00128.48           C  
ATOM   3173  CD  ARG A 446      33.249 -12.824 -20.773  1.00128.48           C  
ATOM   3174  NE  ARG A 446      34.063 -13.328 -21.915  1.00128.48           N  
ATOM   3175  CZ  ARG A 446      33.569 -14.319 -22.712  1.00128.48           C  
ATOM   3176  NH1 ARG A 446      32.328 -14.835 -22.467  1.00128.48           N1+
ATOM   3177  NH2 ARG A 446      34.311 -14.795 -23.753  1.00128.48           N  
ATOM   3178  N   GLU A 447      32.833  -9.222 -21.368  1.00 73.60           N  
ATOM   3179  CA  GLU A 447      33.373  -8.153 -22.166  1.00 73.60           C  
ATOM   3180  C   GLU A 447      32.368  -7.065 -22.375  1.00 73.60           C  
ATOM   3181  O   GLU A 447      32.715  -5.885 -22.336  1.00 73.60           O  
ATOM   3182  CB  GLU A 447      33.842  -8.634 -23.550  1.00 73.60           C  
ATOM   3183  CG  GLU A 447      34.574  -7.560 -24.356  1.00 73.60           C  
ATOM   3184  CD  GLU A 447      34.989  -8.174 -25.686  1.00 73.60           C  
ATOM   3185  OE1 GLU A 447      34.687  -9.377 -25.900  1.00 73.60           O  
ATOM   3186  OE2 GLU A 447      35.615  -7.447 -26.504  1.00 73.60           O1-
ATOM   3187  N   THR A 448      31.093  -7.425 -22.621  1.00 94.59           N  
ATOM   3188  CA  THR A 448      30.101  -6.413 -22.853  1.00 94.59           C  
ATOM   3189  C   THR A 448      30.002  -5.593 -21.609  1.00 94.59           C  
ATOM   3190  O   THR A 448      29.987  -4.363 -21.657  1.00 94.59           O  
ATOM   3191  CB  THR A 448      28.742  -6.987 -23.123  1.00 94.59           C  
ATOM   3192  CG2 THR A 448      28.832  -7.911 -24.349  1.00 94.59           C  
ATOM   3193  OG1 THR A 448      28.283  -7.715 -21.994  1.00 94.59           O  
ATOM   3194  N   LEU A 449      29.957  -6.274 -20.450  1.00 60.99           N  
ATOM   3195  CA  LEU A 449      29.865  -5.622 -19.179  1.00 60.99           C  
ATOM   3196  C   LEU A 449      31.067  -4.757 -18.960  1.00 60.99           C  
ATOM   3197  O   LEU A 449      30.930  -3.598 -18.568  1.00 60.99           O  
ATOM   3198  CB  LEU A 449      29.799  -6.631 -18.018  1.00 60.99           C  
ATOM   3199  CG  LEU A 449      29.977  -6.028 -16.608  1.00 60.99           C  
ATOM   3200  CD1 LEU A 449      28.940  -4.943 -16.291  1.00 60.99           C  
ATOM   3201  CD2 LEU A 449      30.002  -7.140 -15.547  1.00 60.99           C  
ATOM   3202  N   VAL A 450      32.273  -5.285 -19.249  1.00 49.60           N  
ATOM   3203  CA  VAL A 450      33.473  -4.531 -18.991  1.00 49.60           C  
ATOM   3204  C   VAL A 450      33.383  -3.255 -19.752  1.00 49.60           C  
ATOM   3205  O   VAL A 450      33.634  -2.177 -19.216  1.00 49.60           O  
ATOM   3206  CB  VAL A 450      34.729  -5.145 -19.552  1.00 49.60           C  
ATOM   3207  CG1 VAL A 450      35.895  -4.191 -19.244  1.00 49.60           C  
ATOM   3208  CG2 VAL A 450      34.937  -6.569 -19.031  1.00 49.60           C  
ATOM   3209  N   GLU A 451      33.026  -3.367 -21.044  1.00 29.26           N  
ATOM   3210  CA  GLU A 451      32.969  -2.223 -21.902  1.00 29.26           C  
ATOM   3211  C   GLU A 451      31.902  -1.304 -21.413  1.00 29.26           C  
ATOM   3212  O   GLU A 451      32.079  -0.090 -21.400  1.00 29.26           O  
ATOM   3213  CB  GLU A 451      32.638  -2.595 -23.358  1.00 29.26           C  
ATOM   3214  CG  GLU A 451      33.745  -3.403 -24.040  1.00 29.26           C  
ATOM   3215  CD  GLU A 451      33.302  -3.708 -25.464  1.00 29.26           C  
ATOM   3216  OE1 GLU A 451      32.177  -3.281 -25.840  1.00 29.26           O  
ATOM   3217  OE2 GLU A 451      34.084  -4.371 -26.196  1.00 29.26           O1-
ATOM   3218  N   VAL A 452      30.754  -1.851 -20.989  1.00 42.83           N  
ATOM   3219  CA  VAL A 452      29.664  -1.030 -20.554  1.00 42.83           C  
ATOM   3220  C   VAL A 452      30.038  -0.259 -19.325  1.00 42.83           C  
ATOM   3221  O   VAL A 452      29.689   0.912 -19.193  1.00 42.83           O  
ATOM   3222  CB  VAL A 452      28.453  -1.834 -20.204  1.00 42.83           C  
ATOM   3223  CG1 VAL A 452      27.436  -0.887 -19.556  1.00 42.83           C  
ATOM   3224  CG2 VAL A 452      27.940  -2.540 -21.471  1.00 42.83           C  
ATOM   3225  N   LEU A 453      30.726  -0.904 -18.365  1.00 68.19           N  
ATOM   3226  CA  LEU A 453      31.048  -0.207 -17.152  1.00 68.19           C  
ATOM   3227  C   LEU A 453      31.984   0.942 -17.410  1.00 68.19           C  
ATOM   3228  O   LEU A 453      31.730   2.059 -16.961  1.00 68.19           O  
ATOM   3229  CB  LEU A 453      31.731  -1.100 -16.101  1.00 68.19           C  
ATOM   3230  CG  LEU A 453      30.811  -2.162 -15.470  1.00 68.19           C  
ATOM   3231  CD1 LEU A 453      31.571  -3.009 -14.437  1.00 68.19           C  
ATOM   3232  CD2 LEU A 453      29.546  -1.519 -14.878  1.00 68.19           C  
ATOM   3233  N   THR A 454      33.115   0.666 -18.096  1.00140.42           N  
ATOM   3234  CA  THR A 454      34.179   1.602 -18.374  1.00140.42           C  
ATOM   3235  C   THR A 454      33.922   2.542 -19.517  1.00140.42           C  
ATOM   3236  O   THR A 454      34.336   3.699 -19.473  1.00140.42           O  
ATOM   3237  CB  THR A 454      35.478   0.910 -18.673  1.00140.42           C  
ATOM   3238  CG2 THR A 454      35.348   0.185 -20.023  1.00140.42           C  
ATOM   3239  OG1 THR A 454      36.536   1.855 -18.722  1.00140.42           O  
ATOM   3240  N   LYS A 455      33.297   2.056 -20.608  1.00 68.41           N  
ATOM   3241  CA  LYS A 455      33.105   2.900 -21.757  1.00 68.41           C  
ATOM   3242  C   LYS A 455      31.715   2.736 -22.276  1.00 68.41           C  
ATOM   3243  O   LYS A 455      31.471   2.050 -23.266  1.00 68.41           O  
ATOM   3244  CB  LYS A 455      34.060   2.569 -22.916  1.00 68.41           C  
ATOM   3245  CG  LYS A 455      35.526   2.871 -22.600  1.00 68.41           C  
ATOM   3246  CD  LYS A 455      36.510   2.269 -23.604  1.00 68.41           C  
ATOM   3247  CE  LYS A 455      37.974   2.578 -23.282  1.00 68.41           C  
ATOM   3248  NZ  LYS A 455      38.856   1.963 -24.299  1.00 68.41           N1+
ATOM   3249  N   ARG A 456      30.769   3.423 -21.622  1.00182.64           N  
ATOM   3250  CA  ARG A 456      29.389   3.417 -21.985  1.00182.64           C  
ATOM   3251  C   ARG A 456      29.191   4.419 -23.076  1.00182.64           C  
ATOM   3252  O   ARG A 456      29.986   5.342 -23.246  1.00182.64           O  
ATOM   3253  CB  ARG A 456      28.503   3.699 -20.759  1.00182.64           C  
ATOM   3254  CG  ARG A 456      28.797   5.003 -20.003  1.00182.64           C  
ATOM   3255  CD  ARG A 456      29.920   5.886 -20.558  1.00182.64           C  
ATOM   3256  NE  ARG A 456      29.878   7.174 -19.807  1.00182.64           N  
ATOM   3257  CZ  ARG A 456      31.033   7.796 -19.424  1.00182.64           C  
ATOM   3258  NH1 ARG A 456      32.241   7.237 -19.718  1.00182.64           N1+
ATOM   3259  NH2 ARG A 456      30.975   8.957 -18.709  1.00182.64           N  
ATOM   3260  N   LYS A 457      28.124   4.241 -23.877  1.00 58.79           N  
ATOM   3261  CA  LYS A 457      27.946   5.093 -25.012  1.00 58.79           C  
ATOM   3262  C   LYS A 457      26.762   5.975 -24.783  1.00 58.79           C  
ATOM   3263  O   LYS A 457      25.764   5.558 -24.196  1.00 58.79           O  
ATOM   3264  CB  LYS A 457      27.670   4.280 -26.283  1.00 58.79           C  
ATOM   3265  CG  LYS A 457      28.755   3.229 -26.526  1.00 58.79           C  
ATOM   3266  CD  LYS A 457      28.310   2.096 -27.447  1.00 58.79           C  
ATOM   3267  CE  LYS A 457      29.236   0.883 -27.393  1.00 58.79           C  
ATOM   3268  NZ  LYS A 457      28.591  -0.271 -28.055  1.00 58.79           N1+
ATOM   3269  N   THR A 458      26.870   7.242 -25.231  1.00110.79           N  
ATOM   3270  CA  THR A 458      25.771   8.162 -25.163  1.00110.79           C  
ATOM   3271  C   THR A 458      25.541   8.687 -26.532  1.00110.79           C  
ATOM   3272  O   THR A 458      26.387   8.579 -27.420  1.00110.79           O  
ATOM   3273  CB  THR A 458      25.967   9.402 -24.331  1.00110.79           C  
ATOM   3274  CG2 THR A 458      25.868   9.095 -22.837  1.00110.79           C  
ATOM   3275  OG1 THR A 458      27.186  10.043 -24.678  1.00110.79           O  
ATOM   3276  N   ILE A 459      24.356   9.282 -26.733  1.00 91.23           N  
ATOM   3277  CA  ILE A 459      24.088   9.847 -28.011  1.00 91.23           C  
ATOM   3278  C   ILE A 459      24.315  11.315 -27.889  1.00 91.23           C  
ATOM   3279  O   ILE A 459      23.579  12.029 -27.208  1.00 91.23           O  
ATOM   3280  CB  ILE A 459      22.683   9.596 -28.494  1.00 91.23           C  
ATOM   3281  CG1 ILE A 459      22.474  10.222 -29.883  1.00 91.23           C  
ATOM   3282  CG2 ILE A 459      21.685  10.064 -27.420  1.00 91.23           C  
ATOM   3283  CD1 ILE A 459      21.183   9.770 -30.565  1.00 91.23           C  
ATOM   3284  N   THR A 460      25.393  11.802 -28.529  1.00121.10           N  
ATOM   3285  CA  THR A 460      25.634  13.211 -28.537  1.00121.10           C  
ATOM   3286  C   THR A 460      25.189  13.642 -29.890  1.00121.10           C  
ATOM   3287  O   THR A 460      25.677  13.134 -30.897  1.00121.10           O  
ATOM   3288  CB  THR A 460      27.079  13.582 -28.327  1.00121.10           C  
ATOM   3289  CG2 THR A 460      27.961  12.932 -29.405  1.00121.10           C  
ATOM   3290  OG1 THR A 460      27.227  14.994 -28.341  1.00121.10           O  
ATOM   3291  N   VAL A 461      24.217  14.576 -29.950  1.00141.42           N  
ATOM   3292  CA  VAL A 461      23.675  14.872 -31.240  1.00141.42           C  
ATOM   3293  C   VAL A 461      23.057  13.547 -31.571  1.00141.42           C  
ATOM   3294  O   VAL A 461      22.503  12.908 -30.678  1.00141.42           O  
ATOM   3295  CB  VAL A 461      24.711  15.303 -32.252  1.00141.42           C  
ATOM   3296  CG1 VAL A 461      24.046  15.606 -33.609  1.00141.42           C  
ATOM   3297  CG2 VAL A 461      25.483  16.494 -31.662  1.00141.42           C  
ATOM   3298  N   ASN A 462      23.073  13.090 -32.834  1.00107.45           N  
ATOM   3299  CA  ASN A 462      22.572  11.762 -33.025  1.00107.45           C  
ATOM   3300  C   ASN A 462      23.755  10.873 -33.268  1.00107.45           C  
ATOM   3301  O   ASN A 462      23.661   9.886 -33.995  1.00107.45           O  
ATOM   3302  CB  ASN A 462      21.644  11.644 -34.245  1.00107.45           C  
ATOM   3303  CG  ASN A 462      20.366  12.408 -33.929  1.00107.45           C  
ATOM   3304  ND2 ASN A 462      20.166  12.745 -32.628  1.00107.45           N  
ATOM   3305  OD1 ASN A 462      19.567  12.703 -34.818  1.00107.45           O  
ATOM   3306  N   ASP A 463      24.906  11.188 -32.638  1.00 51.18           N  
ATOM   3307  CA  ASP A 463      26.095  10.406 -32.835  1.00 51.18           C  
ATOM   3308  C   ASP A 463      26.164   9.372 -31.748  1.00 51.18           C  
ATOM   3309  O   ASP A 463      25.330   9.355 -30.845  1.00 51.18           O  
ATOM   3310  CB  ASP A 463      27.379  11.256 -32.774  1.00 51.18           C  
ATOM   3311  CG  ASP A 463      28.501  10.510 -33.482  1.00 51.18           C  
ATOM   3312  OD1 ASP A 463      28.218   9.440 -34.086  1.00 51.18           O  
ATOM   3313  OD2 ASP A 463      29.659  11.007 -33.437  1.00 51.18           O1-
ATOM   3314  N   LYS A 464      27.160   8.462 -31.828  1.00 76.09           N  
ATOM   3315  CA  LYS A 464      27.339   7.467 -30.807  1.00 76.09           C  
ATOM   3316  C   LYS A 464      28.745   7.625 -30.314  1.00 76.09           C  
ATOM   3317  O   LYS A 464      29.701   7.394 -31.051  1.00 76.09           O  
ATOM   3318  CB  LYS A 464      27.184   6.032 -31.342  1.00 76.09           C  
ATOM   3319  CG  LYS A 464      27.093   4.957 -30.259  1.00 76.09           C  
ATOM   3320  CD  LYS A 464      26.591   3.614 -30.792  1.00 76.09           C  
ATOM   3321  CE  LYS A 464      26.489   2.521 -29.727  1.00 76.09           C  
ATOM   3322  NZ  LYS A 464      25.997   1.265 -30.336  1.00 76.09           N1+
ATOM   3323  N   LEU A 465      28.911   8.018 -29.035  1.00 93.90           N  
ATOM   3324  CA  LEU A 465      30.232   8.284 -28.550  1.00 93.90           C  
ATOM   3325  C   LEU A 465      30.493   7.416 -27.358  1.00 93.90           C  
ATOM   3326  O   LEU A 465      29.685   7.337 -26.435  1.00 93.90           O  
ATOM   3327  CB  LEU A 465      30.394   9.780 -28.187  1.00 93.90           C  
ATOM   3328  CG  LEU A 465      31.759  10.242 -27.640  1.00 93.90           C  
ATOM   3329  CD1 LEU A 465      31.823  11.778 -27.587  1.00 93.90           C  
ATOM   3330  CD2 LEU A 465      32.053   9.652 -26.255  1.00 93.90           C  
ATOM   3331  N   ILE A 466      31.653   6.731 -27.361  1.00 95.86           N  
ATOM   3332  CA  ILE A 466      32.029   5.893 -26.260  1.00 95.86           C  
ATOM   3333  C   ILE A 466      32.807   6.754 -25.322  1.00 95.86           C  
ATOM   3334  O   ILE A 466      33.675   7.509 -25.757  1.00 95.86           O  
ATOM   3335  CB  ILE A 466      32.888   4.724 -26.657  1.00 95.86           C  
ATOM   3336  CG1 ILE A 466      33.061   3.756 -25.476  1.00 95.86           C  
ATOM   3337  CG2 ILE A 466      34.207   5.260 -27.237  1.00 95.86           C  
ATOM   3338  CD1 ILE A 466      33.664   2.410 -25.877  1.00 95.86           C  
ATOM   3339  N   LEU A 467      32.505   6.694 -24.007  1.00119.03           N  
ATOM   3340  CA  LEU A 467      33.195   7.602 -23.135  1.00119.03           C  
ATOM   3341  C   LEU A 467      34.122   6.861 -22.220  1.00119.03           C  
ATOM   3342  O   LEU A 467      33.741   5.942 -21.493  1.00119.03           O  
ATOM   3343  CB  LEU A 467      32.231   8.489 -22.314  1.00119.03           C  
ATOM   3344  CG  LEU A 467      32.868   9.710 -21.609  1.00119.03           C  
ATOM   3345  CD1 LEU A 467      31.789  10.568 -20.933  1.00119.03           C  
ATOM   3346  CD2 LEU A 467      33.984   9.327 -20.626  1.00119.03           C  
ATOM   3347  N   PRO A 468      35.373   7.253 -22.298  1.00162.08           N  
ATOM   3348  CA  PRO A 468      36.356   6.700 -21.413  1.00162.08           C  
ATOM   3349  C   PRO A 468      36.148   7.222 -20.027  1.00162.08           C  
ATOM   3350  O   PRO A 468      36.421   8.397 -19.778  1.00162.08           O  
ATOM   3351  CB  PRO A 468      37.717   7.034 -22.017  1.00162.08           C  
ATOM   3352  CG  PRO A 468      37.415   7.146 -23.523  1.00162.08           C  
ATOM   3353  CD  PRO A 468      35.949   7.610 -23.586  1.00162.08           C  
ATOM   3354  N   TYR A 469      35.769   6.337 -19.093  1.00116.88           N  
ATOM   3355  CA  TYR A 469      35.468   6.715 -17.742  1.00116.88           C  
ATOM   3356  C   TYR A 469      36.702   6.829 -16.921  1.00116.88           C  
ATOM   3357  O   TYR A 469      37.695   6.135 -17.138  1.00116.88           O  
ATOM   3358  CB  TYR A 469      34.643   5.708 -16.909  1.00116.88           C  
ATOM   3359  CG  TYR A 469      33.159   5.778 -17.058  1.00116.88           C  
ATOM   3360  CD1 TYR A 469      32.442   6.677 -16.300  1.00116.88           C  
ATOM   3361  CD2 TYR A 469      32.473   4.945 -17.908  1.00116.88           C  
ATOM   3362  CE1 TYR A 469      31.073   6.753 -16.394  1.00116.88           C  
ATOM   3363  CE2 TYR A 469      31.105   5.013 -18.008  1.00116.88           C  
ATOM   3364  CZ  TYR A 469      30.399   5.917 -17.252  1.00116.88           C  
ATOM   3365  OH  TYR A 469      28.993   5.987 -17.356  1.00116.88           O  
ATOM   3366  N   SER A 470      36.626   7.752 -15.944  1.00 96.55           N  
ATOM   3367  CA  SER A 470      37.612   7.963 -14.936  1.00 96.55           C  
ATOM   3368  C   SER A 470      37.479   6.884 -13.927  1.00 96.55           C  
ATOM   3369  O   SER A 470      36.513   6.128 -13.936  1.00 96.55           O  
ATOM   3370  CB  SER A 470      37.454   9.305 -14.204  1.00 96.55           C  
ATOM   3371  OG  SER A 470      38.466   9.449 -13.218  1.00 96.55           O  
ATOM   3372  N   LEU A 471      38.480   6.776 -13.038  1.00102.92           N  
ATOM   3373  CA  LEU A 471      38.447   5.777 -12.014  1.00102.92           C  
ATOM   3374  C   LEU A 471      37.241   6.052 -11.175  1.00102.92           C  
ATOM   3375  O   LEU A 471      36.413   5.172 -10.952  1.00102.92           O  
ATOM   3376  CB  LEU A 471      39.696   5.893 -11.103  1.00102.92           C  
ATOM   3377  CG  LEU A 471      39.889   4.872  -9.949  1.00102.92           C  
ATOM   3378  CD1 LEU A 471      41.189   5.181  -9.189  1.00102.92           C  
ATOM   3379  CD2 LEU A 471      38.696   4.768  -8.984  1.00102.92           C  
ATOM   3380  N   SER A 472      37.094   7.311 -10.723  1.00 69.80           N  
ATOM   3381  CA  SER A 472      36.026   7.657  -9.834  1.00 69.80           C  
ATOM   3382  C   SER A 472      34.727   7.430 -10.527  1.00 69.80           C  
ATOM   3383  O   SER A 472      33.792   6.879  -9.947  1.00 69.80           O  
ATOM   3384  CB  SER A 472      36.067   9.133  -9.401  1.00 69.80           C  
ATOM   3385  OG  SER A 472      34.989   9.414  -8.522  1.00 69.80           O  
ATOM   3386  N   GLU A 473      34.640   7.850 -11.799  1.00 34.92           N  
ATOM   3387  CA  GLU A 473      33.421   7.723 -12.540  1.00 34.92           C  
ATOM   3388  C   GLU A 473      33.113   6.275 -12.769  1.00 34.92           C  
ATOM   3389  O   GLU A 473      31.958   5.862 -12.698  1.00 34.92           O  
ATOM   3390  CB  GLU A 473      33.492   8.398 -13.923  1.00 34.92           C  
ATOM   3391  CG  GLU A 473      33.601   9.922 -13.853  1.00 34.92           C  
ATOM   3392  CD  GLU A 473      33.658  10.456 -15.278  1.00 34.92           C  
ATOM   3393  OE1 GLU A 473      33.613   9.624 -16.224  1.00 34.92           O  
ATOM   3394  OE2 GLU A 473      33.751  11.703 -15.439  1.00 34.92           O1-
ATOM   3395  N   ALA A 474      34.136   5.459 -13.072  1.00 40.51           N  
ATOM   3396  CA  ALA A 474      33.909   4.071 -13.369  1.00 40.51           C  
ATOM   3397  C   ALA A 474      33.369   3.358 -12.167  1.00 40.51           C  
ATOM   3398  O   ALA A 474      32.412   2.592 -12.265  1.00 40.51           O  
ATOM   3399  CB  ALA A 474      35.192   3.338 -13.794  1.00 40.51           C  
ATOM   3400  N   ILE A 475      33.960   3.614 -10.987  1.00 84.61           N  
ATOM   3401  CA  ILE A 475      33.571   2.921  -9.793  1.00 84.61           C  
ATOM   3402  C   ILE A 475      32.153   3.254  -9.456  1.00 84.61           C  
ATOM   3403  O   ILE A 475      31.386   2.384  -9.047  1.00 84.61           O  
ATOM   3404  CB  ILE A 475      34.429   3.260  -8.606  1.00 84.61           C  
ATOM   3405  CG1 ILE A 475      34.125   2.312  -7.435  1.00 84.61           C  
ATOM   3406  CG2 ILE A 475      34.243   4.749  -8.275  1.00 84.61           C  
ATOM   3407  CD1 ILE A 475      35.149   2.393  -6.305  1.00 84.61           C  
ATOM   3408  N   THR A 476      31.765   4.532  -9.616  1.00 94.20           N  
ATOM   3409  CA  THR A 476      30.437   4.934  -9.259  1.00 94.20           C  
ATOM   3410  C   THR A 476      29.451   4.212 -10.124  1.00 94.20           C  
ATOM   3411  O   THR A 476      28.398   3.789  -9.649  1.00 94.20           O  
ATOM   3412  CB  THR A 476      30.190   6.412  -9.393  1.00 94.20           C  
ATOM   3413  CG2 THR A 476      30.130   6.789 -10.880  1.00 94.20           C  
ATOM   3414  OG1 THR A 476      28.967   6.757  -8.760  1.00 94.20           O  
ATOM   3415  N   ALA A 477      29.767   4.039 -11.421  1.00 27.07           N  
ATOM   3416  CA  ALA A 477      28.852   3.390 -12.316  1.00 27.07           C  
ATOM   3417  C   ALA A 477      28.617   2.001 -11.819  1.00 27.07           C  
ATOM   3418  O   ALA A 477      27.492   1.504 -11.842  1.00 27.07           O  
ATOM   3419  CB  ALA A 477      29.393   3.284 -13.751  1.00 27.07           C  
ATOM   3420  N   ARG A 478      29.684   1.337 -11.340  1.00 97.33           N  
ATOM   3421  CA  ARG A 478      29.542  -0.000 -10.845  1.00 97.33           C  
ATOM   3422  C   ARG A 478      28.549   0.025  -9.723  1.00 97.33           C  
ATOM   3423  O   ARG A 478      27.629  -0.792  -9.681  1.00 97.33           O  
ATOM   3424  CB  ARG A 478      30.855  -0.535 -10.256  1.00 97.33           C  
ATOM   3425  CG  ARG A 478      30.711  -1.893  -9.570  1.00 97.33           C  
ATOM   3426  CD  ARG A 478      31.886  -2.208  -8.644  1.00 97.33           C  
ATOM   3427  NE  ARG A 478      31.839  -1.223  -7.526  1.00 97.33           N  
ATOM   3428  CZ  ARG A 478      32.990  -0.837  -6.903  1.00 97.33           C  
ATOM   3429  NH1 ARG A 478      34.191  -1.341  -7.311  1.00 97.33           N1+
ATOM   3430  NH2 ARG A 478      32.940   0.058  -5.873  1.00 97.33           N  
ATOM   3431  N   ASP A 479      28.697   0.992  -8.798  1.00 33.79           N  
ATOM   3432  CA  ASP A 479      27.827   1.084  -7.659  1.00 33.79           C  
ATOM   3433  C   ASP A 479      26.428   1.343  -8.126  1.00 33.79           C  
ATOM   3434  O   ASP A 479      25.478   0.744  -7.628  1.00 33.79           O  
ATOM   3435  CB  ASP A 479      28.214   2.227  -6.705  1.00 33.79           C  
ATOM   3436  CG  ASP A 479      29.505   1.847  -5.997  1.00 33.79           C  
ATOM   3437  OD1 ASP A 479      29.875   0.642  -6.044  1.00 33.79           O  
ATOM   3438  OD2 ASP A 479      30.139   2.753  -5.392  1.00 33.79           O1-
ATOM   3439  N   SER A 480      26.264   2.231  -9.123  1.00 65.45           N  
ATOM   3440  CA  SER A 480      24.946   2.561  -9.583  1.00 65.45           C  
ATOM   3441  C   SER A 480      24.286   1.301 -10.039  1.00 65.45           C  
ATOM   3442  O   SER A 480      23.110   1.071  -9.760  1.00 65.45           O  
ATOM   3443  CB  SER A 480      24.955   3.529 -10.776  1.00 65.45           C  
ATOM   3444  OG  SER A 480      23.622   3.807 -11.173  1.00 65.45           O  
ATOM   3445  N   MET A 481      25.034   0.448 -10.763  1.00 70.64           N  
ATOM   3446  CA  MET A 481      24.478  -0.789 -11.226  1.00 70.64           C  
ATOM   3447  C   MET A 481      24.115  -1.640 -10.047  1.00 70.64           C  
ATOM   3448  O   MET A 481      23.020  -2.197  -9.989  1.00 70.64           O  
ATOM   3449  CB  MET A 481      25.478  -1.636 -12.027  1.00 70.64           C  
ATOM   3450  CG  MET A 481      24.883  -2.959 -12.519  1.00 70.64           C  
ATOM   3451  SD  MET A 481      26.092  -4.140 -13.191  1.00 70.64           S  
ATOM   3452  CE  MET A 481      24.861  -5.404 -13.622  1.00 70.64           C  
ATOM   3453  N   ALA A 482      25.023  -1.739  -9.053  1.00 35.42           N  
ATOM   3454  CA  ALA A 482      24.781  -2.630  -7.954  1.00 35.42           C  
ATOM   3455  C   ALA A 482      23.538  -2.201  -7.243  1.00 35.42           C  
ATOM   3456  O   ALA A 482      22.645  -3.009  -6.989  1.00 35.42           O  
ATOM   3457  CB  ALA A 482      25.924  -2.626  -6.923  1.00 35.42           C  
ATOM   3458  N   LYS A 483      23.421  -0.894  -6.953  1.00 55.70           N  
ATOM   3459  CA  LYS A 483      22.276  -0.430  -6.229  1.00 55.70           C  
ATOM   3460  C   LYS A 483      21.064  -0.720  -7.050  1.00 55.70           C  
ATOM   3461  O   LYS A 483      20.041  -1.168  -6.531  1.00 55.70           O  
ATOM   3462  CB  LYS A 483      22.311   1.086  -5.964  1.00 55.70           C  
ATOM   3463  CG  LYS A 483      23.435   1.516  -5.020  1.00 55.70           C  
ATOM   3464  CD  LYS A 483      23.443   3.017  -4.720  1.00 55.70           C  
ATOM   3465  CE  LYS A 483      23.854   3.880  -5.913  1.00 55.70           C  
ATOM   3466  NZ  LYS A 483      23.833   5.311  -5.534  1.00 55.70           N1+
ATOM   3467  N   SER A 484      21.154  -0.490  -8.371  1.00 72.62           N  
ATOM   3468  CA  SER A 484      20.018  -0.692  -9.222  1.00 72.62           C  
ATOM   3469  C   SER A 484      19.600  -2.130  -9.170  1.00 72.62           C  
ATOM   3470  O   SER A 484      18.411  -2.431  -9.070  1.00 72.62           O  
ATOM   3471  CB  SER A 484      20.309  -0.348 -10.693  1.00 72.62           C  
ATOM   3472  OG  SER A 484      19.149  -0.568 -11.484  1.00 72.62           O  
ATOM   3473  N   LEU A 485      20.567  -3.065  -9.215  1.00 53.43           N  
ATOM   3474  CA  LEU A 485      20.210  -4.457  -9.241  1.00 53.43           C  
ATOM   3475  C   LEU A 485      19.471  -4.828  -7.990  1.00 53.43           C  
ATOM   3476  O   LEU A 485      18.416  -5.457  -8.047  1.00 53.43           O  
ATOM   3477  CB  LEU A 485      21.430  -5.390  -9.326  1.00 53.43           C  
ATOM   3478  CG  LEU A 485      22.184  -5.316 -10.666  1.00 53.43           C  
ATOM   3479  CD1 LEU A 485      23.388  -6.274 -10.677  1.00 53.43           C  
ATOM   3480  CD2 LEU A 485      21.235  -5.550 -11.851  1.00 53.43           C  
ATOM   3481  N   TYR A 486      19.995  -4.416  -6.823  1.00 66.42           N  
ATOM   3482  CA  TYR A 486      19.430  -4.826  -5.569  1.00 66.42           C  
ATOM   3483  C   TYR A 486      18.046  -4.276  -5.443  1.00 66.42           C  
ATOM   3484  O   TYR A 486      17.108  -4.991  -5.092  1.00 66.42           O  
ATOM   3485  CB  TYR A 486      20.257  -4.289  -4.385  1.00 66.42           C  
ATOM   3486  CG  TYR A 486      19.894  -5.049  -3.158  1.00 66.42           C  
ATOM   3487  CD1 TYR A 486      20.568  -6.211  -2.861  1.00 66.42           C  
ATOM   3488  CD2 TYR A 486      18.902  -4.615  -2.309  1.00 66.42           C  
ATOM   3489  CE1 TYR A 486      20.263  -6.935  -1.734  1.00 66.42           C  
ATOM   3490  CE2 TYR A 486      18.591  -5.336  -1.179  1.00 66.42           C  
ATOM   3491  CZ  TYR A 486      19.273  -6.495  -0.892  1.00 66.42           C  
ATOM   3492  OH  TYR A 486      18.960  -7.239   0.265  1.00 66.42           O  
ATOM   3493  N   SER A 487      17.877  -2.984  -5.772  1.00 77.57           N  
ATOM   3494  CA  SER A 487      16.602  -2.356  -5.601  1.00 77.57           C  
ATOM   3495  C   SER A 487      15.580  -3.102  -6.403  1.00 77.57           C  
ATOM   3496  O   SER A 487      14.512  -3.435  -5.894  1.00 77.57           O  
ATOM   3497  CB  SER A 487      16.588  -0.896  -6.080  1.00 77.57           C  
ATOM   3498  OG  SER A 487      15.300  -0.331  -5.885  1.00 77.57           O  
ATOM   3499  N   ALA A 488      15.892  -3.392  -7.680  1.00 39.60           N  
ATOM   3500  CA  ALA A 488      14.969  -4.072  -8.546  1.00 39.60           C  
ATOM   3501  C   ALA A 488      14.718  -5.443  -8.007  1.00 39.60           C  
ATOM   3502  O   ALA A 488      13.587  -5.927  -8.025  1.00 39.60           O  
ATOM   3503  CB  ALA A 488      15.505  -4.220  -9.979  1.00 39.60           C  
ATOM   3504  N   LEU A 489      15.777  -6.103  -7.501  1.00 58.12           N  
ATOM   3505  CA  LEU A 489      15.617  -7.434  -6.999  1.00 58.12           C  
ATOM   3506  C   LEU A 489      14.616  -7.411  -5.892  1.00 58.12           C  
ATOM   3507  O   LEU A 489      13.648  -8.170  -5.899  1.00 58.12           O  
ATOM   3508  CB  LEU A 489      16.921  -8.005  -6.420  1.00 58.12           C  
ATOM   3509  CG  LEU A 489      16.738  -9.353  -5.695  1.00 58.12           C  
ATOM   3510  CD1 LEU A 489      16.189 -10.436  -6.634  1.00 58.12           C  
ATOM   3511  CD2 LEU A 489      18.034  -9.781  -4.988  1.00 58.12           C  
ATOM   3512  N   PHE A 490      14.791  -6.481  -4.941  1.00132.29           N  
ATOM   3513  CA  PHE A 490      13.916  -6.432  -3.810  1.00132.29           C  
ATOM   3514  C   PHE A 490      12.539  -6.175  -4.339  1.00132.29           C  
ATOM   3515  O   PHE A 490      11.566  -6.790  -3.908  1.00132.29           O  
ATOM   3516  CB  PHE A 490      14.247  -5.264  -2.866  1.00132.29           C  
ATOM   3517  CG  PHE A 490      13.514  -5.487  -1.588  1.00132.29           C  
ATOM   3518  CD1 PHE A 490      12.149  -5.339  -1.531  1.00132.29           C  
ATOM   3519  CD2 PHE A 490      14.189  -5.881  -0.457  1.00132.29           C  
ATOM   3520  CE1 PHE A 490      11.477  -5.554  -0.351  1.00132.29           C  
ATOM   3521  CE2 PHE A 490      13.519  -6.093   0.726  1.00132.29           C  
ATOM   3522  CZ  PHE A 490      12.158  -5.926   0.781  1.00132.29           C  
ATOM   3523  N   ASP A 491      12.429  -5.261  -5.317  1.00 48.21           N  
ATOM   3524  CA  ASP A 491      11.150  -4.887  -5.848  1.00 48.21           C  
ATOM   3525  C   ASP A 491      10.490  -6.088  -6.442  1.00 48.21           C  
ATOM   3526  O   ASP A 491       9.290  -6.294  -6.275  1.00 48.21           O  
ATOM   3527  CB  ASP A 491      11.264  -3.822  -6.954  1.00 48.21           C  
ATOM   3528  CG  ASP A 491       9.866  -3.320  -7.291  1.00 48.21           C  
ATOM   3529  OD1 ASP A 491       8.890  -3.817  -6.670  1.00 48.21           O  
ATOM   3530  OD2 ASP A 491       9.759  -2.426  -8.172  1.00 48.21           O1-
ATOM   3531  N   TRP A 492      11.261  -6.934  -7.144  1.00 77.39           N  
ATOM   3532  CA  TRP A 492      10.654  -8.072  -7.768  1.00 77.39           C  
ATOM   3533  C   TRP A 492      10.084  -8.991  -6.733  1.00 77.39           C  
ATOM   3534  O   TRP A 492       9.015  -9.563  -6.946  1.00 77.39           O  
ATOM   3535  CB  TRP A 492      11.601  -8.931  -8.616  1.00 77.39           C  
ATOM   3536  CG  TRP A 492      10.919 -10.168  -9.159  1.00 77.39           C  
ATOM   3537  CD1 TRP A 492      10.084 -10.300 -10.231  1.00 77.39           C  
ATOM   3538  CD2 TRP A 492      11.079 -11.484  -8.606  1.00 77.39           C  
ATOM   3539  CE2 TRP A 492      10.325 -12.358  -9.388  1.00 77.39           C  
ATOM   3540  CE3 TRP A 492      11.817 -11.931  -7.548  1.00 77.39           C  
ATOM   3541  NE1 TRP A 492       9.716 -11.617 -10.380  1.00 77.39           N  
ATOM   3542  CZ2 TRP A 492      10.297 -13.697  -9.120  1.00 77.39           C  
ATOM   3543  CZ3 TRP A 492      11.774 -13.278  -7.268  1.00 77.39           C  
ATOM   3544  CH2 TRP A 492      11.028 -14.144  -8.041  1.00 77.39           C  
ATOM   3545  N   ILE A 493      10.763  -9.160  -5.579  1.00 94.88           N  
ATOM   3546  CA  ILE A 493      10.295 -10.144  -4.640  1.00 94.88           C  
ATOM   3547  C   ILE A 493       8.903  -9.817  -4.189  1.00 94.88           C  
ATOM   3548  O   ILE A 493       8.037 -10.690  -4.177  1.00 94.88           O  
ATOM   3549  CB  ILE A 493      11.172 -10.316  -3.424  1.00 94.88           C  
ATOM   3550  CG1 ILE A 493      10.813 -11.628  -2.709  1.00 94.88           C  
ATOM   3551  CG2 ILE A 493      11.050  -9.086  -2.512  1.00 94.88           C  
ATOM   3552  CD1 ILE A 493      11.830 -12.039  -1.645  1.00 94.88           C  
ATOM   3553  N   VAL A 494       8.630  -8.542  -3.857  1.00 36.43           N  
ATOM   3554  CA  VAL A 494       7.335  -8.182  -3.358  1.00 36.43           C  
ATOM   3555  C   VAL A 494       6.320  -8.504  -4.405  1.00 36.43           C  
ATOM   3556  O   VAL A 494       5.229  -8.983  -4.099  1.00 36.43           O  
ATOM   3557  CB  VAL A 494       7.230  -6.721  -3.031  1.00 36.43           C  
ATOM   3558  CG1 VAL A 494       5.788  -6.412  -2.597  1.00 36.43           C  
ATOM   3559  CG2 VAL A 494       8.283  -6.387  -1.961  1.00 36.43           C  
ATOM   3560  N   LEU A 495       6.663  -8.252  -5.680  1.00 96.51           N  
ATOM   3561  CA  LEU A 495       5.768  -8.506  -6.771  1.00 96.51           C  
ATOM   3562  C   LEU A 495       5.454  -9.971  -6.798  1.00 96.51           C  
ATOM   3563  O   LEU A 495       4.300 -10.355  -6.976  1.00 96.51           O  
ATOM   3564  CB  LEU A 495       6.415  -8.075  -8.109  1.00 96.51           C  
ATOM   3565  CG  LEU A 495       5.595  -8.275  -9.400  1.00 96.51           C  
ATOM   3566  CD1 LEU A 495       6.278  -7.571 -10.583  1.00 96.51           C  
ATOM   3567  CD2 LEU A 495       5.379  -9.764  -9.725  1.00 96.51           C  
ATOM   3568  N   ARG A 496       6.473 -10.836  -6.622  1.00 95.71           N  
ATOM   3569  CA  ARG A 496       6.222 -12.247  -6.663  1.00 95.71           C  
ATOM   3570  C   ARG A 496       5.337 -12.619  -5.514  1.00 95.71           C  
ATOM   3571  O   ARG A 496       4.408 -13.412  -5.664  1.00 95.71           O  
ATOM   3572  CB  ARG A 496       7.498 -13.096  -6.555  1.00 95.71           C  
ATOM   3573  CG  ARG A 496       7.228 -14.590  -6.737  1.00 95.71           C  
ATOM   3574  CD  ARG A 496       8.489 -15.456  -6.727  1.00 95.71           C  
ATOM   3575  NE  ARG A 496       8.055 -16.868  -6.917  1.00 95.71           N  
ATOM   3576  CZ  ARG A 496       8.850 -17.738  -7.604  1.00 95.71           C  
ATOM   3577  NH1 ARG A 496      10.051 -17.319  -8.099  1.00 95.71           N1+
ATOM   3578  NH2 ARG A 496       8.437 -19.023  -7.803  1.00 95.71           N  
ATOM   3579  N   ILE A 497       5.615 -12.050  -4.326  1.00 36.33           N  
ATOM   3580  CA  ILE A 497       4.855 -12.353  -3.147  1.00 36.33           C  
ATOM   3581  C   ILE A 497       3.440 -11.888  -3.319  1.00 36.33           C  
ATOM   3582  O   ILE A 497       2.497 -12.596  -2.967  1.00 36.33           O  
ATOM   3583  CB  ILE A 497       5.419 -11.700  -1.917  1.00 36.33           C  
ATOM   3584  CG1 ILE A 497       6.836 -12.230  -1.639  1.00 36.33           C  
ATOM   3585  CG2 ILE A 497       4.437 -11.931  -0.759  1.00 36.33           C  
ATOM   3586  CD1 ILE A 497       7.600 -11.423  -0.592  1.00 36.33           C  
ATOM   3587  N   ASN A 498       3.251 -10.683  -3.887  1.00 35.62           N  
ATOM   3588  CA  ASN A 498       1.940 -10.108  -4.016  1.00 35.62           C  
ATOM   3589  C   ASN A 498       1.072 -10.980  -4.864  1.00 35.62           C  
ATOM   3590  O   ASN A 498      -0.100 -11.181  -4.550  1.00 35.62           O  
ATOM   3591  CB  ASN A 498       1.947  -8.714  -4.665  1.00 35.62           C  
ATOM   3592  CG  ASN A 498       2.463  -7.719  -3.638  1.00 35.62           C  
ATOM   3593  ND2 ASN A 498       3.089  -6.613  -4.124  1.00 35.62           N  
ATOM   3594  OD1 ASN A 498       2.305  -7.917  -2.436  1.00 35.62           O  
ATOM   3595  N   HIS A 499       1.616 -11.537  -5.959  1.00 41.81           N  
ATOM   3596  CA  HIS A 499       0.771 -12.296  -6.832  1.00 41.81           C  
ATOM   3597  C   HIS A 499       0.164 -13.447  -6.098  1.00 41.81           C  
ATOM   3598  O   HIS A 499      -1.036 -13.692  -6.214  1.00 41.81           O  
ATOM   3599  CB  HIS A 499       1.500 -12.842  -8.072  1.00 41.81           C  
ATOM   3600  CG  HIS A 499       1.661 -11.800  -9.138  1.00 41.81           C  
ATOM   3601  CD2 HIS A 499       0.941 -11.610 -10.277  1.00 41.81           C  
ATOM   3602  ND1 HIS A 499       2.607 -10.799  -9.121  1.00 41.81           N  
ATOM   3603  CE1 HIS A 499       2.412 -10.059 -10.242  1.00 41.81           C  
ATOM   3604  NE2 HIS A 499       1.413 -10.513 -10.975  1.00 41.81           N  
ATOM   3605  N   ALA A 500       0.965 -14.198  -5.323  1.00 32.63           N  
ATOM   3606  CA  ALA A 500       0.408 -15.320  -4.625  1.00 32.63           C  
ATOM   3607  C   ALA A 500      -0.581 -14.849  -3.597  1.00 32.63           C  
ATOM   3608  O   ALA A 500      -1.661 -15.420  -3.454  1.00 32.63           O  
ATOM   3609  CB  ALA A 500       1.473 -16.149  -3.888  1.00 32.63           C  
ATOM   3610  N   LEU A 501      -0.227 -13.784  -2.852  1.00 57.19           N  
ATOM   3611  CA  LEU A 501      -1.027 -13.289  -1.761  1.00 57.19           C  
ATOM   3612  C   LEU A 501      -2.323 -12.692  -2.214  1.00 57.19           C  
ATOM   3613  O   LEU A 501      -3.347 -12.865  -1.551  1.00 57.19           O  
ATOM   3614  CB  LEU A 501      -0.306 -12.224  -0.917  1.00 57.19           C  
ATOM   3615  CG  LEU A 501       0.895 -12.779  -0.128  1.00 57.19           C  
ATOM   3616  CD1 LEU A 501       1.547 -11.688   0.736  1.00 57.19           C  
ATOM   3617  CD2 LEU A 501       0.501 -14.023   0.684  1.00 57.19           C  
ATOM   3618  N   LEU A 502      -2.330 -11.959  -3.342  1.00 60.41           N  
ATOM   3619  CA  LEU A 502      -3.564 -11.330  -3.717  1.00 60.41           C  
ATOM   3620  C   LEU A 502      -4.434 -12.408  -4.275  1.00 60.41           C  
ATOM   3621  O   LEU A 502      -4.389 -12.707  -5.468  1.00 60.41           O  
ATOM   3622  CB  LEU A 502      -3.367 -10.229  -4.784  1.00 60.41           C  
ATOM   3623  CG  LEU A 502      -4.592  -9.333  -5.088  1.00 60.41           C  
ATOM   3624  CD1 LEU A 502      -4.240  -8.294  -6.165  1.00 60.41           C  
ATOM   3625  CD2 LEU A 502      -5.854 -10.127  -5.459  1.00 60.41           C  
ATOM   3626  N   ASN A 503      -5.252 -13.027  -3.400  1.00 85.55           N  
ATOM   3627  CA  ASN A 503      -6.121 -14.083  -3.822  1.00 85.55           C  
ATOM   3628  C   ASN A 503      -7.159 -13.512  -4.727  1.00 85.55           C  
ATOM   3629  O   ASN A 503      -7.384 -14.013  -5.827  1.00 85.55           O  
ATOM   3630  CB  ASN A 503      -6.854 -14.746  -2.643  1.00 85.55           C  
ATOM   3631  CG  ASN A 503      -7.572 -15.995  -3.139  1.00 85.55           C  
ATOM   3632  ND2 ASN A 503      -7.365 -16.354  -4.433  1.00 85.55           N  
ATOM   3633  OD1 ASN A 503      -8.299 -16.643  -2.386  1.00 85.55           O  
ATOM   3634  N   LYS A 504      -7.817 -12.425  -4.286  1.00 91.24           N  
ATOM   3635  CA  LYS A 504      -8.843 -11.877  -5.110  1.00 91.24           C  
ATOM   3636  C   LYS A 504      -9.140 -10.491  -4.651  1.00 91.24           C  
ATOM   3637  O   LYS A 504      -8.772 -10.081  -3.551  1.00 91.24           O  
ATOM   3638  CB  LYS A 504     -10.126 -12.727  -5.122  1.00 91.24           C  
ATOM   3639  CG  LYS A 504     -10.560 -13.220  -3.741  1.00 91.24           C  
ATOM   3640  CD  LYS A 504     -11.918 -13.924  -3.748  1.00 91.24           C  
ATOM   3641  CE  LYS A 504     -12.315 -14.509  -2.392  1.00 91.24           C  
ATOM   3642  NZ  LYS A 504     -13.622 -15.194  -2.502  1.00 91.24           N1+
ATOM   3643  N   LYS A 505      -9.812  -9.729  -5.528  1.00105.86           N  
ATOM   3644  CA  LYS A 505     -10.127  -8.364  -5.258  1.00105.86           C  
ATOM   3645  C   LYS A 505     -11.595  -8.311  -5.016  1.00105.86           C  
ATOM   3646  O   LYS A 505     -12.242  -9.320  -4.740  1.00105.86           O  
ATOM   3647  CB  LYS A 505      -9.806  -7.434  -6.451  1.00105.86           C  
ATOM   3648  CG  LYS A 505      -9.811  -5.932  -6.136  1.00105.86           C  
ATOM   3649  CD  LYS A 505      -9.368  -5.052  -7.309  1.00105.86           C  
ATOM   3650  CE  LYS A 505      -9.578  -3.556  -7.060  1.00105.86           C  
ATOM   3651  NZ  LYS A 505      -9.335  -2.793  -8.306  1.00105.86           N1+
ATOM   3652  N   ASP A 506     -12.132  -7.086  -5.044  1.00295.33           N  
ATOM   3653  CA  ASP A 506     -13.517  -6.812  -4.862  1.00295.33           C  
ATOM   3654  C   ASP A 506     -13.463  -5.366  -4.536  1.00295.33           C  
ATOM   3655  O   ASP A 506     -12.362  -4.827  -4.438  1.00295.33           O  
ATOM   3656  CB  ASP A 506     -14.132  -7.576  -3.675  1.00295.33           C  
ATOM   3657  CG  ASP A 506     -15.646  -7.633  -3.835  1.00295.33           C  
ATOM   3658  OD1 ASP A 506     -16.220  -6.738  -4.510  1.00295.33           O  
ATOM   3659  OD2 ASP A 506     -16.248  -8.594  -3.285  1.00295.33           O1-
ATOM   3660  N   MET A 507     -14.607  -4.677  -4.410  1.00302.08           N  
ATOM   3661  CA  MET A 507     -14.493  -3.312  -3.993  1.00302.08           C  
ATOM   3662  C   MET A 507     -13.907  -3.419  -2.633  1.00302.08           C  
ATOM   3663  O   MET A 507     -14.663  -3.739  -1.728  1.00302.08           O  
ATOM   3664  CB  MET A 507     -15.874  -2.648  -3.846  1.00302.08           C  
ATOM   3665  CG  MET A 507     -15.892  -1.330  -3.069  1.00302.08           C  
ATOM   3666  SD  MET A 507     -17.545  -0.574  -2.962  1.00302.08           S  
ATOM   3667  CE  MET A 507     -17.185   0.490  -1.535  1.00302.08           C  
ATOM   3668  N   GLU A 508     -12.586  -3.115  -2.494  1.00373.37           N  
ATOM   3669  CA  GLU A 508     -11.672  -3.239  -1.373  1.00373.37           C  
ATOM   3670  C   GLU A 508     -11.475  -4.651  -0.931  1.00373.37           C  
ATOM   3671  O   GLU A 508     -11.075  -4.823   0.217  1.00373.37           O  
ATOM   3672  CB  GLU A 508     -12.055  -2.459  -0.083  1.00373.37           C  
ATOM   3673  CG  GLU A 508     -13.518  -2.477   0.414  1.00373.37           C  
ATOM   3674  CD  GLU A 508     -14.103  -3.826   0.888  1.00373.37           C  
ATOM   3675  OE1 GLU A 508     -13.441  -4.886   0.951  1.00373.37           O  
ATOM   3676  OE2 GLU A 508     -15.332  -3.790   1.148  1.00373.37           O1-
ATOM   3677  N   GLU A 509     -11.561  -5.648  -1.851  1.00315.74           N  
ATOM   3678  CA  GLU A 509     -11.724  -7.027  -1.520  1.00315.74           C  
ATOM   3679  C   GLU A 509     -13.111  -7.012  -0.918  1.00315.74           C  
ATOM   3680  O   GLU A 509     -13.808  -6.062  -1.238  1.00315.74           O  
ATOM   3681  CB  GLU A 509     -10.478  -7.750  -0.948  1.00315.74           C  
ATOM   3682  CG  GLU A 509      -9.966  -7.269   0.376  1.00315.74           C  
ATOM   3683  CD  GLU A 509     -11.086  -7.834   1.146  1.00315.74           C  
ATOM   3684  OE1 GLU A 509     -11.127  -9.092   1.119  1.00315.74           O  
ATOM   3685  OE2 GLU A 509     -11.960  -7.056   1.614  1.00315.74           O1-
ATOM   3686  N   ALA A 510     -13.641  -7.968  -0.135  1.00204.39           N  
ATOM   3687  CA  ALA A 510     -15.086  -7.895  -0.054  1.00204.39           C  
ATOM   3688  C   ALA A 510     -15.953  -6.854   0.633  1.00204.39           C  
ATOM   3689  O   ALA A 510     -16.265  -5.870  -0.015  1.00204.39           O  
ATOM   3690  CB  ALA A 510     -15.666  -9.246   0.375  1.00204.39           C  
ATOM   3691  N   VAL A 511     -16.149  -6.849   1.974  1.00117.51           N  
ATOM   3692  CA  VAL A 511     -17.464  -6.364   2.429  1.00117.51           C  
ATOM   3693  C   VAL A 511     -17.747  -4.884   2.272  1.00117.51           C  
ATOM   3694  O   VAL A 511     -17.801  -4.334   1.175  1.00117.51           O  
ATOM   3695  CB  VAL A 511     -17.839  -6.757   3.842  1.00117.51           C  
ATOM   3696  CG1 VAL A 511     -19.363  -6.609   4.051  1.00117.51           C  
ATOM   3697  CG2 VAL A 511     -17.312  -8.158   4.149  1.00117.51           C  
ATOM   3698  N   SER A 512     -18.142  -4.198   3.359  1.00 77.26           N  
ATOM   3699  CA  SER A 512     -18.335  -2.803   3.145  1.00 77.26           C  
ATOM   3700  C   SER A 512     -16.963  -2.338   2.845  1.00 77.26           C  
ATOM   3701  O   SER A 512     -16.724  -1.591   1.897  1.00 77.26           O  
ATOM   3702  CB  SER A 512     -18.860  -2.063   4.379  1.00 77.26           C  
ATOM   3703  OG  SER A 512     -18.935  -0.671   4.110  1.00 77.26           O  
ATOM   3704  N   CYS A 513     -16.020  -2.840   3.659  1.00 59.47           N  
ATOM   3705  CA  CYS A 513     -14.634  -2.567   3.476  1.00 59.47           C  
ATOM   3706  C   CYS A 513     -13.894  -3.659   4.177  1.00 59.47           C  
ATOM   3707  O   CYS A 513     -13.685  -3.539   5.383  1.00 59.47           O  
ATOM   3708  CB  CYS A 513     -14.205  -1.239   4.112  1.00 59.47           C  
ATOM   3709  SG  CYS A 513     -14.829   0.235   3.250  1.00 59.47           S  
ATOM   3710  N   LEU A 514     -13.465  -4.762   3.509  1.00220.08           N  
ATOM   3711  CA  LEU A 514     -12.769  -5.574   4.423  1.00220.08           C  
ATOM   3712  C   LEU A 514     -11.313  -5.638   4.201  1.00220.08           C  
ATOM   3713  O   LEU A 514     -10.760  -6.632   3.756  1.00220.08           O  
ATOM   3714  CB  LEU A 514     -13.350  -6.974   4.633  1.00220.08           C  
ATOM   3715  CG  LEU A 514     -14.440  -6.962   5.718  1.00220.08           C  
ATOM   3716  CD1 LEU A 514     -15.519  -5.912   5.422  1.00220.08           C  
ATOM   3717  CD2 LEU A 514     -15.002  -8.368   5.965  1.00220.08           C  
ATOM   3718  N   SER A 515     -10.610  -4.573   4.565  1.00 97.74           N  
ATOM   3719  CA  SER A 515      -9.200  -4.708   4.520  1.00 97.74           C  
ATOM   3720  C   SER A 515      -8.747  -4.068   5.787  1.00 97.74           C  
ATOM   3721  O   SER A 515      -9.368  -3.121   6.266  1.00 97.74           O  
ATOM   3722  CB  SER A 515      -8.539  -3.956   3.351  1.00 97.74           C  
ATOM   3723  OG  SER A 515      -7.132  -4.147   3.385  1.00 97.74           O  
ATOM   3724  N   ILE A 516      -7.686  -4.619   6.399  1.00 48.62           N  
ATOM   3725  CA  ILE A 516      -7.127  -4.012   7.569  1.00 48.62           C  
ATOM   3726  C   ILE A 516      -5.701  -3.735   7.223  1.00 48.62           C  
ATOM   3727  O   ILE A 516      -4.976  -4.629   6.787  1.00 48.62           O  
ATOM   3728  CB  ILE A 516      -7.155  -4.892   8.786  1.00 48.62           C  
ATOM   3729  CG1 ILE A 516      -8.610  -5.171   9.201  1.00 48.62           C  
ATOM   3730  CG2 ILE A 516      -6.321  -4.215   9.888  1.00 48.62           C  
ATOM   3731  CD1 ILE A 516      -8.753  -6.266  10.256  1.00 48.62           C  
ATOM   3732  N   GLY A 517      -5.258  -2.476   7.409  1.00 32.90           N  
ATOM   3733  CA  GLY A 517      -3.924  -2.124   7.015  1.00 32.90           C  
ATOM   3734  C   GLY A 517      -3.055  -2.010   8.227  1.00 32.90           C  
ATOM   3735  O   GLY A 517      -3.459  -1.462   9.250  1.00 32.90           O  
ATOM   3736  N   VAL A 518      -1.817  -2.538   8.123  1.00 45.28           N  
ATOM   3737  CA  VAL A 518      -0.853  -2.441   9.184  1.00 45.28           C  
ATOM   3738  C   VAL A 518       0.304  -1.673   8.618  1.00 45.28           C  
ATOM   3739  O   VAL A 518       0.896  -2.082   7.618  1.00 45.28           O  
ATOM   3740  CB  VAL A 518      -0.336  -3.776   9.635  1.00 45.28           C  
ATOM   3741  CG1 VAL A 518       0.716  -3.555  10.735  1.00 45.28           C  
ATOM   3742  CG2 VAL A 518      -1.529  -4.638  10.078  1.00 45.28           C  
ATOM   3743  N   LEU A 519       0.672  -0.540   9.252  1.00 59.97           N  
ATOM   3744  CA  LEU A 519       1.709   0.295   8.707  1.00 59.97           C  
ATOM   3745  C   LEU A 519       2.912   0.256   9.596  1.00 59.97           C  
ATOM   3746  O   LEU A 519       2.884   0.741  10.727  1.00 59.97           O  
ATOM   3747  CB  LEU A 519       1.280   1.768   8.584  1.00 59.97           C  
ATOM   3748  CG  LEU A 519       2.362   2.701   8.005  1.00 59.97           C  
ATOM   3749  CD1 LEU A 519       2.714   2.323   6.558  1.00 59.97           C  
ATOM   3750  CD2 LEU A 519       1.960   4.177   8.155  1.00 59.97           C  
ATOM   3751  N   ASP A 520       4.005  -0.335   9.071  1.00 66.69           N  
ATOM   3752  CA  ASP A 520       5.289  -0.439   9.709  1.00 66.69           C  
ATOM   3753  C   ASP A 520       6.233   0.284   8.798  1.00 66.69           C  
ATOM   3754  O   ASP A 520       6.377  -0.086   7.634  1.00 66.69           O  
ATOM   3755  CB  ASP A 520       5.769  -1.901   9.800  1.00 66.69           C  
ATOM   3756  CG  ASP A 520       7.151  -1.964  10.435  1.00 66.69           C  
ATOM   3757  OD1 ASP A 520       7.691  -0.891  10.815  1.00 66.69           O  
ATOM   3758  OD2 ASP A 520       7.692  -3.098  10.533  1.00 66.69           O1-
ATOM   3759  N   ILE A 521       6.911   1.336   9.299  1.00 55.83           N  
ATOM   3760  CA  ILE A 521       7.740   2.122   8.429  1.00 55.83           C  
ATOM   3761  C   ILE A 521       9.072   2.345   9.064  1.00 55.83           C  
ATOM   3762  O   ILE A 521       9.278   2.079  10.246  1.00 55.83           O  
ATOM   3763  CB  ILE A 521       7.167   3.479   8.129  1.00 55.83           C  
ATOM   3764  CG1 ILE A 521       7.025   4.293   9.426  1.00 55.83           C  
ATOM   3765  CG2 ILE A 521       5.847   3.288   7.364  1.00 55.83           C  
ATOM   3766  CD1 ILE A 521       6.748   5.777   9.187  1.00 55.83           C  
ATOM   3767  N   PHE A 522      10.025   2.820   8.242  1.00162.81           N  
ATOM   3768  CA  PHE A 522      11.352   3.145   8.664  1.00162.81           C  
ATOM   3769  C   PHE A 522      11.214   4.200   9.724  1.00162.81           C  
ATOM   3770  O   PHE A 522      10.465   5.162   9.558  1.00162.81           O  
ATOM   3771  CB  PHE A 522      12.155   3.754   7.508  1.00162.81           C  
ATOM   3772  CG  PHE A 522      13.552   3.821   7.973  1.00162.81           C  
ATOM   3773  CD1 PHE A 522      13.943   4.817   8.825  1.00162.81           C  
ATOM   3774  CD2 PHE A 522      14.456   2.870   7.576  1.00162.81           C  
ATOM   3775  CE1 PHE A 522      15.231   4.874   9.269  1.00162.81           C  
ATOM   3776  CE2 PHE A 522      15.747   2.928   8.020  1.00162.81           C  
ATOM   3777  CZ  PHE A 522      16.144   3.933   8.866  1.00162.81           C  
ATOM   3778  N   GLY A 523      11.965   4.048  10.836  1.00 49.06           N  
ATOM   3779  CA  GLY A 523      11.795   4.908  11.974  1.00 49.06           C  
ATOM   3780  C   GLY A 523      12.626   6.144  11.904  1.00 49.06           C  
ATOM   3781  O   GLY A 523      13.636   6.213  11.206  1.00 49.06           O  
ATOM   3782  N   PHE A 524      12.214   7.140  12.717  1.00110.16           N  
ATOM   3783  CA  PHE A 524      12.876   8.405  12.820  1.00110.16           C  
ATOM   3784  C   PHE A 524      14.235   8.113  13.366  1.00110.16           C  
ATOM   3785  O   PHE A 524      14.379   7.349  14.319  1.00110.16           O  
ATOM   3786  CB  PHE A 524      12.126   9.351  13.780  1.00110.16           C  
ATOM   3787  CG  PHE A 524      12.792  10.682  13.867  1.00110.16           C  
ATOM   3788  CD1 PHE A 524      12.444  11.690  12.997  1.00110.16           C  
ATOM   3789  CD2 PHE A 524      13.753  10.931  14.820  1.00110.16           C  
ATOM   3790  CE1 PHE A 524      13.047  12.924  13.071  1.00110.16           C  
ATOM   3791  CE2 PHE A 524      14.359  12.163  14.899  1.00110.16           C  
ATOM   3792  CZ  PHE A 524      14.008  13.163  14.024  1.00110.16           C  
ATOM   3793  N   GLU A 525      15.282   8.693  12.750  1.00 84.31           N  
ATOM   3794  CA  GLU A 525      16.600   8.393  13.224  1.00 84.31           C  
ATOM   3795  C   GLU A 525      17.496   9.554  12.958  1.00 84.31           C  
ATOM   3796  O   GLU A 525      17.295  10.317  12.012  1.00 84.31           O  
ATOM   3797  CB  GLU A 525      17.212   7.158  12.549  1.00 84.31           C  
ATOM   3798  CG  GLU A 525      17.352   7.312  11.036  1.00 84.31           C  
ATOM   3799  CD  GLU A 525      17.668   5.937  10.477  1.00 84.31           C  
ATOM   3800  OE1 GLU A 525      17.298   4.936  11.148  1.00 84.31           O  
ATOM   3801  OE2 GLU A 525      18.245   5.860   9.360  1.00 84.31           O1-
ATOM   3802  N   ASP A 526      18.499   9.722  13.842  1.00 84.90           N  
ATOM   3803  CA  ASP A 526      19.488  10.745  13.689  1.00 84.90           C  
ATOM   3804  C   ASP A 526      20.809  10.053  13.735  1.00 84.90           C  
ATOM   3805  O   ASP A 526      21.131   9.374  14.708  1.00 84.90           O  
ATOM   3806  CB  ASP A 526      19.474  11.788  14.821  1.00 84.90           C  
ATOM   3807  CG  ASP A 526      20.475  12.883  14.479  1.00 84.90           C  
ATOM   3808  OD1 ASP A 526      21.158  12.758  13.427  1.00 84.90           O  
ATOM   3809  OD2 ASP A 526      20.568  13.862  15.265  1.00 84.90           O1-
ATOM   3810  N   PHE A 527      21.608  10.198  12.666  1.00 61.53           N  
ATOM   3811  CA  PHE A 527      22.898   9.577  12.630  1.00 61.53           C  
ATOM   3812  C   PHE A 527      23.920  10.658  12.575  1.00 61.53           C  
ATOM   3813  O   PHE A 527      23.599  11.838  12.448  1.00 61.53           O  
ATOM   3814  CB  PHE A 527      23.171   8.684  11.409  1.00 61.53           C  
ATOM   3815  CG  PHE A 527      22.359   7.444  11.526  1.00 61.53           C  
ATOM   3816  CD1 PHE A 527      22.647   6.516  12.502  1.00 61.53           C  
ATOM   3817  CD2 PHE A 527      21.339   7.189  10.643  1.00 61.53           C  
ATOM   3818  CE1 PHE A 527      21.909   5.361  12.614  1.00 61.53           C  
ATOM   3819  CE2 PHE A 527      20.602   6.035  10.751  1.00 61.53           C  
ATOM   3820  CZ  PHE A 527      20.881   5.120  11.737  1.00 61.53           C  
ATOM   3821  N   GLU A 528      25.199  10.260  12.695  1.00 58.46           N  
ATOM   3822  CA  GLU A 528      26.267  11.211  12.665  1.00 58.46           C  
ATOM   3823  C   GLU A 528      26.224  11.885  11.335  1.00 58.46           C  
ATOM   3824  O   GLU A 528      26.419  13.098  11.249  1.00 58.46           O  
ATOM   3825  CB  GLU A 528      27.654  10.562  12.815  1.00 58.46           C  
ATOM   3826  CG  GLU A 528      27.901   9.954  14.198  1.00 58.46           C  
ATOM   3827  CD  GLU A 528      27.176   8.616  14.268  1.00 58.46           C  
ATOM   3828  OE1 GLU A 528      26.677   8.156  13.207  1.00 58.46           O  
ATOM   3829  OE2 GLU A 528      27.116   8.036  15.385  1.00 58.46           O1-
ATOM   3830  N   ARG A 529      25.980  11.117  10.254  1.00131.85           N  
ATOM   3831  CA  ARG A 529      25.902  11.727   8.958  1.00131.85           C  
ATOM   3832  C   ARG A 529      24.560  11.402   8.380  1.00131.85           C  
ATOM   3833  O   ARG A 529      24.325  10.290   7.910  1.00131.85           O  
ATOM   3834  CB  ARG A 529      26.962  11.194   7.980  1.00131.85           C  
ATOM   3835  CG  ARG A 529      26.900  11.828   6.589  1.00131.85           C  
ATOM   3836  CD  ARG A 529      27.960  11.279   5.630  1.00131.85           C  
ATOM   3837  NE  ARG A 529      27.791  11.972   4.323  1.00131.85           N  
ATOM   3838  CZ  ARG A 529      28.690  11.759   3.318  1.00131.85           C  
ATOM   3839  NH1 ARG A 529      29.742  10.911   3.516  1.00131.85           N1+
ATOM   3840  NH2 ARG A 529      28.539  12.390   2.119  1.00131.85           N  
ATOM   3841  N   ASN A 530      23.642  12.386   8.385  1.00 49.87           N  
ATOM   3842  CA  ASN A 530      22.332  12.160   7.851  1.00 49.87           C  
ATOM   3843  C   ASN A 530      22.396  12.432   6.383  1.00 49.87           C  
ATOM   3844  O   ASN A 530      23.179  13.268   5.931  1.00 49.87           O  
ATOM   3845  CB  ASN A 530      21.274  13.079   8.479  1.00 49.87           C  
ATOM   3846  CG  ASN A 530      21.223  12.739   9.963  1.00 49.87           C  
ATOM   3847  ND2 ASN A 530      21.466  13.760  10.828  1.00 49.87           N  
ATOM   3848  OD1 ASN A 530      20.993  11.593  10.345  1.00 49.87           O  
ATOM   3849  N   SER A 531      21.550  11.736   5.600  1.00 52.14           N  
ATOM   3850  CA  SER A 531      21.606  11.857   4.173  1.00 52.14           C  
ATOM   3851  C   SER A 531      20.197  11.876   3.651  1.00 52.14           C  
ATOM   3852  O   SER A 531      19.234  11.998   4.406  1.00 52.14           O  
ATOM   3853  CB  SER A 531      22.357  10.677   3.521  1.00 52.14           C  
ATOM   3854  OG  SER A 531      22.194  10.677   2.110  1.00 52.14           O  
ATOM   3855  N   PHE A 532      20.053  11.736   2.320  1.00 68.61           N  
ATOM   3856  CA  PHE A 532      18.800  11.829   1.627  1.00 68.61           C  
ATOM   3857  C   PHE A 532      17.847  10.816   2.187  1.00 68.61           C  
ATOM   3858  O   PHE A 532      16.689  11.134   2.453  1.00 68.61           O  
ATOM   3859  CB  PHE A 532      18.969  11.554   0.118  1.00 68.61           C  
ATOM   3860  CG  PHE A 532      17.677  11.746  -0.607  1.00 68.61           C  
ATOM   3861  CD1 PHE A 532      16.937  12.893  -0.431  1.00 68.61           C  
ATOM   3862  CD2 PHE A 532      17.216  10.797  -1.491  1.00 68.61           C  
ATOM   3863  CE1 PHE A 532      15.752  13.084  -1.103  1.00 68.61           C  
ATOM   3864  CE2 PHE A 532      16.033  10.980  -2.168  1.00 68.61           C  
ATOM   3865  CZ  PHE A 532      15.296  12.125  -1.974  1.00 68.61           C  
ATOM   3866  N   GLU A 533      18.312   9.576   2.417  1.00 87.66           N  
ATOM   3867  CA  GLU A 533      17.414   8.554   2.878  1.00 87.66           C  
ATOM   3868  C   GLU A 533      16.804   8.964   4.185  1.00 87.66           C  
ATOM   3869  O   GLU A 533      15.613   8.757   4.407  1.00 87.66           O  
ATOM   3870  CB  GLU A 533      18.101   7.193   3.085  1.00 87.66           C  
ATOM   3871  CG  GLU A 533      17.179   6.125   3.680  1.00 87.66           C  
ATOM   3872  CD  GLU A 533      16.217   5.649   2.597  1.00 87.66           C  
ATOM   3873  OE1 GLU A 533      16.292   6.178   1.457  1.00 87.66           O  
ATOM   3874  OE2 GLU A 533      15.392   4.748   2.902  1.00 87.66           O1-
ATOM   3875  N   GLN A 534      17.600   9.568   5.085  1.00 81.29           N  
ATOM   3876  CA  GLN A 534      17.105   9.946   6.379  1.00 81.29           C  
ATOM   3877  C   GLN A 534      16.042  10.994   6.237  1.00 81.29           C  
ATOM   3878  O   GLN A 534      15.031  10.963   6.936  1.00 81.29           O  
ATOM   3879  CB  GLN A 534      18.207  10.493   7.306  1.00 81.29           C  
ATOM   3880  CG  GLN A 534      19.155   9.414   7.838  1.00 81.29           C  
ATOM   3881  CD  GLN A 534      20.053   8.911   6.714  1.00 81.29           C  
ATOM   3882  NE2 GLN A 534      20.740   7.765   6.962  1.00 81.29           N  
ATOM   3883  OE1 GLN A 534      20.151   9.521   5.651  1.00 81.29           O  
ATOM   3884  N   PHE A 535      16.240  11.946   5.306  1.00 48.21           N  
ATOM   3885  CA  PHE A 535      15.318  13.030   5.125  1.00 48.21           C  
ATOM   3886  C   PHE A 535      13.972  12.477   4.747  1.00 48.21           C  
ATOM   3887  O   PHE A 535      12.950  12.864   5.313  1.00 48.21           O  
ATOM   3888  CB  PHE A 535      15.803  13.972   4.009  1.00 48.21           C  
ATOM   3889  CG  PHE A 535      14.901  15.149   3.924  1.00 48.21           C  
ATOM   3890  CD1 PHE A 535      15.006  16.174   4.836  1.00 48.21           C  
ATOM   3891  CD2 PHE A 535      13.965  15.236   2.922  1.00 48.21           C  
ATOM   3892  CE1 PHE A 535      14.180  17.269   4.756  1.00 48.21           C  
ATOM   3893  CE2 PHE A 535      13.137  16.329   2.839  1.00 48.21           C  
ATOM   3894  CZ  PHE A 535      13.243  17.346   3.755  1.00 48.21           C  
ATOM   3895  N   CYS A 536      13.942  11.534   3.788  1.00 34.96           N  
ATOM   3896  CA  CYS A 536      12.705  10.956   3.339  1.00 34.96           C  
ATOM   3897  C   CYS A 536      12.073  10.214   4.477  1.00 34.96           C  
ATOM   3898  O   CYS A 536      10.851  10.214   4.628  1.00 34.96           O  
ATOM   3899  CB  CYS A 536      12.892   9.965   2.178  1.00 34.96           C  
ATOM   3900  SG  CYS A 536      13.473  10.783   0.664  1.00 34.96           S  
ATOM   3901  N   ILE A 537      12.891   9.536   5.299  1.00 48.85           N  
ATOM   3902  CA  ILE A 537      12.366   8.785   6.404  1.00 48.85           C  
ATOM   3903  C   ILE A 537      11.729   9.722   7.389  1.00 48.85           C  
ATOM   3904  O   ILE A 537      10.592   9.516   7.810  1.00 48.85           O  
ATOM   3905  CB  ILE A 537      13.449   8.045   7.133  1.00 48.85           C  
ATOM   3906  CG1 ILE A 537      14.065   6.962   6.228  1.00 48.85           C  
ATOM   3907  CG2 ILE A 537      12.862   7.527   8.454  1.00 48.85           C  
ATOM   3908  CD1 ILE A 537      15.386   6.395   6.749  1.00 48.85           C  
ATOM   3909  N   ASN A 538      12.443  10.802   7.761  1.00 53.13           N  
ATOM   3910  CA  ASN A 538      11.960  11.727   8.748  1.00 53.13           C  
ATOM   3911  C   ASN A 538      10.742  12.417   8.224  1.00 53.13           C  
ATOM   3912  O   ASN A 538       9.788  12.664   8.960  1.00 53.13           O  
ATOM   3913  CB  ASN A 538      13.010  12.785   9.122  1.00 53.13           C  
ATOM   3914  CG  ASN A 538      14.161  12.051   9.802  1.00 53.13           C  
ATOM   3915  ND2 ASN A 538      15.209  12.811  10.218  1.00 53.13           N  
ATOM   3916  OD1 ASN A 538      14.124  10.833   9.964  1.00 53.13           O  
ATOM   3917  N   TYR A 539      10.739  12.745   6.921  1.00 58.82           N  
ATOM   3918  CA  TYR A 539       9.599  13.388   6.339  1.00 58.82           C  
ATOM   3919  C   TYR A 539       8.437  12.463   6.527  1.00 58.82           C  
ATOM   3920  O   TYR A 539       7.353  12.884   6.927  1.00 58.82           O  
ATOM   3921  CB  TYR A 539       9.794  13.631   4.830  1.00 58.82           C  
ATOM   3922  CG  TYR A 539       8.504  14.047   4.207  1.00 58.82           C  
ATOM   3923  CD1 TYR A 539       7.993  15.309   4.401  1.00 58.82           C  
ATOM   3924  CD2 TYR A 539       7.816  13.169   3.400  1.00 58.82           C  
ATOM   3925  CE1 TYR A 539       6.806  15.681   3.812  1.00 58.82           C  
ATOM   3926  CE2 TYR A 539       6.630  13.535   2.810  1.00 58.82           C  
ATOM   3927  CZ  TYR A 539       6.122  14.792   3.017  1.00 58.82           C  
ATOM   3928  OH  TYR A 539       4.906  15.173   2.411  1.00 58.82           O  
ATOM   3929  N   ALA A 540       8.651  11.159   6.267  1.00 34.32           N  
ATOM   3930  CA  ALA A 540       7.589  10.199   6.386  1.00 34.32           C  
ATOM   3931  C   ALA A 540       7.112  10.146   7.809  1.00 34.32           C  
ATOM   3932  O   ALA A 540       5.908  10.150   8.061  1.00 34.32           O  
ATOM   3933  CB  ALA A 540       8.026   8.778   5.990  1.00 34.32           C  
ATOM   3934  N   ASN A 541       8.048  10.114   8.782  1.00 58.84           N  
ATOM   3935  CA  ASN A 541       7.695  10.028  10.174  1.00 58.84           C  
ATOM   3936  C   ASN A 541       6.949  11.265  10.575  1.00 58.84           C  
ATOM   3937  O   ASN A 541       5.979  11.197  11.330  1.00 58.84           O  
ATOM   3938  CB  ASN A 541       8.919   9.911  11.098  1.00 58.84           C  
ATOM   3939  CG  ASN A 541       9.473   8.499  10.988  1.00 58.84           C  
ATOM   3940  ND2 ASN A 541       8.820   7.538  11.694  1.00 58.84           N  
ATOM   3941  OD1 ASN A 541      10.459   8.254  10.294  1.00 58.84           O  
ATOM   3942  N   GLU A 542       7.399  12.434  10.084  1.00 79.96           N  
ATOM   3943  CA  GLU A 542       6.804  13.703  10.400  1.00 79.96           C  
ATOM   3944  C   GLU A 542       5.396  13.734   9.893  1.00 79.96           C  
ATOM   3945  O   GLU A 542       4.479  14.168  10.593  1.00 79.96           O  
ATOM   3946  CB  GLU A 542       7.543  14.857   9.698  1.00 79.96           C  
ATOM   3947  CG  GLU A 542       6.972  16.246   9.984  1.00 79.96           C  
ATOM   3948  CD  GLU A 542       7.613  16.766  11.258  1.00 79.96           C  
ATOM   3949  OE1 GLU A 542       8.870  16.860  11.293  1.00 79.96           O  
ATOM   3950  OE2 GLU A 542       6.854  17.073  12.215  1.00 79.96           O1-
ATOM   3951  N   GLN A 543       5.192  13.261   8.650  1.00 77.54           N  
ATOM   3952  CA  GLN A 543       3.900  13.286   8.026  1.00 77.54           C  
ATOM   3953  C   GLN A 543       2.974  12.402   8.800  1.00 77.54           C  
ATOM   3954  O   GLN A 543       1.809  12.738   9.008  1.00 77.54           O  
ATOM   3955  CB  GLN A 543       3.932  12.767   6.577  1.00 77.54           C  
ATOM   3956  CG  GLN A 543       2.569  12.785   5.885  1.00 77.54           C  
ATOM   3957  CD  GLN A 543       2.214  14.232   5.574  1.00 77.54           C  
ATOM   3958  NE2 GLN A 543       3.122  15.175   5.947  1.00 77.54           N  
ATOM   3959  OE1 GLN A 543       1.158  14.520   5.012  1.00 77.54           O  
ATOM   3960  N   LEU A 544       3.482  11.241   9.253  1.00 45.96           N  
ATOM   3961  CA  LEU A 544       2.700  10.276   9.972  1.00 45.96           C  
ATOM   3962  C   LEU A 544       2.248  10.873  11.270  1.00 45.96           C  
ATOM   3963  O   LEU A 544       1.140  10.605  11.729  1.00 45.96           O  
ATOM   3964  CB  LEU A 544       3.499   9.003  10.304  1.00 45.96           C  
ATOM   3965  CG  LEU A 544       2.693   7.940  11.073  1.00 45.96           C  
ATOM   3966  CD1 LEU A 544       1.551   7.374  10.215  1.00 45.96           C  
ATOM   3967  CD2 LEU A 544       3.614   6.847  11.641  1.00 45.96           C  
ATOM   3968  N   GLN A 545       3.113  11.684  11.907  1.00 50.39           N  
ATOM   3969  CA  GLN A 545       2.792  12.280  13.173  1.00 50.39           C  
ATOM   3970  C   GLN A 545       1.619  13.205  13.017  1.00 50.39           C  
ATOM   3971  O   GLN A 545       0.698  13.204  13.834  1.00 50.39           O  
ATOM   3972  CB  GLN A 545       3.960  13.115  13.727  1.00 50.39           C  
ATOM   3973  CG  GLN A 545       3.661  13.769  15.074  1.00 50.39           C  
ATOM   3974  CD  GLN A 545       3.765  12.711  16.160  1.00 50.39           C  
ATOM   3975  NE2 GLN A 545       3.469  13.115  17.424  1.00 50.39           N  
ATOM   3976  OE1 GLN A 545       4.104  11.559  15.894  1.00 50.39           O  
ATOM   3977  N   TYR A 546       1.611  14.002  11.934  1.00 46.88           N  
ATOM   3978  CA  TYR A 546       0.577  14.967  11.692  1.00 46.88           C  
ATOM   3979  C   TYR A 546      -0.720  14.242  11.560  1.00 46.88           C  
ATOM   3980  O   TYR A 546      -1.764  14.718  12.004  1.00 46.88           O  
ATOM   3981  CB  TYR A 546       0.794  15.769  10.396  1.00 46.88           C  
ATOM   3982  CG  TYR A 546      -0.340  16.727  10.265  1.00 46.88           C  
ATOM   3983  CD1 TYR A 546      -0.332  17.920  10.951  1.00 46.88           C  
ATOM   3984  CD2 TYR A 546      -1.411  16.433   9.452  1.00 46.88           C  
ATOM   3985  CE1 TYR A 546      -1.379  18.805  10.831  1.00 46.88           C  
ATOM   3986  CE2 TYR A 546      -2.460  17.314   9.328  1.00 46.88           C  
ATOM   3987  CZ  TYR A 546      -2.444  18.502  10.017  1.00 46.88           C  
ATOM   3988  OH  TYR A 546      -3.518  19.409   9.892  1.00 46.88           O  
ATOM   3989  N   TYR A 547      -0.678  13.056  10.937  1.00 54.32           N  
ATOM   3990  CA  TYR A 547      -1.852  12.271  10.704  1.00 54.32           C  
ATOM   3991  C   TYR A 547      -2.468  11.990  12.042  1.00 54.32           C  
ATOM   3992  O   TYR A 547      -3.681  12.094  12.217  1.00 54.32           O  
ATOM   3993  CB  TYR A 547      -1.471  10.934  10.039  1.00 54.32           C  
ATOM   3994  CG  TYR A 547      -2.683  10.184   9.609  1.00 54.32           C  
ATOM   3995  CD1 TYR A 547      -3.317  10.508   8.430  1.00 54.32           C  
ATOM   3996  CD2 TYR A 547      -3.174   9.146  10.366  1.00 54.32           C  
ATOM   3997  CE1 TYR A 547      -4.430   9.814   8.018  1.00 54.32           C  
ATOM   3998  CE2 TYR A 547      -4.287   8.448   9.959  1.00 54.32           C  
ATOM   3999  CZ  TYR A 547      -4.918   8.784   8.785  1.00 54.32           C  
ATOM   4000  OH  TYR A 547      -6.061   8.069   8.366  1.00 54.32           O  
ATOM   4001  N   PHE A 548      -1.627  11.642  13.032  1.00 64.69           N  
ATOM   4002  CA  PHE A 548      -2.069  11.342  14.363  1.00 64.69           C  
ATOM   4003  C   PHE A 548      -2.731  12.558  14.927  1.00 64.69           C  
ATOM   4004  O   PHE A 548      -3.823  12.484  15.488  1.00 64.69           O  
ATOM   4005  CB  PHE A 548      -0.873  10.972  15.261  1.00 64.69           C  
ATOM   4006  CG  PHE A 548      -1.311  10.803  16.673  1.00 64.69           C  
ATOM   4007  CD1 PHE A 548      -1.879   9.628  17.105  1.00 64.69           C  
ATOM   4008  CD2 PHE A 548      -1.130  11.828  17.575  1.00 64.69           C  
ATOM   4009  CE1 PHE A 548      -2.273   9.483  18.415  1.00 64.69           C  
ATOM   4010  CE2 PHE A 548      -1.521  11.688  18.884  1.00 64.69           C  
ATOM   4011  CZ  PHE A 548      -2.096  10.513  19.307  1.00 64.69           C  
ATOM   4012  N   THR A 549      -2.088  13.727  14.775  1.00119.88           N  
ATOM   4013  CA  THR A 549      -2.635  14.928  15.334  1.00119.88           C  
ATOM   4014  C   THR A 549      -3.932  15.255  14.666  1.00119.88           C  
ATOM   4015  O   THR A 549      -4.894  15.642  15.326  1.00119.88           O  
ATOM   4016  CB  THR A 549      -1.733  16.125  15.215  1.00119.88           C  
ATOM   4017  CG2 THR A 549      -0.380  15.784  15.864  1.00119.88           C  
ATOM   4018  OG1 THR A 549      -1.546  16.489  13.857  1.00119.88           O  
ATOM   4019  N   GLN A 550      -4.011  15.086  13.332  1.00 35.37           N  
ATOM   4020  CA  GLN A 550      -5.206  15.481  12.647  1.00 35.37           C  
ATOM   4021  C   GLN A 550      -6.365  14.688  13.160  1.00 35.37           C  
ATOM   4022  O   GLN A 550      -7.409  15.250  13.489  1.00 35.37           O  
ATOM   4023  CB  GLN A 550      -5.121  15.254  11.127  1.00 35.37           C  
ATOM   4024  CG  GLN A 550      -6.388  15.671  10.378  1.00 35.37           C  
ATOM   4025  CD  GLN A 550      -6.173  15.395   8.896  1.00 35.37           C  
ATOM   4026  NE2 GLN A 550      -7.197  15.721   8.062  1.00 35.37           N  
ATOM   4027  OE1 GLN A 550      -5.119  14.907   8.490  1.00 35.37           O  
ATOM   4028  N   HIS A 551      -6.215  13.353  13.251  1.00 66.56           N  
ATOM   4029  CA  HIS A 551      -7.308  12.537  13.690  1.00 66.56           C  
ATOM   4030  C   HIS A 551      -7.609  12.742  15.139  1.00 66.56           C  
ATOM   4031  O   HIS A 551      -8.771  12.874  15.522  1.00 66.56           O  
ATOM   4032  CB  HIS A 551      -7.080  11.038  13.438  1.00 66.56           C  
ATOM   4033  CG  HIS A 551      -7.297  10.697  11.996  1.00 66.56           C  
ATOM   4034  CD2 HIS A 551      -6.482  10.860  10.918  1.00 66.56           C  
ATOM   4035  ND1 HIS A 551      -8.466  10.159  11.505  1.00 66.56           N  
ATOM   4036  CE1 HIS A 551      -8.304  10.027  10.164  1.00 66.56           C  
ATOM   4037  NE2 HIS A 551      -7.115  10.439   9.762  1.00 66.56           N  
ATOM   4038  N   ILE A 552      -6.582  12.752  16.004  1.00141.93           N  
ATOM   4039  CA  ILE A 552      -6.914  12.880  17.387  1.00141.93           C  
ATOM   4040  C   ILE A 552      -7.473  14.228  17.733  1.00141.93           C  
ATOM   4041  O   ILE A 552      -8.494  14.308  18.412  1.00141.93           O  
ATOM   4042  CB  ILE A 552      -5.763  12.712  18.313  1.00141.93           C  
ATOM   4043  CG1 ILE A 552      -6.295  13.029  19.709  1.00141.93           C  
ATOM   4044  CG2 ILE A 552      -4.570  13.584  17.883  1.00141.93           C  
ATOM   4045  CD1 ILE A 552      -5.233  12.903  20.772  1.00141.93           C  
ATOM   4046  N   PHE A 553      -6.740  15.311  17.395  1.00108.36           N  
ATOM   4047  CA  PHE A 553      -7.152  16.631  17.780  1.00108.36           C  
ATOM   4048  C   PHE A 553      -8.081  17.345  16.839  1.00108.36           C  
ATOM   4049  O   PHE A 553      -9.164  17.780  17.225  1.00108.36           O  
ATOM   4050  CB  PHE A 553      -5.939  17.544  18.000  1.00108.36           C  
ATOM   4051  CG  PHE A 553      -5.043  16.779  18.915  1.00108.36           C  
ATOM   4052  CD1 PHE A 553      -5.429  16.483  20.201  1.00108.36           C  
ATOM   4053  CD2 PHE A 553      -3.803  16.369  18.483  1.00108.36           C  
ATOM   4054  CE1 PHE A 553      -4.598  15.776  21.037  1.00108.36           C  
ATOM   4055  CE2 PHE A 553      -2.966  15.662  19.315  1.00108.36           C  
ATOM   4056  CZ  PHE A 553      -3.364  15.365  20.595  1.00108.36           C  
ATOM   4057  N   LYS A 554      -7.662  17.481  15.561  1.00 89.19           N  
ATOM   4058  CA  LYS A 554      -8.370  18.322  14.632  1.00 89.19           C  
ATOM   4059  C   LYS A 554      -9.703  17.763  14.272  1.00 89.19           C  
ATOM   4060  O   LYS A 554     -10.727  18.431  14.402  1.00 89.19           O  
ATOM   4061  CB  LYS A 554      -7.595  18.533  13.319  1.00 89.19           C  
ATOM   4062  CG  LYS A 554      -8.234  19.570  12.392  1.00 89.19           C  
ATOM   4063  CD  LYS A 554      -8.172  20.999  12.938  1.00 89.19           C  
ATOM   4064  CE  LYS A 554      -8.809  22.037  12.012  1.00 89.19           C  
ATOM   4065  NZ  LYS A 554      -8.705  23.384  12.615  1.00 89.19           N1+
ATOM   4066  N   LEU A 555      -9.715  16.500  13.820  1.00 45.98           N  
ATOM   4067  CA  LEU A 555     -10.928  15.892  13.366  1.00 45.98           C  
ATOM   4068  C   LEU A 555     -11.851  15.697  14.519  1.00 45.98           C  
ATOM   4069  O   LEU A 555     -13.061  15.881  14.395  1.00 45.98           O  
ATOM   4070  CB  LEU A 555     -10.704  14.523  12.703  1.00 45.98           C  
ATOM   4071  CG  LEU A 555      -9.884  14.606  11.402  1.00 45.98           C  
ATOM   4072  CD1 LEU A 555      -9.793  13.239  10.708  1.00 45.98           C  
ATOM   4073  CD2 LEU A 555     -10.418  15.711  10.476  1.00 45.98           C  
ATOM   4074  N   GLU A 556     -11.295  15.333  15.686  1.00 79.55           N  
ATOM   4075  CA  GLU A 556     -12.117  14.997  16.809  1.00 79.55           C  
ATOM   4076  C   GLU A 556     -12.986  16.157  17.183  1.00 79.55           C  
ATOM   4077  O   GLU A 556     -14.198  16.006  17.321  1.00 79.55           O  
ATOM   4078  CB  GLU A 556     -11.281  14.637  18.051  1.00 79.55           C  
ATOM   4079  CG  GLU A 556     -12.113  14.225  19.268  1.00 79.55           C  
ATOM   4080  CD  GLU A 556     -12.524  12.770  19.092  1.00 79.55           C  
ATOM   4081  OE1 GLU A 556     -12.791  12.366  17.929  1.00 79.55           O  
ATOM   4082  OE2 GLU A 556     -12.570  12.041  20.118  1.00 79.55           O1-
ATOM   4083  N   GLN A 557     -12.393  17.355  17.326  1.00 61.08           N  
ATOM   4084  CA  GLN A 557     -13.123  18.509  17.768  1.00 61.08           C  
ATOM   4085  C   GLN A 557     -14.116  18.938  16.731  1.00 61.08           C  
ATOM   4086  O   GLN A 557     -15.222  19.364  17.063  1.00 61.08           O  
ATOM   4087  CB  GLN A 557     -12.191  19.676  18.136  1.00 61.08           C  
ATOM   4088  CG  GLN A 557     -11.237  19.266  19.265  1.00 61.08           C  
ATOM   4089  CD  GLN A 557     -10.452  20.473  19.747  1.00 61.08           C  
ATOM   4090  NE2 GLN A 557      -9.150  20.544  19.360  1.00 61.08           N  
ATOM   4091  OE1 GLN A 557     -10.978  21.324  20.464  1.00 61.08           O  
ATOM   4092  N   GLU A 558     -13.759  18.820  15.441  1.00 27.88           N  
ATOM   4093  CA  GLU A 558     -14.639  19.241  14.389  1.00 27.88           C  
ATOM   4094  C   GLU A 558     -15.886  18.421  14.475  1.00 27.88           C  
ATOM   4095  O   GLU A 558     -16.982  18.914  14.210  1.00 27.88           O  
ATOM   4096  CB  GLU A 558     -14.041  19.037  12.988  1.00 27.88           C  
ATOM   4097  CG  GLU A 558     -12.844  19.945  12.701  1.00 27.88           C  
ATOM   4098  CD  GLU A 558     -12.349  19.646  11.294  1.00 27.88           C  
ATOM   4099  OE1 GLU A 558     -12.997  18.814  10.603  1.00 27.88           O  
ATOM   4100  OE2 GLU A 558     -11.317  20.245  10.890  1.00 27.88           O1-
ATOM   4101  N   GLU A 559     -15.745  17.137  14.846  1.00 76.80           N  
ATOM   4102  CA  GLU A 559     -16.882  16.272  14.944  1.00 76.80           C  
ATOM   4103  C   GLU A 559     -17.821  16.826  15.967  1.00 76.80           C  
ATOM   4104  O   GLU A 559     -19.026  16.889  15.733  1.00 76.80           O  
ATOM   4105  CB  GLU A 559     -16.501  14.854  15.398  1.00 76.80           C  
ATOM   4106  CG  GLU A 559     -17.704  13.964  15.717  1.00 76.80           C  
ATOM   4107  CD  GLU A 559     -18.422  13.635  14.419  1.00 76.80           C  
ATOM   4108  OE1 GLU A 559     -18.170  14.337  13.404  1.00 76.80           O  
ATOM   4109  OE2 GLU A 559     -19.237  12.674  14.428  1.00 76.80           O1-
ATOM   4110  N   TYR A 560     -17.288  17.276  17.120  1.00 74.92           N  
ATOM   4111  CA  TYR A 560     -18.146  17.765  18.158  1.00 74.92           C  
ATOM   4112  C   TYR A 560     -18.885  18.947  17.620  1.00 74.92           C  
ATOM   4113  O   TYR A 560     -20.102  19.052  17.762  1.00 74.92           O  
ATOM   4114  CB  TYR A 560     -17.406  18.283  19.406  1.00 74.92           C  
ATOM   4115  CG  TYR A 560     -16.583  17.194  20.006  1.00 74.92           C  
ATOM   4116  CD1 TYR A 560     -17.159  16.016  20.419  1.00 74.92           C  
ATOM   4117  CD2 TYR A 560     -15.234  17.383  20.201  1.00 74.92           C  
ATOM   4118  CE1 TYR A 560     -16.388  15.025  20.982  1.00 74.92           C  
ATOM   4119  CE2 TYR A 560     -14.460  16.397  20.765  1.00 74.92           C  
ATOM   4120  CZ  TYR A 560     -15.039  15.213  21.154  1.00 74.92           C  
ATOM   4121  OH  TYR A 560     -14.247  14.199  21.734  1.00 74.92           O  
ATOM   4122  N   GLN A 561     -18.159  19.857  16.947  1.00 29.05           N  
ATOM   4123  CA  GLN A 561     -18.718  21.076  16.442  1.00 29.05           C  
ATOM   4124  C   GLN A 561     -19.773  20.750  15.436  1.00 29.05           C  
ATOM   4125  O   GLN A 561     -20.804  21.420  15.368  1.00 29.05           O  
ATOM   4126  CB  GLN A 561     -17.675  21.962  15.739  1.00 29.05           C  
ATOM   4127  CG  GLN A 561     -16.576  22.470  16.675  1.00 29.05           C  
ATOM   4128  CD  GLN A 561     -15.621  23.324  15.854  1.00 29.05           C  
ATOM   4129  NE2 GLN A 561     -15.912  23.460  14.533  1.00 29.05           N  
ATOM   4130  OE1 GLN A 561     -14.641  23.857  16.374  1.00 29.05           O  
ATOM   4131  N   GLY A 562     -19.548  19.708  14.619  1.00 25.51           N  
ATOM   4132  CA  GLY A 562     -20.511  19.391  13.607  1.00 25.51           C  
ATOM   4133  C   GLY A 562     -21.813  19.055  14.271  1.00 25.51           C  
ATOM   4134  O   GLY A 562     -22.885  19.410  13.779  1.00 25.51           O  
ATOM   4135  N   GLU A 563     -21.733  18.319  15.394  1.00125.67           N  
ATOM   4136  CA  GLU A 563     -22.846  17.851  16.174  1.00125.67           C  
ATOM   4137  C   GLU A 563     -23.508  18.938  16.981  1.00125.67           C  
ATOM   4138  O   GLU A 563     -24.622  18.738  17.455  1.00125.67           O  
ATOM   4139  CB  GLU A 563     -22.485  16.676  17.094  1.00125.67           C  
ATOM   4140  CG  GLU A 563     -22.174  15.414  16.286  1.00125.67           C  
ATOM   4141  CD  GLU A 563     -23.384  15.117  15.405  1.00125.67           C  
ATOM   4142  OE1 GLU A 563     -24.473  15.693  15.676  1.00125.67           O  
ATOM   4143  OE2 GLU A 563     -23.233  14.313  14.448  1.00125.67           O1-
ATOM   4144  N   GLY A 564     -22.837  20.078  17.251  1.00 43.65           N  
ATOM   4145  CA  GLY A 564     -23.522  21.121  17.977  1.00 43.65           C  
ATOM   4146  C   GLY A 564     -23.562  20.778  19.437  1.00 43.65           C  
ATOM   4147  O   GLY A 564     -24.591  20.897  20.101  1.00 43.65           O  
ATOM   4148  N   ILE A 565     -22.426  20.266  19.927  1.00117.67           N  
ATOM   4149  CA  ILE A 565     -22.106  19.857  21.263  1.00117.67           C  
ATOM   4150  C   ILE A 565     -21.877  21.008  22.206  1.00117.67           C  
ATOM   4151  O   ILE A 565     -21.876  20.806  23.419  1.00117.67           O  
ATOM   4152  CB  ILE A 565     -20.970  18.874  21.304  1.00117.67           C  
ATOM   4153  CG1 ILE A 565     -20.862  18.229  22.695  1.00117.67           C  
ATOM   4154  CG2 ILE A 565     -19.695  19.563  20.802  1.00117.67           C  
ATOM   4155  CD1 ILE A 565     -19.992  16.974  22.718  1.00117.67           C  
ATOM   4156  N   SER A 566     -21.605  22.232  21.703  1.00101.83           N  
ATOM   4157  CA  SER A 566     -21.297  23.330  22.586  1.00101.83           C  
ATOM   4158  C   SER A 566     -19.983  23.067  23.249  1.00101.83           C  
ATOM   4159  O   SER A 566     -19.830  23.172  24.464  1.00101.83           O  
ATOM   4160  CB  SER A 566     -22.355  23.540  23.683  1.00101.83           C  
ATOM   4161  OG  SER A 566     -21.988  24.634  24.511  1.00101.83           O  
ATOM   4162  N   TRP A 567     -18.999  22.703  22.407  1.00 85.59           N  
ATOM   4163  CA  TRP A 567     -17.638  22.418  22.760  1.00 85.59           C  
ATOM   4164  C   TRP A 567     -16.781  23.574  22.344  1.00 85.59           C  
ATOM   4165  O   TRP A 567     -16.960  24.141  21.266  1.00 85.59           O  
ATOM   4166  CB  TRP A 567     -17.135  21.167  22.012  1.00 85.59           C  
ATOM   4167  CG  TRP A 567     -15.642  20.934  22.010  1.00 85.59           C  
ATOM   4168  CD1 TRP A 567     -14.733  21.355  21.086  1.00 85.59           C  
ATOM   4169  CD2 TRP A 567     -14.907  20.181  22.987  1.00 85.59           C  
ATOM   4170  CE2 TRP A 567     -13.568  20.193  22.591  1.00 85.59           C  
ATOM   4171  CE3 TRP A 567     -15.312  19.531  24.117  1.00 85.59           C  
ATOM   4172  NE1 TRP A 567     -13.478  20.917  21.423  1.00 85.59           N  
ATOM   4173  CZ2 TRP A 567     -12.611  19.553  23.322  1.00 85.59           C  
ATOM   4174  CZ3 TRP A 567     -14.341  18.890  24.854  1.00 85.59           C  
ATOM   4175  CH2 TRP A 567     -13.018  18.900  24.463  1.00 85.59           C  
ATOM   4176  N   HIS A 568     -15.841  23.980  23.226  1.00105.95           N  
ATOM   4177  CA  HIS A 568     -14.916  25.036  22.916  1.00105.95           C  
ATOM   4178  C   HIS A 568     -13.736  24.404  22.240  1.00105.95           C  
ATOM   4179  O   HIS A 568     -13.348  23.288  22.575  1.00105.95           O  
ATOM   4180  CB  HIS A 568     -14.410  25.785  24.162  1.00105.95           C  
ATOM   4181  CG  HIS A 568     -13.526  26.954  23.841  1.00105.95           C  
ATOM   4182  CD2 HIS A 568     -12.170  27.071  23.899  1.00105.95           C  
ATOM   4183  ND1 HIS A 568     -13.990  28.176  23.412  1.00105.95           N  
ATOM   4184  CE1 HIS A 568     -12.902  28.968  23.233  1.00105.95           C  
ATOM   4185  NE2 HIS A 568     -11.774  28.341  23.517  1.00105.95           N  
ATOM   4186  N   ASN A 569     -13.125  25.112  21.270  1.00 43.85           N  
ATOM   4187  CA  ASN A 569     -12.018  24.571  20.528  1.00 43.85           C  
ATOM   4188  C   ASN A 569     -10.788  24.602  21.385  1.00 43.85           C  
ATOM   4189  O   ASN A 569     -10.614  25.502  22.204  1.00 43.85           O  
ATOM   4190  CB  ASN A 569     -11.717  25.368  19.244  1.00 43.85           C  
ATOM   4191  CG  ASN A 569     -10.784  24.557  18.354  1.00 43.85           C  
ATOM   4192  ND2 ASN A 569     -10.688  23.225  18.621  1.00 43.85           N  
ATOM   4193  OD1 ASN A 569     -10.165  25.090  17.436  1.00 43.85           O  
ATOM   4194  N   ILE A 570      -9.902  23.592  21.224  1.00 39.89           N  
ATOM   4195  CA  ILE A 570      -8.679  23.538  21.982  1.00 39.89           C  
ATOM   4196  C   ILE A 570      -7.542  23.400  21.009  1.00 39.89           C  
ATOM   4197  O   ILE A 570      -7.617  22.601  20.076  1.00 39.89           O  
ATOM   4198  CB  ILE A 570      -8.609  22.353  22.899  1.00 39.89           C  
ATOM   4199  CG1 ILE A 570      -9.757  22.394  23.922  1.00 39.89           C  
ATOM   4200  CG2 ILE A 570      -7.210  22.333  23.541  1.00 39.89           C  
ATOM   4201  CD1 ILE A 570      -9.934  21.086  24.693  1.00 39.89           C  
ATOM   4202  N   ASP A 571      -6.450  24.178  21.199  1.00 43.44           N  
ATOM   4203  CA  ASP A 571      -5.326  24.108  20.297  1.00 43.44           C  
ATOM   4204  C   ASP A 571      -4.155  23.494  21.008  1.00 43.44           C  
ATOM   4205  O   ASP A 571      -3.478  24.146  21.801  1.00 43.44           O  
ATOM   4206  CB  ASP A 571      -4.870  25.483  19.776  1.00 43.44           C  
ATOM   4207  CG  ASP A 571      -3.836  25.265  18.679  1.00 43.44           C  
ATOM   4208  OD1 ASP A 571      -3.486  24.084  18.413  1.00 43.44           O  
ATOM   4209  OD2 ASP A 571      -3.380  26.282  18.090  1.00 43.44           O1-
ATOM   4210  N   TYR A 572      -3.914  22.192  20.755  1.00 96.94           N  
ATOM   4211  CA  TYR A 572      -2.850  21.433  21.355  1.00 96.94           C  
ATOM   4212  C   TYR A 572      -1.466  21.771  20.819  1.00 96.94           C  
ATOM   4213  O   TYR A 572      -0.528  21.784  21.614  1.00 96.94           O  
ATOM   4214  CB  TYR A 572      -3.077  19.924  21.198  1.00 96.94           C  
ATOM   4215  CG  TYR A 572      -4.337  19.612  21.936  1.00 96.94           C  
ATOM   4216  CD1 TYR A 572      -4.322  19.374  23.291  1.00 96.94           C  
ATOM   4217  CD2 TYR A 572      -5.542  19.567  21.269  1.00 96.94           C  
ATOM   4218  CE1 TYR A 572      -5.487  19.087  23.967  1.00 96.94           C  
ATOM   4219  CE2 TYR A 572      -6.710  19.283  21.940  1.00 96.94           C  
ATOM   4220  CZ  TYR A 572      -6.683  19.041  23.292  1.00 96.94           C  
ATOM   4221  OH  TYR A 572      -7.877  18.748  23.984  1.00 96.94           O  
ATOM   4222  N   THR A 573      -1.289  21.946  19.473  1.00175.52           N  
ATOM   4223  CA  THR A 573      -0.037  22.285  18.798  1.00175.52           C  
ATOM   4224  C   THR A 573      -0.095  21.616  17.420  1.00175.52           C  
ATOM   4225  O   THR A 573      -1.129  21.045  17.092  1.00175.52           O  
ATOM   4226  CB  THR A 573       1.193  21.760  19.480  1.00175.52           C  
ATOM   4227  CG2 THR A 573       1.183  20.224  19.401  1.00175.52           C  
ATOM   4228  OG1 THR A 573       2.359  22.277  18.857  1.00175.52           O  
ATOM   4229  N   ASP A 574       0.987  21.645  16.573  1.00108.05           N  
ATOM   4230  CA  ASP A 574       0.949  21.042  15.241  1.00108.05           C  
ATOM   4231  C   ASP A 574       2.327  21.109  14.594  1.00108.05           C  
ATOM   4232  O   ASP A 574       3.151  21.928  14.997  1.00108.05           O  
ATOM   4233  CB  ASP A 574      -0.040  21.769  14.311  1.00108.05           C  
ATOM   4234  CG  ASP A 574      -0.410  20.877  13.134  1.00108.05           C  
ATOM   4235  OD1 ASP A 574       0.139  19.748  13.030  1.00108.05           O  
ATOM   4236  OD2 ASP A 574      -1.266  21.319  12.322  1.00108.05           O1-
ATOM   4237  N   ASN A 575       2.650  20.233  13.594  1.00180.04           N  
ATOM   4238  CA  ASN A 575       3.948  20.328  12.954  1.00180.04           C  
ATOM   4239  C   ASN A 575       3.793  20.369  11.454  1.00180.04           C  
ATOM   4240  O   ASN A 575       4.562  19.754  10.714  1.00180.04           O  
ATOM   4241  CB  ASN A 575       4.880  19.153  13.298  1.00180.04           C  
ATOM   4242  CG  ASN A 575       6.321  19.615  13.108  1.00180.04           C  
ATOM   4243  ND2 ASN A 575       6.532  20.655  12.258  1.00180.04           N  
ATOM   4244  OD1 ASN A 575       7.241  19.076  13.723  1.00180.04           O  
ATOM   4245  N   VAL A 576       2.809  21.139  10.960  1.00 54.56           N  
ATOM   4246  CA  VAL A 576       2.543  21.256   9.553  1.00 54.56           C  
ATOM   4247  C   VAL A 576       3.635  22.014   8.858  1.00 54.56           C  
ATOM   4248  O   VAL A 576       3.983  21.711   7.717  1.00 54.56           O  
ATOM   4249  CB  VAL A 576       1.255  21.970   9.275  1.00 54.56           C  
ATOM   4250  CG1 VAL A 576       1.086  22.102   7.756  1.00 54.56           C  
ATOM   4251  CG2 VAL A 576       0.114  21.195   9.954  1.00 54.56           C  
ATOM   4252  N   GLY A 577       4.207  23.031   9.526  1.00 22.87           N  
ATOM   4253  CA  GLY A 577       5.162  23.889   8.881  1.00 22.87           C  
ATOM   4254  C   GLY A 577       6.344  23.102   8.415  1.00 22.87           C  
ATOM   4255  O   GLY A 577       6.845  23.321   7.314  1.00 22.87           O  
ATOM   4256  N   CYS A 578       6.832  22.165   9.245  1.00 69.54           N  
ATOM   4257  CA  CYS A 578       7.998  21.419   8.875  1.00 69.54           C  
ATOM   4258  C   CYS A 578       7.696  20.618   7.645  1.00 69.54           C  
ATOM   4259  O   CYS A 578       8.512  20.545   6.728  1.00 69.54           O  
ATOM   4260  CB  CYS A 578       8.451  20.443   9.971  1.00 69.54           C  
ATOM   4261  SG  CYS A 578       9.932  19.517   9.477  1.00 69.54           S  
ATOM   4262  N   ILE A 579       6.501  20.003   7.586  1.00 37.32           N  
ATOM   4263  CA  ILE A 579       6.155  19.212   6.439  1.00 37.32           C  
ATOM   4264  C   ILE A 579       6.164  20.120   5.252  1.00 37.32           C  
ATOM   4265  O   ILE A 579       6.732  19.794   4.212  1.00 37.32           O  
ATOM   4266  CB  ILE A 579       4.777  18.624   6.533  1.00 37.32           C  
ATOM   4267  CG1 ILE A 579       4.682  17.645   7.716  1.00 37.32           C  
ATOM   4268  CG2 ILE A 579       4.437  17.994   5.174  1.00 37.32           C  
ATOM   4269  CD1 ILE A 579       3.250  17.227   8.046  1.00 37.32           C  
ATOM   4270  N   HIS A 580       5.572  21.319   5.399  1.00 79.72           N  
ATOM   4271  CA  HIS A 580       5.498  22.212   4.282  1.00 79.72           C  
ATOM   4272  C   HIS A 580       6.875  22.523   3.815  1.00 79.72           C  
ATOM   4273  O   HIS A 580       7.114  22.570   2.614  1.00 79.72           O  
ATOM   4274  CB  HIS A 580       4.807  23.555   4.583  1.00 79.72           C  
ATOM   4275  CG  HIS A 580       3.314  23.504   4.458  1.00 79.72           C  
ATOM   4276  CD2 HIS A 580       2.533  23.739   3.367  1.00 79.72           C  
ATOM   4277  ND1 HIS A 580       2.445  23.200   5.483  1.00 79.72           N  
ATOM   4278  CE1 HIS A 580       1.192  23.267   4.964  1.00 79.72           C  
ATOM   4279  NE2 HIS A 580       1.195  23.590   3.683  1.00 79.72           N  
ATOM   4280  N   LEU A 581       7.835  22.718   4.733  1.00 48.54           N  
ATOM   4281  CA  LEU A 581       9.141  23.092   4.278  1.00 48.54           C  
ATOM   4282  C   LEU A 581       9.677  22.037   3.368  1.00 48.54           C  
ATOM   4283  O   LEU A 581      10.228  22.337   2.311  1.00 48.54           O  
ATOM   4284  CB  LEU A 581      10.149  23.257   5.425  1.00 48.54           C  
ATOM   4285  CG  LEU A 581      11.548  23.658   4.927  1.00 48.54           C  
ATOM   4286  CD1 LEU A 581      11.504  24.999   4.181  1.00 48.54           C  
ATOM   4287  CD2 LEU A 581      12.577  23.640   6.069  1.00 48.54           C  
ATOM   4288  N   ILE A 582       9.520  20.761   3.747  1.00 64.25           N  
ATOM   4289  CA  ILE A 582      10.074  19.720   2.938  1.00 64.25           C  
ATOM   4290  C   ILE A 582       9.373  19.582   1.605  1.00 64.25           C  
ATOM   4291  O   ILE A 582      10.008  19.638   0.553  1.00 64.25           O  
ATOM   4292  CB  ILE A 582       9.964  18.412   3.656  1.00 64.25           C  
ATOM   4293  CG1 ILE A 582      10.789  18.458   4.955  1.00 64.25           C  
ATOM   4294  CG2 ILE A 582      10.358  17.292   2.691  1.00 64.25           C  
ATOM   4295  CD1 ILE A 582      10.502  17.306   5.915  1.00 64.25           C  
ATOM   4296  N   SER A 583       8.037  19.387   1.631  1.00119.12           N  
ATOM   4297  CA  SER A 583       7.234  19.064   0.474  1.00119.12           C  
ATOM   4298  C   SER A 583       6.594  20.223  -0.242  1.00119.12           C  
ATOM   4299  O   SER A 583       6.022  20.020  -1.313  1.00119.12           O  
ATOM   4300  CB  SER A 583       6.105  18.081   0.846  1.00119.12           C  
ATOM   4301  OG  SER A 583       5.316  17.763  -0.291  1.00119.12           O  
ATOM   4302  N   LYS A 584       6.662  21.452   0.300  1.00 83.25           N  
ATOM   4303  CA  LYS A 584       5.867  22.552  -0.197  1.00 83.25           C  
ATOM   4304  C   LYS A 584       5.984  22.728  -1.675  1.00 83.25           C  
ATOM   4305  O   LYS A 584       7.067  22.635  -2.252  1.00 83.25           O  
ATOM   4306  CB  LYS A 584       6.233  23.916   0.417  1.00 83.25           C  
ATOM   4307  CG  LYS A 584       5.184  25.015   0.242  1.00 83.25           C  
ATOM   4308  CD  LYS A 584       5.435  26.215   1.158  1.00 83.25           C  
ATOM   4309  CE  LYS A 584       4.376  27.314   1.059  1.00 83.25           C  
ATOM   4310  NZ  LYS A 584       4.709  28.424   1.980  1.00 83.25           N1+
ATOM   4311  N   LYS A 585       4.819  22.964  -2.318  1.00 40.61           N  
ATOM   4312  CA  LYS A 585       4.757  23.282  -3.713  1.00 40.61           C  
ATOM   4313  C   LYS A 585       5.412  24.615  -3.864  1.00 40.61           C  
ATOM   4314  O   LYS A 585       6.168  24.829  -4.812  1.00 40.61           O  
ATOM   4315  CB  LYS A 585       3.322  23.367  -4.261  1.00 40.61           C  
ATOM   4316  CG  LYS A 585       2.640  22.001  -4.361  1.00 40.61           C  
ATOM   4317  CD  LYS A 585       1.140  22.074  -4.650  1.00 40.61           C  
ATOM   4318  CE  LYS A 585       0.480  20.701  -4.790  1.00 40.61           C  
ATOM   4319  NZ  LYS A 585      -0.965  20.856  -5.068  1.00 40.61           N1+
ATOM   4320  N   PRO A 586       5.139  25.524  -2.954  1.00103.49           N  
ATOM   4321  CA  PRO A 586       5.890  26.741  -2.937  1.00103.49           C  
ATOM   4322  C   PRO A 586       7.190  26.122  -2.629  1.00103.49           C  
ATOM   4323  O   PRO A 586       7.176  25.182  -1.838  1.00103.49           O  
ATOM   4324  CB  PRO A 586       5.243  27.605  -1.862  1.00103.49           C  
ATOM   4325  CG  PRO A 586       3.766  27.156  -1.904  1.00103.49           C  
ATOM   4326  CD  PRO A 586       3.815  25.692  -2.378  1.00103.49           C  
ATOM   4327  N   THR A 587       8.285  26.620  -3.223  1.00117.03           N  
ATOM   4328  CA  THR A 587       9.527  25.911  -3.209  1.00117.03           C  
ATOM   4329  C   THR A 587       9.877  25.370  -1.860  1.00117.03           C  
ATOM   4330  O   THR A 587      10.365  26.075  -0.979  1.00117.03           O  
ATOM   4331  CB  THR A 587      10.664  26.738  -3.717  1.00117.03           C  
ATOM   4332  CG2 THR A 587      10.779  28.015  -2.870  1.00117.03           C  
ATOM   4333  OG1 THR A 587      11.863  25.981  -3.681  1.00117.03           O  
ATOM   4334  N   GLY A 588       9.589  24.063  -1.683  1.00 25.75           N  
ATOM   4335  CA  GLY A 588       9.929  23.341  -0.496  1.00 25.75           C  
ATOM   4336  C   GLY A 588      11.286  22.771  -0.752  1.00 25.75           C  
ATOM   4337  O   GLY A 588      11.877  23.009  -1.804  1.00 25.75           O  
ATOM   4338  N   LEU A 589      11.812  21.982   0.202  1.00 91.49           N  
ATOM   4339  CA  LEU A 589      13.133  21.449   0.043  1.00 91.49           C  
ATOM   4340  C   LEU A 589      13.157  20.531  -1.147  1.00 91.49           C  
ATOM   4341  O   LEU A 589      14.027  20.650  -2.009  1.00 91.49           O  
ATOM   4342  CB  LEU A 589      13.579  20.660   1.296  1.00 91.49           C  
ATOM   4343  CG  LEU A 589      15.065  20.225   1.374  1.00 91.49           C  
ATOM   4344  CD1 LEU A 589      15.322  19.458   2.682  1.00 91.49           C  
ATOM   4345  CD2 LEU A 589      15.541  19.423   0.152  1.00 91.49           C  
ATOM   4346  N   PHE A 590      12.179  19.606  -1.252  1.00100.73           N  
ATOM   4347  CA  PHE A 590      12.213  18.656  -2.332  1.00100.73           C  
ATOM   4348  C   PHE A 590      12.050  19.355  -3.641  1.00100.73           C  
ATOM   4349  O   PHE A 590      12.658  18.962  -4.636  1.00100.73           O  
ATOM   4350  CB  PHE A 590      11.147  17.545  -2.296  1.00100.73           C  
ATOM   4351  CG  PHE A 590      11.494  16.521  -1.267  1.00100.73           C  
ATOM   4352  CD1 PHE A 590      12.732  15.919  -1.274  1.00100.73           C  
ATOM   4353  CD2 PHE A 590      10.605  16.189  -0.271  1.00100.73           C  
ATOM   4354  CE1 PHE A 590      13.067  14.973  -0.335  1.00100.73           C  
ATOM   4355  CE2 PHE A 590      10.936  15.239   0.669  1.00100.73           C  
ATOM   4356  CZ  PHE A 590      12.162  14.627   0.638  1.00100.73           C  
ATOM   4357  N   TYR A 591      11.213  20.406  -3.678  1.00 90.74           N  
ATOM   4358  CA  TYR A 591      10.913  21.075  -4.911  1.00 90.74           C  
ATOM   4359  C   TYR A 591      12.171  21.646  -5.500  1.00 90.74           C  
ATOM   4360  O   TYR A 591      12.397  21.530  -6.704  1.00 90.74           O  
ATOM   4361  CB  TYR A 591       9.911  22.227  -4.724  1.00 90.74           C  
ATOM   4362  CG  TYR A 591       9.616  22.795  -6.070  1.00 90.74           C  
ATOM   4363  CD1 TYR A 591       8.718  22.170  -6.902  1.00 90.74           C  
ATOM   4364  CD2 TYR A 591      10.227  23.952  -6.496  1.00 90.74           C  
ATOM   4365  CE1 TYR A 591       8.435  22.684  -8.145  1.00 90.74           C  
ATOM   4366  CE2 TYR A 591       9.948  24.470  -7.738  1.00 90.74           C  
ATOM   4367  CZ  TYR A 591       9.052  23.837  -8.565  1.00 90.74           C  
ATOM   4368  OH  TYR A 591       8.766  24.370  -9.840  1.00 90.74           O  
ATOM   4369  N   LEU A 592      13.025  22.280  -4.672  1.00 54.06           N  
ATOM   4370  CA  LEU A 592      14.239  22.878  -5.161  1.00 54.06           C  
ATOM   4371  C   LEU A 592      15.166  21.839  -5.709  1.00 54.06           C  
ATOM   4372  O   LEU A 592      15.804  22.045  -6.738  1.00 54.06           O  
ATOM   4373  CB  LEU A 592      15.044  23.618  -4.081  1.00 54.06           C  
ATOM   4374  CG  LEU A 592      14.481  24.992  -3.697  1.00 54.06           C  
ATOM   4375  CD1 LEU A 592      15.350  25.648  -2.612  1.00 54.06           C  
ATOM   4376  CD2 LEU A 592      14.337  25.882  -4.944  1.00 54.06           C  
ATOM   4377  N   LEU A 593      15.256  20.680  -5.035  1.00 51.26           N  
ATOM   4378  CA  LEU A 593      16.200  19.685  -5.445  1.00 51.26           C  
ATOM   4379  C   LEU A 593      15.889  19.299  -6.854  1.00 51.26           C  
ATOM   4380  O   LEU A 593      16.791  19.118  -7.671  1.00 51.26           O  
ATOM   4381  CB  LEU A 593      16.147  18.429  -4.558  1.00 51.26           C  
ATOM   4382  CG  LEU A 593      17.196  17.363  -4.915  1.00 51.26           C  
ATOM   4383  CD1 LEU A 593      18.624  17.908  -4.747  1.00 51.26           C  
ATOM   4384  CD2 LEU A 593      16.963  16.070  -4.117  1.00 51.26           C  
ATOM   4385  N   ASP A 594      14.591  19.176  -7.182  1.00 39.52           N  
ATOM   4386  CA  ASP A 594      14.219  18.808  -8.514  1.00 39.52           C  
ATOM   4387  C   ASP A 594      14.691  19.869  -9.462  1.00 39.52           C  
ATOM   4388  O   ASP A 594      15.218  19.564 -10.531  1.00 39.52           O  
ATOM   4389  CB  ASP A 594      12.698  18.671  -8.689  1.00 39.52           C  
ATOM   4390  CG  ASP A 594      12.242  17.454  -7.896  1.00 39.52           C  
ATOM   4391  OD1 ASP A 594      13.125  16.719  -7.379  1.00 39.52           O  
ATOM   4392  OD2 ASP A 594      11.004  17.242  -7.802  1.00 39.52           O1-
ATOM   4393  N   GLU A 595      14.533  21.153  -9.092  1.00 43.90           N  
ATOM   4394  CA  GLU A 595      14.931  22.199  -9.994  1.00 43.90           C  
ATOM   4395  C   GLU A 595      16.401  22.089 -10.244  1.00 43.90           C  
ATOM   4396  O   GLU A 595      16.851  22.148 -11.385  1.00 43.90           O  
ATOM   4397  CB  GLU A 595      14.670  23.612  -9.440  1.00 43.90           C  
ATOM   4398  CG  GLU A 595      13.189  23.985  -9.361  1.00 43.90           C  
ATOM   4399  CD  GLU A 595      13.098  25.400  -8.803  1.00 43.90           C  
ATOM   4400  OE1 GLU A 595      14.154  25.927  -8.361  1.00 43.90           O  
ATOM   4401  OE2 GLU A 595      11.977  25.972  -8.812  1.00 43.90           O1-
ATOM   4402  N   GLU A 596      17.191  21.905  -9.172  1.00 93.48           N  
ATOM   4403  CA  GLU A 596      18.618  21.847  -9.306  1.00 93.48           C  
ATOM   4404  C   GLU A 596      19.022  20.616 -10.059  1.00 93.48           C  
ATOM   4405  O   GLU A 596      19.967  20.647 -10.846  1.00 93.48           O  
ATOM   4406  CB  GLU A 596      19.352  21.844  -7.954  1.00 93.48           C  
ATOM   4407  CG  GLU A 596      19.255  23.173  -7.198  1.00 93.48           C  
ATOM   4408  CD  GLU A 596      20.159  24.196  -7.882  1.00 93.48           C  
ATOM   4409  OE1 GLU A 596      19.726  24.765  -8.918  1.00 93.48           O  
ATOM   4410  OE2 GLU A 596      21.291  24.421  -7.377  1.00 93.48           O1-
ATOM   4411  N   SER A 597      18.308  19.496  -9.853  1.00 37.36           N  
ATOM   4412  CA  SER A 597      18.717  18.267 -10.468  1.00 37.36           C  
ATOM   4413  C   SER A 597      18.764  18.436 -11.954  1.00 37.36           C  
ATOM   4414  O   SER A 597      19.723  18.018 -12.600  1.00 37.36           O  
ATOM   4415  CB  SER A 597      17.750  17.107 -10.173  1.00 37.36           C  
ATOM   4416  OG  SER A 597      17.734  16.831  -8.781  1.00 37.36           O  
ATOM   4417  N   ASN A 598      17.724  19.067 -12.531  1.00 89.74           N  
ATOM   4418  CA  ASN A 598      17.604  19.222 -13.953  1.00 89.74           C  
ATOM   4419  C   ASN A 598      18.680  20.117 -14.482  1.00 89.74           C  
ATOM   4420  O   ASN A 598      19.240  19.846 -15.541  1.00 89.74           O  
ATOM   4421  CB  ASN A 598      16.249  19.829 -14.364  1.00 89.74           C  
ATOM   4422  CG  ASN A 598      16.041  19.606 -15.855  1.00 89.74           C  
ATOM   4423  ND2 ASN A 598      16.969  18.842 -16.495  1.00 89.74           N  
ATOM   4424  OD1 ASN A 598      15.071  20.087 -16.438  1.00 89.74           O  
ATOM   4425  N   PHE A 599      19.006  21.206 -13.754  1.00103.77           N  
ATOM   4426  CA  PHE A 599      19.963  22.143 -14.274  1.00103.77           C  
ATOM   4427  C   PHE A 599      21.247  21.407 -14.527  1.00103.77           C  
ATOM   4428  O   PHE A 599      21.849  20.825 -13.628  1.00103.77           O  
ATOM   4429  CB  PHE A 599      20.230  23.309 -13.303  1.00103.77           C  
ATOM   4430  CG  PHE A 599      20.966  24.377 -14.033  1.00103.77           C  
ATOM   4431  CD1 PHE A 599      20.298  25.194 -14.917  1.00103.77           C  
ATOM   4432  CD2 PHE A 599      22.310  24.585 -13.823  1.00103.77           C  
ATOM   4433  CE1 PHE A 599      20.958  26.191 -15.596  1.00103.77           C  
ATOM   4434  CE2 PHE A 599      22.972  25.582 -14.498  1.00103.77           C  
ATOM   4435  CZ  PHE A 599      22.301  26.386 -15.386  1.00103.77           C  
ATOM   4436  N   PRO A 600      21.671  21.417 -15.764  1.00 74.10           N  
ATOM   4437  CA  PRO A 600      22.837  20.691 -16.192  1.00 74.10           C  
ATOM   4438  C   PRO A 600      24.080  21.045 -15.431  1.00 74.10           C  
ATOM   4439  O   PRO A 600      24.862  20.146 -15.118  1.00 74.10           O  
ATOM   4440  CB  PRO A 600      22.994  21.032 -17.672  1.00 74.10           C  
ATOM   4441  CG  PRO A 600      22.410  22.455 -17.766  1.00 74.10           C  
ATOM   4442  CD  PRO A 600      21.307  22.473 -16.694  1.00 74.10           C  
ATOM   4443  N   HIS A 601      24.298  22.343 -15.162  1.00 53.24           N  
ATOM   4444  CA  HIS A 601      25.483  22.847 -14.525  1.00 53.24           C  
ATOM   4445  C   HIS A 601      25.515  22.537 -13.060  1.00 53.24           C  
ATOM   4446  O   HIS A 601      26.592  22.406 -12.479  1.00 53.24           O  
ATOM   4447  CB  HIS A 601      25.647  24.365 -14.692  1.00 53.24           C  
ATOM   4448  CG  HIS A 601      25.745  24.765 -16.135  1.00 53.24           C  
ATOM   4449  CD2 HIS A 601      26.839  24.969 -16.918  1.00 53.24           C  
ATOM   4450  ND1 HIS A 601      24.655  24.989 -16.945  1.00 53.24           N  
ATOM   4451  CE1 HIS A 601      25.138  25.315 -18.170  1.00 53.24           C  
ATOM   4452  NE2 HIS A 601      26.458  25.316 -18.203  1.00 53.24           N  
ATOM   4453  N   ALA A 602      24.333  22.403 -12.429  1.00 51.81           N  
ATOM   4454  CA  ALA A 602      24.211  22.321 -11.000  1.00 51.81           C  
ATOM   4455  C   ALA A 602      25.181  21.363 -10.375  1.00 51.81           C  
ATOM   4456  O   ALA A 602      25.488  20.296 -10.908  1.00 51.81           O  
ATOM   4457  CB  ALA A 602      22.795  21.936 -10.535  1.00 51.81           C  
ATOM   4458  N   THR A 603      25.697  21.779  -9.197  1.00 39.59           N  
ATOM   4459  CA  THR A 603      26.605  21.021  -8.384  1.00 39.59           C  
ATOM   4460  C   THR A 603      26.062  21.081  -6.988  1.00 39.59           C  
ATOM   4461  O   THR A 603      25.045  21.726  -6.735  1.00 39.59           O  
ATOM   4462  CB  THR A 603      27.996  21.583  -8.346  1.00 39.59           C  
ATOM   4463  CG2 THR A 603      28.561  21.601  -9.776  1.00 39.59           C  
ATOM   4464  OG1 THR A 603      27.982  22.896  -7.807  1.00 39.59           O  
ATOM   4465  N   SER A 604      26.714  20.382  -6.039  1.00 68.33           N  
ATOM   4466  CA  SER A 604      26.243  20.366  -4.684  1.00 68.33           C  
ATOM   4467  C   SER A 604      26.346  21.744  -4.110  1.00 68.33           C  
ATOM   4468  O   SER A 604      25.475  22.185  -3.361  1.00 68.33           O  
ATOM   4469  CB  SER A 604      27.063  19.429  -3.781  1.00 68.33           C  
ATOM   4470  OG  SER A 604      26.551  19.456  -2.458  1.00 68.33           O  
ATOM   4471  N   HIS A 605      27.419  22.472  -4.467  1.00 29.74           N  
ATOM   4472  CA  HIS A 605      27.638  23.777  -3.918  1.00 29.74           C  
ATOM   4473  C   HIS A 605      26.492  24.654  -4.303  1.00 29.74           C  
ATOM   4474  O   HIS A 605      25.949  25.378  -3.471  1.00 29.74           O  
ATOM   4475  CB  HIS A 605      28.921  24.433  -4.454  1.00 29.74           C  
ATOM   4476  CG  HIS A 605      30.159  23.664  -4.100  1.00 29.74           C  
ATOM   4477  CD2 HIS A 605      31.025  23.824  -3.062  1.00 29.74           C  
ATOM   4478  ND1 HIS A 605      30.637  22.597  -4.828  1.00 29.74           N  
ATOM   4479  CE1 HIS A 605      31.760  22.167  -4.198  1.00 29.74           C  
ATOM   4480  NE2 HIS A 605      32.035  22.881  -3.122  1.00 29.74           N  
ATOM   4481  N   THR A 606      26.082  24.594  -5.583  1.00 31.83           N  
ATOM   4482  CA  THR A 606      25.020  25.437  -6.041  1.00 31.83           C  
ATOM   4483  C   THR A 606      23.769  25.083  -5.301  1.00 31.83           C  
ATOM   4484  O   THR A 606      23.019  25.960  -4.876  1.00 31.83           O  
ATOM   4485  CB  THR A 606      24.734  25.275  -7.507  1.00 31.83           C  
ATOM   4486  CG2 THR A 606      26.023  25.560  -8.295  1.00 31.83           C  
ATOM   4487  OG1 THR A 606      24.278  23.957  -7.777  1.00 31.83           O  
ATOM   4488  N   LEU A 607      23.523  23.774  -5.112  1.00 60.75           N  
ATOM   4489  CA  LEU A 607      22.303  23.314  -4.512  1.00 60.75           C  
ATOM   4490  C   LEU A 607      22.186  23.823  -3.108  1.00 60.75           C  
ATOM   4491  O   LEU A 607      21.176  24.408  -2.719  1.00 60.75           O  
ATOM   4492  CB  LEU A 607      22.263  21.778  -4.434  1.00 60.75           C  
ATOM   4493  CG  LEU A 607      20.950  21.209  -3.877  1.00 60.75           C  
ATOM   4494  CD1 LEU A 607      19.793  21.465  -4.853  1.00 60.75           C  
ATOM   4495  CD2 LEU A 607      21.096  19.726  -3.497  1.00 60.75           C  
ATOM   4496  N   LEU A 608      23.246  23.644  -2.310  1.00 86.03           N  
ATOM   4497  CA  LEU A 608      23.180  24.030  -0.931  1.00 86.03           C  
ATOM   4498  C   LEU A 608      23.015  25.511  -0.848  1.00 86.03           C  
ATOM   4499  O   LEU A 608      22.297  26.016   0.014  1.00 86.03           O  
ATOM   4500  CB  LEU A 608      24.454  23.659  -0.151  1.00 86.03           C  
ATOM   4501  CG  LEU A 608      24.408  24.065   1.332  1.00 86.03           C  
ATOM   4502  CD1 LEU A 608      23.294  23.315   2.082  1.00 86.03           C  
ATOM   4503  CD2 LEU A 608      25.783  23.903   1.998  1.00 86.03           C  
ATOM   4504  N   ALA A 609      23.695  26.251  -1.743  1.00 24.63           N  
ATOM   4505  CA  ALA A 609      23.621  27.681  -1.712  1.00 24.63           C  
ATOM   4506  C   ALA A 609      22.204  28.075  -1.962  1.00 24.63           C  
ATOM   4507  O   ALA A 609      21.680  28.980  -1.316  1.00 24.63           O  
ATOM   4508  CB  ALA A 609      24.485  28.346  -2.798  1.00 24.63           C  
ATOM   4509  N   LYS A 610      21.544  27.388  -2.912  1.00 59.22           N  
ATOM   4510  CA  LYS A 610      20.195  27.712  -3.271  1.00 59.22           C  
ATOM   4511  C   LYS A 610      19.284  27.454  -2.110  1.00 59.22           C  
ATOM   4512  O   LYS A 610      18.356  28.224  -1.865  1.00 59.22           O  
ATOM   4513  CB  LYS A 610      19.679  26.889  -4.464  1.00 59.22           C  
ATOM   4514  CG  LYS A 610      18.325  27.372  -4.990  1.00 59.22           C  
ATOM   4515  CD  LYS A 610      17.963  26.800  -6.362  1.00 59.22           C  
ATOM   4516  CE  LYS A 610      16.611  27.283  -6.889  1.00 59.22           C  
ATOM   4517  NZ  LYS A 610      16.715  28.688  -7.339  1.00 59.22           N1+
ATOM   4518  N   PHE A 611      19.504  26.348  -1.373  1.00 48.31           N  
ATOM   4519  CA  PHE A 611      18.653  26.052  -0.254  1.00 48.31           C  
ATOM   4520  C   PHE A 611      18.811  27.103   0.799  1.00 48.31           C  
ATOM   4521  O   PHE A 611      17.826  27.576   1.363  1.00 48.31           O  
ATOM   4522  CB  PHE A 611      18.951  24.703   0.423  1.00 48.31           C  
ATOM   4523  CG  PHE A 611      18.397  23.616  -0.430  1.00 48.31           C  
ATOM   4524  CD1 PHE A 611      19.138  23.069  -1.449  1.00 48.31           C  
ATOM   4525  CD2 PHE A 611      17.124  23.148  -0.201  1.00 48.31           C  
ATOM   4526  CE1 PHE A 611      18.609  22.064  -2.224  1.00 48.31           C  
ATOM   4527  CE2 PHE A 611      16.591  22.145  -0.976  1.00 48.31           C  
ATOM   4528  CZ  PHE A 611      17.338  21.599  -1.992  1.00 48.31           C  
ATOM   4529  N   LYS A 612      20.061  27.494   1.095  1.00 38.51           N  
ATOM   4530  CA  LYS A 612      20.307  28.429   2.158  1.00 38.51           C  
ATOM   4531  C   LYS A 612      19.672  29.748   1.852  1.00 38.51           C  
ATOM   4532  O   LYS A 612      18.978  30.322   2.691  1.00 38.51           O  
ATOM   4533  CB  LYS A 612      21.806  28.680   2.387  1.00 38.51           C  
ATOM   4534  CG  LYS A 612      22.550  27.449   2.906  1.00 38.51           C  
ATOM   4535  CD  LYS A 612      24.073  27.571   2.835  1.00 38.51           C  
ATOM   4536  CE  LYS A 612      24.810  26.335   3.357  1.00 38.51           C  
ATOM   4537  NZ  LYS A 612      26.273  26.534   3.250  1.00 38.51           N1+
ATOM   4538  N   GLN A 613      19.860  30.251   0.621  1.00 38.29           N  
ATOM   4539  CA  GLN A 613      19.362  31.545   0.264  1.00 38.29           C  
ATOM   4540  C   GLN A 613      17.869  31.525   0.341  1.00 38.29           C  
ATOM   4541  O   GLN A 613      17.248  32.496   0.770  1.00 38.29           O  
ATOM   4542  CB  GLN A 613      19.742  31.948  -1.172  1.00 38.29           C  
ATOM   4543  CG  GLN A 613      19.221  33.325  -1.587  1.00 38.29           C  
ATOM   4544  CD  GLN A 613      19.672  33.584  -3.016  1.00 38.29           C  
ATOM   4545  NE2 GLN A 613      20.400  32.600  -3.611  1.00 38.29           N  
ATOM   4546  OE1 GLN A 613      19.384  34.631  -3.593  1.00 38.29           O  
ATOM   4547  N   GLN A 614      17.260  30.402  -0.070  1.00 96.72           N  
ATOM   4548  CA  GLN A 614      15.833  30.313  -0.136  1.00 96.72           C  
ATOM   4549  C   GLN A 614      15.204  30.440   1.214  1.00 96.72           C  
ATOM   4550  O   GLN A 614      14.165  31.087   1.335  1.00 96.72           O  
ATOM   4551  CB  GLN A 614      15.343  28.998  -0.755  1.00 96.72           C  
ATOM   4552  CG  GLN A 614      13.819  28.914  -0.822  1.00 96.72           C  
ATOM   4553  CD  GLN A 614      13.470  27.729  -1.703  1.00 96.72           C  
ATOM   4554  NE2 GLN A 614      13.642  27.911  -3.040  1.00 96.72           N  
ATOM   4555  OE1 GLN A 614      13.058  26.675  -1.223  1.00 96.72           O  
ATOM   4556  N   HIS A 615      15.768  29.803   2.262  1.00133.08           N  
ATOM   4557  CA  HIS A 615      15.130  29.976   3.538  1.00133.08           C  
ATOM   4558  C   HIS A 615      16.151  29.921   4.630  1.00133.08           C  
ATOM   4559  O   HIS A 615      16.070  29.071   5.518  1.00133.08           O  
ATOM   4560  CB  HIS A 615      14.075  28.896   3.836  1.00133.08           C  
ATOM   4561  CG  HIS A 615      14.613  27.500   3.737  1.00133.08           C  
ATOM   4562  CD2 HIS A 615      15.726  27.030   3.111  1.00133.08           C  
ATOM   4563  ND1 HIS A 615      14.004  26.399   4.294  1.00133.08           N  
ATOM   4564  CE1 HIS A 615      14.771  25.325   3.979  1.00133.08           C  
ATOM   4565  NE2 HIS A 615      15.829  25.659   3.261  1.00133.08           N  
ATOM   4566  N   GLU A 616      17.165  30.805   4.582  1.00 93.83           N  
ATOM   4567  CA  GLU A 616      18.126  30.860   5.646  1.00 93.83           C  
ATOM   4568  C   GLU A 616      17.482  31.495   6.839  1.00 93.83           C  
ATOM   4569  O   GLU A 616      17.573  30.982   7.952  1.00 93.83           O  
ATOM   4570  CB  GLU A 616      19.355  31.708   5.277  1.00 93.83           C  
ATOM   4571  CG  GLU A 616      20.403  31.791   6.386  1.00 93.83           C  
ATOM   4572  CD  GLU A 616      21.552  32.650   5.882  1.00 93.83           C  
ATOM   4573  OE1 GLU A 616      21.473  33.117   4.713  1.00 93.83           O  
ATOM   4574  OE2 GLU A 616      22.525  32.856   6.656  1.00 93.83           O1-
ATOM   4575  N   ASP A 617      16.791  32.636   6.621  1.00111.77           N  
ATOM   4576  CA  ASP A 617      16.182  33.320   7.723  1.00111.77           C  
ATOM   4577  C   ASP A 617      14.763  33.624   7.357  1.00111.77           C  
ATOM   4578  O   ASP A 617      14.188  34.604   7.832  1.00111.77           O  
ATOM   4579  CB  ASP A 617      16.872  34.661   8.035  1.00111.77           C  
ATOM   4580  CG  ASP A 617      16.379  35.164   9.385  1.00111.77           C  
ATOM   4581  OD1 ASP A 617      15.516  34.479   9.996  1.00111.77           O  
ATOM   4582  OD2 ASP A 617      16.864  36.240   9.826  1.00111.77           O1-
ATOM   4583  N   ASN A 618      14.140  32.780   6.514  1.00102.25           N  
ATOM   4584  CA  ASN A 618      12.783  33.050   6.146  1.00102.25           C  
ATOM   4585  C   ASN A 618      11.925  31.964   6.712  1.00102.25           C  
ATOM   4586  O   ASN A 618      10.701  32.017   6.598  1.00102.25           O  
ATOM   4587  CB  ASN A 618      12.565  33.040   4.623  1.00102.25           C  
ATOM   4588  CG  ASN A 618      13.282  34.246   4.035  1.00102.25           C  
ATOM   4589  ND2 ASN A 618      13.734  35.174   4.920  1.00102.25           N  
ATOM   4590  OD1 ASN A 618      13.441  34.358   2.821  1.00102.25           O  
ATOM   4591  N   LYS A 619      12.541  30.948   7.351  1.00 87.00           N  
ATOM   4592  CA  LYS A 619      11.734  29.909   7.918  1.00 87.00           C  
ATOM   4593  C   LYS A 619      12.347  29.478   9.214  1.00 87.00           C  
ATOM   4594  O   LYS A 619      13.564  29.333   9.334  1.00 87.00           O  
ATOM   4595  CB  LYS A 619      11.573  28.671   7.020  1.00 87.00           C  
ATOM   4596  CG  LYS A 619      10.501  27.715   7.547  1.00 87.00           C  
ATOM   4597  CD  LYS A 619       9.971  26.731   6.504  1.00 87.00           C  
ATOM   4598  CE  LYS A 619       8.818  25.873   7.027  1.00 87.00           C  
ATOM   4599  NZ  LYS A 619       8.085  25.263   5.896  1.00 87.00           N1+
ATOM   4600  N   TYR A 620      11.483  29.275  10.225  1.00 96.98           N  
ATOM   4601  CA  TYR A 620      11.848  28.895  11.562  1.00 96.98           C  
ATOM   4602  C   TYR A 620      12.385  27.494  11.579  1.00 96.98           C  
ATOM   4603  O   TYR A 620      13.284  27.174  12.356  1.00 96.98           O  
ATOM   4604  CB  TYR A 620      10.651  28.954  12.529  1.00 96.98           C  
ATOM   4605  CG  TYR A 620      11.143  28.610  13.893  1.00 96.98           C  
ATOM   4606  CD1 TYR A 620      11.781  29.559  14.658  1.00 96.98           C  
ATOM   4607  CD2 TYR A 620      10.962  27.349  14.411  1.00 96.98           C  
ATOM   4608  CE1 TYR A 620      12.235  29.256  15.919  1.00 96.98           C  
ATOM   4609  CE2 TYR A 620      11.414  27.039  15.672  1.00 96.98           C  
ATOM   4610  CZ  TYR A 620      12.053  27.993  16.428  1.00 96.98           C  
ATOM   4611  OH  TYR A 620      12.517  27.678  17.722  1.00 96.98           O  
ATOM   4612  N   PHE A 621      11.808  26.615  10.738  1.00 60.81           N  
ATOM   4613  CA  PHE A 621      12.112  25.210  10.680  1.00 60.81           C  
ATOM   4614  C   PHE A 621      13.508  24.943  10.195  1.00 60.81           C  
ATOM   4615  O   PHE A 621      14.120  23.964  10.617  1.00 60.81           O  
ATOM   4616  CB  PHE A 621      11.152  24.433   9.762  1.00 60.81           C  
ATOM   4617  CG  PHE A 621       9.806  24.472  10.399  1.00 60.81           C  
ATOM   4618  CD1 PHE A 621       8.977  25.556  10.220  1.00 60.81           C  
ATOM   4619  CD2 PHE A 621       9.372  23.423  11.177  1.00 60.81           C  
ATOM   4620  CE1 PHE A 621       7.735  25.592  10.808  1.00 60.81           C  
ATOM   4621  CE2 PHE A 621       8.130  23.454  11.768  1.00 60.81           C  
ATOM   4622  CZ  PHE A 621       7.310  24.541  11.584  1.00 60.81           C  
ATOM   4623  N   LEU A 622      14.032  25.767   9.266  1.00 91.08           N  
ATOM   4624  CA  LEU A 622      15.314  25.507   8.663  1.00 91.08           C  
ATOM   4625  C   LEU A 622      16.391  26.322   9.311  1.00 91.08           C  
ATOM   4626  O   LEU A 622      16.142  27.398   9.852  1.00 91.08           O  
ATOM   4627  CB  LEU A 622      15.296  25.802   7.147  1.00 91.08           C  
ATOM   4628  CG  LEU A 622      16.612  25.564   6.376  1.00 91.08           C  
ATOM   4629  CD1 LEU A 622      17.641  26.681   6.626  1.00 91.08           C  
ATOM   4630  CD2 LEU A 622      17.169  24.158   6.643  1.00 91.08           C  
ATOM   4631  N   GLY A 623      17.636  25.795   9.299  1.00 31.10           N  
ATOM   4632  CA  GLY A 623      18.734  26.535   9.848  1.00 31.10           C  
ATOM   4633  C   GLY A 623      19.948  26.255   9.021  1.00 31.10           C  
ATOM   4634  O   GLY A 623      20.284  25.101   8.755  1.00 31.10           O  
ATOM   4635  N   THR A 624      20.664  27.320   8.607  1.00122.72           N  
ATOM   4636  CA  THR A 624      21.851  27.088   7.844  1.00122.72           C  
ATOM   4637  C   THR A 624      23.022  27.233   8.769  1.00122.72           C  
ATOM   4638  O   THR A 624      23.333  28.312   9.271  1.00122.72           O  
ATOM   4639  CB  THR A 624      22.016  28.016   6.669  1.00122.72           C  
ATOM   4640  CG2 THR A 624      22.067  29.478   7.145  1.00122.72           C  
ATOM   4641  OG1 THR A 624      23.191  27.682   5.945  1.00122.72           O  
ATOM   4642  N   PRO A 625      23.660  26.125   9.032  1.00 71.82           N  
ATOM   4643  CA  PRO A 625      24.804  26.066   9.901  1.00 71.82           C  
ATOM   4644  C   PRO A 625      25.922  26.862   9.301  1.00 71.82           C  
ATOM   4645  O   PRO A 625      26.108  26.822   8.086  1.00 71.82           O  
ATOM   4646  CB  PRO A 625      25.171  24.588   9.973  1.00 71.82           C  
ATOM   4647  CG  PRO A 625      24.702  24.042   8.610  1.00 71.82           C  
ATOM   4648  CD  PRO A 625      23.474  24.903   8.268  1.00 71.82           C  
ATOM   4649  N   VAL A 626      26.687  27.597  10.125  1.00 33.88           N  
ATOM   4650  CA  VAL A 626      27.779  28.371   9.612  1.00 33.88           C  
ATOM   4651  C   VAL A 626      28.855  27.453   9.107  1.00 33.88           C  
ATOM   4652  O   VAL A 626      29.442  27.676   8.050  1.00 33.88           O  
ATOM   4653  CB  VAL A 626      28.402  29.245  10.659  1.00 33.88           C  
ATOM   4654  CG1 VAL A 626      29.619  29.957  10.043  1.00 33.88           C  
ATOM   4655  CG2 VAL A 626      27.326  30.200  11.204  1.00 33.88           C  
ATOM   4656  N   LEU A 627      29.113  26.379   9.872  1.00145.92           N  
ATOM   4657  CA  LEU A 627      30.220  25.480   9.698  1.00145.92           C  
ATOM   4658  C   LEU A 627      30.233  24.640   8.445  1.00145.92           C  
ATOM   4659  O   LEU A 627      31.305  24.440   7.879  1.00145.92           O  
ATOM   4660  CB  LEU A 627      30.397  24.545  10.912  1.00145.92           C  
ATOM   4661  CG  LEU A 627      29.112  23.830  11.386  1.00145.92           C  
ATOM   4662  CD1 LEU A 627      28.617  22.789  10.375  1.00145.92           C  
ATOM   4663  CD2 LEU A 627      29.295  23.242  12.796  1.00145.92           C  
ATOM   4664  N   GLU A 628      29.091  24.131   7.940  1.00131.41           N  
ATOM   4665  CA  GLU A 628      29.274  23.087   6.960  1.00131.41           C  
ATOM   4666  C   GLU A 628      28.255  23.170   5.818  1.00131.41           C  
ATOM   4667  O   GLU A 628      27.427  24.079   5.785  1.00131.41           O  
ATOM   4668  CB  GLU A 628      29.090  21.718   7.668  1.00131.41           C  
ATOM   4669  CG  GLU A 628      29.678  20.463   7.014  1.00131.41           C  
ATOM   4670  CD  GLU A 628      29.361  19.267   7.900  1.00131.41           C  
ATOM   4671  OE1 GLU A 628      28.716  19.472   8.963  1.00131.41           O  
ATOM   4672  OE2 GLU A 628      29.761  18.132   7.526  1.00131.41           O1-
ATOM   4673  N   PRO A 629      28.411  22.233   4.863  1.00158.23           N  
ATOM   4674  CA  PRO A 629      27.538  21.930   3.729  1.00158.23           C  
ATOM   4675  C   PRO A 629      26.271  21.227   4.109  1.00158.23           C  
ATOM   4676  O   PRO A 629      25.746  20.427   3.328  1.00158.23           O  
ATOM   4677  CB  PRO A 629      28.375  21.153   2.708  1.00158.23           C  
ATOM   4678  CG  PRO A 629      29.719  20.900   3.405  1.00158.23           C  
ATOM   4679  CD  PRO A 629      29.793  22.016   4.452  1.00158.23           C  
ATOM   4680  N   ALA A 630      25.812  21.426   5.348  1.00 56.47           N  
ATOM   4681  CA  ALA A 630      24.581  20.825   5.740  1.00 56.47           C  
ATOM   4682  C   ALA A 630      23.601  21.918   6.014  1.00 56.47           C  
ATOM   4683  O   ALA A 630      23.948  23.099   6.045  1.00 56.47           O  
ATOM   4684  CB  ALA A 630      24.691  19.977   7.017  1.00 56.47           C  
ATOM   4685  N   PHE A 631      22.316  21.532   6.119  1.00 59.84           N  
ATOM   4686  CA  PHE A 631      21.262  22.428   6.485  1.00 59.84           C  
ATOM   4687  C   PHE A 631      20.450  21.659   7.464  1.00 59.84           C  
ATOM   4688  O   PHE A 631      20.387  20.435   7.395  1.00 59.84           O  
ATOM   4689  CB  PHE A 631      20.356  22.844   5.311  1.00 59.84           C  
ATOM   4690  CG  PHE A 631      19.732  21.620   4.736  1.00 59.84           C  
ATOM   4691  CD1 PHE A 631      20.399  20.879   3.787  1.00 59.84           C  
ATOM   4692  CD2 PHE A 631      18.481  21.215   5.141  1.00 59.84           C  
ATOM   4693  CE1 PHE A 631      19.828  19.750   3.249  1.00 59.84           C  
ATOM   4694  CE2 PHE A 631      17.905  20.087   4.608  1.00 59.84           C  
ATOM   4695  CZ  PHE A 631      18.579  19.352   3.661  1.00 59.84           C  
ATOM   4696  N   ILE A 632      19.791  22.349   8.408  1.00 98.36           N  
ATOM   4697  CA  ILE A 632      19.143  21.604   9.439  1.00 98.36           C  
ATOM   4698  C   ILE A 632      17.679  21.901   9.430  1.00 98.36           C  
ATOM   4699  O   ILE A 632      17.259  23.022   9.140  1.00 98.36           O  
ATOM   4700  CB  ILE A 632      19.741  21.922  10.774  1.00 98.36           C  
ATOM   4701  CG1 ILE A 632      19.422  20.838  11.813  1.00 98.36           C  
ATOM   4702  CG2 ILE A 632      19.293  23.345  11.141  1.00 98.36           C  
ATOM   4703  CD1 ILE A 632      20.417  20.839  12.975  1.00 98.36           C  
ATOM   4704  N   ILE A 633      16.859  20.862   9.705  1.00106.02           N  
ATOM   4705  CA  ILE A 633      15.433  21.017   9.740  1.00106.02           C  
ATOM   4706  C   ILE A 633      14.937  20.568  11.077  1.00106.02           C  
ATOM   4707  O   ILE A 633      15.414  19.579  11.635  1.00106.02           O  
ATOM   4708  CB  ILE A 633      14.724  20.286   8.635  1.00106.02           C  
ATOM   4709  CG1 ILE A 633      14.977  18.775   8.697  1.00106.02           C  
ATOM   4710  CG2 ILE A 633      15.158  20.927   7.307  1.00106.02           C  
ATOM   4711  CD1 ILE A 633      14.214  18.022   7.609  1.00106.02           C  
ATOM   4712  N   GLN A 634      13.967  21.322  11.638  1.00 94.46           N  
ATOM   4713  CA  GLN A 634      13.473  21.023  12.949  1.00 94.46           C  
ATOM   4714  C   GLN A 634      12.275  20.147  12.816  1.00 94.46           C  
ATOM   4715  O   GLN A 634      11.174  20.596  12.506  1.00 94.46           O  
ATOM   4716  CB  GLN A 634      13.047  22.271  13.740  1.00 94.46           C  
ATOM   4717  CG  GLN A 634      12.517  21.952  15.138  1.00 94.46           C  
ATOM   4718  CD  GLN A 634      12.138  23.267  15.803  1.00 94.46           C  
ATOM   4719  NE2 GLN A 634      12.348  24.395  15.073  1.00 94.46           N  
ATOM   4720  OE1 GLN A 634      11.663  23.291  16.938  1.00 94.46           O  
ATOM   4721  N   HIS A 635      12.483  18.847  13.068  1.00 77.48           N  
ATOM   4722  CA  HIS A 635      11.445  17.872  13.018  1.00 77.48           C  
ATOM   4723  C   HIS A 635      10.765  17.841  14.336  1.00 77.48           C  
ATOM   4724  O   HIS A 635      11.169  18.473  15.309  1.00 77.48           O  
ATOM   4725  CB  HIS A 635      11.919  16.441  12.721  1.00 77.48           C  
ATOM   4726  CG  HIS A 635      12.316  16.240  11.293  1.00 77.48           C  
ATOM   4727  CD2 HIS A 635      13.548  16.163  10.723  1.00 77.48           C  
ATOM   4728  ND1 HIS A 635      11.413  16.079  10.266  1.00 77.48           N  
ATOM   4729  CE1 HIS A 635      12.137  15.911   9.132  1.00 77.48           C  
ATOM   4730  NE2 HIS A 635      13.437  15.954   9.361  1.00 77.48           N  
ATOM   4731  N   PHE A 636       9.667  17.084  14.367  1.00 95.65           N  
ATOM   4732  CA  PHE A 636       8.842  16.921  15.508  1.00 95.65           C  
ATOM   4733  C   PHE A 636       9.654  16.304  16.612  1.00 95.65           C  
ATOM   4734  O   PHE A 636       9.553  16.695  17.774  1.00 95.65           O  
ATOM   4735  CB  PHE A 636       7.670  16.035  15.090  1.00 95.65           C  
ATOM   4736  CG  PHE A 636       8.082  14.666  14.649  1.00 95.65           C  
ATOM   4737  CD1 PHE A 636       8.635  14.458  13.406  1.00 95.65           C  
ATOM   4738  CD2 PHE A 636       7.875  13.576  15.462  1.00 95.65           C  
ATOM   4739  CE1 PHE A 636       8.997  13.193  13.002  1.00 95.65           C  
ATOM   4740  CE2 PHE A 636       8.230  12.310  15.067  1.00 95.65           C  
ATOM   4741  CZ  PHE A 636       8.794  12.117  13.832  1.00 95.65           C  
ATOM   4742  N   ALA A 637      10.448  15.280  16.258  1.00 78.84           N  
ATOM   4743  CA  ALA A 637      11.355  14.545  17.096  1.00 78.84           C  
ATOM   4744  C   ALA A 637      12.549  15.369  17.462  1.00 78.84           C  
ATOM   4745  O   ALA A 637      13.221  15.096  18.452  1.00 78.84           O  
ATOM   4746  CB  ALA A 637      11.875  13.261  16.428  1.00 78.84           C  
ATOM   4747  N   GLY A 638      12.944  16.327  16.613  1.00 31.93           N  
ATOM   4748  CA  GLY A 638      14.105  17.079  16.991  1.00 31.93           C  
ATOM   4749  C   GLY A 638      14.713  17.622  15.746  1.00 31.93           C  
ATOM   4750  O   GLY A 638      14.098  17.605  14.685  1.00 31.93           O  
ATOM   4751  N   ARG A 639      15.967  18.093  15.851  1.00102.32           N  
ATOM   4752  CA  ARG A 639      16.631  18.747  14.763  1.00102.32           C  
ATOM   4753  C   ARG A 639      17.607  17.774  14.162  1.00102.32           C  
ATOM   4754  O   ARG A 639      18.309  17.065  14.881  1.00102.32           O  
ATOM   4755  CB  ARG A 639      17.396  19.966  15.308  1.00102.32           C  
ATOM   4756  CG  ARG A 639      17.808  21.040  14.312  1.00102.32           C  
ATOM   4757  CD  ARG A 639      18.555  22.179  15.014  1.00102.32           C  
ATOM   4758  NE  ARG A 639      19.027  23.139  13.980  1.00102.32           N  
ATOM   4759  CZ  ARG A 639      19.451  24.385  14.342  1.00102.32           C  
ATOM   4760  NH1 ARG A 639      19.401  24.772  15.649  1.00102.32           N1+
ATOM   4761  NH2 ARG A 639      19.926  25.244  13.394  1.00102.32           N  
ATOM   4762  N   VAL A 640      17.649  17.698  12.813  1.00 48.21           N  
ATOM   4763  CA  VAL A 640      18.545  16.801  12.133  1.00 48.21           C  
ATOM   4764  C   VAL A 640      19.362  17.607  11.164  1.00 48.21           C  
ATOM   4765  O   VAL A 640      18.830  18.418  10.406  1.00 48.21           O  
ATOM   4766  CB  VAL A 640      17.818  15.751  11.343  1.00 48.21           C  
ATOM   4767  CG1 VAL A 640      18.843  14.895  10.580  1.00 48.21           C  
ATOM   4768  CG2 VAL A 640      16.929  14.947  12.307  1.00 48.21           C  
ATOM   4769  N   LYS A 641      20.694  17.401  11.158  1.00113.57           N  
ATOM   4770  CA  LYS A 641      21.516  18.144  10.247  1.00113.57           C  
ATOM   4771  C   LYS A 641      21.871  17.214   9.130  1.00113.57           C  
ATOM   4772  O   LYS A 641      22.595  16.238   9.324  1.00113.57           O  
ATOM   4773  CB  LYS A 641      22.814  18.658  10.884  1.00113.57           C  
ATOM   4774  CG  LYS A 641      23.550  19.676  10.015  1.00113.57           C  
ATOM   4775  CD  LYS A 641      24.602  20.471  10.783  1.00113.57           C  
ATOM   4776  CE  LYS A 641      24.007  21.453  11.796  1.00113.57           C  
ATOM   4777  NZ  LYS A 641      25.092  22.181  12.493  1.00113.57           N1+
ATOM   4778  N   TYR A 642      21.376  17.518   7.916  1.00 73.63           N  
ATOM   4779  CA  TYR A 642      21.530  16.649   6.782  1.00 73.63           C  
ATOM   4780  C   TYR A 642      22.724  17.034   5.970  1.00 73.63           C  
ATOM   4781  O   TYR A 642      22.989  18.217   5.754  1.00 73.63           O  
ATOM   4782  CB  TYR A 642      20.333  16.712   5.818  1.00 73.63           C  
ATOM   4783  CG  TYR A 642      19.127  16.233   6.545  1.00 73.63           C  
ATOM   4784  CD1 TYR A 642      18.799  14.897   6.550  1.00 73.63           C  
ATOM   4785  CD2 TYR A 642      18.328  17.123   7.226  1.00 73.63           C  
ATOM   4786  CE1 TYR A 642      17.687  14.455   7.221  1.00 73.63           C  
ATOM   4787  CE2 TYR A 642      17.213  16.686   7.901  1.00 73.63           C  
ATOM   4788  CZ  TYR A 642      16.892  15.351   7.895  1.00 73.63           C  
ATOM   4789  OH  TYR A 642      15.751  14.896   8.584  1.00 73.63           O  
ATOM   4790  N   GLN A 643      23.494  16.012   5.526  1.00 99.73           N  
ATOM   4791  CA  GLN A 643      24.617  16.221   4.656  1.00 99.73           C  
ATOM   4792  C   GLN A 643      24.106  16.172   3.249  1.00 99.73           C  
ATOM   4793  O   GLN A 643      23.412  15.235   2.860  1.00 99.73           O  
ATOM   4794  CB  GLN A 643      25.721  15.159   4.793  1.00 99.73           C  
ATOM   4795  CG  GLN A 643      26.909  15.399   3.860  1.00 99.73           C  
ATOM   4796  CD  GLN A 643      27.594  16.693   4.279  1.00 99.73           C  
ATOM   4797  NE2 GLN A 643      27.837  17.599   3.293  1.00 99.73           N  
ATOM   4798  OE1 GLN A 643      27.899  16.900   5.453  1.00 99.73           O  
ATOM   4799  N   ILE A 644      24.424  17.227   2.477  1.00 94.11           N  
ATOM   4800  CA  ILE A 644      24.037  17.497   1.117  1.00 94.11           C  
ATOM   4801  C   ILE A 644      24.737  16.675   0.075  1.00 94.11           C  
ATOM   4802  O   ILE A 644      24.221  16.528  -1.029  1.00 94.11           O  
ATOM   4803  CB  ILE A 644      24.187  18.943   0.744  1.00 94.11           C  
ATOM   4804  CG1 ILE A 644      23.397  19.236  -0.542  1.00 94.11           C  
ATOM   4805  CG2 ILE A 644      25.686  19.271   0.647  1.00 94.11           C  
ATOM   4806  CD1 ILE A 644      23.172  20.726  -0.795  1.00 94.11           C  
ATOM   4807  N   LYS A 645      25.968  16.205   0.348  1.00 62.22           N  
ATOM   4808  CA  LYS A 645      26.779  15.574  -0.661  1.00 62.22           C  
ATOM   4809  C   LYS A 645      26.038  14.542  -1.467  1.00 62.22           C  
ATOM   4810  O   LYS A 645      25.326  13.687  -0.944  1.00 62.22           O  
ATOM   4811  CB  LYS A 645      28.037  14.893  -0.096  1.00 62.22           C  
ATOM   4812  CG  LYS A 645      28.901  14.229  -1.170  1.00 62.22           C  
ATOM   4813  CD  LYS A 645      30.290  13.822  -0.676  1.00 62.22           C  
ATOM   4814  CE  LYS A 645      31.149  13.152  -1.751  1.00 62.22           C  
ATOM   4815  NZ  LYS A 645      32.471  12.793  -1.192  1.00 62.22           N1+
ATOM   4816  N   ASP A 646      26.196  14.654  -2.803  1.00 59.72           N  
ATOM   4817  CA  ASP A 646      25.712  13.748  -3.808  1.00 59.72           C  
ATOM   4818  C   ASP A 646      24.224  13.554  -3.768  1.00 59.72           C  
ATOM   4819  O   ASP A 646      23.735  12.499  -4.169  1.00 59.72           O  
ATOM   4820  CB  ASP A 646      26.366  12.358  -3.720  1.00 59.72           C  
ATOM   4821  CG  ASP A 646      27.825  12.493  -4.131  1.00 59.72           C  
ATOM   4822  OD1 ASP A 646      28.190  13.565  -4.684  1.00 59.72           O  
ATOM   4823  OD2 ASP A 646      28.595  11.523  -3.899  1.00 59.72           O1-
ATOM   4824  N   PHE A 647      23.448  14.560  -3.322  1.00122.77           N  
ATOM   4825  CA  PHE A 647      22.017  14.410  -3.366  1.00122.77           C  
ATOM   4826  C   PHE A 647      21.560  14.370  -4.789  1.00122.77           C  
ATOM   4827  O   PHE A 647      20.627  13.645  -5.132  1.00122.77           O  
ATOM   4828  CB  PHE A 647      21.202  15.563  -2.739  1.00122.77           C  
ATOM   4829  CG  PHE A 647      20.887  15.324  -1.300  1.00122.77           C  
ATOM   4830  CD1 PHE A 647      21.719  15.737  -0.288  1.00122.77           C  
ATOM   4831  CD2 PHE A 647      19.715  14.689  -0.959  1.00122.77           C  
ATOM   4832  CE1 PHE A 647      21.398  15.513   1.029  1.00122.77           C  
ATOM   4833  CE2 PHE A 647      19.390  14.461   0.357  1.00122.77           C  
ATOM   4834  CZ  PHE A 647      20.232  14.872   1.359  1.00122.77           C  
ATOM   4835  N   ARG A 648      22.196  15.180  -5.654  1.00106.42           N  
ATOM   4836  CA  ARG A 648      21.735  15.307  -7.007  1.00106.42           C  
ATOM   4837  C   ARG A 648      21.765  13.981  -7.695  1.00106.42           C  
ATOM   4838  O   ARG A 648      20.773  13.568  -8.296  1.00106.42           O  
ATOM   4839  CB  ARG A 648      22.604  16.266  -7.825  1.00106.42           C  
ATOM   4840  CG  ARG A 648      22.459  17.704  -7.346  1.00106.42           C  
ATOM   4841  CD  ARG A 648      21.409  18.490  -8.124  1.00106.42           C  
ATOM   4842  NE  ARG A 648      21.353  19.840  -7.509  1.00106.42           N  
ATOM   4843  CZ  ARG A 648      22.398  20.688  -7.726  1.00106.42           C  
ATOM   4844  NH1 ARG A 648      23.512  20.219  -8.353  1.00106.42           N1+
ATOM   4845  NH2 ARG A 648      22.345  21.980  -7.292  1.00106.42           N  
ATOM   4846  N   GLU A 649      22.894  13.262  -7.595  1.00 71.17           N  
ATOM   4847  CA  GLU A 649      23.013  11.998  -8.261  1.00 71.17           C  
ATOM   4848  C   GLU A 649      21.979  11.078  -7.705  1.00 71.17           C  
ATOM   4849  O   GLU A 649      21.297  10.365  -8.440  1.00 71.17           O  
ATOM   4850  CB  GLU A 649      24.375  11.335  -7.995  1.00 71.17           C  
ATOM   4851  CG  GLU A 649      24.502   9.923  -8.568  1.00 71.17           C  
ATOM   4852  CD  GLU A 649      25.891   9.401  -8.229  1.00 71.17           C  
ATOM   4853  OE1 GLU A 649      26.682  10.174  -7.624  1.00 71.17           O  
ATOM   4854  OE2 GLU A 649      26.180   8.223  -8.566  1.00 71.17           O1-
ATOM   4855  N   LYS A 650      21.821  11.100  -6.370  1.00 36.88           N  
ATOM   4856  CA  LYS A 650      20.916  10.205  -5.713  1.00 36.88           C  
ATOM   4857  C   LYS A 650      19.518  10.466  -6.174  1.00 36.88           C  
ATOM   4858  O   LYS A 650      18.733   9.535  -6.348  1.00 36.88           O  
ATOM   4859  CB  LYS A 650      20.956  10.347  -4.183  1.00 36.88           C  
ATOM   4860  CG  LYS A 650      22.312   9.956  -3.595  1.00 36.88           C  
ATOM   4861  CD  LYS A 650      22.482  10.309  -2.118  1.00 36.88           C  
ATOM   4862  CE  LYS A 650      23.850   9.907  -1.561  1.00 36.88           C  
ATOM   4863  NZ  LYS A 650      24.076  10.553  -0.251  1.00 36.88           N1+
ATOM   4864  N   ASN A 651      19.158  11.749  -6.351  1.00 58.61           N  
ATOM   4865  CA  ASN A 651      17.831  12.103  -6.762  1.00 58.61           C  
ATOM   4866  C   ASN A 651      17.620  11.666  -8.183  1.00 58.61           C  
ATOM   4867  O   ASN A 651      16.555  11.156  -8.535  1.00 58.61           O  
ATOM   4868  CB  ASN A 651      17.612  13.625  -6.687  1.00 58.61           C  
ATOM   4869  CG  ASN A 651      16.127  13.898  -6.538  1.00 58.61           C  
ATOM   4870  ND2 ASN A 651      15.739  15.200  -6.579  1.00 58.61           N  
ATOM   4871  OD1 ASN A 651      15.330  12.977  -6.377  1.00 58.61           O  
ATOM   4872  N   MET A 652      18.640  11.867  -9.041  1.00 69.99           N  
ATOM   4873  CA  MET A 652      18.561  11.512 -10.431  1.00 69.99           C  
ATOM   4874  C   MET A 652      18.438  10.025 -10.544  1.00 69.99           C  
ATOM   4875  O   MET A 652      17.692   9.522 -11.382  1.00 69.99           O  
ATOM   4876  CB  MET A 652      19.811  11.921 -11.229  1.00 69.99           C  
ATOM   4877  CG  MET A 652      20.001  13.434 -11.355  1.00 69.99           C  
ATOM   4878  SD  MET A 652      21.478  13.925 -12.296  1.00 69.99           S  
ATOM   4879  CE  MET A 652      21.200  15.710 -12.122  1.00 69.99           C  
ATOM   4880  N   ASP A 653      19.160   9.277  -9.686  1.00 62.27           N  
ATOM   4881  CA  ASP A 653      19.129   7.841  -9.726  1.00 62.27           C  
ATOM   4882  C   ASP A 653      19.499   7.364 -11.100  1.00 62.27           C  
ATOM   4883  O   ASP A 653      18.835   6.500 -11.668  1.00 62.27           O  
ATOM   4884  CB  ASP A 653      17.750   7.257  -9.359  1.00 62.27           C  
ATOM   4885  CG  ASP A 653      17.882   5.747  -9.212  1.00 62.27           C  
ATOM   4886  OD1 ASP A 653      19.003   5.223  -9.455  1.00 62.27           O  
ATOM   4887  OD2 ASP A 653      16.860   5.097  -8.864  1.00 62.27           O1-
ATOM   4888  N   TYR A 654      20.600   7.893 -11.669  1.00116.95           N  
ATOM   4889  CA  TYR A 654      20.970   7.526 -13.007  1.00116.95           C  
ATOM   4890  C   TYR A 654      21.722   6.229 -13.017  1.00116.95           C  
ATOM   4891  O   TYR A 654      22.503   5.931 -12.112  1.00116.95           O  
ATOM   4892  CB  TYR A 654      21.826   8.579 -13.742  1.00116.95           C  
ATOM   4893  CG  TYR A 654      23.131   8.736 -13.039  1.00116.95           C  
ATOM   4894  CD1 TYR A 654      24.166   7.856 -13.267  1.00116.95           C  
ATOM   4895  CD2 TYR A 654      23.329   9.777 -12.161  1.00116.95           C  
ATOM   4896  CE1 TYR A 654      25.372   8.003 -12.623  1.00116.95           C  
ATOM   4897  CE2 TYR A 654      24.532   9.930 -11.515  1.00116.95           C  
ATOM   4898  CZ  TYR A 654      25.555   9.042 -11.744  1.00116.95           C  
ATOM   4899  OH  TYR A 654      26.790   9.198 -11.079  1.00116.95           O  
ATOM   4900  N   MET A 655      21.440   5.395 -14.040  1.00 73.95           N  
ATOM   4901  CA  MET A 655      22.137   4.161 -14.270  1.00 73.95           C  
ATOM   4902  C   MET A 655      22.534   4.231 -15.715  1.00 73.95           C  
ATOM   4903  O   MET A 655      21.712   4.565 -16.564  1.00 73.95           O  
ATOM   4904  CB  MET A 655      21.238   2.926 -14.089  1.00 73.95           C  
ATOM   4905  CG  MET A 655      21.963   1.587 -14.236  1.00 73.95           C  
ATOM   4906  SD  MET A 655      20.886   0.137 -14.019  1.00 73.95           S  
ATOM   4907  CE  MET A 655      22.230  -1.083 -14.058  1.00 73.95           C  
ATOM   4908  N   ARG A 656      23.797   3.909 -16.058  1.00128.41           N  
ATOM   4909  CA  ARG A 656      24.170   4.100 -17.433  1.00128.41           C  
ATOM   4910  C   ARG A 656      23.378   3.166 -18.292  1.00128.41           C  
ATOM   4911  O   ARG A 656      23.098   2.028 -17.925  1.00128.41           O  
ATOM   4912  CB  ARG A 656      25.663   3.905 -17.733  1.00128.41           C  
ATOM   4913  CG  ARG A 656      26.020   4.304 -19.167  1.00128.41           C  
ATOM   4914  CD  ARG A 656      25.682   5.763 -19.498  1.00128.41           C  
ATOM   4915  NE  ARG A 656      26.275   6.061 -20.831  1.00128.41           N  
ATOM   4916  CZ  ARG A 656      27.077   7.155 -20.986  1.00128.41           C  
ATOM   4917  NH1 ARG A 656      27.121   8.116 -20.018  1.00128.41           N1+
ATOM   4918  NH2 ARG A 656      27.897   7.239 -22.075  1.00128.41           N  
ATOM   4919  N   PRO A 657      22.987   3.663 -19.433  1.00125.49           N  
ATOM   4920  CA  PRO A 657      22.167   2.893 -20.332  1.00125.49           C  
ATOM   4921  C   PRO A 657      22.791   1.663 -20.907  1.00125.49           C  
ATOM   4922  O   PRO A 657      22.062   0.708 -21.173  1.00125.49           O  
ATOM   4923  CB  PRO A 657      21.659   3.882 -21.380  1.00125.49           C  
ATOM   4924  CG  PRO A 657      21.620   5.219 -20.618  1.00125.49           C  
ATOM   4925  CD  PRO A 657      22.727   5.089 -19.560  1.00125.49           C  
ATOM   4926  N   ASP A 658      24.118   1.648 -21.124  1.00 49.23           N  
ATOM   4927  CA  ASP A 658      24.727   0.484 -21.702  1.00 49.23           C  
ATOM   4928  C   ASP A 658      24.603  -0.656 -20.746  1.00 49.23           C  
ATOM   4929  O   ASP A 658      24.450  -1.804 -21.159  1.00 49.23           O  
ATOM   4930  CB  ASP A 658      26.224   0.648 -22.036  1.00 49.23           C  
ATOM   4931  CG  ASP A 658      26.366   1.360 -23.378  1.00 49.23           C  
ATOM   4932  OD1 ASP A 658      25.326   1.563 -24.060  1.00 49.23           O  
ATOM   4933  OD2 ASP A 658      27.524   1.690 -23.747  1.00 49.23           O1-
ATOM   4934  N   ILE A 659      24.671  -0.369 -19.436  1.00 86.49           N  
ATOM   4935  CA  ILE A 659      24.648  -1.419 -18.463  1.00 86.49           C  
ATOM   4936  C   ILE A 659      23.323  -2.114 -18.536  1.00 86.49           C  
ATOM   4937  O   ILE A 659      23.252  -3.335 -18.411  1.00 86.49           O  
ATOM   4938  CB  ILE A 659      24.896  -0.932 -17.065  1.00 86.49           C
[truncated: 98,994 more chars]
