# Supplementary material for: An allosteric inhibitor of RhoGAP class-IX myosins suppresses the metastatic features of cancer cells
Source: Nat Commun. 2024 Nov 16;15:9947. doi: 10.1038/s41467-024-54181-6 (PMC11569205; doi:10.1038/s41467-024-54181-6)
Supplement: Supplementary file 9 — Supplementary Data 1 [file 41467_2024_54181_MOESM9_ESM.zip › Homology Data/Homologymodel4_RnMyo9B_adhibin.pdb]

ATOM      1  N   VAL A  52     -33.639 -36.439   3.195  1.00 24.54           N  
ATOM      2  CA  VAL A  52     -33.047 -37.316   4.232  1.00 24.54           C  
ATOM      3  C   VAL A  52     -31.656 -37.694   3.850  1.00 24.54           C  
ATOM      4  O   VAL A  52     -31.435 -38.387   2.858  1.00 24.54           O  
ATOM      5  CB  VAL A  52     -33.859 -38.570   4.373  1.00 24.54           C  
ATOM      6  CG1 VAL A  52     -33.164 -39.494   5.385  1.00 24.54           C  
ATOM      7  CG2 VAL A  52     -35.296 -38.182   4.761  1.00 24.54           C  
ATOM      8  N   ALA A  53     -30.674 -37.218   4.637  1.00 36.99           N  
ATOM      9  CA  ALA A  53     -29.297 -37.504   4.371  1.00 36.99           C  
ATOM     10  C   ALA A  53     -29.085 -38.975   4.514  1.00 36.99           C  
ATOM     11  O   ALA A  53     -28.397 -39.594   3.703  1.00 36.99           O  
ATOM     12  CB  ALA A  53     -28.344 -36.799   5.350  1.00 36.99           C  
ATOM     13  N   SER A  54     -29.718 -39.574   5.542  1.00170.41           N  
ATOM     14  CA  SER A  54     -29.527 -40.960   5.850  1.00170.41           C  
ATOM     15  C   SER A  54     -29.963 -41.778   4.689  1.00170.41           C  
ATOM     16  O   SER A  54     -30.660 -41.293   3.800  1.00170.41           O  
ATOM     17  CB  SER A  54     -30.321 -41.432   7.079  1.00170.41           C  
ATOM     18  OG  SER A  54     -30.077 -42.811   7.316  1.00170.41           O  
ATOM     19  N   LEU A  55     -29.502 -43.045   4.654  1.00336.99           N  
ATOM     20  CA  LEU A  55     -29.827 -43.895   3.553  1.00336.99           C  
ATOM     21  C   LEU A  55     -29.734 -45.351   3.871  1.00336.99           C  
ATOM     22  O   LEU A  55     -28.992 -45.789   4.749  1.00336.99           O  
ATOM     23  CB  LEU A  55     -28.951 -43.617   2.314  1.00336.99           C  
ATOM     24  CG  LEU A  55     -28.842 -44.783   1.311  1.00336.99           C  
ATOM     25  CD1 LEU A  55     -28.432 -44.273  -0.063  1.00336.99           C  
ATOM     26  CD2 LEU A  55     -27.766 -45.800   1.757  1.00336.99           C  
ATOM     27  N   HIS A  56     -30.546 -46.127   3.125  1.00284.22           N  
ATOM     28  CA  HIS A  56     -30.434 -47.551   3.016  1.00284.22           C  
ATOM     29  C   HIS A  56     -30.030 -47.660   1.589  1.00284.22           C  
ATOM     30  O   HIS A  56     -30.625 -46.991   0.746  1.00284.22           O  
ATOM     31  CB  HIS A  56     -31.744 -48.349   3.154  1.00284.22           C  
ATOM     32  CG  HIS A  56     -31.509 -49.822   2.964  1.00284.22           C  
ATOM     33  CD2 HIS A  56     -31.650 -50.595   1.851  1.00284.22           C  
ATOM     34  ND1 HIS A  56     -31.038 -50.665   3.946  1.00284.22           N  
ATOM     35  CE1 HIS A  56     -30.914 -51.895   3.383  1.00284.22           C  
ATOM     36  NE2 HIS A  56     -31.274 -51.900   2.112  1.00284.22           N  
ATOM     37  N   LEU A  57     -29.005 -48.465   1.257  1.00211.23           N  
ATOM     38  CA  LEU A  57     -28.579 -48.360  -0.105  1.00211.23           C  
ATOM     39  C   LEU A  57     -29.467 -49.215  -0.946  1.00211.23           C  
ATOM     40  O   LEU A  57     -29.118 -50.333  -1.319  1.00211.23           O  
ATOM     41  CB  LEU A  57     -27.109 -48.777  -0.325  1.00211.23           C  
ATOM     42  CG  LEU A  57     -26.489 -48.370  -1.685  1.00211.23           C  
ATOM     43  CD1 LEU A  57     -25.031 -48.841  -1.773  1.00211.23           C  
ATOM     44  CD2 LEU A  57     -27.311 -48.830  -2.901  1.00211.23           C  
ATOM     45  N   ASP A  58     -30.655 -48.671  -1.259  1.00171.31           N  
ATOM     46  CA  ASP A  58     -31.581 -49.284  -2.155  1.00171.31           C  
ATOM     47  C   ASP A  58     -32.388 -48.139  -2.667  1.00171.31           C  
ATOM     48  O   ASP A  58     -33.440 -48.310  -3.281  1.00171.31           O  
ATOM     49  CB  ASP A  58     -32.545 -50.269  -1.479  1.00171.31           C  
ATOM     50  CG  ASP A  58     -33.192 -51.077  -2.594  1.00171.31           C  
ATOM     51  OD1 ASP A  58     -32.898 -50.775  -3.782  1.00171.31           O  
ATOM     52  OD2 ASP A  58     -33.977 -52.011  -2.279  1.00171.31           O1-
ATOM     53  N   GLY A  59     -31.857 -46.924  -2.432  1.00 74.48           N  
ATOM     54  CA  GLY A  59     -32.458 -45.693  -2.850  1.00 74.48           C  
ATOM     55  C   GLY A  59     -32.814 -44.883  -1.641  1.00 74.48           C  
ATOM     56  O   GLY A  59     -33.933 -44.940  -1.132  1.00 74.48           O  
ATOM     57  N   SER A  60     -31.831 -44.091  -1.168  1.00185.61           N  
ATOM     58  CA  SER A  60     -31.948 -43.143  -0.099  1.00185.61           C  
ATOM     59  C   SER A  60     -30.816 -42.249  -0.426  1.00185.61           C  
ATOM     60  O   SER A  60     -30.526 -41.258   0.246  1.00185.61           O  
ATOM     61  CB  SER A  60     -31.714 -43.766   1.281  1.00185.61           C  
ATOM     62  OG  SER A  60     -32.060 -42.823   2.281  1.00185.61           O  
ATOM     63  N   LYS A  61     -30.153 -42.601  -1.545  1.00222.97           N  
ATOM     64  CA  LYS A  61     -29.045 -41.802  -1.926  1.00222.97           C  
ATOM     65  C   LYS A  61     -29.570 -40.639  -2.672  1.00222.97           C  
ATOM     66  O   LYS A  61     -28.918 -40.190  -3.612  1.00222.97           O  
ATOM     67  CB  LYS A  61     -28.042 -42.365  -2.967  1.00222.97           C  
ATOM     68  CG  LYS A  61     -27.144 -43.543  -2.587  1.00222.97           C  
ATOM     69  CD  LYS A  61     -27.762 -44.909  -2.868  1.00222.97           C  
ATOM     70  CE  LYS A  61     -29.280 -44.886  -3.012  1.00222.97           C  
ATOM     71  NZ  LYS A  61     -29.696 -45.987  -3.908  1.00222.97           N1+
ATOM     72  N   HIS A  62     -30.762 -40.120  -2.336  1.00 96.30           N  
ATOM     73  CA  HIS A  62     -31.049 -38.929  -3.063  1.00 96.30           C  
ATOM     74  C   HIS A  62     -30.060 -37.940  -2.548  1.00 96.30           C  
ATOM     75  O   HIS A  62     -29.320 -37.306  -3.295  1.00 96.30           O  
ATOM     76  CB  HIS A  62     -32.457 -38.358  -2.838  1.00 96.30           C  
ATOM     77  CG  HIS A  62     -32.708 -37.187  -3.741  1.00 96.30           C  
ATOM     78  CD2 HIS A  62     -32.761 -35.855  -3.465  1.00 96.30           C  
ATOM     79  ND1 HIS A  62     -32.911 -37.297  -5.099  1.00 96.30           N  
ATOM     80  CE1 HIS A  62     -33.075 -36.037  -5.574  1.00 96.30           C  
ATOM     81  NE2 HIS A  62     -32.991 -35.128  -4.620  1.00 96.30           N  
ATOM     82  N   TYR A  63     -29.988 -37.859  -1.213  1.00146.67           N  
ATOM     83  CA  TYR A  63     -29.109 -36.967  -0.528  1.00146.67           C  
ATOM     84  C   TYR A  63     -27.700 -37.385  -0.775  1.00146.67           C  
ATOM     85  O   TYR A  63     -26.824 -36.545  -0.979  1.00146.67           O  
ATOM     86  CB  TYR A  63     -29.349 -36.996   0.989  1.00146.67           C  
ATOM     87  CG  TYR A  63     -28.400 -36.046   1.627  1.00146.67           C  
ATOM     88  CD1 TYR A  63     -28.682 -34.700   1.664  1.00146.67           C  
ATOM     89  CD2 TYR A  63     -27.234 -36.505   2.192  1.00146.67           C  
ATOM     90  CE1 TYR A  63     -27.810 -33.822   2.258  1.00146.67           C  
ATOM     91  CE2 TYR A  63     -26.356 -35.631   2.787  1.00146.67           C  
ATOM     92  CZ  TYR A  63     -26.645 -34.289   2.818  1.00146.67           C  
ATOM     93  OH  TYR A  63     -25.748 -33.390   3.428  1.00146.67           O  
ATOM     94  N   VAL A  64     -27.435 -38.705  -0.754  1.00 56.28           N  
ATOM     95  CA  VAL A  64     -26.066 -39.116  -0.858  1.00 56.28           C  
ATOM     96  C   VAL A  64     -25.459 -38.618  -2.141  1.00 56.28           C  
ATOM     97  O   VAL A  64     -24.511 -37.837  -2.111  1.00 56.28           O  
ATOM     98  CB  VAL A  64     -25.918 -40.609  -0.850  1.00 56.28           C  
ATOM     99  CG1 VAL A  64     -24.433 -40.957  -1.053  1.00 56.28           C  
ATOM    100  CG2 VAL A  64     -26.519 -41.156   0.455  1.00 56.28           C  
ATOM    101  N   LEU A  65     -25.981 -39.081  -3.297  1.00133.86           N  
ATOM    102  CA  LEU A  65     -25.474 -38.738  -4.604  1.00133.86           C  
ATOM    103  C   LEU A  65     -25.896 -37.405  -5.166  1.00133.86           C  
ATOM    104  O   LEU A  65     -25.122 -36.769  -5.874  1.00133.86           O  
ATOM    105  CB  LEU A  65     -25.826 -39.788  -5.672  1.00133.86           C  
ATOM    106  CG  LEU A  65     -25.082 -41.122  -5.489  1.00133.86           C  
ATOM    107  CD1 LEU A  65     -23.575 -40.957  -5.749  1.00133.86           C  
ATOM    108  CD2 LEU A  65     -25.379 -41.743  -4.117  1.00133.86           C  
ATOM    109  N   VAL A  66     -27.170 -37.017  -4.979  1.00 94.17           N  
ATOM    110  CA  VAL A  66     -27.771 -35.845  -5.576  1.00 94.17           C  
ATOM    111  C   VAL A  66     -27.477 -34.524  -4.916  1.00 94.17           C  
ATOM    112  O   VAL A  66     -27.525 -33.488  -5.579  1.00 94.17           O  
ATOM    113  CB  VAL A  66     -29.263 -35.987  -5.690  1.00 94.17           C  
ATOM    114  CG1 VAL A  66     -29.855 -34.721  -6.324  1.00 94.17           C  
ATOM    115  CG2 VAL A  66     -29.566 -37.279  -6.470  1.00 94.17           C  
ATOM    116  N   GLU A  67     -27.232 -34.489  -3.591  1.00 89.49           N  
ATOM    117  CA  GLU A  67     -27.121 -33.209  -2.940  1.00 89.49           C  
ATOM    118  C   GLU A  67     -25.769 -33.039  -2.322  1.00 89.49           C  
ATOM    119  O   GLU A  67     -25.019 -33.999  -2.145  1.00 89.49           O  
ATOM    120  CB  GLU A  67     -28.147 -33.022  -1.808  1.00 89.49           C  
ATOM    121  CG  GLU A  67     -29.598 -32.956  -2.287  1.00 89.49           C  
ATOM    122  CD  GLU A  67     -29.841 -31.571  -2.867  1.00 89.49           C  
ATOM    123  OE1 GLU A  67     -28.899 -30.736  -2.821  1.00 89.49           O  
ATOM    124  OE2 GLU A  67     -30.973 -31.327  -3.363  1.00 89.49           O1-
ATOM    125  N   VAL A  68     -25.431 -31.774  -1.986  1.00101.36           N  
ATOM    126  CA  VAL A  68     -24.163 -31.453  -1.398  1.00101.36           C  
ATOM    127  C   VAL A  68     -24.178 -31.879   0.029  1.00101.36           C  
ATOM    128  O   VAL A  68     -25.169 -31.698   0.736  1.00101.36           O  
ATOM    129  CB  VAL A  68     -23.836 -29.990  -1.416  1.00101.36           C  
ATOM    130  CG1 VAL A  68     -24.966 -29.227  -0.702  1.00101.36           C  
ATOM    131  CG2 VAL A  68     -22.465 -29.798  -0.744  1.00101.36           C  
ATOM    132  N   LYS A  69     -23.054 -32.458   0.491  1.00 46.62           N  
ATOM    133  CA  LYS A  69     -22.992 -32.890   1.853  1.00 46.62           C  
ATOM    134  C   LYS A  69     -23.023 -31.667   2.705  1.00 46.62           C  
ATOM    135  O   LYS A  69     -22.478 -30.625   2.344  1.00 46.62           O  
ATOM    136  CB  LYS A  69     -21.727 -33.692   2.207  1.00 46.62           C  
ATOM    137  CG  LYS A  69     -21.693 -35.087   1.580  1.00 46.62           C  
ATOM    138  CD  LYS A  69     -20.333 -35.780   1.686  1.00 46.62           C  
ATOM    139  CE  LYS A  69     -20.309 -37.175   1.058  1.00 46.62           C  
ATOM    140  NZ  LYS A  69     -18.962 -37.773   1.204  1.00 46.62           N1+
ATOM    141  N   GLU A  70     -23.688 -31.770   3.867  1.00 29.93           N  
ATOM    142  CA  GLU A  70     -23.803 -30.631   4.722  1.00 29.93           C  
ATOM    143  C   GLU A  70     -22.445 -30.316   5.245  1.00 29.93           C  
ATOM    144  O   GLU A  70     -21.636 -31.205   5.503  1.00 29.93           O  
ATOM    145  CB  GLU A  70     -24.745 -30.840   5.921  1.00 29.93           C  
ATOM    146  CG  GLU A  70     -24.918 -29.584   6.778  1.00 29.93           C  
ATOM    147  CD  GLU A  70     -25.880 -29.909   7.911  1.00 29.93           C  
ATOM    148  OE1 GLU A  70     -26.386 -31.063   7.947  1.00 29.93           O  
ATOM    149  OE2 GLU A  70     -26.123 -29.007   8.756  1.00 29.93           O1-
ATOM    150  N   SER A  71     -22.167 -29.009   5.387  1.00 67.48           N  
ATOM    151  CA  SER A  71     -20.896 -28.537   5.845  1.00 67.48           C  
ATOM    152  C   SER A  71     -20.822 -28.661   7.331  1.00 67.48           C  
ATOM    153  O   SER A  71     -21.840 -28.731   8.017  1.00 67.48           O  
ATOM    154  CB  SER A  71     -20.667 -27.059   5.499  1.00 67.48           C  
ATOM    155  OG  SER A  71     -19.422 -26.627   6.018  1.00 67.48           O  
ATOM    156  N   GLY A  72     -19.582 -28.703   7.860  1.00 13.89           N  
ATOM    157  CA  GLY A  72     -19.374 -28.814   9.273  1.00 13.89           C  
ATOM    158  C   GLY A  72     -19.335 -27.437   9.855  1.00 13.89           C  
ATOM    159  O   GLY A  72     -19.355 -26.437   9.140  1.00 13.89           O  
ATOM    160  N   GLY A  73     -19.267 -27.371  11.198  1.00 15.83           N  
ATOM    161  CA  GLY A  73     -19.226 -26.130  11.913  1.00 15.83           C  
ATOM    162  C   GLY A  73     -17.953 -25.418  11.585  1.00 15.83           C  
ATOM    163  O   GLY A  73     -17.932 -24.195  11.453  1.00 15.83           O  
ATOM    164  N   GLU A  74     -16.850 -26.176  11.451  1.00 59.84           N  
ATOM    165  CA  GLU A  74     -15.571 -25.571  11.220  1.00 59.84           C  
ATOM    166  C   GLU A  74     -15.618 -24.820   9.931  1.00 59.84           C  
ATOM    167  O   GLU A  74     -15.115 -23.701   9.842  1.00 59.84           O  
ATOM    168  CB  GLU A  74     -14.431 -26.598  11.117  1.00 59.84           C  
ATOM    169  CG  GLU A  74     -13.059 -25.957  10.898  1.00 59.84           C  
ATOM    170  CD  GLU A  74     -12.026 -27.070  10.815  1.00 59.84           C  
ATOM    171  OE1 GLU A  74     -12.427 -28.259  10.931  1.00 59.84           O  
ATOM    172  OE2 GLU A  74     -10.822 -26.747  10.634  1.00 59.84           O1-
ATOM    173  N   GLU A  75     -16.230 -25.414   8.892  1.00 69.16           N  
ATOM    174  CA  GLU A  75     -16.304 -24.752   7.625  1.00 69.16           C  
ATOM    175  C   GLU A  75     -17.170 -23.543   7.779  1.00 69.16           C  
ATOM    176  O   GLU A  75     -16.947 -22.523   7.128  1.00 69.16           O  
ATOM    177  CB  GLU A  75     -16.877 -25.625   6.500  1.00 69.16           C  
ATOM    178  CG  GLU A  75     -16.945 -24.897   5.155  1.00 69.16           C  
ATOM    179  CD  GLU A  75     -17.520 -25.851   4.117  1.00 69.16           C  
ATOM    180  OE1 GLU A  75     -17.492 -27.085   4.367  1.00 69.16           O  
ATOM    181  OE2 GLU A  75     -17.988 -25.357   3.056  1.00 69.16           O1-
ATOM    182  N   TRP A  76     -18.173 -23.623   8.671  1.00 49.10           N  
ATOM    183  CA  TRP A  76     -19.101 -22.545   8.858  1.00 49.10           C  
ATOM    184  C   TRP A  76     -18.339 -21.321   9.255  1.00 49.10           C  
ATOM    185  O   TRP A  76     -18.628 -20.222   8.784  1.00 49.10           O  
ATOM    186  CB  TRP A  76     -20.127 -22.825   9.971  1.00 49.10           C  
ATOM    187  CG  TRP A  76     -21.122 -21.711  10.195  1.00 49.10           C  
ATOM    188  CD1 TRP A  76     -21.041 -20.636  11.035  1.00 49.10           C  
ATOM    189  CD2 TRP A  76     -22.390 -21.612   9.532  1.00 49.10           C  
ATOM    190  CE2 TRP A  76     -23.020 -20.464  10.010  1.00 49.10           C  
ATOM    191  CE3 TRP A  76     -22.984 -22.415   8.599  1.00 49.10           C  
ATOM    192  NE1 TRP A  76     -22.180 -19.874  10.932  1.00 49.10           N  
ATOM    193  CZ2 TRP A  76     -24.258 -20.099   9.563  1.00 49.10           C  
ATOM    194  CZ3 TRP A  76     -24.231 -22.043   8.148  1.00 49.10           C  
ATOM    195  CH2 TRP A  76     -24.856 -20.907   8.621  1.00 49.10           C  
ATOM    196  N   VAL A  77     -17.326 -21.475  10.126  1.00 31.54           N  
ATOM    197  CA  VAL A  77     -16.598 -20.325  10.576  1.00 31.54           C  
ATOM    198  C   VAL A  77     -16.007 -19.635   9.383  1.00 31.54           C  
ATOM    199  O   VAL A  77     -16.064 -18.411   9.276  1.00 31.54           O  
ATOM    200  CB  VAL A  77     -15.470 -20.676  11.501  1.00 31.54           C  
ATOM    201  CG1 VAL A  77     -14.692 -19.392  11.834  1.00 31.54           C  
ATOM    202  CG2 VAL A  77     -16.053 -21.390  12.733  1.00 31.54           C  
ATOM    203  N   LEU A  78     -15.428 -20.409   8.447  1.00 35.52           N  
ATOM    204  CA  LEU A  78     -14.813 -19.839   7.280  1.00 35.52           C  
ATOM    205  C   LEU A  78     -15.869 -19.170   6.453  1.00 35.52           C  
ATOM    206  O   LEU A  78     -15.669 -18.072   5.934  1.00 35.52           O  
ATOM    207  CB  LEU A  78     -14.139 -20.897   6.392  1.00 35.52           C  
ATOM    208  CG  LEU A  78     -12.981 -21.637   7.089  1.00 35.52           C  
ATOM    209  CD1 LEU A  78     -12.343 -22.680   6.157  1.00 35.52           C  
ATOM    210  CD2 LEU A  78     -11.958 -20.650   7.674  1.00 35.52           C  
ATOM    211  N   ASP A  79     -17.040 -19.820   6.345  1.00 92.47           N  
ATOM    212  CA  ASP A  79     -18.142 -19.362   5.547  1.00 92.47           C  
ATOM    213  C   ASP A  79     -18.529 -18.005   6.034  1.00 92.47           C  
ATOM    214  O   ASP A  79     -18.820 -17.099   5.252  1.00 92.47           O  
ATOM    215  CB  ASP A  79     -19.351 -20.299   5.735  1.00 92.47           C  
ATOM    216  CG  ASP A  79     -20.535 -19.830   4.911  1.00 92.47           C  
ATOM    217  OD1 ASP A  79     -21.035 -18.702   5.169  1.00 92.47           O  
ATOM    218  OD2 ASP A  79     -20.972 -20.606   4.020  1.00 92.47           O1-
ATOM    219  N   ALA A  80     -18.509 -17.861   7.367  1.00 65.62           N  
ATOM    220  CA  ALA A  80     -18.884 -16.710   8.129  1.00 65.62           C  
ATOM    221  C   ALA A  80     -17.987 -15.557   7.842  1.00 65.62           C  
ATOM    222  O   ALA A  80     -18.439 -14.424   8.009  1.00 65.62           O  
ATOM    223  CB  ALA A  80     -18.832 -16.959   9.646  1.00 65.62           C  
ATOM    224  N   SER A  81     -16.711 -15.840   7.457  1.00 81.83           N  
ATOM    225  CA  SER A  81     -15.653 -14.877   7.255  1.00 81.83           C  
ATOM    226  C   SER A  81     -16.239 -13.644   6.676  1.00 81.83           C  
ATOM    227  O   SER A  81     -16.849 -13.652   5.607  1.00 81.83           O  
ATOM    228  CB  SER A  81     -14.532 -15.365   6.320  1.00 81.83           C  
ATOM    229  OG  SER A  81     -13.541 -14.358   6.182  1.00 81.83           O  
ATOM    230  N   ASP A  82     -16.059 -12.544   7.423  1.00195.03           N  
ATOM    231  CA  ASP A  82     -16.759 -11.338   7.146  1.00195.03           C  
ATOM    232  C   ASP A  82     -16.548 -10.929   5.748  1.00195.03           C  
ATOM    233  O   ASP A  82     -15.423 -10.814   5.272  1.00195.03           O  
ATOM    234  CB  ASP A  82     -16.363 -10.159   8.050  1.00195.03           C  
ATOM    235  CG  ASP A  82     -17.433  -9.087   7.892  1.00195.03           C  
ATOM    236  OD1 ASP A  82     -18.379  -9.312   7.091  1.00195.03           O  
ATOM    237  OD2 ASP A  82     -17.320  -8.032   8.572  1.00195.03           O1-
ATOM    238  N   SER A  83     -17.666 -10.769   5.027  1.00146.40           N  
ATOM    239  CA  SER A  83     -17.527 -10.215   3.732  1.00146.40           C  
ATOM    240  C   SER A  83     -18.448  -9.047   3.721  1.00146.40           C  
ATOM    241  O   SER A  83     -19.624  -9.143   3.372  1.00146.40           O  
ATOM    242  CB  SER A  83     -17.939 -11.163   2.592  1.00146.40           C  
ATOM    243  OG  SER A  83     -17.767 -10.519   1.338  1.00146.40           O  
ATOM    244  N   PRO A  84     -17.900  -7.933   4.128  1.00 86.71           N  
ATOM    245  CA  PRO A  84     -18.574  -6.669   4.027  1.00 86.71           C  
ATOM    246  C   PRO A  84     -18.278  -6.385   2.605  1.00 86.71           C  
ATOM    247  O   PRO A  84     -17.431  -7.118   2.109  1.00 86.71           O  
ATOM    248  CB  PRO A  84     -17.874  -5.733   5.016  1.00 86.71           C  
ATOM    249  CG  PRO A  84     -16.545  -6.437   5.346  1.00 86.71           C  
ATOM    250  CD  PRO A  84     -16.866  -7.925   5.147  1.00 86.71           C  
ATOM    251  N   VAL A  85     -18.906  -5.377   1.950  1.00 73.78           N  
ATOM    252  CA  VAL A  85     -18.706  -5.141   0.539  1.00 73.78           C  
ATOM    253  C   VAL A  85     -17.236  -5.137   0.282  1.00 73.78           C  
ATOM    254  O   VAL A  85     -16.544  -4.155   0.549  1.00 73.78           O  
ATOM    255  CB  VAL A  85     -19.267  -3.828   0.078  1.00 73.78           C  
ATOM    256  CG1 VAL A  85     -18.910  -3.628  -1.404  1.00 73.78           C  
ATOM    257  CG2 VAL A  85     -20.777  -3.816   0.366  1.00 73.78           C  
ATOM    258  N   HIS A  86     -16.769  -6.294  -0.245  1.00231.15           N  
ATOM    259  CA  HIS A  86     -15.403  -6.683  -0.429  1.00231.15           C  
ATOM    260  C   HIS A  86     -15.153  -7.774   0.583  1.00231.15           C  
ATOM    261  O   HIS A  86     -15.974  -8.671   0.753  1.00231.15           O  
ATOM    262  CB  HIS A  86     -14.362  -5.557  -0.290  1.00231.15           C  
ATOM    263  CG  HIS A  86     -14.513  -4.549  -1.394  1.00231.15           C  
ATOM    264  CD2 HIS A  86     -15.225  -4.634  -2.552  1.00231.15           C  
ATOM    265  ND1 HIS A  86     -13.919  -3.307  -1.411  1.00231.15           N  
ATOM    266  CE1 HIS A  86     -14.298  -2.707  -2.567  1.00231.15           C  
ATOM    267  NE2 HIS A  86     -15.091  -3.474  -3.294  1.00231.15           N  
ATOM    268  N   ARG A  87     -14.010  -7.718   1.294  1.00280.91           N  
ATOM    269  CA  ARG A  87     -13.578  -8.713   2.235  1.00280.91           C  
ATOM    270  C   ARG A  87     -13.692 -10.014   1.533  1.00280.91           C  
ATOM    271  O   ARG A  87     -14.376 -10.949   1.954  1.00280.91           O  
ATOM    272  CB  ARG A  87     -14.291  -8.704   3.591  1.00280.91           C  
ATOM    273  CG  ARG A  87     -13.326  -9.184   4.679  1.00280.91           C  
ATOM    274  CD  ARG A  87     -12.794 -10.593   4.419  1.00280.91           C  
ATOM    275  NE  ARG A  87     -11.836 -10.927   5.510  1.00280.91           N  
ATOM    276  CZ  ARG A  87     -11.252 -12.159   5.536  1.00280.91           C  
ATOM    277  NH1 ARG A  87     -11.551 -13.073   4.567  1.00280.91           N1+
ATOM    278  NH2 ARG A  87     -10.369 -12.478   6.528  1.00280.91           N  
ATOM    279  N   VAL A  88     -12.996 -10.066   0.388  1.00 90.51           N  
ATOM    280  CA  VAL A  88     -13.079 -11.209  -0.453  1.00 90.51           C  
ATOM    281  C   VAL A  88     -11.717 -11.501  -0.988  1.00 90.51           C  
ATOM    282  O   VAL A  88     -10.782 -10.711  -0.855  1.00 90.51           O  
ATOM    283  CB  VAL A  88     -14.020 -10.973  -1.630  1.00 90.51           C  
ATOM    284  CG1 VAL A  88     -14.123 -12.190  -2.569  1.00 90.51           C  
ATOM    285  CG2 VAL A  88     -15.397 -10.612  -1.068  1.00 90.51           C  
ATOM    286  N   LEU A  89     -11.577 -12.710  -1.560  1.00113.01           N  
ATOM    287  CA  LEU A  89     -10.388 -13.108  -2.221  1.00113.01           C  
ATOM    288  C   LEU A  89     -10.647 -13.035  -3.693  1.00113.01           C  
ATOM    289  O   LEU A  89     -11.760 -12.748  -4.132  1.00113.01           O  
ATOM    290  CB  LEU A  89      -9.886 -14.494  -1.820  1.00113.01           C  
ATOM    291  CG  LEU A  89      -9.447 -14.569  -0.346  1.00113.01           C  
ATOM    292  CD1 LEU A  89     -10.621 -14.276   0.602  1.00113.01           C  
ATOM    293  CD2 LEU A  89      -8.746 -15.900  -0.031  1.00113.01           C  
ATOM    294  N   LEU A  90      -9.587 -13.240  -4.492  1.00126.45           N  
ATOM    295  CA  LEU A  90      -9.635 -13.062  -5.911  1.00126.45           C  
ATOM    296  C   LEU A  90      -8.970 -14.261  -6.515  1.00126.45           C  
ATOM    297  O   LEU A  90      -8.178 -14.917  -5.841  1.00126.45           O  
ATOM    298  CB  LEU A  90      -8.864 -11.761  -6.253  1.00126.45           C  
ATOM    299  CG  LEU A  90      -8.725 -11.276  -7.711  1.00126.45           C  
ATOM    300  CD1 LEU A  90      -7.986  -9.928  -7.731  1.00126.45           C  
ATOM    301  CD2 LEU A  90      -8.000 -12.274  -8.616  1.00126.45           C  
ATOM    302  N   TRP A  91      -9.320 -14.611  -7.778  1.00 90.87           N  
ATOM    303  CA  TRP A  91      -8.665 -15.700  -8.458  1.00 90.87           C  
ATOM    304  C   TRP A  91      -7.614 -15.093  -9.355  1.00 90.87           C  
ATOM    305  O   TRP A  91      -7.955 -14.421 -10.328  1.00 90.87           O  
ATOM    306  CB  TRP A  91      -9.586 -16.509  -9.391  1.00 90.87           C  
ATOM    307  CG  TRP A  91     -10.672 -17.314  -8.718  1.00 90.87           C  
ATOM    308  CD1 TRP A  91     -12.015 -17.082  -8.667  1.00 90.87           C  
ATOM    309  CD2 TRP A  91     -10.441 -18.527  -7.985  1.00 90.87           C  
ATOM    310  CE2 TRP A  91     -11.680 -18.977  -7.531  1.00 90.87           C  
ATOM    311  CE3 TRP A  91      -9.290 -19.212  -7.716  1.00 90.87           C  
ATOM    312  NE1 TRP A  91     -12.638 -18.082  -7.959  1.00 90.87           N  
ATOM    313  CZ2 TRP A  91     -11.787 -20.123  -6.796  1.00 90.87           C  
ATOM    314  CZ3 TRP A  91      -9.402 -20.367  -6.974  1.00 90.87           C  
ATOM    315  CH2 TRP A  91     -10.626 -20.814  -6.523  1.00 90.87           C  
ATOM    316  N   PRO A  92      -6.351 -15.239  -9.008  1.00168.94           N  
ATOM    317  CA  PRO A  92      -5.298 -14.712  -9.849  1.00168.94           C  
ATOM    318  C   PRO A  92      -4.572 -15.754 -10.644  1.00168.94           C  
ATOM    319  O   PRO A  92      -4.783 -16.947 -10.436  1.00168.94           O  
ATOM    320  CB  PRO A  92      -4.335 -13.959  -8.936  1.00168.94           C  
ATOM    321  CG  PRO A  92      -4.542 -14.612  -7.569  1.00168.94           C  
ATOM    322  CD  PRO A  92      -6.013 -15.035  -7.609  1.00168.94           C  
ATOM    323  N   ARG A  93      -3.655 -15.297 -11.518  1.00 98.11           N  
ATOM    324  CA  ARG A  93      -2.860 -16.149 -12.354  1.00 98.11           C  
ATOM    325  C   ARG A  93      -1.479 -16.102 -11.768  1.00 98.11           C  
ATOM    326  O   ARG A  93      -0.870 -15.035 -11.780  1.00 98.11           O  
ATOM    327  CB  ARG A  93      -2.727 -15.533 -13.753  1.00 98.11           C  
ATOM    328  CG  ARG A  93      -4.042 -14.903 -14.234  1.00 98.11           C  
ATOM    329  CD  ARG A  93      -3.993 -14.370 -15.669  1.00 98.11           C  
ATOM    330  NE  ARG A  93      -5.377 -13.953 -16.037  1.00 98.11           N  
ATOM    331  CZ  ARG A  93      -5.740 -13.866 -17.351  1.00 98.11           C  
ATOM    332  NH1 ARG A  93      -4.820 -14.111 -18.329  1.00 98.11           N1+
ATOM    333  NH2 ARG A  93      -7.024 -13.545 -17.686  1.00 98.11           N  
ATOM    334  N   ARG A  94      -0.933 -17.230 -11.247  1.00140.21           N  
ATOM    335  CA  ARG A  94       0.381 -17.096 -10.666  1.00140.21           C  
ATOM    336  C   ARG A  94       1.297 -16.697 -11.771  1.00140.21           C  
ATOM    337  O   ARG A  94       2.066 -15.745 -11.658  1.00140.21           O  
ATOM    338  CB  ARG A  94       1.088 -18.369 -10.150  1.00140.21           C  
ATOM    339  CG  ARG A  94       0.263 -19.470  -9.497  1.00140.21           C  
ATOM    340  CD  ARG A  94      -0.141 -20.539 -10.513  1.00140.21           C  
ATOM    341  NE  ARG A  94      -0.927 -21.566  -9.786  1.00140.21           N  
ATOM    342  CZ  ARG A  94      -2.251 -21.312  -9.620  1.00140.21           C  
ATOM    343  NH1 ARG A  94      -2.738 -20.145 -10.128  1.00140.21           N1+
ATOM    344  NH2 ARG A  94      -3.060 -22.193  -8.963  1.00140.21           N  
ATOM    345  N   ALA A  95       1.216 -17.428 -12.893  1.00 40.17           N  
ATOM    346  CA  ALA A  95       2.075 -17.132 -13.994  1.00 40.17           C  
ATOM    347  C   ALA A  95       1.174 -16.857 -15.133  1.00 40.17           C  
ATOM    348  O   ALA A  95       0.184 -17.558 -15.312  1.00 40.17           O  
ATOM    349  CB  ALA A  95       2.951 -18.321 -14.411  1.00 40.17           C  
ATOM    350  N   GLN A  96       1.461 -15.810 -15.918  1.00 82.97           N  
ATOM    351  CA  GLN A  96       0.609 -15.543 -17.034  1.00 82.97           C  
ATOM    352  C   GLN A  96       0.763 -16.663 -18.017  1.00 82.97           C  
ATOM    353  O   GLN A  96      -0.223 -17.214 -18.507  1.00 82.97           O  
ATOM    354  CB  GLN A  96       0.994 -14.247 -17.770  1.00 82.97           C  
ATOM    355  CG  GLN A  96       0.867 -12.993 -16.902  1.00 82.97           C  
ATOM    356  CD  GLN A  96       1.988 -13.010 -15.870  1.00 82.97           C  
ATOM    357  NE2 GLN A  96       3.134 -13.655 -16.218  1.00 82.97           N  
ATOM    358  OE1 GLN A  96       1.851 -12.453 -14.781  1.00 82.97           O  
ATOM    359  N   LYS A  97       2.022 -17.041 -18.321  1.00 81.48           N  
ATOM    360  CA  LYS A  97       2.241 -18.048 -19.321  1.00 81.48           C  
ATOM    361  C   LYS A  97       1.743 -19.380 -18.872  1.00 81.48           C  
ATOM    362  O   LYS A  97       0.943 -20.010 -19.561  1.00 81.48           O  
ATOM    363  CB  LYS A  97       3.717 -18.239 -19.709  1.00 81.48           C  
ATOM    364  CG  LYS A  97       3.881 -19.281 -20.820  1.00 81.48           C  
ATOM    365  CD  LYS A  97       5.237 -19.253 -21.526  1.00 81.48           C  
ATOM    366  CE  LYS A  97       5.354 -20.307 -22.631  1.00 81.48           C  
ATOM    367  NZ  LYS A  97       6.671 -20.213 -23.300  1.00 81.48           N1+
ATOM    368  N   GLU A  98       2.180 -19.855 -17.691  1.00129.73           N  
ATOM    369  CA  GLU A  98       1.673 -21.136 -17.308  1.00129.73           C  
ATOM    370  C   GLU A  98       0.301 -20.846 -16.983  1.00129.73           C  
ATOM    371  O   GLU A  98       0.012 -19.717 -16.612  1.00129.73           O  
ATOM    372  CB  GLU A  98       2.335 -21.759 -16.075  1.00129.73           C  
ATOM    373  CG  GLU A  98       3.728 -22.302 -16.375  1.00129.73           C  
ATOM    374  CD  GLU A  98       4.213 -23.068 -15.156  1.00129.73           C  
ATOM    375  OE1 GLU A  98       3.470 -23.107 -14.138  1.00129.73           O  
ATOM    376  OE2 GLU A  98       5.338 -23.629 -15.229  1.00129.73           O1-
ATOM    377  N   HIS A  99      -0.573 -21.839 -17.156  1.00368.96           N  
ATOM    378  CA  HIS A  99      -1.956 -21.593 -16.971  1.00368.96           C  
ATOM    379  C   HIS A  99      -2.327 -20.801 -18.169  1.00368.96           C  
ATOM    380  O   HIS A  99      -1.690 -19.820 -18.547  1.00368.96           O  
ATOM    381  CB  HIS A  99      -2.297 -20.786 -15.688  1.00368.96           C  
ATOM    382  CG  HIS A  99      -2.818 -19.365 -15.812  1.00368.96           C  
ATOM    383  CD2 HIS A  99      -2.293 -18.231 -16.356  1.00368.96           C  
ATOM    384  ND1 HIS A  99      -4.013 -18.969 -15.256  1.00368.96           N  
ATOM    385  CE1 HIS A  99      -4.139 -17.645 -15.475  1.00368.96           C  
ATOM    386  NE2 HIS A  99      -3.118 -17.147 -16.142  1.00368.96           N  
ATOM    387  N   PRO A 100      -3.336 -21.255 -18.825  1.00149.39           N  
ATOM    388  CA  PRO A 100      -3.783 -20.442 -19.907  1.00149.39           C  
ATOM    389  C   PRO A 100      -4.455 -19.274 -19.275  1.00149.39           C  
ATOM    390  O   PRO A 100      -4.535 -19.238 -18.046  1.00149.39           O  
ATOM    391  CB  PRO A 100      -4.669 -21.332 -20.767  1.00149.39           C  
ATOM    392  CG  PRO A 100      -4.231 -22.769 -20.415  1.00149.39           C  
ATOM    393  CD  PRO A 100      -3.204 -22.621 -19.283  1.00149.39           C  
ATOM    394  N   ARG A 101      -4.955 -18.326 -20.083  1.00202.23           N  
ATOM    395  CA  ARG A 101      -5.456 -17.092 -19.564  1.00202.23           C  
ATOM    396  C   ARG A 101      -6.416 -17.354 -18.443  1.00202.23           C  
ATOM    397  O   ARG A 101      -6.155 -17.001 -17.304  1.00202.23           O  
ATOM    398  CB  ARG A 101      -6.226 -16.327 -20.655  1.00202.23           C  
ATOM    399  CG  ARG A 101      -6.772 -14.963 -20.240  1.00202.23           C  
ATOM    400  CD  ARG A 101      -7.376 -14.178 -21.406  1.00202.23           C  
ATOM    401  NE  ARG A 101      -8.816 -14.543 -21.508  1.00202.23           N  
ATOM    402  CZ  ARG A 101      -9.619 -13.883 -22.393  1.00202.23           C  
ATOM    403  NH1 ARG A 101      -9.087 -12.946 -23.231  1.00202.23           N1+
ATOM    404  NH2 ARG A 101     -10.956 -14.153 -22.441  1.00202.23           N  
ATOM    405  N   GLU A 102      -7.540 -18.032 -18.639  1.00137.41           N  
ATOM    406  CA  GLU A 102      -8.237 -18.222 -17.400  1.00137.41           C  
ATOM    407  C   GLU A 102      -7.577 -19.341 -16.646  1.00137.41           C  
ATOM    408  O   GLU A 102      -7.597 -19.389 -15.419  1.00137.41           O  
ATOM    409  CB  GLU A 102      -9.740 -18.546 -17.540  1.00137.41           C  
ATOM    410  CG  GLU A 102     -10.558 -18.273 -16.261  1.00137.41           C  
ATOM    411  CD  GLU A 102     -10.839 -19.564 -15.484  1.00137.41           C  
ATOM    412  OE1 GLU A 102      -9.943 -20.047 -14.742  1.00137.41           O  
ATOM    413  OE2 GLU A 102     -11.976 -20.088 -15.619  1.00137.41           O1-
ATOM    414  N   ASP A 103      -6.876 -20.223 -17.377  1.00153.35           N  
ATOM    415  CA  ASP A 103      -6.697 -21.570 -16.909  1.00153.35           C  
ATOM    416  C   ASP A 103      -6.170 -21.871 -15.543  1.00153.35           C  
ATOM    417  O   ASP A 103      -6.915 -22.403 -14.724  1.00153.35           O  
ATOM    418  CB  ASP A 103      -5.999 -22.478 -17.934  1.00153.35           C  
ATOM    419  CG  ASP A 103      -7.114 -23.069 -18.793  1.00153.35           C  
ATOM    420  OD1 ASP A 103      -8.099 -23.574 -18.191  1.00153.35           O  
ATOM    421  OD2 ASP A 103      -7.013 -23.034 -20.047  1.00153.35           O1-
ATOM    422  N   GLY A 104      -4.930 -21.525 -15.204  1.00 51.60           N  
ATOM    423  CA  GLY A 104      -4.424 -21.975 -13.936  1.00 51.60           C  
ATOM    424  C   GLY A 104      -4.586 -20.896 -12.921  1.00 51.60           C  
ATOM    425  O   GLY A 104      -3.767 -19.984 -12.826  1.00 51.60           O  
ATOM    426  N   TYR A 105      -5.617 -21.021 -12.068  1.00113.89           N  
ATOM    427  CA  TYR A 105      -5.824 -19.983 -11.108  1.00113.89           C  
ATOM    428  C   TYR A 105      -5.538 -20.480  -9.739  1.00113.89           C  
ATOM    429  O   TYR A 105      -5.637 -21.669  -9.441  1.00113.89           O  
ATOM    430  CB  TYR A 105      -7.240 -19.389 -10.996  1.00113.89           C  
ATOM    431  CG  TYR A 105      -7.524 -18.442 -12.110  1.00113.89           C  
ATOM    432  CD1 TYR A 105      -6.656 -17.411 -12.388  1.00113.89           C  
ATOM    433  CD2 TYR A 105      -8.696 -18.536 -12.821  1.00113.89           C  
ATOM    434  CE1 TYR A 105      -6.924 -16.518 -13.398  1.00113.89           C  
ATOM    435  CE2 TYR A 105      -8.974 -17.645 -13.829  1.00113.89           C  
ATOM    436  CZ  TYR A 105      -8.084 -16.642 -14.124  1.00113.89           C  
ATOM    437  OH  TYR A 105      -8.373 -15.734 -15.163  1.00113.89           O  
ATOM    438  N   TYR A 106      -5.112 -19.525  -8.891  1.00110.26           N  
ATOM    439  CA  TYR A 106      -4.833 -19.757  -7.509  1.00110.26           C  
ATOM    440  C   TYR A 106      -5.721 -18.791  -6.788  1.00110.26           C  
ATOM    441  O   TYR A 106      -6.212 -17.839  -7.389  1.00110.26           O  
ATOM    442  CB  TYR A 106      -3.378 -19.454  -7.110  1.00110.26           C  
ATOM    443  CG  TYR A 106      -3.201 -19.881  -5.692  1.00110.26           C  
ATOM    444  CD1 TYR A 106      -2.977 -21.206  -5.390  1.00110.26           C  
ATOM    445  CD2 TYR A 106      -3.250 -18.968  -4.665  1.00110.26           C  
ATOM    446  CE1 TYR A 106      -2.812 -21.617  -4.088  1.00110.26           C  
ATOM    447  CE2 TYR A 106      -3.084 -19.375  -3.362  1.00110.26           C  
ATOM    448  CZ  TYR A 106      -2.868 -20.699  -3.069  1.00110.26           C  
ATOM    449  OH  TYR A 106      -2.701 -21.110  -1.728  1.00110.26           O  
ATOM    450  N   PHE A 107      -5.974 -19.024  -5.485  1.00 93.05           N  
ATOM    451  CA  PHE A 107      -6.902 -18.217  -4.739  1.00 93.05           C  
ATOM    452  C   PHE A 107      -6.113 -17.329  -3.832  1.00 93.05           C  
ATOM    453  O   PHE A 107      -5.286 -17.782  -3.045  1.00 93.05           O  
ATOM    454  CB  PHE A 107      -7.843 -19.140  -3.944  1.00 93.05           C  
ATOM    455  CG  PHE A 107      -8.969 -18.404  -3.318  1.00 93.05           C  
ATOM    456  CD1 PHE A 107      -9.677 -17.461  -4.023  1.00 93.05           C  
ATOM    457  CD2 PHE A 107      -9.359 -18.723  -2.038  1.00 93.05           C  
ATOM    458  CE1 PHE A 107     -10.735 -16.814  -3.434  1.00 93.05           C  
ATOM    459  CE2 PHE A 107     -10.421 -18.083  -1.446  1.00 93.05           C  
ATOM    460  CZ  PHE A 107     -11.107 -17.124  -2.146  1.00 93.05           C  
ATOM    461  N   LEU A 108      -6.370 -16.013  -3.914  1.00136.42           N  
ATOM    462  CA  LEU A 108      -5.519 -15.082  -3.255  1.00136.42           C  
ATOM    463  C   LEU A 108      -6.403 -14.074  -2.556  1.00136.42           C  
ATOM    464  O   LEU A 108      -7.514 -13.807  -3.002  1.00136.42           O  
ATOM    465  CB  LEU A 108      -4.620 -14.543  -4.378  1.00136.42           C  
ATOM    466  CG  LEU A 108      -3.465 -13.676  -3.948  1.00136.42           C  
ATOM    467  CD1 LEU A 108      -2.519 -13.343  -5.114  1.00136.42           C  
ATOM    468  CD2 LEU A 108      -4.051 -12.461  -3.260  1.00136.42           C  
ATOM    469  N   LEU A 109      -5.941 -13.481  -1.430  1.00104.56           N  
ATOM    470  CA  LEU A 109      -6.818 -12.656  -0.637  1.00104.56           C  
ATOM    471  C   LEU A 109      -6.611 -11.202  -0.961  1.00104.56           C  
ATOM    472  O   LEU A 109      -5.485 -10.708  -1.017  1.00104.56           O  
ATOM    473  CB  LEU A 109      -6.576 -12.882   0.871  1.00104.56           C  
ATOM    474  CG  LEU A 109      -7.658 -12.360   1.839  1.00104.56           C  
ATOM    475  CD1 LEU A 109      -7.271 -12.657   3.296  1.00104.56           C  
ATOM    476  CD2 LEU A 109      -7.992 -10.883   1.618  1.00104.56           C  
ATOM    477  N   GLN A 110      -7.732 -10.477  -1.180  1.00118.45           N  
ATOM    478  CA  GLN A 110      -7.717  -9.066  -1.471  1.00118.45           C  
ATOM    479  C   GLN A 110      -7.299  -8.342  -0.228  1.00118.45           C  
ATOM    480  O   GLN A 110      -8.047  -8.292   0.747  1.00118.45           O  
ATOM    481  CB  GLN A 110      -9.116  -8.538  -1.824  1.00118.45           C  
ATOM    482  CG  GLN A 110      -9.200  -7.016  -1.917  1.00118.45           C  
ATOM    483  CD  GLN A 110     -10.672  -6.650  -2.064  1.00118.45           C  
ATOM    484  NE2 GLN A 110     -11.543  -7.686  -2.196  1.00118.45           N  
ATOM    485  OE1 GLN A 110     -11.036  -5.476  -2.058  1.00118.45           O  
ATOM    486  N   GLU A 111      -6.067  -7.794  -0.222  1.00 97.04           N  
ATOM    487  CA  GLU A 111      -5.549  -7.082   0.916  1.00 97.04           C  
ATOM    488  C   GLU A 111      -6.121  -5.700   1.063  1.00 97.04           C  
ATOM    489  O   GLU A 111      -6.559  -5.320   2.147  1.00 97.04           O  
ATOM    490  CB  GLU A 111      -4.019  -6.936   0.872  1.00 97.04           C  
ATOM    491  CG  GLU A 111      -3.436  -6.258   2.114  1.00 97.04           C  
ATOM    492  CD  GLU A 111      -1.925  -6.175   1.947  1.00 97.04           C  
ATOM    493  OE1 GLU A 111      -1.419  -6.644   0.893  1.00 97.04           O  
ATOM    494  OE2 GLU A 111      -1.256  -5.642   2.872  1.00 97.04           O1-
ATOM    495  N   ARG A 112      -6.135  -4.907  -0.029  1.00104.59           N  
ATOM    496  CA  ARG A 112      -6.571  -3.539   0.064  1.00104.59           C  
ATOM    497  C   ARG A 112      -6.998  -3.110  -1.301  1.00104.59           C  
ATOM    498  O   ARG A 112      -6.741  -3.806  -2.282  1.00104.59           O  
ATOM    499  CB  ARG A 112      -5.451  -2.582   0.509  1.00104.59           C  
ATOM    500  CG  ARG A 112      -5.886  -1.119   0.617  1.00104.59           C  
ATOM    501  CD  ARG A 112      -4.747  -0.179   1.016  1.00104.59           C  
ATOM    502  NE  ARG A 112      -5.301   1.203   1.078  1.00104.59           N  
ATOM    503  CZ  ARG A 112      -4.490   2.248   1.412  1.00104.59           C  
ATOM    504  NH1 ARG A 112      -3.171   2.027   1.684  1.00104.59           N1+
ATOM    505  NH2 ARG A 112      -4.997   3.513   1.476  1.00104.59           N  
ATOM    506  N   ASN A 113      -7.682  -1.951  -1.403  1.00112.12           N  
ATOM    507  CA  ASN A 113      -8.125  -1.524  -2.698  1.00112.12           C  
ATOM    508  C   ASN A 113      -7.977  -0.043  -2.833  1.00112.12           C  
ATOM    509  O   ASN A 113      -8.101   0.712  -1.869  1.00112.12           O  
ATOM    510  CB  ASN A 113      -9.598  -1.872  -2.999  1.00112.12           C  
ATOM    511  CG  ASN A 113     -10.538  -1.094  -2.078  1.00112.12           C  
ATOM    512  ND2 ASN A 113     -10.077  -0.753  -0.845  1.00112.12           N  
ATOM    513  OD1 ASN A 113     -11.671  -0.798  -2.451  1.00112.12           O  
ATOM    514  N   ALA A 114      -7.669   0.387  -4.072  1.00 44.50           N  
ATOM    515  CA  ALA A 114      -7.540   1.756  -4.468  1.00 44.50           C  
ATOM    516  C   ALA A 114      -8.866   2.170  -5.019  1.00 44.50           C  
ATOM    517  O   ALA A 114      -9.865   1.470  -4.853  1.00 44.50           O  
ATOM    518  CB  ALA A 114      -6.486   1.986  -5.564  1.00 44.50           C  
ATOM    519  N   ASP A 115      -8.888   3.333  -5.696  1.00 62.98           N  
ATOM    520  CA  ASP A 115     -10.074   3.908  -6.263  1.00 62.98           C  
ATOM    521  C   ASP A 115     -10.641   2.923  -7.233  1.00 62.98           C  
ATOM    522  O   ASP A 115     -11.852   2.830  -7.412  1.00 62.98           O  
ATOM    523  CB  ASP A 115      -9.794   5.211  -7.032  1.00 62.98           C  
ATOM    524  CG  ASP A 115     -11.127   5.875  -7.353  1.00 62.98           C  
ATOM    525  OD1 ASP A 115     -12.183   5.307  -6.964  1.00 62.98           O  
ATOM    526  OD2 ASP A 115     -11.106   6.964  -7.985  1.00 62.98           O1-
ATOM    527  N   GLY A 116      -9.782   2.107  -7.856  1.00160.97           N  
ATOM    528  CA  GLY A 116     -10.309   1.155  -8.782  1.00160.97           C  
ATOM    529  C   GLY A 116      -9.150   0.324  -9.196  1.00160.97           C  
ATOM    530  O   GLY A 116      -8.797   0.195 -10.369  1.00160.97           O  
ATOM    531  N   SER A 117      -8.570  -0.312  -8.166  1.00 58.68           N  
ATOM    532  CA  SER A 117      -7.483  -1.224  -8.296  1.00 58.68           C  
ATOM    533  C   SER A 117      -7.627  -2.148  -7.137  1.00 58.68           C  
ATOM    534  O   SER A 117      -8.267  -1.810  -6.141  1.00 58.68           O  
ATOM    535  CB  SER A 117      -6.095  -0.568  -8.190  1.00 58.68           C  
ATOM    536  OG  SER A 117      -5.884   0.306  -9.290  1.00 58.68           O  
ATOM    537  N   ILE A 118      -7.056  -3.358  -7.249  1.00126.47           N  
ATOM    538  CA  ILE A 118      -7.160  -4.291  -6.170  1.00126.47           C  
ATOM    539  C   ILE A 118      -5.774  -4.736  -5.841  1.00126.47           C  
ATOM    540  O   ILE A 118      -4.951  -4.923  -6.735  1.00126.47           O  
ATOM    541  CB  ILE A 118      -7.963  -5.510  -6.525  1.00126.47           C  
ATOM    542  CG1 ILE A 118      -8.372  -6.255  -5.250  1.00126.47           C  
ATOM    543  CG2 ILE A 118      -7.154  -6.356  -7.523  1.00126.47           C  
ATOM    544  CD1 ILE A 118      -9.357  -5.447  -4.409  1.00126.47           C  
ATOM    545  N   GLN A 119      -5.468  -4.875  -4.537  1.00 89.47           N  
ATOM    546  CA  GLN A 119      -4.176  -5.354  -4.142  1.00 89.47           C  
ATOM    547  C   GLN A 119      -4.412  -6.623  -3.393  1.00 89.47           C  
ATOM    548  O   GLN A 119      -5.265  -6.683  -2.510  1.00 89.47           O  
ATOM    549  CB  GLN A 119      -3.421  -4.403  -3.198  1.00 89.47           C  
ATOM    550  CG  GLN A 119      -2.043  -4.927  -2.784  1.00 89.47           C  
ATOM    551  CD  GLN A 119      -1.404  -3.900  -1.860  1.00 89.47           C  
ATOM    552  NE2 GLN A 119      -2.134  -2.785  -1.591  1.00 89.47           N  
ATOM    553  OE1 GLN A 119      -0.284  -4.085  -1.388  1.00 89.47           O  
ATOM    554  N   TYR A 120      -3.669  -7.689  -3.748  1.00 94.64           N  
ATOM    555  CA  TYR A 120      -3.896  -8.936  -3.090  1.00 94.64           C  
ATOM    556  C   TYR A 120      -2.581  -9.646  -2.898  1.00 94.64           C  
ATOM    557  O   TYR A 120      -1.605  -9.359  -3.590  1.00 94.64           O  
ATOM    558  CB  TYR A 120      -4.962  -9.753  -3.849  1.00 94.64           C  
ATOM    559  CG  TYR A 120      -4.609  -9.863  -5.297  1.00 94.64           C  
ATOM    560  CD1 TYR A 120      -4.720  -8.783  -6.142  1.00 94.64           C  
ATOM    561  CD2 TYR A 120      -4.206 -11.057  -5.832  1.00 94.64           C  
ATOM    562  CE1 TYR A 120      -4.404  -8.897  -7.477  1.00 94.64           C  
ATOM    563  CE2 TYR A 120      -3.887 -11.189  -7.160  1.00 94.64           C  
ATOM    564  CZ  TYR A 120      -3.984 -10.099  -7.990  1.00 94.64           C  
ATOM    565  OH  TYR A 120      -3.659 -10.216  -9.358  1.00 94.64           O  
ATOM    566  N   LEU A 121      -2.511 -10.568  -1.907  1.00121.32           N  
ATOM    567  CA  LEU A 121      -1.281 -11.243  -1.581  1.00121.32           C  
ATOM    568  C   LEU A 121      -1.354 -12.693  -2.009  1.00121.32           C  
ATOM    569  O   LEU A 121      -2.196 -13.460  -1.543  1.00121.32           O  
ATOM    570  CB  LEU A 121      -1.004 -11.154  -0.063  1.00121.32           C  
ATOM    571  CG  LEU A 121       0.410 -11.535   0.418  1.00121.32           C  
ATOM    572  CD1 LEU A 121       0.520 -11.392   1.945  1.00121.32           C  
ATOM    573  CD2 LEU A 121       0.837 -12.924  -0.058  1.00121.32           C  
ATOM    574  N   HIS A 122      -0.391 -13.100  -2.866  1.00130.24           N  
ATOM    575  CA  HIS A 122      -0.275 -14.383  -3.520  1.00130.24           C  
ATOM    576  C   HIS A 122       0.012 -15.488  -2.541  1.00130.24           C  
ATOM    577  O   HIS A 122       0.330 -15.257  -1.379  1.00130.24           O  
ATOM    578  CB  HIS A 122       0.830 -14.386  -4.596  1.00130.24           C  
ATOM    579  CG  HIS A 122       0.888 -15.627  -5.438  1.00130.24           C  
ATOM    580  CD2 HIS A 122       1.707 -16.710  -5.342  1.00130.24           C  
ATOM    581  ND1 HIS A 122       0.065 -15.874  -6.514  1.00130.24           N  
ATOM    582  CE1 HIS A 122       0.424 -17.083  -7.013  1.00130.24           C  
ATOM    583  NE2 HIS A 122       1.416 -17.630  -6.334  1.00130.24           N  
ATOM    584  N   VAL A 123      -0.132 -16.747  -3.009  1.00112.30           N  
ATOM    585  CA  VAL A 123       0.052 -17.918  -2.198  1.00112.30           C  
ATOM    586  C   VAL A 123       1.443 -17.970  -1.663  1.00112.30           C  
ATOM    587  O   VAL A 123       1.630 -18.275  -0.486  1.00112.30           O  
ATOM    588  CB  VAL A 123      -0.176 -19.203  -2.941  1.00112.30           C  
ATOM    589  CG1 VAL A 123       0.802 -19.288  -4.125  1.00112.30           C  
ATOM    590  CG2 VAL A 123      -0.027 -20.362  -1.942  1.00112.30           C  
ATOM    591  N   GLN A 124       2.458 -17.675  -2.503  1.00239.06           N  
ATOM    592  CA  GLN A 124       3.797 -17.733  -1.997  1.00239.06           C  
ATOM    593  C   GLN A 124       3.838 -16.727  -0.908  1.00239.06           C  
ATOM    594  O   GLN A 124       3.644 -15.535  -1.141  1.00239.06           O  
ATOM    595  CB  GLN A 124       4.871 -17.395  -3.049  1.00239.06           C  
ATOM    596  CG  GLN A 124       4.783 -15.972  -3.601  1.00239.06           C  
ATOM    597  CD  GLN A 124       5.901 -15.801  -4.620  1.00239.06           C  
ATOM    598  NE2 GLN A 124       6.738 -16.860  -4.786  1.00239.06           N  
ATOM    599  OE1 GLN A 124       6.025 -14.755  -5.256  1.00239.06           O  
ATOM    600  N   LEU A 125       4.074 -17.195   0.331  1.00199.95           N  
ATOM    601  CA  LEU A 125       3.935 -16.258   1.395  1.00199.95           C  
ATOM    602  C   LEU A 125       5.209 -15.506   1.519  1.00199.95           C  
ATOM    603  O   LEU A 125       5.979 -15.684   2.463  1.00199.95           O  
ATOM    604  CB  LEU A 125       3.602 -16.907   2.756  1.00199.95           C  
ATOM    605  CG  LEU A 125       3.080 -15.939   3.847  1.00199.95           C  
ATOM    606  CD1 LEU A 125       2.786 -16.699   5.150  1.00199.95           C  
ATOM    607  CD2 LEU A 125       3.984 -14.718   4.075  1.00199.95           C  
ATOM    608  N   LEU A 126       5.465 -14.649   0.523  1.00110.55           N  
ATOM    609  CA  LEU A 126       6.502 -13.682   0.644  1.00110.55           C  
ATOM    610  C   LEU A 126       5.657 -12.475   0.774  1.00110.55           C  
ATOM    611  O   LEU A 126       6.124 -11.338   0.824  1.00110.55           O  
ATOM    612  CB  LEU A 126       7.347 -13.515  -0.630  1.00110.55           C  
ATOM    613  CG  LEU A 126       8.200 -14.749  -0.978  1.00110.55           C  
ATOM    614  CD1 LEU A 126       9.024 -14.514  -2.254  1.00110.55           C  
ATOM    615  CD2 LEU A 126       9.068 -15.182   0.215  1.00110.55           C  
ATOM    616  N   ALA A 127       4.342 -12.759   0.855  1.00 69.79           N  
ATOM    617  CA  ALA A 127       3.341 -11.756   0.960  1.00 69.79           C  
ATOM    618  C   ALA A 127       3.562 -10.843  -0.186  1.00 69.79           C  
ATOM    619  O   ALA A 127       3.248  -9.660  -0.099  1.00 69.79           O  
ATOM    620  CB  ALA A 127       3.433 -10.939   2.261  1.00 69.79           C  
ATOM    621  N   GLN A 128       4.077 -11.391  -1.307  1.00 49.27           N  
ATOM    622  CA  GLN A 128       4.386 -10.567  -2.436  1.00 49.27           C  
ATOM    623  C   GLN A 128       3.114  -9.956  -2.898  1.00 49.27           C  
ATOM    624  O   GLN A 128       2.111 -10.635  -3.122  1.00 49.27           O  
ATOM    625  CB  GLN A 128       5.001 -11.338  -3.615  1.00 49.27           C  
ATOM    626  CG  GLN A 128       5.330 -10.448  -4.816  1.00 49.27           C  
ATOM    627  CD  GLN A 128       5.929 -11.328  -5.905  1.00 49.27           C  
ATOM    628  NE2 GLN A 128       7.006 -10.824  -6.566  1.00 49.27           N  
ATOM    629  OE1 GLN A 128       5.460 -12.437  -6.155  1.00 49.27           O  
ATOM    630  N   PRO A 129       3.141  -8.660  -3.013  1.00100.21           N  
ATOM    631  CA  PRO A 129       1.951  -7.989  -3.430  1.00100.21           C  
ATOM    632  C   PRO A 129       1.809  -8.083  -4.906  1.00100.21           C  
ATOM    633  O   PRO A 129       2.815  -8.083  -5.612  1.00100.21           O  
ATOM    634  CB  PRO A 129       2.078  -6.544  -2.951  1.00100.21           C  
ATOM    635  CG  PRO A 129       3.060  -6.631  -1.772  1.00100.21           C  
ATOM    636  CD  PRO A 129       3.944  -7.837  -2.121  1.00100.21           C  
ATOM    637  N   THR A 130       0.564  -8.177  -5.386  1.00117.72           N  
ATOM    638  CA  THR A 130       0.295  -8.132  -6.786  1.00117.72           C  
ATOM    639  C   THR A 130      -0.952  -7.320  -6.869  1.00117.72           C  
ATOM    640  O   THR A 130      -1.761  -7.351  -5.942  1.00117.72           O  
ATOM    641  CB  THR A 130       0.024  -9.477  -7.388  1.00117.72           C  
ATOM    642  CG2 THR A 130      -1.197 -10.088  -6.686  1.00117.72           C  
ATOM    643  OG1 THR A 130      -0.207  -9.359  -8.785  1.00117.72           O  
ATOM    644  N   ALA A 131      -1.144  -6.551  -7.955  1.00 30.72           N  
ATOM    645  CA  ALA A 131      -2.327  -5.743  -7.998  1.00 30.72           C  
ATOM    646  C   ALA A 131      -2.875  -5.775  -9.385  1.00 30.72           C  
ATOM    647  O   ALA A 131      -2.143  -5.985 -10.352  1.00 30.72           O  
ATOM    648  CB  ALA A 131      -2.076  -4.267  -7.646  1.00 30.72           C  
ATOM    649  N   ALA A 132      -4.203  -5.575  -9.504  1.00 33.37           N  
ATOM    650  CA  ALA A 132      -4.842  -5.578 -10.786  1.00 33.37           C  
ATOM    651  C   ALA A 132      -5.961  -4.589 -10.730  1.00 33.37           C  
ATOM    652  O   ALA A 132      -6.392  -4.180  -9.653  1.00 33.37           O  
ATOM    653  CB  ALA A 132      -5.456  -6.937 -11.164  1.00 33.37           C  
ATOM    654  N   CYS A 133      -6.448  -4.162 -11.910  1.00 72.37           N  
ATOM    655  CA  CYS A 133      -7.522  -3.218 -11.960  1.00 72.37           C  
ATOM    656  C   CYS A 133      -8.774  -3.947 -11.592  1.00 72.37           C  
ATOM    657  O   CYS A 133      -8.864  -5.165 -11.729  1.00 72.37           O  
ATOM    658  CB  CYS A 133      -7.721  -2.587 -13.348  1.00 72.37           C  
ATOM    659  SG  CYS A 133      -9.023  -1.320 -13.355  1.00 72.37           S  
ATOM    660  N   ARG A 134      -9.779  -3.201 -11.099  1.00 61.47           N  
ATOM    661  CA  ARG A 134     -11.016  -3.786 -10.669  1.00 61.47           C  
ATOM    662  C   ARG A 134     -11.706  -4.427 -11.833  1.00 61.47           C  
ATOM    663  O   ARG A 134     -12.387  -5.438 -11.675  1.00 61.47           O  
ATOM    664  CB  ARG A 134     -11.995  -2.762 -10.069  1.00 61.47           C  
ATOM    665  CG  ARG A 134     -11.541  -2.185  -8.728  1.00 61.47           C  
ATOM    666  CD  ARG A 134     -12.593  -1.292  -8.069  1.00 61.47           C  
ATOM    667  NE  ARG A 134     -12.028  -0.799  -6.782  1.00 61.47           N  
ATOM    668  CZ  ARG A 134     -12.813  -0.080  -5.928  1.00 61.47           C  
ATOM    669  NH1 ARG A 134     -14.115   0.175  -6.249  1.00 61.47           N1+
ATOM    670  NH2 ARG A 134     -12.297   0.386  -4.754  1.00 61.47           N  
ATOM    671  N   LEU A 135     -11.588  -3.832 -13.033  1.00 42.81           N  
ATOM    672  CA  LEU A 135     -12.280  -4.355 -14.178  1.00 42.81           C  
ATOM    673  C   LEU A 135     -11.774  -5.722 -14.544  1.00 42.81           C  
ATOM    674  O   LEU A 135     -12.560  -6.640 -14.774  1.00 42.81           O  
ATOM    675  CB  LEU A 135     -12.113  -3.463 -15.419  1.00 42.81           C  
ATOM    676  CG  LEU A 135     -12.711  -2.055 -15.244  1.00 42.81           C  
ATOM    677  CD1 LEU A 135     -12.525  -1.206 -16.511  1.00 42.81           C  
ATOM    678  CD2 LEU A 135     -14.175  -2.123 -14.783  1.00 42.81           C  
ATOM    679  N   VAL A 136     -10.442  -5.888 -14.601  1.00 46.01           N  
ATOM    680  CA  VAL A 136      -9.808  -7.112 -15.014  1.00 46.01           C  
ATOM    681  C   VAL A 136     -10.045  -8.199 -14.012  1.00 46.01           C  
ATOM    682  O   VAL A 136     -10.093  -9.377 -14.362  1.00 46.01           O  
ATOM    683  CB  VAL A 136      -8.323  -6.969 -15.165  1.00 46.01           C  
ATOM    684  CG1 VAL A 136      -7.732  -8.345 -15.518  1.00 46.01           C  
ATOM    685  CG2 VAL A 136      -8.038  -5.878 -16.210  1.00 46.01           C  
ATOM    686  N   GLU A 137     -10.181  -7.824 -12.731  1.00 91.59           N  
ATOM    687  CA  GLU A 137     -10.244  -8.737 -11.627  1.00 91.59           C  
ATOM    688  C   GLU A 137     -11.380  -9.706 -11.705  1.00 91.59           C  
ATOM    689  O   GLU A 137     -12.505  -9.375 -12.079  1.00 91.59           O  
ATOM    690  CB  GLU A 137     -10.358  -8.026 -10.270  1.00 91.59           C  
ATOM    691  CG  GLU A 137     -10.428  -8.995  -9.089  1.00 91.59           C  
ATOM    692  CD  GLU A 137     -10.531  -8.176  -7.810  1.00 91.59           C  
ATOM    693  OE1 GLU A 137     -10.523  -6.920  -7.912  1.00 91.59           O  
ATOM    694  OE2 GLU A 137     -10.618  -8.794  -6.716  1.00 91.59           O1-
ATOM    695  N   ARG A 138     -11.078 -10.967 -11.339  1.00 78.64           N  
ATOM    696  CA  ARG A 138     -12.089 -11.973 -11.260  1.00 78.64           C  
ATOM    697  C   ARG A 138     -12.195 -12.286  -9.805  1.00 78.64           C  
ATOM    698  O   ARG A 138     -11.416 -13.067  -9.260  1.00 78.64           O  
ATOM    699  CB  ARG A 138     -11.711 -13.249 -12.026  1.00 78.64           C  
ATOM    700  CG  ARG A 138     -11.452 -12.953 -13.506  1.00 78.64           C  
ATOM    701  CD  ARG A 138     -11.136 -14.173 -14.372  1.00 78.64           C  
ATOM    702  NE  ARG A 138     -10.826 -13.651 -15.735  1.00 78.64           N  
ATOM    703  CZ  ARG A 138     -11.186 -14.351 -16.851  1.00 78.64           C  
ATOM    704  NH1 ARG A 138     -11.858 -15.532 -16.733  1.00 78.64           N1+
ATOM    705  NH2 ARG A 138     -10.872 -13.867 -18.088  1.00 78.64           N  
ATOM    706  N   GLY A 139     -13.186 -11.679  -9.129  1.00 31.66           N  
ATOM    707  CA  GLY A 139     -13.290 -11.869  -7.713  1.00 31.66           C  
ATOM    708  C   GLY A 139     -13.762 -13.263  -7.459  1.00 31.66           C  
ATOM    709  O   GLY A 139     -14.381 -13.882  -8.324  1.00 31.66           O  
ATOM    710  N   LEU A 140     -13.484 -13.798  -6.249  1.00117.37           N  
ATOM    711  CA  LEU A 140     -13.965 -15.124  -5.996  1.00117.37           C  
ATOM    712  C   LEU A 140     -15.235 -14.922  -5.225  1.00117.37           C  
ATOM    713  O   LEU A 140     -15.318 -14.058  -4.356  1.00117.37           O  
ATOM    714  CB  LEU A 140     -13.101 -16.039  -5.094  1.00117.37           C  
ATOM    715  CG  LEU A 140     -13.341 -17.569  -5.314  1.00117.37           C  
ATOM    716  CD1 LEU A 140     -13.104 -18.410  -4.050  1.00117.37           C  
ATOM    717  CD2 LEU A 140     -14.647 -17.916  -6.034  1.00117.37           C  
ATOM    718  N   LEU A 141     -16.282 -15.702  -5.538  1.00 76.46           N  
ATOM    719  CA  LEU A 141     -17.515 -15.580  -4.828  1.00 76.46           C  
ATOM    720  C   LEU A 141     -17.371 -16.194  -3.481  1.00 76.46           C  
ATOM    721  O   LEU A 141     -16.516 -17.042  -3.230  1.00 76.46           O  
ATOM    722  CB  LEU A 141     -18.706 -16.142  -5.599  1.00 76.46           C  
ATOM    723  CG  LEU A 141     -18.991 -15.185  -6.762  1.00 76.46           C  
ATOM    724  CD1 LEU A 141     -20.169 -15.646  -7.609  1.00 76.46           C  
ATOM    725  CD2 LEU A 141     -19.178 -13.754  -6.233  1.00 76.46           C  
ATOM    726  N   PRO A 142     -18.209 -15.743  -2.595  1.00 79.78           N  
ATOM    727  CA  PRO A 142     -18.132 -16.196  -1.243  1.00 79.78           C  
ATOM    728  C   PRO A 142     -18.337 -17.664  -1.210  1.00 79.78           C  
ATOM    729  O   PRO A 142     -19.088 -18.202  -2.019  1.00 79.78           O  
ATOM    730  CB  PRO A 142     -19.153 -15.363  -0.476  1.00 79.78           C  
ATOM    731  CG  PRO A 142     -19.182 -14.033  -1.258  1.00 79.78           C  
ATOM    732  CD  PRO A 142     -18.811 -14.426  -2.701  1.00 79.78           C  
ATOM    733  N   ARG A 143     -17.684 -18.319  -0.246  1.00157.69           N  
ATOM    734  CA  ARG A 143     -17.700 -19.738  -0.099  1.00157.69           C  
ATOM    735  C   ARG A 143     -19.110 -20.222   0.090  1.00157.69           C  
ATOM    736  O   ARG A 143     -19.364 -21.383  -0.224  1.00157.69           O  
ATOM    737  CB  ARG A 143     -16.876 -20.218   1.107  1.00157.69           C  
ATOM    738  CG  ARG A 143     -16.762 -21.741   1.195  1.00157.69           C  
ATOM    739  CD  ARG A 143     -15.942 -22.226   2.391  1.00157.69           C  
ATOM    740  NE  ARG A 143     -15.922 -23.715   2.343  1.00157.69           N  
ATOM    741  CZ  ARG A 143     -14.941 -24.403   2.997  1.00157.69           C  
ATOM    742  NH1 ARG A 143     -13.992 -23.726   3.706  1.00157.69           N1+
ATOM    743  NH2 ARG A 143     -14.905 -25.767   2.938  1.00157.69           N  
ATOM    744  N   PRO A 144     -20.054 -19.472   0.607  1.00128.99           N  
ATOM    745  CA  PRO A 144     -21.371 -20.035   0.709  1.00128.99           C  
ATOM    746  C   PRO A 144     -21.936 -20.411  -0.622  1.00128.99           C  
ATOM    747  O   PRO A 144     -22.791 -21.292  -0.684  1.00128.99           O  
ATOM    748  CB  PRO A 144     -22.203 -18.998   1.455  1.00128.99           C  
ATOM    749  CG  PRO A 144     -21.178 -18.316   2.374  1.00128.99           C  
ATOM    750  CD  PRO A 144     -19.829 -18.482   1.654  1.00128.99           C  
ATOM    751  N   GLN A 145     -21.490 -19.733  -1.689  1.00 77.16           N  
ATOM    752  CA  GLN A 145     -21.955 -19.953  -3.026  1.00 77.16           C  
ATOM    753  C   GLN A 145     -21.469 -21.270  -3.542  1.00 77.16           C  
ATOM    754  O   GLN A 145     -22.068 -21.855  -4.443  1.00 77.16           O  
ATOM    755  CB  GLN A 145     -21.495 -18.837  -3.964  1.00 77.16           C  
ATOM    756  CG  GLN A 145     -21.948 -17.470  -3.450  1.00 77.16           C  
ATOM    757  CD  GLN A 145     -21.670 -16.480  -4.556  1.00 77.16           C  
ATOM    758  NE2 GLN A 145     -21.978 -16.917  -5.803  1.00 77.16           N  
ATOM    759  OE1 GLN A 145     -21.206 -15.365  -4.325  1.00 77.16           O  
ATOM    760  N   ALA A 146     -20.335 -21.759  -3.014  1.00 53.38           N  
ATOM    761  CA  ALA A 146     -19.770 -22.972  -3.528  1.00 53.38           C  
ATOM    762  C   ALA A 146     -20.781 -24.083  -3.488  1.00 53.38           C  
ATOM    763  O   ALA A 146     -21.472 -24.294  -2.492  1.00 53.38           O  
ATOM    764  CB  ALA A 146     -18.522 -23.429  -2.752  1.00 53.38           C  
ATOM    765  N   ASP A 147     -20.820 -24.856  -4.594  1.00112.40           N  
ATOM    766  CA  ASP A 147     -21.672 -25.991  -4.839  1.00112.40           C  
ATOM    767  C   ASP A 147     -23.102 -25.596  -5.102  1.00112.40           C  
ATOM    768  O   ASP A 147     -23.985 -26.454  -5.111  1.00112.40           O  
ATOM    769  CB  ASP A 147     -21.641 -27.007  -3.681  1.00112.40           C  
ATOM    770  CG  ASP A 147     -22.089 -28.372  -4.198  1.00112.40           C  
ATOM    771  OD1 ASP A 147     -22.483 -28.469  -5.389  1.00112.40           O  
ATOM    772  OD2 ASP A 147     -22.021 -29.349  -3.408  1.00112.40           O1-
ATOM    773  N   PHE A 148     -23.380 -24.314  -5.415  1.00103.18           N  
ATOM    774  CA  PHE A 148     -24.750 -23.949  -5.669  1.00103.18           C  
ATOM    775  C   PHE A 148     -25.195 -24.665  -6.914  1.00103.18           C  
ATOM    776  O   PHE A 148     -24.395 -24.927  -7.811  1.00103.18           O  
ATOM    777  CB  PHE A 148     -24.983 -22.442  -5.867  1.00103.18           C  
ATOM    778  CG  PHE A 148     -26.457 -22.240  -5.791  1.00103.18           C  
ATOM    779  CD1 PHE A 148     -27.069 -22.084  -4.570  1.00103.18           C  
ATOM    780  CD2 PHE A 148     -27.229 -22.216  -6.928  1.00103.18           C  
ATOM    781  CE1 PHE A 148     -28.429 -21.900  -4.484  1.00103.18           C  
ATOM    782  CE2 PHE A 148     -28.590 -22.032  -6.851  1.00103.18           C  
ATOM    783  CZ  PHE A 148     -29.191 -21.873  -5.626  1.00103.18           C  
ATOM    784  N   ASP A 149     -26.486 -25.067  -6.956  1.00 52.46           N  
ATOM    785  CA  ASP A 149     -27.048 -25.823  -8.049  1.00 52.46           C  
ATOM    786  C   ASP A 149     -27.187 -25.008  -9.303  1.00 52.46           C  
ATOM    787  O   ASP A 149     -26.747 -25.424 -10.375  1.00 52.46           O  
ATOM    788  CB  ASP A 149     -28.449 -26.359  -7.716  1.00 52.46           C  
ATOM    789  CG  ASP A 149     -28.307 -27.356  -6.577  1.00 52.46           C  
ATOM    790  OD1 ASP A 149     -27.146 -27.700  -6.230  1.00 52.46           O  
ATOM    791  OD2 ASP A 149     -29.362 -27.782  -6.033  1.00 52.46           O1-
ATOM    792  N   ASP A 150     -27.806 -23.815  -9.188  1.00 55.95           N  
ATOM    793  CA  ASP A 150     -28.068 -22.945 -10.299  1.00 55.95           C  
ATOM    794  C   ASP A 150     -26.927 -21.975 -10.352  1.00 55.95           C  
ATOM    795  O   ASP A 150     -26.702 -21.206  -9.422  1.00 55.95           O  
ATOM    796  CB  ASP A 150     -29.366 -22.146 -10.090  1.00 55.95           C  
ATOM    797  CG  ASP A 150     -29.759 -21.441 -11.376  1.00 55.95           C  
ATOM    798  OD1 ASP A 150     -28.855 -21.142 -12.201  1.00 55.95           O  
ATOM    799  OD2 ASP A 150     -30.982 -21.194 -11.546  1.00 55.95           O1-
ATOM    800  N   LEU A 151     -26.175 -22.004 -11.464  1.00 87.59           N  
ATOM    801  CA  LEU A 151     -24.970 -21.247 -11.662  1.00 87.59           C  
ATOM    802  C   LEU A 151     -25.208 -19.772 -11.828  1.00 87.59           C  
ATOM    803  O   LEU A 151     -24.267 -18.987 -11.731  1.00 87.59           O  
ATOM    804  CB  LEU A 151     -24.156 -21.746 -12.866  1.00 87.59           C  
ATOM    805  CG  LEU A 151     -23.670 -23.196 -12.682  1.00 87.59           C  
ATOM    806  CD1 LEU A 151     -22.809 -23.650 -13.868  1.00 87.59           C  
ATOM    807  CD2 LEU A 151     -22.968 -23.387 -11.327  1.00 87.59           C  
ATOM    808  N   CYS A 152     -26.421 -19.345 -12.215  1.00104.97           N  
ATOM    809  CA  CYS A 152     -26.649 -17.938 -12.426  1.00104.97           C  
ATOM    810  C   CYS A 152     -26.759 -17.169 -11.136  1.00104.97           C  
ATOM    811  O   CYS A 152     -26.722 -15.940 -11.143  1.00104.97           O  
ATOM    812  CB  CYS A 152     -27.855 -17.598 -13.312  1.00104.97           C  
ATOM    813  SG  CYS A 152     -27.660 -15.918 -13.988  1.00104.97           S  
ATOM    814  N   ASN A 153     -26.971 -17.870 -10.005  1.00 80.18           N  
ATOM    815  CA  ASN A 153     -27.166 -17.299  -8.695  1.00 80.18           C  
ATOM    816  C   ASN A 153     -25.931 -16.608  -8.182  1.00 80.18           C  
ATOM    817  O   ASN A 153     -26.003 -15.841  -7.225  1.00 80.18           O  
ATOM    818  CB  ASN A 153     -27.595 -18.338  -7.642  1.00 80.18           C  
ATOM    819  CG  ASN A 153     -29.016 -18.773  -7.980  1.00 80.18           C  
ATOM    820  ND2 ASN A 153     -29.542 -18.285  -9.135  1.00 80.18           N  
ATOM    821  OD1 ASN A 153     -29.643 -19.526  -7.237  1.00 80.18           O  
ATOM    822  N   LEU A 154     -24.753 -16.910  -8.748  1.00 76.71           N  
ATOM    823  CA  LEU A 154     -23.503 -16.380  -8.272  1.00 76.71           C  
ATOM    824  C   LEU A 154     -23.431 -14.893  -8.523  1.00 76.71           C  
ATOM    825  O   LEU A 154     -23.792 -14.419  -9.598  1.00 76.71           O  
ATOM    826  CB  LEU A 154     -22.327 -17.033  -9.018  1.00 76.71           C  
ATOM    827  CG  LEU A 154     -22.314 -18.577  -8.978  1.00 76.71           C  
ATOM    828  CD1 LEU A 154     -21.100 -19.138  -9.736  1.00 76.71           C  
ATOM    829  CD2 LEU A 154     -22.436 -19.133  -7.551  1.00 76.71           C  
ATOM    830  N   PRO A 155     -23.017 -14.124  -7.537  1.00 92.16           N  
ATOM    831  CA  PRO A 155     -22.841 -12.711  -7.750  1.00 92.16           C  
ATOM    832  C   PRO A 155     -21.721 -12.349  -8.681  1.00 92.16           C  
ATOM    833  O   PRO A 155     -21.906 -11.452  -9.503  1.00 92.16           O  
ATOM    834  CB  PRO A 155     -22.754 -12.066  -6.364  1.00 92.16           C  
ATOM    835  CG  PRO A 155     -22.760 -13.250  -5.377  1.00 92.16           C  
ATOM    836  CD  PRO A 155     -23.425 -14.386  -6.169  1.00 92.16           C  
ATOM    837  N   GLU A 156     -20.560 -13.028  -8.589  1.00 51.80           N  
ATOM    838  CA  GLU A 156     -19.470 -12.716  -9.465  1.00 51.80           C  
ATOM    839  C   GLU A 156     -19.439 -13.805 -10.481  1.00 51.80           C  
ATOM    840  O   GLU A 156     -19.366 -14.985 -10.144  1.00 51.80           O  
ATOM    841  CB  GLU A 156     -18.112 -12.652  -8.748  1.00 51.80           C  
ATOM    842  CG  GLU A 156     -18.006 -11.441  -7.816  1.00 51.80           C  
ATOM    843  CD  GLU A 156     -16.804 -11.635  -6.904  1.00 51.80           C  
ATOM    844  OE1 GLU A 156     -16.371 -12.809  -6.750  1.00 51.80           O  
ATOM    845  OE2 GLU A 156     -16.308 -10.622  -6.341  1.00 51.80           O1-
ATOM    846  N   LEU A 157     -19.502 -13.426 -11.770  1.00126.93           N  
ATOM    847  CA  LEU A 157     -19.642 -14.438 -12.772  1.00126.93           C  
ATOM    848  C   LEU A 157     -18.518 -14.305 -13.746  1.00126.93           C  
ATOM    849  O   LEU A 157     -18.608 -13.567 -14.727  1.00126.93           O  
ATOM    850  CB  LEU A 157     -20.986 -14.257 -13.506  1.00126.93           C  
ATOM    851  CG  LEU A 157     -21.424 -15.349 -14.500  1.00126.93           C  
ATOM    852  CD1 LEU A 157     -22.784 -14.963 -15.099  1.00126.93           C  
ATOM    853  CD2 LEU A 157     -20.382 -15.637 -15.592  1.00126.93           C  
ATOM    854  N   ASN A 158     -17.437 -15.066 -13.496  1.00 71.01           N  
ATOM    855  CA  ASN A 158     -16.276 -15.088 -14.330  1.00 71.01           C  
ATOM    856  C   ASN A 158     -15.944 -16.532 -14.544  1.00 71.01           C  
ATOM    857  O   ASN A 158     -16.518 -17.406 -13.898  1.00 71.01           O  
ATOM    858  CB  ASN A 158     -15.075 -14.351 -13.703  1.00 71.01           C  
ATOM    859  CG  ASN A 158     -14.827 -14.886 -12.297  1.00 71.01           C  
ATOM    860  ND2 ASN A 158     -14.416 -13.975 -11.375  1.00 71.01           N  
ATOM    861  OD1 ASN A 158     -15.012 -16.068 -12.012  1.00 71.01           O  
ATOM    862  N   GLU A 159     -15.001 -16.823 -15.459  1.00 55.49           N  
ATOM    863  CA  GLU A 159     -14.735 -18.190 -15.809  1.00 55.49           C  
ATOM    864  C   GLU A 159     -14.274 -18.986 -14.622  1.00 55.49           C  
ATOM    865  O   GLU A 159     -14.798 -20.070 -14.368  1.00 55.49           O  
ATOM    866  CB  GLU A 159     -13.659 -18.338 -16.902  1.00 55.49           C  
ATOM    867  CG  GLU A 159     -14.090 -17.798 -18.267  1.00 55.49           C  
ATOM    868  CD  GLU A 159     -12.967 -18.066 -19.259  1.00 55.49           C  
ATOM    869  OE1 GLU A 159     -12.110 -18.945 -18.967  1.00 55.49           O  
ATOM    870  OE2 GLU A 159     -12.953 -17.394 -20.325  1.00 55.49           O1-
ATOM    871  N   ALA A 160     -13.315 -18.465 -13.831  1.00 44.66           N  
ATOM    872  CA  ALA A 160     -12.762 -19.240 -12.750  1.00 44.66           C  
ATOM    873  C   ALA A 160     -13.858 -19.612 -11.792  1.00 44.66           C  
ATOM    874  O   ALA A 160     -13.911 -20.739 -11.299  1.00 44.66           O  
ATOM    875  CB  ALA A 160     -11.699 -18.472 -11.947  1.00 44.66           C  
ATOM    876  N   ASN A 161     -14.772 -18.671 -11.497  1.00 81.61           N  
ATOM    877  CA  ASN A 161     -15.822 -18.947 -10.557  1.00 81.61           C  
ATOM    878  C   ASN A 161     -16.684 -20.052 -11.089  1.00 81.61           C  
ATOM    879  O   ASN A 161     -17.004 -21.003 -10.378  1.00 81.61           O  
ATOM    880  CB  ASN A 161     -16.729 -17.725 -10.321  1.00 81.61           C  
ATOM    881  CG  ASN A 161     -17.729 -18.076  -9.233  1.00 81.61           C  
ATOM    882  ND2 ASN A 161     -17.302 -18.944  -8.277  1.00 81.61           N  
ATOM    883  OD1 ASN A 161     -18.859 -17.589  -9.226  1.00 81.61           O  
ATOM    884  N   LEU A 162     -17.058 -19.969 -12.380  1.00 94.58           N  
ATOM    885  CA  LEU A 162     -17.923 -20.948 -12.975  1.00 94.58           C  
ATOM    886  C   LEU A 162     -17.211 -22.264 -12.924  1.00 94.58           C  
ATOM    887  O   LEU A 162     -17.814 -23.303 -12.661  1.00 94.58           O  
ATOM    888  CB  LEU A 162     -18.251 -20.610 -14.449  1.00 94.58           C  
ATOM    889  CG  LEU A 162     -19.344 -21.462 -15.142  1.00 94.58           C  
ATOM    890  CD1 LEU A 162     -19.544 -20.995 -16.591  1.00 94.58           C  
ATOM    891  CD2 LEU A 162     -19.079 -22.975 -15.075  1.00 94.58           C  
ATOM    892  N   LEU A 163     -15.896 -22.262 -13.187  1.00 42.07           N  
ATOM    893  CA  LEU A 163     -15.161 -23.494 -13.180  1.00 42.07           C  
ATOM    894  C   LEU A 163     -15.157 -24.071 -11.793  1.00 42.07           C  
ATOM    895  O   LEU A 163     -15.308 -25.280 -11.622  1.00 42.07           O  
ATOM    896  CB  LEU A 163     -13.695 -23.314 -13.613  1.00 42.07           C  
ATOM    897  CG  LEU A 163     -12.894 -24.629 -13.615  1.00 42.07           C  
ATOM    898  CD1 LEU A 163     -13.451 -25.614 -14.655  1.00 42.07           C  
ATOM    899  CD2 LEU A 163     -11.388 -24.369 -13.785  1.00 42.07           C  
ATOM    900  N   GLN A 164     -14.988 -23.211 -10.765  1.00 40.57           N  
ATOM    901  CA  GLN A 164     -14.849 -23.653  -9.401  1.00 40.57           C  
ATOM    902  C   GLN A 164     -16.085 -24.335  -8.906  1.00 40.57           C  
ATOM    903  O   GLN A 164     -16.002 -25.410  -8.315  1.00 40.57           O  
ATOM    904  CB  GLN A 164     -14.573 -22.499  -8.425  1.00 40.57           C  
ATOM    905  CG  GLN A 164     -14.420 -22.965  -6.975  1.00 40.57           C  
ATOM    906  CD  GLN A 164     -14.229 -21.734  -6.103  1.00 40.57           C  
ATOM    907  NE2 GLN A 164     -13.786 -21.950  -4.835  1.00 40.57           N  
ATOM    908  OE1 GLN A 164     -14.476 -20.610  -6.535  1.00 40.57           O  
ATOM    909  N   SER A 165     -17.270 -23.743  -9.156  1.00 30.87           N  
ATOM    910  CA  SER A 165     -18.481 -24.318  -8.646  1.00 30.87           C  
ATOM    911  C   SER A 165     -18.579 -25.705  -9.192  1.00 30.87           C  
ATOM    912  O   SER A 165     -18.976 -26.633  -8.488  1.00 30.87           O  
ATOM    913  CB  SER A 165     -19.740 -23.553  -9.088  1.00 30.87           C  
ATOM    914  OG  SER A 165     -20.900 -24.169  -8.550  1.00 30.87           O  
ATOM    915  N   LEU A 166     -18.210 -25.874 -10.474  1.00 40.83           N  
ATOM    916  CA  LEU A 166     -18.243 -27.159 -11.112  1.00 40.83           C  
ATOM    917  C   LEU A 166     -17.232 -28.059 -10.471  1.00 40.83           C  
ATOM    918  O   LEU A 166     -17.491 -29.239 -10.244  1.00 40.83           O  
ATOM    919  CB  LEU A 166     -17.919 -27.093 -12.614  1.00 40.83           C  
ATOM    920  CG  LEU A 166     -18.970 -26.320 -13.436  1.00 40.83           C  
ATOM    921  CD1 LEU A 166     -18.600 -26.290 -14.927  1.00 40.83           C  
ATOM    922  CD2 LEU A 166     -20.386 -26.866 -13.189  1.00 40.83           C  
ATOM    923  N   LYS A 167     -16.037 -27.524 -10.161  1.00 68.11           N  
ATOM    924  CA  LYS A 167     -15.011 -28.336  -9.573  1.00 68.11           C  
ATOM    925  C   LYS A 167     -15.492 -28.843  -8.249  1.00 68.11           C  
ATOM    926  O   LYS A 167     -15.327 -30.021  -7.935  1.00 68.11           O  
ATOM    927  CB  LYS A 167     -13.714 -27.551  -9.318  1.00 68.11           C  
ATOM    928  CG  LYS A 167     -12.598 -28.390  -8.691  1.00 68.11           C  
ATOM    929  CD  LYS A 167     -12.032 -29.464  -9.621  1.00 68.11           C  
ATOM    930  CE  LYS A 167     -10.916 -30.293  -8.980  1.00 68.11           C  
ATOM    931  NZ  LYS A 167     -10.423 -31.306  -9.940  1.00 68.11           N1+
ATOM    932  N   LEU A 168     -16.117 -27.967  -7.438  1.00 94.97           N  
ATOM    933  CA  LEU A 168     -16.526 -28.392  -6.129  1.00 94.97           C  
ATOM    934  C   LEU A 168     -17.544 -29.480  -6.276  1.00 94.97           C  
ATOM    935  O   LEU A 168     -17.440 -30.527  -5.638  1.00 94.97           O  
ATOM    936  CB  LEU A 168     -17.151 -27.248  -5.300  1.00 94.97           C  
ATOM    937  CG  LEU A 168     -17.367 -27.529  -3.788  1.00 94.97           C  
ATOM    938  CD1 LEU A 168     -17.992 -26.307  -3.104  1.00 94.97           C  
ATOM    939  CD2 LEU A 168     -18.174 -28.806  -3.496  1.00 94.97           C  
ATOM    940  N   ARG A 169     -18.547 -29.273  -7.149  1.00127.08           N  
ATOM    941  CA  ARG A 169     -19.622 -30.220  -7.301  1.00127.08           C  
ATOM    942  C   ARG A 169     -19.097 -31.526  -7.815  1.00127.08           C  
ATOM    943  O   ARG A 169     -19.525 -32.593  -7.374  1.00127.08           O  
ATOM    944  CB  ARG A 169     -20.675 -29.759  -8.323  1.00127.08           C  
ATOM    945  CG  ARG A 169     -21.431 -28.496  -7.916  1.00127.08           C  
ATOM    946  CD  ARG A 169     -22.475 -28.052  -8.942  1.00127.08           C  
ATOM    947  NE  ARG A 169     -23.456 -29.163  -9.106  1.00127.08           N  
ATOM    948  CZ  ARG A 169     -24.564 -29.235  -8.311  1.00127.08           C  
ATOM    949  NH1 ARG A 169     -24.779 -28.290  -7.348  1.00127.08           N1+
ATOM    950  NH2 ARG A 169     -25.462 -30.248  -8.485  1.00127.08           N  
ATOM    951  N   PHE A 170     -18.148 -31.471  -8.766  1.00 54.06           N  
ATOM    952  CA  PHE A 170     -17.640 -32.650  -9.412  1.00 54.06           C  
ATOM    953  C   PHE A 170     -16.955 -33.514  -8.400  1.00 54.06           C  
ATOM    954  O   PHE A 170     -17.056 -34.740  -8.440  1.00 54.06           O  
ATOM    955  CB  PHE A 170     -16.630 -32.313 -10.524  1.00 54.06           C  
ATOM    956  CG  PHE A 170     -16.275 -33.569 -11.245  1.00 54.06           C  
ATOM    957  CD1 PHE A 170     -17.148 -34.113 -12.158  1.00 54.06           C  
ATOM    958  CD2 PHE A 170     -15.069 -34.193 -11.024  1.00 54.06           C  
ATOM    959  CE1 PHE A 170     -16.829 -35.268 -12.834  1.00 54.06           C  
ATOM    960  CE2 PHE A 170     -14.744 -35.348 -11.697  1.00 54.06           C  
ATOM    961  CZ  PHE A 170     -15.625 -35.888 -12.603  1.00 54.06           C  
ATOM    962  N   VAL A 171     -16.243 -32.886  -7.448  1.00 49.74           N  
ATOM    963  CA  VAL A 171     -15.495 -33.614  -6.468  1.00 49.74           C  
ATOM    964  C   VAL A 171     -16.425 -34.507  -5.708  1.00 49.74           C  
ATOM    965  O   VAL A 171     -16.046 -35.615  -5.331  1.00 49.74           O  
ATOM    966  CB  VAL A 171     -14.823 -32.718  -5.469  1.00 49.74           C  
ATOM    967  CG1 VAL A 171     -14.141 -33.595  -4.406  1.00 49.74           C  
ATOM    968  CG2 VAL A 171     -13.861 -31.783  -6.221  1.00 49.74           C  
ATOM    969  N   GLN A 172     -17.662 -34.051  -5.431  1.00120.23           N  
ATOM    970  CA  GLN A 172     -18.533 -34.915  -4.684  1.00120.23           C  
ATOM    971  C   GLN A 172     -19.443 -35.660  -5.617  1.00120.23           C  
ATOM    972  O   GLN A 172     -20.614 -35.882  -5.308  1.00120.23           O  
ATOM    973  CB  GLN A 172     -19.413 -34.159  -3.673  1.00120.23           C  
ATOM    974  CG  GLN A 172     -18.602 -33.504  -2.552  1.00120.23           C  
ATOM    975  CD  GLN A 172     -19.561 -32.789  -1.609  1.00120.23           C  
ATOM    976  NE2 GLN A 172     -19.261 -31.498  -1.301  1.00120.23           N  
ATOM    977  OE1 GLN A 172     -20.549 -33.362  -1.156  1.00120.23           O  
ATOM    978  N   GLN A 173     -18.909 -36.104  -6.771  1.00 76.54           N  
ATOM    979  CA  GLN A 173     -19.650 -36.903  -7.705  1.00 76.54           C  
ATOM    980  C   GLN A 173     -20.971 -36.269  -8.028  1.00 76.54           C  
ATOM    981  O   GLN A 173     -21.980 -36.967  -8.122  1.00 76.54           O  
ATOM    982  CB  GLN A 173     -19.919 -38.331  -7.201  1.00 76.54           C  
ATOM    983  CG  GLN A 173     -18.648 -39.163  -7.014  1.00 76.54           C  
ATOM    984  CD  GLN A 173     -19.058 -40.540  -6.513  1.00 76.54           C  
ATOM    985  NE2 GLN A 173     -20.391 -40.755  -6.348  1.00 76.54           N  
ATOM    986  OE1 GLN A 173     -18.216 -41.405  -6.278  1.00 76.54           O  
ATOM    987  N   LYS A 174     -21.011 -34.932  -8.205  1.00 95.22           N  
ATOM    988  CA  LYS A 174     -22.229 -34.285  -8.614  1.00 95.22           C  
ATOM    989  C   LYS A 174     -21.917 -33.659  -9.937  1.00 95.22           C  
ATOM    990  O   LYS A 174     -21.323 -32.585 -10.000  1.00 95.22           O  
ATOM    991  CB  LYS A 174     -22.677 -33.135  -7.704  1.00 95.22           C  
ATOM    992  CG  LYS A 174     -23.006 -33.567  -6.281  1.00 95.22           C  
ATOM    993  CD  LYS A 174     -23.274 -32.379  -5.361  1.00 95.22           C  
ATOM    994  CE  LYS A 174     -23.281 -32.756  -3.885  1.00 95.22           C  
ATOM    995  NZ  LYS A 174     -21.945 -32.510  -3.305  1.00 95.22           N1+
ATOM    996  N   ILE A 175     -22.272 -34.372 -11.020  1.00 96.71           N  
ATOM    997  CA  ILE A 175     -22.016 -34.047 -12.398  1.00 96.71           C  
ATOM    998  C   ILE A 175     -22.909 -32.994 -12.986  1.00 96.71           C  
ATOM    999  O   ILE A 175     -22.490 -32.274 -13.895  1.00 96.71           O  
ATOM   1000  CB  ILE A 175     -22.066 -35.256 -13.286  1.00 96.71           C  
ATOM   1001  CG1 ILE A 175     -23.469 -35.884 -13.296  1.00 96.71           C  
ATOM   1002  CG2 ILE A 175     -20.964 -36.217 -12.810  1.00 96.71           C  
ATOM   1003  CD1 ILE A 175     -23.641 -36.950 -14.378  1.00 96.71           C  
ATOM   1004  N   TYR A 176     -24.183 -32.916 -12.546  1.00 79.65           N  
ATOM   1005  CA  TYR A 176     -25.120 -32.037 -13.195  1.00 79.65           C  
ATOM   1006  C   TYR A 176     -25.207 -30.753 -12.432  1.00 79.65           C  
ATOM   1007  O   TYR A 176     -25.332 -30.743 -11.208  1.00 79.65           O  
ATOM   1008  CB  TYR A 176     -26.550 -32.606 -13.253  1.00 79.65           C  
ATOM   1009  CG  TYR A 176     -26.533 -33.855 -14.066  1.00 79.65           C  
ATOM   1010  CD1 TYR A 176     -26.470 -33.797 -15.439  1.00 79.65           C  
ATOM   1011  CD2 TYR A 176     -26.591 -35.088 -13.456  1.00 79.65           C  
ATOM   1012  CE1 TYR A 176     -26.460 -34.949 -16.189  1.00 79.65           C  
ATOM   1013  CE2 TYR A 176     -26.582 -36.245 -14.201  1.00 79.65           C  
ATOM   1014  CZ  TYR A 176     -26.513 -36.176 -15.572  1.00 79.65           C  
ATOM   1015  OH  TYR A 176     -26.503 -37.359 -16.341  1.00 79.65           O  
ATOM   1016  N   THR A 177     -25.079 -29.622 -13.162  1.00 54.70           N  
ATOM   1017  CA  THR A 177     -25.198 -28.321 -12.572  1.00 54.70           C  
ATOM   1018  C   THR A 177     -26.026 -27.478 -13.497  1.00 54.70           C  
ATOM   1019  O   THR A 177     -25.669 -27.286 -14.658  1.00 54.70           O  
ATOM   1020  CB  THR A 177     -23.876 -27.622 -12.436  1.00 54.70           C  
ATOM   1021  CG2 THR A 177     -24.103 -26.256 -11.767  1.00 54.70           C  
ATOM   1022  OG1 THR A 177     -22.986 -28.408 -11.659  1.00 54.70           O  
ATOM   1023  N   TYR A 178     -27.154 -26.927 -13.009  1.00 75.46           N  
ATOM   1024  CA  TYR A 178     -27.934 -26.079 -13.869  1.00 75.46           C  
ATOM   1025  C   TYR A 178     -27.182 -24.803 -14.056  1.00 75.46           C  
ATOM   1026  O   TYR A 178     -26.532 -24.326 -13.129  1.00 75.46           O  
ATOM   1027  CB  TYR A 178     -29.310 -25.659 -13.320  1.00 75.46           C  
ATOM   1028  CG  TYR A 178     -30.265 -26.789 -13.458  1.00 75.46           C  
ATOM   1029  CD1 TYR A 178     -30.401 -27.733 -12.470  1.00 75.46           C  
ATOM   1030  CD2 TYR A 178     -31.028 -26.891 -14.597  1.00 75.46           C  
ATOM   1031  CE1 TYR A 178     -31.291 -28.769 -12.621  1.00 75.46           C  
ATOM   1032  CE2 TYR A 178     -31.919 -27.923 -14.755  1.00 75.46           C  
ATOM   1033  CZ  TYR A 178     -32.048 -28.862 -13.764  1.00 75.46           C  
ATOM   1034  OH  TYR A 178     -32.961 -29.920 -13.923  1.00 75.46           O  
ATOM   1035  N   ALA A 179     -27.182 -24.261 -15.294  1.00 72.18           N  
ATOM   1036  CA  ALA A 179     -26.592 -22.967 -15.494  1.00 72.18           C  
ATOM   1037  C   ALA A 179     -27.569 -22.144 -16.278  1.00 72.18           C  
ATOM   1038  O   ALA A 179     -27.439 -21.995 -17.493  1.00 72.18           O  
ATOM   1039  CB  ALA A 179     -25.290 -23.018 -16.311  1.00 72.18           C  
ATOM   1040  N   GLY A 180     -28.512 -21.474 -15.591  1.00 30.51           N  
ATOM   1041  CA  GLY A 180     -29.528 -20.785 -16.329  1.00 30.51           C  
ATOM   1042  C   GLY A 180     -30.524 -21.810 -16.785  1.00 30.51           C  
ATOM   1043  O   GLY A 180     -30.795 -22.785 -16.085  1.00 30.51           O  
ATOM   1044  N   SER A 181     -31.117 -21.596 -17.976  1.00 75.67           N  
ATOM   1045  CA  SER A 181     -32.112 -22.494 -18.498  1.00 75.67           C  
ATOM   1046  C   SER A 181     -31.497 -23.820 -18.841  1.00 75.67           C  
ATOM   1047  O   SER A 181     -32.128 -24.859 -18.667  1.00 75.67           O  
ATOM   1048  CB  SER A 181     -32.776 -21.959 -19.779  1.00 75.67           C  
ATOM   1049  OG  SER A 181     -33.745 -22.885 -20.250  1.00 75.67           O  
ATOM   1050  N   ILE A 182     -30.243 -23.803 -19.327  1.00152.73           N  
ATOM   1051  CA  ILE A 182     -29.485 -24.929 -19.818  1.00152.73           C  
ATOM   1052  C   ILE A 182     -28.832 -25.681 -18.692  1.00152.73           C  
ATOM   1053  O   ILE A 182     -28.649 -25.158 -17.594  1.00152.73           O  
ATOM   1054  CB  ILE A 182     -28.392 -24.465 -20.740  1.00152.73           C  
ATOM   1055  CG1 ILE A 182     -27.674 -25.627 -21.433  1.00152.73           C  
ATOM   1056  CG2 ILE A 182     -27.455 -23.561 -19.922  1.00152.73           C  
ATOM   1057  CD1 ILE A 182     -26.781 -25.165 -22.583  1.00152.73           C  
ATOM   1058  N   LEU A 183     -28.514 -26.972 -18.946  1.00 58.70           N  
ATOM   1059  CA  LEU A 183     -27.900 -27.846 -17.979  1.00 58.70           C  
ATOM   1060  C   LEU A 183     -26.518 -28.226 -18.434  1.00 58.70           C  
ATOM   1061  O   LEU A 183     -26.250 -28.346 -19.630  1.00 58.70           O  
ATOM   1062  CB  LEU A 183     -28.697 -29.149 -17.786  1.00 58.70           C  
ATOM   1063  CG  LEU A 183     -28.064 -30.159 -16.812  1.00 58.70           C  
ATOM   1064  CD1 LEU A 183     -27.931 -29.579 -15.395  1.00 58.70           C  
ATOM   1065  CD2 LEU A 183     -28.828 -31.493 -16.837  1.00 58.70           C  
ATOM   1066  N   VAL A 184     -25.595 -28.421 -17.464  1.00 42.05           N  
ATOM   1067  CA  VAL A 184     -24.235 -28.785 -17.760  1.00 42.05           C  
ATOM   1068  C   VAL A 184     -23.967 -30.138 -17.172  1.00 42.05           C  
ATOM   1069  O   VAL A 184     -24.427 -30.452 -16.074  1.00 42.05           O  
ATOM   1070  CB  VAL A 184     -23.232 -27.837 -17.171  1.00 42.05           C  
ATOM   1071  CG1 VAL A 184     -21.818 -28.368 -17.459  1.00 42.05           C  
ATOM   1072  CG2 VAL A 184     -23.500 -26.433 -17.735  1.00 42.05           C  
ATOM   1073  N   ALA A 185     -23.226 -30.990 -17.915  1.00 43.33           N  
ATOM   1074  CA  ALA A 185     -22.896 -32.292 -17.412  1.00 43.33           C  
ATOM   1075  C   ALA A 185     -21.442 -32.542 -17.661  1.00 43.33           C  
ATOM   1076  O   ALA A 185     -20.961 -32.409 -18.786  1.00 43.33           O  
ATOM   1077  CB  ALA A 185     -23.673 -33.429 -18.099  1.00 43.33           C  
ATOM   1078  N   ILE A 186     -20.708 -32.953 -16.608  1.00 94.96           N  
ATOM   1079  CA  ILE A 186     -19.308 -33.248 -16.735  1.00 94.96           C  
ATOM   1080  C   ILE A 186     -19.188 -34.740 -16.638  1.00 94.96           C  
ATOM   1081  O   ILE A 186     -19.758 -35.361 -15.744  1.00 94.96           O  
ATOM   1082  CB  ILE A 186     -18.467 -32.637 -15.651  1.00 94.96           C  
ATOM   1083  CG1 ILE A 186     -16.973 -32.866 -15.936  1.00 94.96           C  
ATOM   1084  CG2 ILE A 186     -18.950 -33.176 -14.296  1.00 94.96           C  
ATOM   1085  CD1 ILE A 186     -16.051 -32.026 -15.054  1.00 94.96           C  
ATOM   1086  N   ASN A 187     -18.453 -35.364 -17.580  1.00 70.02           N  
ATOM   1087  CA  ASN A 187     -18.367 -36.802 -17.613  1.00 70.02           C  
ATOM   1088  C   ASN A 187     -17.646 -37.292 -16.383  1.00 70.02           C  
ATOM   1089  O   ASN A 187     -16.521 -36.878 -16.110  1.00 70.02           O  
ATOM   1090  CB  ASN A 187     -17.618 -37.319 -18.858  1.00 70.02           C  
ATOM   1091  CG  ASN A 187     -17.951 -38.788 -19.088  1.00 70.02           C  
ATOM   1092  ND2 ASN A 187     -17.534 -39.322 -20.268  1.00 70.02           N  
ATOM   1093  OD1 ASN A 187     -18.566 -39.443 -18.249  1.00 70.02           O  
ATOM   1094  N   PRO A 188     -18.297 -38.121 -15.595  1.00 95.67           N  
ATOM   1095  CA  PRO A 188     -17.713 -38.706 -14.410  1.00 95.67           C  
ATOM   1096  C   PRO A 188     -16.737 -39.821 -14.663  1.00 95.67           C  
ATOM   1097  O   PRO A 188     -15.844 -40.027 -13.841  1.00 95.67           O  
ATOM   1098  CB  PRO A 188     -18.892 -39.163 -13.548  1.00 95.67           C  
ATOM   1099  CG  PRO A 188     -20.068 -39.273 -14.536  1.00 95.67           C  
ATOM   1100  CD  PRO A 188     -19.747 -38.209 -15.597  1.00 95.67           C  
ATOM   1101  N   PHE A 189     -16.906 -40.566 -15.772  1.00 83.09           N  
ATOM   1102  CA  PHE A 189     -16.075 -41.694 -16.103  1.00 83.09           C  
ATOM   1103  C   PHE A 189     -16.114 -42.726 -15.019  1.00 83.09           C  
ATOM   1104  O   PHE A 189     -15.151 -43.468 -14.833  1.00 83.09           O  
ATOM   1105  CB  PHE A 189     -14.595 -41.358 -16.378  1.00 83.09           C  
ATOM   1106  CG  PHE A 189     -14.496 -40.701 -17.711  1.00 83.09           C  
ATOM   1107  CD1 PHE A 189     -14.744 -41.422 -18.857  1.00 83.09           C  
ATOM   1108  CD2 PHE A 189     -14.122 -39.381 -17.826  1.00 83.09           C  
ATOM   1109  CE1 PHE A 189     -14.648 -40.832 -20.095  1.00 83.09           C  
ATOM   1110  CE2 PHE A 189     -14.024 -38.786 -19.062  1.00 83.09           C  
ATOM   1111  CZ  PHE A 189     -14.290 -39.510 -20.199  1.00 83.09           C  
ATOM   1112  N   LYS A 190     -17.229 -42.812 -14.269  1.00104.90           N  
ATOM   1113  CA  LYS A 190     -17.339 -43.841 -13.277  1.00104.90           C  
ATOM   1114  C   LYS A 190     -18.794 -44.129 -13.155  1.00104.90           C  
ATOM   1115  O   LYS A 190     -19.621 -43.237 -13.334  1.00104.90           O  
ATOM   1116  CB  LYS A 190     -16.834 -43.427 -11.885  1.00104.90           C  
ATOM   1117  CG  LYS A 190     -17.670 -42.330 -11.225  1.00104.90           C  
ATOM   1118  CD  LYS A 190     -17.321 -42.105  -9.753  1.00104.90           C  
ATOM   1119  CE  LYS A 190     -15.931 -41.502  -9.548  1.00104.90           C  
ATOM   1120  NZ  LYS A 190     -15.667 -41.314  -8.104  1.00104.90           N1+
ATOM   1121  N   PHE A 191     -19.158 -45.388 -12.858  1.00 93.63           N  
ATOM   1122  CA  PHE A 191     -20.560 -45.638 -12.753  1.00 93.63           C  
ATOM   1123  C   PHE A 191     -21.042 -44.901 -11.548  1.00 93.63           C  
ATOM   1124  O   PHE A 191     -20.536 -45.095 -10.443  1.00 93.63           O  
ATOM   1125  CB  PHE A 191     -20.918 -47.125 -12.585  1.00 93.63           C  
ATOM   1126  CG  PHE A 191     -20.594 -47.808 -13.870  1.00 93.63           C  
ATOM   1127  CD1 PHE A 191     -19.310 -48.224 -14.138  1.00 93.63           C  
ATOM   1128  CD2 PHE A 191     -21.577 -48.035 -14.805  1.00 93.63           C  
ATOM   1129  CE1 PHE A 191     -19.012 -48.854 -15.324  1.00 93.63           C  
ATOM   1130  CE2 PHE A 191     -21.285 -48.664 -15.992  1.00 93.63           C  
ATOM   1131  CZ  PHE A 191     -20.000 -49.078 -16.253  1.00 93.63           C  
ATOM   1132  N   LEU A 192     -22.037 -44.016 -11.750  1.00 66.21           N  
ATOM   1133  CA  LEU A 192     -22.621 -43.281 -10.671  1.00 66.21           C  
ATOM   1134  C   LEU A 192     -24.031 -43.788 -10.575  1.00 66.21           C  
ATOM   1135  O   LEU A 192     -24.732 -43.904 -11.576  1.00 66.21           O  
ATOM   1136  CB  LEU A 192     -22.685 -41.767 -10.924  1.00 66.21           C  
ATOM   1137  CG  LEU A 192     -21.298 -41.110 -11.054  1.00 66.21           C  
ATOM   1138  CD1 LEU A 192     -21.417 -39.598 -11.303  1.00 66.21           C  
ATOM   1139  CD2 LEU A 192     -20.404 -41.448  -9.851  1.00 66.21           C  
ATOM   1140  N   PRO A 193     -24.442 -44.069  -9.373  1.00162.94           N  
ATOM   1141  CA  PRO A 193     -25.714 -44.691  -9.064  1.00162.94           C  
ATOM   1142  C   PRO A 193     -26.949 -43.828  -9.155  1.00162.94           C  
ATOM   1143  O   PRO A 193     -27.919 -44.145  -8.476  1.00162.94           O  
ATOM   1144  CB  PRO A 193     -25.550 -45.318  -7.677  1.00162.94           C  
ATOM   1145  CG  PRO A 193     -24.298 -44.649  -7.086  1.00162.94           C  
ATOM   1146  CD  PRO A 193     -23.464 -44.296  -8.323  1.00162.94           C  
ATOM   1147  N   ILE A 194     -26.909 -42.699  -9.878  1.00134.12           N  
ATOM   1148  CA  ILE A 194     -27.959 -41.718 -10.050  1.00134.12           C  
ATOM   1149  C   ILE A 194     -29.151 -42.120 -10.901  1.00134.12           C  
ATOM   1150  O   ILE A 194     -30.181 -41.453 -10.855  1.00134.12           O  
ATOM   1151  CB  ILE A 194     -27.423 -40.428 -10.595  1.00134.12           C  
ATOM   1152  CG1 ILE A 194     -26.828 -40.632 -11.997  1.00134.12           C  
ATOM   1153  CG2 ILE A 194     -26.414 -39.882  -9.572  1.00134.12           C  
ATOM   1154  CD1 ILE A 194     -26.493 -39.322 -12.708  1.00134.12           C  
ATOM   1155  N   TYR A 195     -28.976 -43.072 -11.831  1.00140.65           N  
ATOM   1156  CA  TYR A 195     -29.917 -43.529 -12.831  1.00140.65           C  
ATOM   1157  C   TYR A 195     -31.051 -44.423 -12.386  1.00140.65           C  
ATOM   1158  O   TYR A 195     -32.022 -44.564 -13.122  1.00140.65           O  
ATOM   1159  CB  TYR A 195     -29.185 -44.130 -14.034  1.00140.65           C  
ATOM   1160  CG  TYR A 195     -28.312 -42.993 -14.449  1.00140.65           C  
ATOM   1161  CD1 TYR A 195     -28.864 -41.839 -14.958  1.00140.65           C  
ATOM   1162  CD2 TYR A 195     -26.945 -43.073 -14.321  1.00140.65           C  
ATOM   1163  CE1 TYR A 195     -28.068 -40.784 -15.339  1.00140.65           C  
ATOM   1164  CE2 TYR A 195     -26.143 -42.022 -14.700  1.00140.65           C  
ATOM   1165  CZ  TYR A 195     -26.703 -40.875 -15.207  1.00140.65           C  
ATOM   1166  OH  TYR A 195     -25.881 -39.794 -15.595  1.00140.65           O  
ATOM   1167  N   ASN A 196     -30.937 -45.124 -11.243  1.00113.66           N  
ATOM   1168  CA  ASN A 196     -31.895 -46.102 -10.777  1.00113.66           C  
ATOM   1169  C   ASN A 196     -33.317 -45.622 -10.924  1.00113.66           C  
ATOM   1170  O   ASN A 196     -33.608 -44.430 -11.017  1.00113.66           O  
ATOM   1171  CB  ASN A 196     -31.651 -46.466  -9.297  1.00113.66           C  
ATOM   1172  CG  ASN A 196     -32.471 -47.688  -8.907  1.00113.66           C  
ATOM   1173  ND2 ASN A 196     -33.735 -47.455  -8.463  1.00113.66           N  
ATOM   1174  OD1 ASN A 196     -31.999 -48.820  -8.991  1.00113.66           O  
ATOM   1175  N   PRO A 197     -34.209 -46.591 -10.986  1.00128.22           N  
ATOM   1176  CA  PRO A 197     -35.611 -46.316 -11.150  1.00128.22           C  
ATOM   1177  C   PRO A 197     -36.247 -45.530 -10.050  1.00128.22           C  
ATOM   1178  O   PRO A 197     -37.237 -44.850 -10.315  1.00128.22           O  
ATOM   1179  CB  PRO A 197     -36.270 -47.663 -11.432  1.00128.22           C  
ATOM   1180  CG  PRO A 197     -35.159 -48.452 -12.147  1.00128.22           C  
ATOM   1181  CD  PRO A 197     -33.851 -47.869 -11.589  1.00128.22           C  
ATOM   1182  N   LYS A 198     -35.722 -45.592  -8.818  1.00 78.47           N  
ATOM   1183  CA  LYS A 198     -36.324 -44.835  -7.764  1.00 78.47           C  
ATOM   1184  C   LYS A 198     -36.226 -43.398  -8.157  1.00 78.47           C  
ATOM   1185  O   LYS A 198     -37.133 -42.604  -7.916  1.00 78.47           O  
ATOM   1186  CB  LYS A 198     -35.582 -44.967  -6.424  1.00 78.47           C  
ATOM   1187  CG  LYS A 198     -34.189 -44.335  -6.457  1.00 78.47           C  
ATOM   1188  CD  LYS A 198     -33.579 -44.088  -5.077  1.00 78.47           C  
ATOM   1189  CE  LYS A 198     -32.187 -43.455  -5.139  1.00 78.47           C  
ATOM   1190  NZ  LYS A 198     -31.758 -43.030  -3.787  1.00 78.47           N1+
ATOM   1191  N   TYR A 199     -35.102 -43.037  -8.798  1.00 97.29           N  
ATOM   1192  CA  TYR A 199     -34.833 -41.682  -9.181  1.00 97.29           C  
ATOM   1193  C   TYR A 199     -35.902 -41.233 -10.119  1.00 97.29           C  
ATOM   1194  O   TYR A 199     -36.453 -40.146  -9.966  1.00 97.29           O  
ATOM   1195  CB  TYR A 199     -33.498 -41.531  -9.931  1.00 97.29           C  
ATOM   1196  CG  TYR A 199     -32.396 -41.923  -9.010  1.00 97.29           C  
ATOM   1197  CD1 TYR A 199     -32.071 -43.248  -8.837  1.00 97.29           C  
ATOM   1198  CD2 TYR A 199     -31.682 -40.967  -8.324  1.00 97.29           C  
ATOM   1199  CE1 TYR A 199     -31.051 -43.616  -7.990  1.00 97.29           C  
ATOM   1200  CE2 TYR A 199     -30.662 -41.328  -7.476  1.00 97.29           C  
ATOM   1201  CZ  TYR A 199     -30.347 -42.655  -7.307  1.00 97.29           C  
ATOM   1202  OH  TYR A 199     -29.301 -43.029  -6.438  1.00 97.29           O  
ATOM   1203  N   VAL A 200     -36.250 -42.084 -11.099  1.00 37.96           N  
ATOM   1204  CA  VAL A 200     -37.208 -41.707 -12.088  1.00 37.96           C  
ATOM   1205  C   VAL A 200     -38.490 -41.387 -11.394  1.00 37.96           C  
ATOM   1206  O   VAL A 200     -39.174 -40.432 -11.755  1.00 37.96           O  
ATOM   1207  CB  VAL A 200     -37.468 -42.793 -13.089  1.00 37.96           C  
ATOM   1208  CG1 VAL A 200     -38.626 -42.353 -14.002  1.00 37.96           C  
ATOM   1209  CG2 VAL A 200     -36.159 -43.078 -13.847  1.00 37.96           C  
ATOM   1210  N   LYS A 201     -38.848 -42.177 -10.369  1.00 25.29           N  
ATOM   1211  CA  LYS A 201     -40.077 -41.958  -9.666  1.00 25.29           C  
ATOM   1212  C   LYS A 201     -40.050 -40.617  -8.997  1.00 25.29           C  
ATOM   1213  O   LYS A 201     -41.048 -39.898  -9.000  1.00 25.29           O  
ATOM   1214  CB  LYS A 201     -40.342 -43.013  -8.578  1.00 25.29           C  
ATOM   1215  CG  LYS A 201     -40.614 -44.411  -9.140  1.00 25.29           C  
ATOM   1216  CD  LYS A 201     -40.586 -45.515  -8.083  1.00 25.29           C  
ATOM   1217  CE  LYS A 201     -40.859 -46.910  -8.648  1.00 25.29           C  
ATOM   1218  NZ  LYS A 201     -40.813 -47.915  -7.563  1.00 25.29           N1+
ATOM   1219  N   MET A 202     -38.900 -40.238  -8.410  1.00112.56           N  
ATOM   1220  CA  MET A 202     -38.815 -39.013  -7.662  1.00112.56           C  
ATOM   1221  C   MET A 202     -39.033 -37.812  -8.538  1.00112.56           C  
ATOM   1222  O   MET A 202     -39.667 -36.841  -8.131  1.00112.56           O  
ATOM   1223  CB  MET A 202     -37.462 -38.826  -6.957  1.00112.56           C  
ATOM   1224  CG  MET A 202     -37.417 -37.560  -6.099  1.00112.56           C  
ATOM   1225  SD  MET A 202     -35.902 -37.360  -5.118  1.00112.56           S  
ATOM   1226  CE  MET A 202     -36.410 -35.787  -4.367  1.00112.56           C  
ATOM   1227  N   TYR A 203     -38.495 -37.857  -9.764  1.00148.73           N  
ATOM   1228  CA  TYR A 203     -38.496 -36.800 -10.740  1.00148.73           C  
ATOM   1229  C   TYR A 203     -39.842 -36.494 -11.321  1.00148.73           C  
ATOM   1230  O   TYR A 203     -40.016 -35.428 -11.911  1.00148.73           O  
ATOM   1231  CB  TYR A 203     -37.511 -37.037 -11.897  1.00148.73           C  
ATOM   1232  CG  TYR A 203     -36.155 -36.742 -11.357  1.00148.73           C  
ATOM   1233  CD1 TYR A 203     -35.467 -37.667 -10.606  1.00148.73           C  
ATOM   1234  CD2 TYR A 203     -35.573 -35.521 -11.605  1.00148.73           C  
ATOM   1235  CE1 TYR A 203     -34.216 -37.377 -10.113  1.00148.73           C  
ATOM   1236  CE2 TYR A 203     -34.323 -35.226 -11.118  1.00148.73           C  
ATOM   1237  CZ  TYR A 203     -33.644 -36.155 -10.368  1.00148.73           C  
ATOM   1238  OH  TYR A 203     -32.361 -35.856  -9.864  1.00148.73           O  
ATOM   1239  N   GLU A 204     -40.791 -37.444 -11.299  1.00 96.85           N  
ATOM   1240  CA  GLU A 204     -42.056 -37.179 -11.927  1.00 96.85           C  
ATOM   1241  C   GLU A 204     -42.807 -36.092 -11.208  1.00 96.85           C  
ATOM   1242  O   GLU A 204     -43.183 -36.224 -10.045  1.00 96.85           O  
ATOM   1243  CB  GLU A 204     -42.979 -38.408 -11.996  1.00 96.85           C  
ATOM   1244  CG  GLU A 204     -44.312 -38.125 -12.691  1.00 96.85           C  
ATOM   1245  CD  GLU A 204     -45.125 -39.411 -12.697  1.00 96.85           C  
ATOM   1246  OE1 GLU A 204     -44.616 -40.435 -12.168  1.00 96.85           O  
ATOM   1247  OE2 GLU A 204     -46.267 -39.387 -13.229  1.00 96.85           O1-
ATOM   1248  N   ASN A 205     -43.072 -34.996 -11.950  1.00112.86           N  
ATOM   1249  CA  ASN A 205     -43.833 -33.840 -11.553  1.00112.86           C  
ATOM   1250  C   ASN A 205     -43.072 -32.942 -10.625  1.00112.86           C  
ATOM   1251  O   ASN A 205     -43.494 -31.814 -10.380  1.00112.86           O  
ATOM   1252  CB  ASN A 205     -45.156 -34.217 -10.860  1.00112.86           C  
ATOM   1253  CG  ASN A 205     -46.030 -32.972 -10.773  1.00112.86           C  
ATOM   1254  ND2 ASN A 205     -45.801 -32.000 -11.695  1.00112.86           N  
ATOM   1255  OD1 ASN A 205     -46.902 -32.872  -9.911  1.00112.86           O  
ATOM   1256  N   GLN A 206     -41.896 -33.359 -10.126  1.00 97.30           N  
ATOM   1257  CA  GLN A 206     -41.190 -32.431  -9.296  1.00 97.30           C  
ATOM   1258  C   GLN A 206     -40.659 -31.381 -10.223  1.00 97.30           C  
ATOM   1259  O   GLN A 206     -39.948 -31.686 -11.179  1.00 97.30           O  
ATOM   1260  CB  GLN A 206     -40.014 -33.060  -8.525  1.00 97.30           C  
ATOM   1261  CG  GLN A 206     -39.281 -32.073  -7.617  1.00 97.30           C  
ATOM   1262  CD  GLN A 206     -38.245 -32.852  -6.819  1.00 97.30           C  
ATOM   1263  NE2 GLN A 206     -38.214 -34.197  -7.014  1.00 97.30           N  
ATOM   1264  OE1 GLN A 206     -37.483 -32.280  -6.040  1.00 97.30           O  
ATOM   1265  N   GLN A 207     -40.997 -30.106  -9.951  1.00134.81           N  
ATOM   1266  CA  GLN A 207     -40.589 -29.025 -10.802  1.00134.81           C  
ATOM   1267  C   GLN A 207     -39.113 -28.853 -10.644  1.00134.81           C  
ATOM   1268  O   GLN A 207     -38.542 -29.231  -9.623  1.00134.81           O  
ATOM   1269  CB  GLN A 207     -41.261 -27.686 -10.451  1.00134.81           C  
ATOM   1270  CG  GLN A 207     -40.832 -26.527 -11.354  1.00134.81           C  
ATOM   1271  CD  GLN A 207     -41.463 -26.737 -12.724  1.00134.81           C  
ATOM   1272  NE2 GLN A 207     -42.247 -27.839 -12.869  1.00134.81           N  
ATOM   1273  OE1 GLN A 207     -41.264 -25.941 -13.641  1.00134.81           O  
ATOM   1274  N   LEU A 208     -38.461 -28.229 -11.648  1.00105.79           N  
ATOM   1275  CA  LEU A 208     -37.029 -28.113 -11.652  1.00105.79           C  
ATOM   1276  C   LEU A 208     -36.576 -27.450 -10.398  1.00105.79           C  
ATOM   1277  O   LEU A 208     -35.574 -27.852  -9.811  1.00105.79           O  
ATOM   1278  CB  LEU A 208     -36.461 -27.218 -12.765  1.00105.79           C  
ATOM   1279  CG  LEU A 208     -36.490 -27.838 -14.162  1.00105.79           C  
ATOM   1280  CD1 LEU A 208     -35.902 -26.877 -15.210  1.00105.79           C  
ATOM   1281  CD2 LEU A 208     -35.804 -29.213 -14.168  1.00105.79           C  
ATOM   1282  N   GLY A 209     -37.296 -26.409  -9.951  1.00 22.55           N  
ATOM   1283  CA  GLY A 209     -36.860 -25.698  -8.788  1.00 22.55           C  
ATOM   1284  C   GLY A 209     -36.840 -26.632  -7.620  1.00 22.55           C  
ATOM   1285  O   GLY A 209     -35.965 -26.549  -6.760  1.00 22.55           O  
ATOM   1286  N   LYS A 210     -37.824 -27.543  -7.557  1.00 39.58           N  
ATOM   1287  CA  LYS A 210     -37.973 -28.435  -6.444  1.00 39.58           C  
ATOM   1288  C   LYS A 210     -36.809 -29.379  -6.319  1.00 39.58           C  
ATOM   1289  O   LYS A 210     -36.393 -29.694  -5.206  1.00 39.58           O  
ATOM   1290  CB  LYS A 210     -39.244 -29.295  -6.541  1.00 39.58           C  
ATOM   1291  CG  LYS A 210     -40.540 -28.485  -6.466  1.00 39.58           C  
ATOM   1292  CD  LYS A 210     -41.781 -29.276  -6.886  1.00 39.58           C  
ATOM   1293  CE  LYS A 210     -43.078 -28.466  -6.811  1.00 39.58           C  
ATOM   1294  NZ  LYS A 210     -44.223 -29.305  -7.232  1.00 39.58           N1+
ATOM   1295  N   LEU A 211     -36.247 -29.858  -7.448  1.00119.77           N  
ATOM   1296  CA  LEU A 211     -35.272 -30.915  -7.382  1.00119.77           C  
ATOM   1297  C   LEU A 211     -33.929 -30.405  -7.842  1.00119.77           C  
ATOM   1298  O   LEU A 211     -33.804 -29.325  -8.418  1.00119.77           O  
ATOM   1299  CB  LEU A 211     -35.761 -32.123  -8.231  1.00119.77           C  
ATOM   1300  CG  LEU A 211     -35.064 -33.502  -8.113  1.00119.77           C  
ATOM   1301  CD1 LEU A 211     -35.958 -34.580  -8.746  1.00119.77           C  
ATOM   1302  CD2 LEU A 211     -33.678 -33.564  -8.772  1.00119.77           C  
ATOM   1303  N   GLU A 212     -32.878 -31.192  -7.535  1.00125.58           N  
ATOM   1304  CA  GLU A 212     -31.486 -30.970  -7.826  1.00125.58           C  
ATOM   1305  C   GLU A 212     -31.238 -31.180  -9.294  1.00125.58           C  
ATOM   1306  O   GLU A 212     -32.084 -31.706 -10.014  1.00125.58           O  
ATOM   1307  CB  GLU A 212     -30.604 -31.966  -7.048  1.00125.58           C  
ATOM   1308  CG  GLU A 212     -29.095 -31.824  -7.238  1.00125.58           C  
ATOM   1309  CD  GLU A 212     -28.614 -30.715  -6.316  1.00125.58           C  
ATOM   1310  OE1 GLU A 212     -29.428 -30.259  -5.471  1.00125.58           O  
ATOM   1311  OE2 GLU A 212     -27.426 -30.310  -6.443  1.00125.58           O1-
ATOM   1312  N   PRO A 213     -30.097 -30.751  -9.778  1.00 84.50           N  
ATOM   1313  CA  PRO A 213     -29.808 -30.925 -11.175  1.00 84.50           C  
ATOM   1314  C   PRO A 213     -29.731 -32.368 -11.559  1.00 84.50           C  
ATOM   1315  O   PRO A 213     -29.067 -33.138 -10.864  1.00 84.50           O  
ATOM   1316  CB  PRO A 213     -28.528 -30.136 -11.430  1.00 84.50           C  
ATOM   1317  CG  PRO A 213     -28.596 -29.000 -10.391  1.00 84.50           C  
ATOM   1318  CD  PRO A 213     -29.428 -29.580  -9.233  1.00 84.50           C  
ATOM   1319  N   HIS A 214     -30.411 -32.751 -12.661  1.00 75.60           N  
ATOM   1320  CA  HIS A 214     -30.351 -34.095 -13.153  1.00 75.60           C  
ATOM   1321  C   HIS A 214     -30.925 -34.069 -14.538  1.00 75.60           C  
ATOM   1322  O   HIS A 214     -31.771 -33.234 -14.859  1.00 75.60           O  
ATOM   1323  CB  HIS A 214     -31.149 -35.102 -12.304  1.00 75.60           C  
ATOM   1324  CG  HIS A 214     -30.719 -36.524 -12.527  1.00 75.60           C  
ATOM   1325  CD2 HIS A 214     -29.747 -37.237 -11.894  1.00 75.60           C  
ATOM   1326  ND1 HIS A 214     -31.262 -37.377 -13.460  1.00 75.60           N  
ATOM   1327  CE1 HIS A 214     -30.594 -38.555 -13.349  1.00 75.60           C  
ATOM   1328  NE2 HIS A 214     -29.666 -38.517 -12.410  1.00 75.60           N  
ATOM   1329  N   VAL A 215     -30.481 -35.003 -15.398  1.00 48.08           N  
ATOM   1330  CA  VAL A 215     -30.943 -35.060 -16.758  1.00 48.08           C  
ATOM   1331  C   VAL A 215     -32.419 -35.297 -16.723  1.00 48.08           C  
ATOM   1332  O   VAL A 215     -33.154 -34.827 -17.589  1.00 48.08           O  
ATOM   1333  CB  VAL A 215     -30.339 -36.192 -17.538  1.00 48.08           C  
ATOM   1334  CG1 VAL A 215     -31.019 -36.247 -18.917  1.00 48.08           C  
ATOM   1335  CG2 VAL A 215     -28.819 -35.993 -17.609  1.00 48.08           C  
ATOM   1336  N   PHE A 216     -32.895 -36.055 -15.719  1.00 83.06           N  
ATOM   1337  CA  PHE A 216     -34.294 -36.355 -15.649  1.00 83.06           C  
ATOM   1338  C   PHE A 216     -35.084 -35.096 -15.461  1.00 83.06           C  
ATOM   1339  O   PHE A 216     -36.161 -34.952 -16.037  1.00 83.06           O  
ATOM   1340  CB  PHE A 216     -34.709 -37.302 -14.506  1.00 83.06           C  
ATOM   1341  CG  PHE A 216     -34.122 -38.653 -14.734  1.00 83.06           C  
ATOM   1342  CD1 PHE A 216     -34.254 -39.278 -15.951  1.00 83.06           C  
ATOM   1343  CD2 PHE A 216     -33.499 -39.327 -13.710  1.00 83.06           C  
ATOM   1344  CE1 PHE A 216     -33.728 -40.532 -16.158  1.00 83.06           C  
ATOM   1345  CE2 PHE A 216     -32.973 -40.581 -13.909  1.00 83.06           C  
ATOM   1346  CZ  PHE A 216     -33.081 -41.186 -15.138  1.00 83.06           C  
ATOM   1347  N   ALA A 217     -34.588 -34.149 -14.640  1.00 40.44           N  
ATOM   1348  CA  ALA A 217     -35.366 -32.970 -14.368  1.00 40.44           C  
ATOM   1349  C   ALA A 217     -35.624 -32.214 -15.641  1.00 40.44           C  
ATOM   1350  O   ALA A 217     -36.754 -31.807 -15.908  1.00 40.44           O  
ATOM   1351  CB  ALA A 217     -34.682 -32.027 -13.368  1.00 40.44           C  
ATOM   1352  N   LEU A 218     -34.580 -32.041 -16.468  1.00114.05           N  
ATOM   1353  CA  LEU A 218     -34.607 -31.344 -17.726  1.00114.05           C  
ATOM   1354  C   LEU A 218     -35.522 -32.079 -18.653  1.00114.05           C  
ATOM   1355  O   LEU A 218     -36.253 -31.472 -19.437  1.00114.05           O  
ATOM   1356  CB  LEU A 218     -33.194 -31.419 -18.348  1.00114.05           C  
ATOM   1357  CG  LEU A 218     -32.905 -30.752 -19.712  1.00114.05           C  
ATOM   1358  CD1 LEU A 218     -31.431 -30.984 -20.082  1.00114.05           C  
ATOM   1359  CD2 LEU A 218     -33.832 -31.185 -20.861  1.00114.05           C  
ATOM   1360  N   ALA A 219     -35.435 -33.418 -18.638  1.00 33.77           N  
ATOM   1361  CA  ALA A 219     -36.234 -34.237 -19.501  1.00 33.77           C  
ATOM   1362  C   ALA A 219     -37.671 -34.079 -19.130  1.00 33.77           C  
ATOM   1363  O   ALA A 219     -38.540 -34.000 -19.997  1.00 33.77           O  
ATOM   1364  CB  ALA A 219     -35.888 -35.731 -19.385  1.00 33.77           C  
ATOM   1365  N   ASP A 220     -37.962 -34.051 -17.815  1.00 46.06           N  
ATOM   1366  CA  ASP A 220     -39.315 -33.935 -17.360  1.00 46.06           C  
ATOM   1367  C   ASP A 220     -39.849 -32.588 -17.739  1.00 46.06           C  
ATOM   1368  O   ASP A 220     -40.990 -32.460 -18.181  1.00 46.06           O  
ATOM   1369  CB  ASP A 220     -39.434 -34.084 -15.836  1.00 46.06           C  
ATOM   1370  CG  ASP A 220     -40.884 -34.425 -15.551  1.00 46.06           C  
ATOM   1371  OD1 ASP A 220     -41.645 -34.566 -16.545  1.00 46.06           O  
ATOM   1372  OD2 ASP A 220     -41.246 -34.562 -14.351  1.00 46.06           O1-
ATOM   1373  N   VAL A 221     -39.015 -31.540 -17.601  1.00 37.68           N  
ATOM   1374  CA  VAL A 221     -39.448 -30.204 -17.893  1.00 37.68           C  
ATOM   1375  C   VAL A 221     -39.876 -30.152 -19.320  1.00 37.68           C  
ATOM   1376  O   VAL A 221     -40.895 -29.546 -19.649  1.00 37.68           O  
ATOM   1377  CB  VAL A 221     -38.356 -29.198 -17.735  1.00 37.68           C  
ATOM   1378  CG1 VAL A 221     -38.894 -27.805 -18.103  1.00 37.68           C  
ATOM   1379  CG2 VAL A 221     -37.838 -29.316 -16.301  1.00 37.68           C  
ATOM   1380  N   ALA A 222     -39.103 -30.792 -20.213  1.00 28.23           N  
ATOM   1381  CA  ALA A 222     -39.463 -30.780 -21.598  1.00 28.23           C  
ATOM   1382  C   ALA A 222     -40.799 -31.451 -21.723  1.00 28.23           C  
ATOM   1383  O   ALA A 222     -41.671 -30.996 -22.458  1.00 28.23           O  
ATOM   1384  CB  ALA A 222     -38.467 -31.553 -22.480  1.00 28.23           C  
ATOM   1385  N   TYR A 223     -41.001 -32.559 -20.988  1.00 59.71           N  
ATOM   1386  CA  TYR A 223     -42.229 -33.297 -21.076  1.00 59.71           C  
ATOM   1387  C   TYR A 223     -43.375 -32.448 -20.592  1.00 59.71           C  
ATOM   1388  O   TYR A 223     -44.385 -32.312 -21.281  1.00 59.71           O  
ATOM   1389  CB  TYR A 223     -42.175 -34.572 -20.213  1.00 59.71           C  
ATOM   1390  CG  TYR A 223     -43.438 -35.342 -20.381  1.00 59.71           C  
ATOM   1391  CD1 TYR A 223     -43.615 -36.150 -21.480  1.00 59.71           C  
ATOM   1392  CD2 TYR A 223     -44.438 -35.270 -19.438  1.00 59.71           C  
ATOM   1393  CE1 TYR A 223     -44.773 -36.872 -21.641  1.00 59.71           C  
ATOM   1394  CE2 TYR A 223     -45.599 -35.990 -19.594  1.00 59.71           C  
ATOM   1395  CZ  TYR A 223     -45.769 -36.790 -20.698  1.00 59.71           C  
ATOM   1396  OH  TYR A 223     -46.960 -37.529 -20.862  1.00 59.71           O  
ATOM   1397  N   TYR A 224     -43.241 -31.811 -19.411  1.00101.51           N  
ATOM   1398  CA  TYR A 224     -44.331 -31.038 -18.873  1.00101.51           C  
ATOM   1399  C   TYR A 224     -44.643 -29.874 -19.753  1.00101.51           C  
ATOM   1400  O   TYR A 224     -45.810 -29.554 -19.974  1.00101.51           O  
ATOM   1401  CB  TYR A 224     -44.115 -30.508 -17.442  1.00101.51           C  
ATOM   1402  CG  TYR A 224     -44.371 -31.624 -16.483  1.00101.51           C  
ATOM   1403  CD1 TYR A 224     -45.667 -31.931 -16.135  1.00101.51           C  
ATOM   1404  CD2 TYR A 224     -43.347 -32.366 -15.945  1.00101.51           C  
ATOM   1405  CE1 TYR A 224     -45.945 -32.953 -15.258  1.00101.51           C  
ATOM   1406  CE2 TYR A 224     -43.622 -33.388 -15.065  1.00101.51           C  
ATOM   1407  CZ  TYR A 224     -44.916 -33.686 -14.720  1.00101.51           C  
ATOM   1408  OH  TYR A 224     -45.187 -34.737 -13.818  1.00101.51           O  
ATOM   1409  N   THR A 225     -43.609 -29.206 -20.289  1.00104.75           N  
ATOM   1410  CA  THR A 225     -43.848 -28.048 -21.097  1.00104.75           C  
ATOM   1411  C   THR A 225     -44.647 -28.461 -22.296  1.00104.75           C  
ATOM   1412  O   THR A 225     -45.506 -27.710 -22.755  1.00104.75           O  
ATOM   1413  CB  THR A 225     -42.582 -27.370 -21.539  1.00104.75           C  
ATOM   1414  CG2 THR A 225     -41.849 -28.267 -22.539  1.00104.75           C  
ATOM   1415  OG1 THR A 225     -42.878 -26.117 -22.132  1.00104.75           O  
ATOM   1416  N   MET A 226     -44.384 -29.667 -22.840  1.00 51.20           N  
ATOM   1417  CA  MET A 226     -45.092 -30.147 -23.990  1.00 51.20           C  
ATOM   1418  C   MET A 226     -46.549 -30.278 -23.652  1.00 51.20           C  
ATOM   1419  O   MET A 226     -47.410 -29.908 -24.448  1.00 51.20           O  
ATOM   1420  CB  MET A 226     -44.575 -31.521 -24.456  1.00 51.20           C  
ATOM   1421  CG  MET A 226     -45.257 -32.052 -25.718  1.00 51.20           C  
ATOM   1422  SD  MET A 226     -44.644 -33.673 -26.270  1.00 51.20           S  
ATOM   1423  CE  MET A 226     -45.320 -34.594 -24.859  1.00 51.20           C  
ATOM   1424  N   LEU A 227     -46.879 -30.829 -22.468  1.00 53.26           N  
ATOM   1425  CA  LEU A 227     -48.264 -30.966 -22.115  1.00 53.26           C  
ATOM   1426  C   LEU A 227     -48.893 -29.619 -21.910  1.00 53.26           C  
ATOM   1427  O   LEU A 227     -49.941 -29.322 -22.483  1.00 53.26           O  
ATOM   1428  CB  LEU A 227     -48.469 -31.764 -20.816  1.00 53.26           C  
ATOM   1429  CG  LEU A 227     -48.038 -33.237 -20.932  1.00 53.26           C  
ATOM   1430  CD1 LEU A 227     -48.272 -33.993 -19.615  1.00 53.26           C  
ATOM   1431  CD2 LEU A 227     -48.706 -33.918 -22.137  1.00 53.26           C  
ATOM   1432  N   ARG A 228     -48.269 -28.754 -21.084  1.00 71.40           N  
ATOM   1433  CA  ARG A 228     -48.888 -27.491 -20.790  1.00 71.40           C  
ATOM   1434  C   ARG A 228     -48.955 -26.630 -22.015  1.00 71.40           C  
ATOM   1435  O   ARG A 228     -50.022 -26.144 -22.390  1.00 71.40           O  
ATOM   1436  CB  ARG A 228     -48.128 -26.701 -19.711  1.00 71.40           C  
ATOM   1437  CG  ARG A 228     -48.156 -27.379 -18.338  1.00 71.40           C  
ATOM   1438  CD  ARG A 228     -47.403 -26.612 -17.249  1.00 71.40           C  
ATOM   1439  NE  ARG A 228     -47.526 -27.399 -15.990  1.00 71.40           N  
ATOM   1440  CZ  ARG A 228     -46.601 -27.255 -14.996  1.00 71.40           C  
ATOM   1441  NH1 ARG A 228     -45.556 -26.393 -15.156  1.00 71.40           N1+
ATOM   1442  NH2 ARG A 228     -46.722 -27.976 -13.843  1.00 71.40           N  
ATOM   1443  N   LYS A 229     -47.797 -26.435 -22.674  1.00 64.43           N  
ATOM   1444  CA  LYS A 229     -47.658 -25.591 -23.829  1.00 64.43           C  
ATOM   1445  C   LYS A 229     -48.262 -26.205 -25.050  1.00 64.43           C  
ATOM   1446  O   LYS A 229     -48.675 -25.487 -25.959  1.00 64.43           O  
ATOM   1447  CB  LYS A 229     -46.202 -25.217 -24.155  1.00 64.43           C  
ATOM   1448  CG  LYS A 229     -45.611 -24.201 -23.173  1.00 64.43           C  
ATOM   1449  CD  LYS A 229     -44.115 -23.951 -23.363  1.00 64.43           C  
ATOM   1450  CE  LYS A 229     -43.535 -22.934 -22.376  1.00 64.43           C  
ATOM   1451  NZ  LYS A 229     -42.069 -22.832 -22.558  1.00 64.43           N1+
ATOM   1452  N   HIS A 230     -48.332 -27.548 -25.118  1.00 92.70           N  
ATOM   1453  CA  HIS A 230     -48.791 -28.168 -26.325  1.00 92.70           C  
ATOM   1454  C   HIS A 230     -47.865 -27.755 -27.424  1.00 92.70           C  
ATOM   1455  O   HIS A 230     -48.288 -27.237 -28.455  1.00 92.70           O  
ATOM   1456  CB  HIS A 230     -50.221 -27.765 -26.723  1.00 92.70           C  
ATOM   1457  CG  HIS A 230     -51.254 -28.231 -25.740  1.00 92.70           C  
ATOM   1458  CD2 HIS A 230     -52.016 -29.358 -25.738  1.00 92.70           C  
ATOM   1459  ND1 HIS A 230     -51.610 -27.535 -24.607  1.00 92.70           N  
ATOM   1460  CE1 HIS A 230     -52.561 -28.270 -23.978  1.00 92.70           C  
ATOM   1461  NE2 HIS A 230     -52.841 -29.386 -24.628  1.00 92.70           N  
ATOM   1462  N   VAL A 231     -46.546 -27.927 -27.208  1.00 49.15           N  
ATOM   1463  CA  VAL A 231     -45.618 -27.604 -28.253  1.00 49.15           C  
ATOM   1464  C   VAL A 231     -44.523 -28.625 -28.258  1.00 49.15           C  
ATOM   1465  O   VAL A 231     -44.044 -29.048 -27.205  1.00 49.15           O  
ATOM   1466  CB  VAL A 231     -44.970 -26.261 -28.082  1.00 49.15           C  
ATOM   1467  CG1 VAL A 231     -43.922 -26.078 -29.193  1.00 49.15           C  
ATOM   1468  CG2 VAL A 231     -46.071 -25.188 -28.081  1.00 49.15           C  
ATOM   1469  N   ASN A 232     -44.079 -29.023 -29.472  1.00 74.23           N  
ATOM   1470  CA  ASN A 232     -43.020 -29.990 -29.605  1.00 74.23           C  
ATOM   1471  C   ASN A 232     -41.791 -29.453 -28.943  1.00 74.23           C  
ATOM   1472  O   ASN A 232     -41.500 -28.257 -28.990  1.00 74.23           O  
ATOM   1473  CB  ASN A 232     -42.584 -30.290 -31.056  1.00 74.23           C  
ATOM   1474  CG  ASN A 232     -43.577 -31.222 -31.724  1.00 74.23           C  
ATOM   1475  ND2 ASN A 232     -43.724 -31.089 -33.070  1.00 74.23           N  
ATOM   1476  OD1 ASN A 232     -44.220 -32.038 -31.068  1.00 74.23           O  
ATOM   1477  N   GLN A 233     -41.026 -30.364 -28.310  1.00 73.08           N  
ATOM   1478  CA  GLN A 233     -39.833 -29.976 -27.606  1.00 73.08           C  
ATOM   1479  C   GLN A 233     -38.668 -30.751 -28.159  1.00 73.08           C  
ATOM   1480  O   GLN A 233     -38.837 -31.762 -28.840  1.00 73.08           O  
ATOM   1481  CB  GLN A 233     -39.893 -30.306 -26.106  1.00 73.08           C  
ATOM   1482  CG  GLN A 233     -41.118 -29.725 -25.396  1.00 73.08           C  
ATOM   1483  CD  GLN A 233     -41.001 -28.209 -25.359  1.00 73.08           C  
ATOM   1484  NE2 GLN A 233     -42.172 -27.517 -25.373  1.00 73.08           N  
ATOM   1485  OE1 GLN A 233     -39.905 -27.654 -25.304  1.00 73.08           O  
ATOM   1486  N   CYS A 234     -37.436 -30.265 -27.900  1.00 79.71           N  
ATOM   1487  CA  CYS A 234     -36.259 -30.965 -28.335  1.00 79.71           C  
ATOM   1488  C   CYS A 234     -35.234 -30.865 -27.249  1.00 79.71           C  
ATOM   1489  O   CYS A 234     -35.169 -29.869 -26.528  1.00 79.71           O  
ATOM   1490  CB  CYS A 234     -35.630 -30.374 -29.609  1.00 79.71           C  
ATOM   1491  SG  CYS A 234     -34.144 -31.280 -30.136  1.00 79.71           S  
ATOM   1492  N   ILE A 235     -34.423 -31.930 -27.087  1.00144.39           N  
ATOM   1493  CA  ILE A 235     -33.357 -31.949 -26.130  1.00144.39           C  
ATOM   1494  C   ILE A 235     -32.066 -31.996 -26.892  1.00144.39           C  
ATOM   1495  O   ILE A 235     -31.589 -33.053 -27.304  1.00144.39           O  
ATOM   1496  CB  ILE A 235     -33.444 -33.137 -25.211  1.00144.39           C  
ATOM   1497  CG1 ILE A 235     -32.271 -33.134 -24.215  1.00144.39           C  
ATOM   1498  CG2 ILE A 235     -33.606 -34.410 -26.062  1.00144.39           C  
ATOM   1499  CD1 ILE A 235     -32.287 -31.948 -23.254  1.00144.39           C  
ATOM   1500  N   VAL A 236     -31.436 -30.823 -27.075  1.00 40.15           N  
ATOM   1501  CA  VAL A 236     -30.218 -30.792 -27.827  1.00 40.15           C  
ATOM   1502  C   VAL A 236     -29.100 -30.965 -26.854  1.00 40.15           C  
ATOM   1503  O   VAL A 236     -28.983 -30.218 -25.883  1.00 40.15           O  
ATOM   1504  CB  VAL A 236     -29.996 -29.496 -28.550  1.00 40.15           C  
ATOM   1505  CG1 VAL A 236     -28.614 -29.543 -29.225  1.00 40.15           C  
ATOM   1506  CG2 VAL A 236     -31.163 -29.274 -29.527  1.00 40.15           C  
ATOM   1507  N   ILE A 237     -28.245 -31.973 -27.110  1.00 50.31           N  
ATOM   1508  CA  ILE A 237     -27.155 -32.291 -26.235  1.00 50.31           C  
ATOM   1509  C   ILE A 237     -25.903 -31.996 -27.004  1.00 50.31           C  
ATOM   1510  O   ILE A 237     -25.717 -32.490 -28.115  1.00 50.31           O  
ATOM   1511  CB  ILE A 237     -27.133 -33.748 -25.876  1.00 50.31           C  
ATOM   1512  CG1 ILE A 237     -28.484 -34.163 -25.270  1.00 50.31           C  
ATOM   1513  CG2 ILE A 237     -25.941 -33.994 -24.935  1.00 50.31           C  
ATOM   1514  CD1 ILE A 237     -28.666 -35.674 -25.156  1.00 50.31           C  
ATOM   1515  N   SER A 238     -25.000 -31.183 -26.423  1.00 82.84           N  
ATOM   1516  CA  SER A 238     -23.832 -30.774 -27.150  1.00 82.84           C  
ATOM   1517  C   SER A 238     -22.604 -31.163 -26.389  1.00 82.84           C  
ATOM   1518  O   SER A 238     -22.588 -31.149 -25.160  1.00 82.84           O  
ATOM   1519  CB  SER A 238     -23.794 -29.247 -27.335  1.00 82.84           C  
ATOM   1520  OG  SER A 238     -22.569 -28.834 -27.920  1.00 82.84           O  
ATOM   1521  N   GLY A 239     -21.527 -31.525 -27.120  1.00 30.36           N  
ATOM   1522  CA  GLY A 239     -20.316 -31.875 -26.440  1.00 30.36           C  
ATOM   1523  C   GLY A 239     -19.286 -32.354 -27.417  1.00 30.36           C  
ATOM   1524  O   GLY A 239     -19.580 -32.669 -28.571  1.00 30.36           O  
ATOM   1525  N   GLU A 240     -18.035 -32.429 -26.924  1.00 54.56           N  
ATOM   1526  CA  GLU A 240     -16.866 -32.860 -27.637  1.00 54.56           C  
ATOM   1527  C   GLU A 240     -16.904 -34.355 -27.694  1.00 54.56           C  
ATOM   1528  O   GLU A 240     -17.751 -34.984 -27.064  1.00 54.56           O  
ATOM   1529  CB  GLU A 240     -15.576 -32.423 -26.923  1.00 54.56           C  
ATOM   1530  CG  GLU A 240     -14.277 -32.736 -27.663  1.00 54.56           C  
ATOM   1531  CD  GLU A 240     -13.153 -32.120 -26.840  1.00 54.56           C  
ATOM   1532  OE1 GLU A 240     -13.466 -31.267 -25.966  1.00 54.56           O  
ATOM   1533  OE2 GLU A 240     -11.971 -32.490 -27.071  1.00 54.56           O1-
ATOM   1534  N   SER A 241     -16.009 -34.969 -28.494  1.00 51.06           N  
ATOM   1535  CA  SER A 241     -16.035 -36.400 -28.605  1.00 51.06           C  
ATOM   1536  C   SER A 241     -15.753 -37.009 -27.260  1.00 51.06           C  
ATOM   1537  O   SER A 241     -14.756 -36.686 -26.614  1.00 51.06           O  
ATOM   1538  CB  SER A 241     -15.002 -36.958 -29.602  1.00 51.06           C  
ATOM   1539  OG  SER A 241     -15.087 -38.375 -29.654  1.00 51.06           O  
ATOM   1540  N   GLY A 242     -16.645 -37.931 -26.823  1.00 45.22           N  
ATOM   1541  CA  GLY A 242     -16.491 -38.680 -25.598  1.00 45.22           C  
ATOM   1542  C   GLY A 242     -16.882 -37.871 -24.391  1.00 45.22           C  
ATOM   1543  O   GLY A 242     -16.304 -38.049 -23.318  1.00 45.22           O  
ATOM   1544  N   SER A 243     -17.823 -36.920 -24.557  1.00126.71           N  
ATOM   1545  CA  SER A 243     -18.274 -36.033 -23.515  1.00126.71           C  
ATOM   1546  C   SER A 243     -19.501 -36.495 -22.758  1.00126.71           C  
ATOM   1547  O   SER A 243     -19.932 -35.801 -21.836  1.00126.71           O  
ATOM   1548  CB  SER A 243     -18.559 -34.628 -24.065  1.00126.71           C  
ATOM   1549  OG  SER A 243     -18.889 -33.751 -23.002  1.00126.71           O  
ATOM   1550  N   GLY A 244     -20.132 -37.635 -23.111  1.00 42.13           N  
ATOM   1551  CA  GLY A 244     -21.319 -38.032 -22.390  1.00 42.13           C  
ATOM   1552  C   GLY A 244     -22.565 -37.688 -23.159  1.00 42.13           C  
ATOM   1553  O   GLY A 244     -23.660 -37.688 -22.599  1.00 42.13           O  
ATOM   1554  N   LYS A 245     -22.443 -37.371 -24.460  1.00100.74           N  
ATOM   1555  CA  LYS A 245     -23.615 -37.058 -25.229  1.00100.74           C  
ATOM   1556  C   LYS A 245     -24.515 -38.261 -25.307  1.00100.74           C  
ATOM   1557  O   LYS A 245     -25.728 -38.145 -25.151  1.00100.74           O  
ATOM   1558  CB  LYS A 245     -23.296 -36.647 -26.677  1.00100.74           C  
ATOM   1559  CG  LYS A 245     -22.454 -35.374 -26.791  1.00100.74           C  
ATOM   1560  CD  LYS A 245     -22.062 -35.031 -28.230  1.00100.74           C  
ATOM   1561  CE  LYS A 245     -21.236 -36.114 -28.928  1.00100.74           C  
ATOM   1562  NZ  LYS A 245     -19.860 -36.134 -28.383  1.00100.74           N1+
ATOM   1563  N   THR A 246     -23.939 -39.451 -25.572  1.00 49.03           N  
ATOM   1564  CA  THR A 246     -24.705 -40.655 -25.774  1.00 49.03           C  
ATOM   1565  C   THR A 246     -25.355 -41.160 -24.522  1.00 49.03           C  
ATOM   1566  O   THR A 246     -26.517 -41.564 -24.546  1.00 49.03           O  
ATOM   1567  CB  THR A 246     -23.873 -41.774 -26.330  1.00 49.03           C  
ATOM   1568  CG2 THR A 246     -24.768 -43.011 -26.526  1.00 49.03           C  
ATOM   1569  OG1 THR A 246     -23.301 -41.386 -27.571  1.00 49.03           O  
ATOM   1570  N   GLN A 247     -24.632 -41.165 -23.385  1.00 76.84           N  
ATOM   1571  CA  GLN A 247     -25.198 -41.748 -22.201  1.00 76.84           C  
ATOM   1572  C   GLN A 247     -26.405 -40.966 -21.798  1.00 76.84           C  
ATOM   1573  O   GLN A 247     -27.466 -41.535 -21.547  1.00 76.84           O  
ATOM   1574  CB  GLN A 247     -24.222 -41.742 -21.012  1.00 76.84           C  
ATOM   1575  CG  GLN A 247     -22.982 -42.607 -21.243  1.00 76.84           C  
ATOM   1576  CD  GLN A 247     -23.432 -44.060 -21.319  1.00 76.84           C  
ATOM   1577  NE2 GLN A 247     -22.831 -44.831 -22.265  1.00 76.84           N  
ATOM   1578  OE1 GLN A 247     -24.296 -44.495 -20.562  1.00 76.84           O  
ATOM   1579  N   SER A 248     -26.288 -39.627 -21.785  1.00 68.69           N  
ATOM   1580  CA  SER A 248     -27.367 -38.789 -21.353  1.00 68.69           C  
ATOM   1581  C   SER A 248     -28.528 -39.010 -22.268  1.00 68.69           C  
ATOM   1582  O   SER A 248     -29.680 -38.912 -21.849  1.00 68.69           O  
ATOM   1583  CB  SER A 248     -27.014 -37.293 -21.404  1.00 68.69           C  
ATOM   1584  OG  SER A 248     -28.121 -36.516 -20.969  1.00 68.69           O  
ATOM   1585  N   THR A 249     -28.254 -39.315 -23.549  1.00 31.90           N  
ATOM   1586  CA  THR A 249     -29.326 -39.533 -24.474  1.00 31.90           C  
ATOM   1587  C   THR A 249     -30.124 -40.716 -24.010  1.00 31.90           C  
ATOM   1588  O   THR A 249     -31.350 -40.655 -23.929  1.00 31.90           O  
ATOM   1589  CB  THR A 249     -28.832 -39.838 -25.860  1.00 31.90           C  
ATOM   1590  CG2 THR A 249     -30.043 -40.038 -26.789  1.00 31.90           C  
ATOM   1591  OG1 THR A 249     -28.026 -38.771 -26.338  1.00 31.90           O  
ATOM   1592  N   ASN A 250     -29.439 -41.819 -23.654  1.00 46.35           N  
ATOM   1593  CA  ASN A 250     -30.115 -43.025 -23.263  1.00 46.35           C  
ATOM   1594  C   ASN A 250     -30.924 -42.764 -22.033  1.00 46.35           C  
ATOM   1595  O   ASN A 250     -32.087 -43.154 -21.949  1.00 46.35           O  
ATOM   1596  CB  ASN A 250     -29.142 -44.172 -22.935  1.00 46.35           C  
ATOM   1597  CG  ASN A 250     -28.455 -44.592 -24.226  1.00 46.35           C  
ATOM   1598  ND2 ASN A 250     -28.979 -44.101 -25.381  1.00 46.35           N  
ATOM   1599  OD1 ASN A 250     -27.474 -45.333 -24.208  1.00 46.35           O  
ATOM   1600  N   PHE A 251     -30.337 -42.062 -21.047  1.00 88.79           N  
ATOM   1601  CA  PHE A 251     -31.041 -41.827 -19.821  1.00 88.79           C  
ATOM   1602  C   PHE A 251     -32.247 -41.002 -20.127  1.00 88.79           C  
ATOM   1603  O   PHE A 251     -33.310 -41.202 -19.543  1.00 88.79           O  
ATOM   1604  CB  PHE A 251     -30.214 -41.087 -18.756  1.00 88.79           C  
ATOM   1605  CG  PHE A 251     -29.077 -41.976 -18.379  1.00 88.79           C  
ATOM   1606  CD1 PHE A 251     -29.285 -43.086 -17.594  1.00 88.79           C  
ATOM   1607  CD2 PHE A 251     -27.807 -41.717 -18.836  1.00 88.79           C  
ATOM   1608  CE1 PHE A 251     -28.237 -43.910 -17.252  1.00 88.79           C  
ATOM   1609  CE2 PHE A 251     -26.754 -42.535 -18.498  1.00 88.79           C  
ATOM   1610  CZ  PHE A 251     -26.969 -43.634 -17.702  1.00 88.79           C  
ATOM   1611  N   LEU A 252     -32.113 -40.037 -21.054  1.00 91.15           N  
ATOM   1612  CA  LEU A 252     -33.220 -39.184 -21.365  1.00 91.15           C  
ATOM   1613  C   LEU A 252     -34.332 -40.036 -21.901  1.00 91.15           C  
ATOM   1614  O   LEU A 252     -35.491 -39.857 -21.529  1.00 91.15           O  
ATOM   1615  CB  LEU A 252     -32.844 -38.100 -22.394  1.00 91.15           C  
ATOM   1616  CG  LEU A 252     -33.889 -36.981 -22.596  1.00 91.15           C  
ATOM   1617  CD1 LEU A 252     -33.336 -35.915 -23.549  1.00 91.15           C  
ATOM   1618  CD2 LEU A 252     -35.258 -37.502 -23.062  1.00 91.15           C  
ATOM   1619  N   ILE A 253     -34.010 -40.991 -22.790  1.00 86.96           N  
ATOM   1620  CA  ILE A 253     -35.016 -41.844 -23.361  1.00 86.96           C  
ATOM   1621  C   ILE A 253     -35.597 -42.707 -22.285  1.00 86.96           C  
ATOM   1622  O   ILE A 253     -36.809 -42.904 -22.215  1.00 86.96           O  
ATOM   1623  CB  ILE A 253     -34.469 -42.745 -24.429  1.00 86.96           C  
ATOM   1624  CG1 ILE A 253     -33.871 -41.904 -25.569  1.00 86.96           C  
ATOM   1625  CG2 ILE A 253     -35.597 -43.684 -24.887  1.00 86.96           C  
ATOM   1626  CD1 ILE A 253     -34.881 -40.963 -26.225  1.00 86.96           C  
ATOM   1627  N   HIS A 254     -34.735 -43.236 -21.398  1.00 69.06           N  
ATOM   1628  CA  HIS A 254     -35.199 -44.127 -20.377  1.00 69.06           C  
ATOM   1629  C   HIS A 254     -36.211 -43.412 -19.536  1.00 69.06           C  
ATOM   1630  O   HIS A 254     -37.258 -43.969 -19.212  1.00 69.06           O  
ATOM   1631  CB  HIS A 254     -34.073 -44.597 -19.440  1.00 69.06           C  
ATOM   1632  CG  HIS A 254     -34.551 -45.536 -18.371  1.00 69.06           C  
ATOM   1633  CD2 HIS A 254     -34.934 -45.284 -17.089  1.00 69.06           C  
ATOM   1634  ND1 HIS A 254     -34.683 -46.897 -18.541  1.00 69.06           N  
ATOM   1635  CE1 HIS A 254     -35.136 -47.396 -17.363  1.00 69.06           C  
ATOM   1636  NE2 HIS A 254     -35.303 -46.455 -16.452  1.00 69.06           N  
ATOM   1637  N   CYS A 255     -35.926 -42.153 -19.155  1.00 44.47           N  
ATOM   1638  CA  CYS A 255     -36.836 -41.440 -18.305  1.00 44.47           C  
ATOM   1639  C   CYS A 255     -38.153 -41.221 -18.982  1.00 44.47           C  
ATOM   1640  O   CYS A 255     -39.202 -41.588 -18.454  1.00 44.47           O  
ATOM   1641  CB  CYS A 255     -36.313 -40.050 -17.913  1.00 44.47           C  
ATOM   1642  SG  CYS A 255     -37.470 -39.155 -16.836  1.00 44.47           S  
ATOM   1643  N   LEU A 256     -38.132 -40.667 -20.208  1.00 57.47           N  
ATOM   1644  CA  LEU A 256     -39.360 -40.322 -20.870  1.00 57.47           C  
ATOM   1645  C   LEU A 256     -40.215 -41.542 -21.038  1.00 57.47           C  
ATOM   1646  O   LEU A 256     -41.417 -41.499 -20.782  1.00 57.47           O  
ATOM   1647  CB  LEU A 256     -39.145 -39.731 -22.275  1.00 57.47           C  
ATOM   1648  CG  LEU A 256     -38.476 -38.344 -22.278  1.00 57.47           C  
ATOM   1649  CD1 LEU A 256     -38.295 -37.819 -23.711  1.00 57.47           C  
ATOM   1650  CD2 LEU A 256     -39.239 -37.357 -21.381  1.00 57.47           C  
ATOM   1651  N   THR A 257     -39.621 -42.675 -21.453  1.00103.28           N  
ATOM   1652  CA  THR A 257     -40.418 -43.842 -21.696  1.00103.28           C  
ATOM   1653  C   THR A 257     -41.089 -44.269 -20.427  1.00103.28           C  
ATOM   1654  O   THR A 257     -42.277 -44.591 -20.425  1.00103.28           O  
ATOM   1655  CB  THR A 257     -39.612 -44.998 -22.224  1.00103.28           C  
ATOM   1656  CG2 THR A 257     -38.589 -45.440 -21.165  1.00103.28           C  
ATOM   1657  OG1 THR A 257     -40.471 -46.077 -22.567  1.00103.28           O  
ATOM   1658  N   ALA A 258     -40.351 -44.263 -19.301  1.00 30.74           N  
ATOM   1659  CA  ALA A 258     -40.913 -44.728 -18.065  1.00 30.74           C  
ATOM   1660  C   ALA A 258     -42.071 -43.858 -17.680  1.00 30.74           C  
ATOM   1661  O   ALA A 258     -43.108 -44.354 -17.241  1.00 30.74           O  
ATOM   1662  CB  ALA A 258     -39.905 -44.692 -16.904  1.00 30.74           C  
ATOM   1663  N   LEU A 259     -41.923 -42.531 -17.841  1.00114.31           N  
ATOM   1664  CA  LEU A 259     -42.924 -41.604 -17.396  1.00114.31           C  
ATOM   1665  C   LEU A 259     -44.206 -41.758 -18.168  1.00114.31           C  
ATOM   1666  O   LEU A 259     -45.273 -41.832 -17.563  1.00114.31           O  
ATOM   1667  CB  LEU A 259     -42.428 -40.143 -17.525  1.00114.31           C  
ATOM   1668  CG  LEU A 259     -43.273 -39.030 -16.851  1.00114.31           C  
ATOM   1669  CD1 LEU A 259     -42.620 -37.659 -17.089  1.00114.31           C  
ATOM   1670  CD2 LEU A 259     -44.750 -39.021 -17.277  1.00114.31           C  
ATOM   1671  N   SER A 260     -44.158 -41.827 -19.518  1.00136.91           N  
ATOM   1672  CA  SER A 260     -45.420 -41.836 -20.216  1.00136.91           C  
ATOM   1673  C   SER A 260     -45.585 -43.121 -20.957  1.00136.91           C  
ATOM   1674  O   SER A 260     -45.850 -43.137 -22.158  1.00136.91           O  
ATOM   1675  CB  SER A 260     -45.539 -40.695 -21.244  1.00136.91           C  
ATOM   1676  OG  SER A 260     -46.798 -40.751 -21.899  1.00136.91           O  
ATOM   1677  N   GLN A 261     -45.522 -44.235 -20.210  1.00100.22           N  
ATOM   1678  CA  GLN A 261     -45.639 -45.551 -20.757  1.00100.22           C  
ATOM   1679  C   GLN A 261     -46.811 -46.185 -20.079  1.00100.22           C  
ATOM   1680  O   GLN A 261     -47.288 -45.696 -19.056  1.00100.22           O  
ATOM   1681  CB  GLN A 261     -44.393 -46.397 -20.446  1.00100.22           C  
ATOM   1682  CG  GLN A 261     -44.428 -47.820 -20.990  1.00100.22           C  
ATOM   1683  CD  GLN A 261     -43.098 -48.466 -20.631  1.00100.22           C  
ATOM   1684  NE2 GLN A 261     -42.473 -47.991 -19.521  1.00100.22           N  
ATOM   1685  OE1 GLN A 261     -42.624 -49.365 -21.322  1.00100.22           O  
ATOM   1686  N   LYS A 262     -47.314 -47.299 -20.643  1.00 82.46           N  
ATOM   1687  CA  LYS A 262     -48.476 -47.926 -20.085  1.00 82.46           C  
ATOM   1688  C   LYS A 262     -48.167 -48.403 -18.704  1.00 82.46           C  
ATOM   1689  O   LYS A 262     -47.195 -49.124 -18.480  1.00 82.46           O  
ATOM   1690  CB  LYS A 262     -48.950 -49.143 -20.897  1.00 82.46           C  
ATOM   1691  CG  LYS A 262     -47.895 -50.248 -20.977  1.00 82.46           C  
ATOM   1692  CD  LYS A 262     -48.429 -51.581 -21.503  1.00 82.46           C  
ATOM   1693  CE  LYS A 262     -47.361 -52.673 -21.582  1.00 82.46           C  
ATOM   1694  NZ  LYS A 262     -47.955 -53.928 -22.097  1.00 82.46           N1+
ATOM   1695  N   GLY A 263     -48.993 -47.968 -17.731  1.00 47.41           N  
ATOM   1696  CA  GLY A 263     -48.872 -48.399 -16.368  1.00 47.41           C  
ATOM   1697  C   GLY A 263     -47.506 -48.035 -15.906  1.00 47.41           C  
ATOM   1698  O   GLY A 263     -46.765 -47.342 -16.598  1.00 47.41           O  
ATOM   1699  N   TYR A 264     -47.133 -48.505 -14.700  1.00250.10           N  
ATOM   1700  CA  TYR A 264     -45.798 -48.240 -14.267  1.00250.10           C  
ATOM   1701  C   TYR A 264     -45.126 -49.565 -14.328  1.00250.10           C  
ATOM   1702  O   TYR A 264     -45.240 -50.381 -13.414  1.00250.10           O  
ATOM   1703  CB  TYR A 264     -45.673 -47.736 -12.820  1.00250.10           C  
ATOM   1704  CG  TYR A 264     -44.216 -47.534 -12.582  1.00250.10           C  
ATOM   1705  CD1 TYR A 264     -43.591 -46.386 -13.017  1.00250.10           C  
ATOM   1706  CD2 TYR A 264     -43.472 -48.488 -11.929  1.00250.10           C  
ATOM   1707  CE1 TYR A 264     -42.247 -46.195 -12.805  1.00250.10           C  
ATOM   1708  CE2 TYR A 264     -42.125 -48.303 -11.714  1.00250.10           C  
ATOM   1709  CZ  TYR A 264     -41.512 -47.153 -12.150  1.00250.10           C  
ATOM   1710  OH  TYR A 264     -40.131 -46.960 -11.931  1.00250.10           O  
ATOM   1711  N   ALA A 265     -44.415 -49.810 -15.438  1.00261.99           N  
ATOM   1712  CA  ALA A 265     -43.768 -51.069 -15.618  1.00261.99           C  
ATOM   1713  C   ALA A 265     -43.285 -51.067 -17.022  1.00261.99           C  
ATOM   1714  O   ALA A 265     -43.447 -50.083 -17.743  1.00261.99           O  
ATOM   1715  CB  ALA A 265     -44.709 -52.275 -15.458  1.00261.99           C  
ATOM   1716  N   SER A 266     -42.653 -52.172 -17.447  1.00 96.48           N  
ATOM   1717  CA  SER A 266     -42.186 -52.208 -18.794  1.00 96.48           C  
ATOM   1718  C   SER A 266     -43.384 -52.315 -19.674  1.00 96.48           C  
ATOM   1719  O   SER A 266     -44.452 -52.754 -19.246  1.00 96.48           O  
ATOM   1720  CB  SER A 266     -41.271 -53.407 -19.098  1.00 96.48           C  
ATOM   1721  OG  SER A 266     -40.852 -53.372 -20.454  1.00 96.48           O  
ATOM   1722  N   GLY A 267     -43.227 -51.887 -20.937  1.00 32.39           N  
ATOM   1723  CA  GLY A 267     -44.289 -51.944 -21.891  1.00 32.39           C  
ATOM   1724  C   GLY A 267     -43.624 -52.139 -23.209  1.00 32.39           C  
ATOM   1725  O   GLY A 267     -42.414 -52.328 -23.281  1.00 32.39           O  
ATOM   1726  N   VAL A 268     -44.413 -52.053 -24.289  1.00 72.17           N  
ATOM   1727  CA  VAL A 268     -43.939 -52.217 -25.628  1.00 72.17           C  
ATOM   1728  C   VAL A 268     -42.900 -51.153 -25.850  1.00 72.17           C  
ATOM   1729  O   VAL A 268     -42.048 -51.310 -26.717  1.00 72.17           O  
ATOM   1730  CB  VAL A 268     -45.016 -52.019 -26.653  1.00 72.17           C  
ATOM   1731  CG1 VAL A 268     -44.383 -52.113 -28.052  1.00 72.17           C  
ATOM   1732  CG2 VAL A 268     -46.127 -53.051 -26.400  1.00 72.17           C  
ATOM   1733  N   GLU A 269     -42.953 -50.052 -25.059  1.00118.88           N  
ATOM   1734  CA  GLU A 269     -42.034 -48.942 -25.058  1.00118.88           C  
ATOM   1735  C   GLU A 269     -40.663 -49.527 -24.879  1.00118.88           C  
ATOM   1736  O   GLU A 269     -39.658 -48.937 -25.274  1.00118.88           O  
ATOM   1737  CB  GLU A 269     -42.310 -47.963 -23.903  1.00118.88           C  
ATOM   1738  CG  GLU A 269     -43.568 -47.109 -24.106  1.00118.88           C  
ATOM   1739  CD  GLU A 269     -44.824 -47.956 -23.916  1.00118.88           C  
ATOM   1740  OE1 GLU A 269     -44.722 -49.098 -23.393  1.00118.88           O  
ATOM   1741  OE2 GLU A 269     -45.918 -47.457 -24.293  1.00118.88           O1-
ATOM   1742  N   ARG A 270     -40.592 -50.726 -24.278  1.00 63.40           N  
ATOM   1743  CA  ARG A 270     -39.343 -51.399 -24.071  1.00 63.40           C  
ATOM   1744  C   ARG A 270     -38.690 -51.576 -25.412  1.00 63.40           C  
ATOM   1745  O   ARG A 270     -37.465 -51.587 -25.518  1.00 63.40           O  
ATOM   1746  CB  ARG A 270     -39.521 -52.789 -23.436  1.00 63.40           C  
ATOM   1747  CG  ARG A 270     -38.206 -53.536 -23.204  1.00 63.40           C  
ATOM   1748  CD  ARG A 270     -38.403 -54.961 -22.682  1.00 63.40           C  
ATOM   1749  NE  ARG A 270     -37.056 -55.576 -22.529  1.00 63.40           N  
ATOM   1750  CZ  ARG A 270     -36.942 -56.916 -22.292  1.00 63.40           C  
ATOM   1751  NH1 ARG A 270     -38.063 -57.690 -22.197  1.00 63.40           N1+
ATOM   1752  NH2 ARG A 270     -35.708 -57.483 -22.154  1.00 63.40           N  
ATOM   1753  N   THR A 271     -39.493 -51.730 -26.481  1.00100.85           N  
ATOM   1754  CA  THR A 271     -38.961 -51.905 -27.801  1.00100.85           C  
ATOM   1755  C   THR A 271     -38.137 -50.705 -28.156  1.00100.85           C  
ATOM   1756  O   THR A 271     -37.067 -50.835 -28.747  1.00100.85           O  
ATOM   1757  CB  THR A 271     -40.015 -52.084 -28.861  1.00100.85           C  
ATOM   1758  CG2 THR A 271     -40.766 -50.759 -29.078  1.00100.85           C  
ATOM   1759  OG1 THR A 271     -39.411 -52.502 -30.076  1.00100.85           O  
ATOM   1760  N   ILE A 272     -38.598 -49.495 -27.788  1.00 38.87           N  
ATOM   1761  CA  ILE A 272     -37.870 -48.304 -28.123  1.00 38.87           C  
ATOM   1762  C   ILE A 272     -36.522 -48.355 -27.463  1.00 38.87           C  
ATOM   1763  O   ILE A 272     -35.508 -48.023 -28.075  1.00 38.87           O  
ATOM   1764  CB  ILE A 272     -38.556 -47.050 -27.666  1.00 38.87           C  
ATOM   1765  CG1 ILE A 272     -39.910 -46.892 -28.378  1.00 38.87           C  
ATOM   1766  CG2 ILE A 272     -37.596 -45.870 -27.898  1.00 38.87           C  
ATOM   1767  CD1 ILE A 272     -40.793 -45.801 -27.776  1.00 38.87           C  
ATOM   1768  N   LEU A 273     -36.467 -48.813 -26.201  1.00 45.29           N  
ATOM   1769  CA  LEU A 273     -35.237 -48.795 -25.458  1.00 45.29           C  
ATOM   1770  C   LEU A 273     -34.206 -49.629 -26.159  1.00 45.29           C  
ATOM   1771  O   LEU A 273     -33.028 -49.278 -26.181  1.00 45.29           O  
ATOM   1772  CB  LEU A 273     -35.392 -49.366 -24.037  1.00 45.29           C  
ATOM   1773  CG  LEU A 273     -36.325 -48.537 -23.135  1.00 45.29           C  
ATOM   1774  CD1 LEU A 273     -36.437 -49.154 -21.731  1.00 45.29           C  
ATOM   1775  CD2 LEU A 273     -35.905 -47.059 -23.102  1.00 45.29           C  
ATOM   1776  N   GLY A 274     -34.636 -50.758 -26.744  1.00 42.48           N  
ATOM   1777  CA  GLY A 274     -33.797 -51.727 -27.396  1.00 42.48           C  
ATOM   1778  C   GLY A 274     -33.128 -51.187 -28.623  1.00 42.48           C  
ATOM   1779  O   GLY A 274     -32.061 -51.663 -29.003  1.00 42.48           O  
ATOM   1780  N   ALA A 275     -33.742 -50.202 -29.302  1.00 46.08           N  
ATOM   1781  CA  ALA A 275     -33.229 -49.763 -30.569  1.00 46.08           C  
ATOM   1782  C   ALA A 275     -31.800 -49.317 -30.450  1.00 46.08           C  
ATOM   1783  O   ALA A 275     -30.976 -49.642 -31.302  1.00 46.08           O  
ATOM   1784  CB  ALA A 275     -34.029 -48.586 -31.153  1.00 46.08           C  
ATOM   1785  N   GLY A 276     -31.443 -48.584 -29.385  1.00 36.32           N  
ATOM   1786  CA  GLY A 276     -30.121 -48.027 -29.292  1.00 36.32           C  
ATOM   1787  C   GLY A 276     -29.053 -49.076 -29.234  1.00 36.32           C  
ATOM   1788  O   GLY A 276     -27.990 -48.897 -29.827  1.00 36.32           O  
ATOM   1789  N   PRO A 277     -29.252 -50.148 -28.524  1.00 94.55           N  
ATOM   1790  CA  PRO A 277     -28.216 -51.136 -28.450  1.00 94.55           C  
ATOM   1791  C   PRO A 277     -27.899 -51.717 -29.789  1.00 94.55           C  
ATOM   1792  O   PRO A 277     -26.732 -52.022 -30.036  1.00 94.55           O  
ATOM   1793  CB  PRO A 277     -28.683 -52.137 -27.397  1.00 94.55           C  
ATOM   1794  CG  PRO A 277     -29.536 -51.273 -26.447  1.00 94.55           C  
ATOM   1795  CD  PRO A 277     -30.089 -50.144 -27.336  1.00 94.55           C  
ATOM   1796  N   VAL A 278     -28.909 -51.897 -30.664  1.00106.38           N  
ATOM   1797  CA  VAL A 278     -28.600 -52.450 -31.948  1.00106.38           C  
ATOM   1798  C   VAL A 278     -27.761 -51.473 -32.713  1.00106.38           C  
ATOM   1799  O   VAL A 278     -26.708 -51.827 -33.241  1.00106.38           O  
ATOM   1800  CB  VAL A 278     -29.802 -52.827 -32.780  1.00106.38           C  
ATOM   1801  CG1 VAL A 278     -30.611 -53.874 -31.997  1.00106.38           C  
ATOM   1802  CG2 VAL A 278     -30.598 -51.581 -33.191  1.00106.38           C  
ATOM   1803  N   LEU A 279     -28.183 -50.194 -32.737  1.00 47.29           N  
ATOM   1804  CA  LEU A 279     -27.506 -49.180 -33.490  1.00 47.29           C  
ATOM   1805  C   LEU A 279     -26.128 -49.023 -32.942  1.00 47.29           C  
ATOM   1806  O   LEU A 279     -25.182 -48.849 -33.698  1.00 47.29           O  
ATOM   1807  CB  LEU A 279     -28.204 -47.811 -33.401  1.00 47.29           C  
ATOM   1808  CG  LEU A 279     -29.625 -47.803 -33.998  1.00 47.29           C  
ATOM   1809  CD1 LEU A 279     -30.271 -46.413 -33.884  1.00 47.29           C  
ATOM   1810  CD2 LEU A 279     -29.637 -48.353 -35.433  1.00 47.29           C  
ATOM   1811  N   GLU A 280     -25.959 -49.081 -31.612  1.00 40.12           N  
ATOM   1812  CA  GLU A 280     -24.646 -48.892 -31.064  1.00 40.12           C  
ATOM   1813  C   GLU A 280     -23.743 -49.995 -31.522  1.00 40.12           C  
ATOM   1814  O   GLU A 280     -22.571 -49.762 -31.815  1.00 40.12           O  
ATOM   1815  CB  GLU A 280     -24.619 -48.866 -29.527  1.00 40.12           C  
ATOM   1816  CG  GLU A 280     -25.253 -47.607 -28.933  1.00 40.12           C  
ATOM   1817  CD  GLU A 280     -25.066 -47.650 -27.424  1.00 40.12           C  
ATOM   1818  OE1 GLU A 280     -24.433 -48.623 -26.934  1.00 40.12           O  
ATOM   1819  OE2 GLU A 280     -25.549 -46.708 -26.740  1.00 40.12           O1-
ATOM   1820  N   ALA A 281     -24.254 -51.238 -31.603  1.00 40.96           N  
ATOM   1821  CA  ALA A 281     -23.377 -52.317 -31.964  1.00 40.96           C  
ATOM   1822  C   ALA A 281     -22.817 -52.078 -33.340  1.00 40.96           C  
ATOM   1823  O   ALA A 281     -21.616 -52.224 -33.556  1.00 40.96           O  
ATOM   1824  CB  ALA A 281     -24.093 -53.679 -31.988  1.00 40.96           C  
ATOM   1825  N   PHE A 282     -23.682 -51.731 -34.315  1.00 83.80           N  
ATOM   1826  CA  PHE A 282     -23.291 -51.515 -35.687  1.00 83.80           C  
ATOM   1827  C   PHE A 282     -22.624 -50.179 -35.930  1.00 83.80           C  
ATOM   1828  O   PHE A 282     -21.791 -50.040 -36.822  1.00 83.80           O  
ATOM   1829  CB  PHE A 282     -24.482 -51.622 -36.656  1.00 83.80           C  
ATOM   1830  CG  PHE A 282     -24.956 -53.037 -36.643  1.00 83.80           C  
ATOM   1831  CD1 PHE A 282     -25.848 -53.472 -35.688  1.00 83.80           C  
ATOM   1832  CD2 PHE A 282     -24.507 -53.933 -37.585  1.00 83.80           C  
ATOM   1833  CE1 PHE A 282     -26.285 -54.777 -35.676  1.00 83.80           C  
ATOM   1834  CE2 PHE A 282     -24.939 -55.238 -37.578  1.00 83.80           C  
ATOM   1835  CZ  PHE A 282     -25.830 -55.664 -36.622  1.00 83.80           C  
ATOM   1836  N   GLY A 283     -23.134 -49.143 -35.244  1.00 90.78           N  
ATOM   1837  CA  GLY A 283     -22.849 -47.729 -35.280  1.00 90.78           C  
ATOM   1838  C   GLY A 283     -21.658 -47.204 -34.532  1.00 90.78           C  
ATOM   1839  O   GLY A 283     -21.196 -46.104 -34.839  1.00 90.78           O  
ATOM   1840  N   ASN A 284     -21.217 -47.880 -33.452  1.00 64.28           N  
ATOM   1841  CA  ASN A 284     -20.202 -47.292 -32.619  1.00 64.28           C  
ATOM   1842  C   ASN A 284     -18.887 -47.975 -32.804  1.00 64.28           C  
ATOM   1843  O   ASN A 284     -18.808 -49.112 -33.268  1.00 64.28           O  
ATOM   1844  CB  ASN A 284     -20.540 -47.335 -31.118  1.00 64.28           C  
ATOM   1845  CG  ASN A 284     -21.740 -46.428 -30.877  1.00 64.28           C  
ATOM   1846  ND2 ASN A 284     -22.068 -46.182 -29.580  1.00 64.28           N  
ATOM   1847  OD1 ASN A 284     -22.366 -45.940 -31.816  1.00 64.28           O  
ATOM   1848  N   ALA A 285     -17.802 -47.254 -32.450  1.00 43.54           N  
ATOM   1849  CA  ALA A 285     -16.478 -47.788 -32.602  1.00 43.54           C  
ATOM   1850  C   ALA A 285     -15.600 -47.191 -31.550  1.00 43.54           C  
ATOM   1851  O   ALA A 285     -15.976 -46.244 -30.858  1.00 43.54           O  
ATOM   1852  CB  ALA A 285     -15.842 -47.464 -33.965  1.00 43.54           C  
ATOM   1853  N   LYS A 286     -14.393 -47.769 -31.388  1.00 74.70           N  
ATOM   1854  CA  LYS A 286     -13.472 -47.269 -30.412  1.00 74.70           C  
ATOM   1855  C   LYS A 286     -12.519 -46.344 -31.094  1.00 74.70           C  
ATOM   1856  O   LYS A 286     -11.685 -46.765 -31.895  1.00 74.70           O  
ATOM   1857  CB  LYS A 286     -12.610 -48.353 -29.745  1.00 74.70           C  
ATOM   1858  CG  LYS A 286     -11.644 -47.769 -28.713  1.00 74.70           C  
ATOM   1859  CD  LYS A 286     -10.798 -48.807 -27.978  1.00 74.70           C  
ATOM   1860  CE  LYS A 286      -9.723 -48.177 -27.090  1.00 74.70           C  
ATOM   1861  NZ  LYS A 286      -8.867 -49.231 -26.502  1.00 74.70           N1+
ATOM   1862  N   THR A 287     -12.635 -45.039 -30.788  1.00 54.51           N  
ATOM   1863  CA  THR A 287     -11.727 -44.069 -31.317  1.00 54.51           C  
ATOM   1864  C   THR A 287     -10.700 -43.827 -30.253  1.00 54.51           C  
ATOM   1865  O   THR A 287     -10.727 -44.446 -29.190  1.00 54.51           O  
ATOM   1866  CB  THR A 287     -12.371 -42.753 -31.632  1.00 54.51           C  
ATOM   1867  CG2 THR A 287     -13.526 -43.007 -32.615  1.00 54.51           C  
ATOM   1868  OG1 THR A 287     -12.865 -42.147 -30.447  1.00 54.51           O  
ATOM   1869  N   ALA A 288      -9.724 -42.951 -30.547  1.00 52.13           N  
ATOM   1870  CA  ALA A 288      -8.720 -42.584 -29.590  1.00 52.13           C  
ATOM   1871  C   ALA A 288      -9.372 -41.820 -28.474  1.00 52.13           C  
ATOM   1872  O   ALA A 288      -8.942 -41.896 -27.323  1.00 52.13           O  
ATOM   1873  CB  ALA A 288      -7.626 -41.686 -30.193  1.00 52.13           C  
ATOM   1874  N   HIS A 289     -10.373 -40.985 -28.827  1.00 99.99           N  
ATOM   1875  CA  HIS A 289     -11.115 -40.138 -27.929  1.00 99.99           C  
ATOM   1876  C   HIS A 289     -12.114 -40.877 -27.077  1.00 99.99           C  
ATOM   1877  O   HIS A 289     -12.356 -40.476 -25.938  1.00 99.99           O  
ATOM   1878  CB  HIS A 289     -11.891 -39.034 -28.668  1.00 99.99           C  
ATOM   1879  CG  HIS A 289     -10.995 -38.025 -29.322  1.00 99.99           C  
ATOM   1880  CD2 HIS A 289     -10.559 -36.819 -28.867  1.00 99.99           C  
ATOM   1881  ND1 HIS A 289     -10.439 -38.179 -30.572  1.00 99.99           N  
ATOM   1882  CE1 HIS A 289      -9.698 -37.066 -30.810  1.00 99.99           C  
ATOM   1883  NE2 HIS A 289      -9.741 -36.213 -29.804  1.00 99.99           N  
ATOM   1884  N   ASN A 290     -12.775 -41.928 -27.614  1.00 67.82           N  
ATOM   1885  CA  ASN A 290     -13.812 -42.589 -26.859  1.00 67.82           C  
ATOM   1886  C   ASN A 290     -13.811 -44.053 -27.213  1.00 67.82           C  
ATOM   1887  O   ASN A 290     -13.568 -44.420 -28.361  1.00 67.82           O  
ATOM   1888  CB  ASN A 290     -15.204 -42.027 -27.219  1.00 67.82           C  
ATOM   1889  CG  ASN A 290     -16.283 -42.504 -26.253  1.00 67.82           C  
ATOM   1890  ND2 ASN A 290     -17.426 -41.767 -26.229  1.00 67.82           N  
ATOM   1891  OD1 ASN A 290     -16.134 -43.501 -25.550  1.00 67.82           O  
ATOM   1892  N   ASN A 291     -14.049 -44.929 -26.212  1.00 79.81           N  
ATOM   1893  CA  ASN A 291     -14.115 -46.357 -26.376  1.00 79.81           C  
ATOM   1894  C   ASN A 291     -15.396 -46.751 -27.045  1.00 79.81           C  
ATOM   1895  O   ASN A 291     -15.446 -47.783 -27.713  1.00 79.81           O  
ATOM   1896  CB  ASN A 291     -14.026 -47.128 -25.049  1.00 79.81           C  
ATOM   1897  CG  ASN A 291     -12.606 -46.966 -24.527  1.00 79.81           C  
ATOM   1898  ND2 ASN A 291     -12.277 -47.697 -23.429  1.00 79.81           N  
ATOM   1899  OD1 ASN A 291     -11.807 -46.220 -25.090  1.00 79.81           O  
ATOM   1900  N   ASN A 292     -16.488 -45.994 -26.798  1.00 80.87           N  
ATOM   1901  CA  ASN A 292     -17.742 -46.261 -27.447  1.00 80.87           C  
ATOM   1902  C   ASN A 292     -18.159 -44.979 -28.115  1.00 80.87           C  
ATOM   1903  O   ASN A 292     -18.899 -44.185 -27.536  1.00 80.87           O  
ATOM   1904  CB  ASN A 292     -18.851 -46.631 -26.445  1.00 80.87           C  
ATOM   1905  CG  ASN A 292     -20.056 -47.187 -27.191  1.00 80.87           C  
ATOM   1906  ND2 ASN A 292     -21.167 -47.428 -26.446  1.00 80.87           N  
ATOM   1907  OD1 ASN A 292     -20.013 -47.399 -28.401  1.00 80.87           O  
ATOM   1908  N   SER A 293     -17.740 -44.761 -29.379  1.00 57.38           N  
ATOM   1909  CA  SER A 293     -18.022 -43.508 -30.021  1.00 57.38           C  
ATOM   1910  C   SER A 293     -19.031 -43.724 -31.107  1.00 57.38           C  
ATOM   1911  O   SER A 293     -18.939 -44.672 -31.887  1.00 57.38           O  
ATOM   1912  CB  SER A 293     -16.771 -42.871 -30.657  1.00 57.38           C  
ATOM   1913  OG  SER A 293     -17.100 -41.637 -31.278  1.00 57.38           O  
ATOM   1914  N   SER A 294     -20.056 -42.845 -31.158  1.00 60.59           N  
ATOM   1915  CA  SER A 294     -21.027 -42.929 -32.207  1.00 60.59           C  
ATOM   1916  C   SER A 294     -20.395 -42.333 -33.426  1.00 60.59           C  
ATOM   1917  O   SER A 294     -20.053 -41.154 -33.450  1.00 60.59           O  
ATOM   1918  CB  SER A 294     -22.316 -42.141 -31.916  1.00 60.59           C  
ATOM   1919  OG  SER A 294     -22.986 -42.690 -30.790  1.00 60.59           O  
ATOM   1920  N   ARG A 295     -20.176 -43.174 -34.451  1.00162.40           N  
ATOM   1921  CA  ARG A 295     -19.643 -42.812 -35.735  1.00162.40           C  
ATOM   1922  C   ARG A 295     -20.731 -42.210 -36.564  1.00162.40           C  
ATOM   1923  O   ARG A 295     -20.466 -41.661 -37.633  1.00162.40           O  
ATOM   1924  CB  ARG A 295     -19.014 -43.997 -36.482  1.00162.40           C  
ATOM   1925  CG  ARG A 295     -17.853 -44.619 -35.700  1.00162.40           C  
ATOM   1926  CD  ARG A 295     -16.983 -43.597 -34.960  1.00162.40           C  
ATOM   1927  NE  ARG A 295     -16.260 -42.781 -35.974  1.00162.40           N  
ATOM   1928  CZ  ARG A 295     -15.440 -41.763 -35.577  1.00162.40           C  
ATOM   1929  NH1 ARG A 295     -15.314 -41.472 -34.250  1.00162.40           N1+
ATOM   1930  NH2 ARG A 295     -14.783 -41.005 -36.501  1.00162.40           N  
ATOM   1931  N   PHE A 296     -21.997 -42.422 -36.151  1.00 62.59           N  
ATOM   1932  CA  PHE A 296     -23.122 -41.896 -36.869  1.00 62.59           C  
ATOM   1933  C   PHE A 296     -23.862 -40.984 -35.940  1.00 62.59           C  
ATOM   1934  O   PHE A 296     -23.760 -41.109 -34.719  1.00 62.59           O  
ATOM   1935  CB  PHE A 296     -24.098 -42.992 -37.338  1.00 62.59           C  
ATOM   1936  CG  PHE A 296     -24.721 -43.634 -36.144  1.00 62.59           C  
ATOM   1937  CD1 PHE A 296     -23.988 -44.464 -35.327  1.00 62.59           C  
ATOM   1938  CD2 PHE A 296     -26.050 -43.426 -35.857  1.00 62.59           C  
ATOM   1939  CE1 PHE A 296     -24.569 -45.057 -34.229  1.00 62.59           C  
ATOM   1940  CE2 PHE A 296     -26.636 -44.018 -34.764  1.00 62.59           C  
ATOM   1941  CZ  PHE A 296     -25.894 -44.833 -33.944  1.00 62.59           C  
ATOM   1942  N   GLY A 297     -24.613 -40.017 -36.509  1.00 25.72           N  
ATOM   1943  CA  GLY A 297     -25.370 -39.085 -35.719  1.00 25.72           C  
ATOM   1944  C   GLY A 297     -26.811 -39.464 -35.851  1.00 25.72           C  
ATOM   1945  O   GLY A 297     -27.217 -40.028 -36.867  1.00 25.72           O  
ATOM   1946  N   LYS A 298     -27.631 -39.163 -34.820  1.00130.09           N  
ATOM   1947  CA  LYS A 298     -29.008 -39.560 -34.895  1.00130.09           C  
ATOM   1948  C   LYS A 298     -29.881 -38.538 -34.241  1.00130.09           C  
ATOM   1949  O   LYS A 298     -29.448 -37.772 -33.380  1.00130.09           O  
ATOM   1950  CB  LYS A 298     -29.287 -40.893 -34.183  1.00130.09           C  
ATOM   1951  CG  LYS A 298     -29.108 -40.812 -32.665  1.00130.09           C  
ATOM   1952  CD  LYS A 298     -29.554 -42.074 -31.925  1.00130.09           C  
ATOM   1953  CE  LYS A 298     -28.503 -43.187 -31.942  1.00130.09           C  
ATOM   1954  NZ  LYS A 298     -27.449 -42.904 -30.943  1.00130.09           N1+
ATOM   1955  N   PHE A 299     -31.155 -38.503 -34.683  1.00 65.97           N  
ATOM   1956  CA  PHE A 299     -32.166 -37.652 -34.127  1.00 65.97           C  
ATOM   1957  C   PHE A 299     -33.285 -38.580 -33.766  1.00 65.97           C  
ATOM   1958  O   PHE A 299     -33.794 -39.309 -34.617  1.00 65.97           O  
ATOM   1959  CB  PHE A 299     -32.674 -36.620 -35.153  1.00 65.97           C  
ATOM   1960  CG  PHE A 299     -33.708 -35.740 -34.538  1.00 65.97           C  
ATOM   1961  CD1 PHE A 299     -33.356 -34.802 -33.596  1.00 65.97           C  
ATOM   1962  CD2 PHE A 299     -35.024 -35.827 -34.932  1.00 65.97           C  
ATOM   1963  CE1 PHE A 299     -34.304 -33.980 -33.034  1.00 65.97           C  
ATOM   1964  CE2 PHE A 299     -35.976 -35.007 -34.374  1.00 65.97           C  
ATOM   1965  CZ  PHE A 299     -35.619 -34.083 -33.422  1.00 65.97           C  
ATOM   1966  N   ILE A 300     -33.704 -38.579 -32.485  1.00 41.56           N  
ATOM   1967  CA  ILE A 300     -34.713 -39.508 -32.065  1.00 41.56           C  
ATOM   1968  C   ILE A 300     -35.936 -38.740 -31.685  1.00 41.56           C  
ATOM   1969  O   ILE A 300     -35.877 -37.803 -30.888  1.00 41.56           O  
ATOM   1970  CB  ILE A 300     -34.294 -40.324 -30.875  1.00 41.56           C  
ATOM   1971  CG1 ILE A 300     -33.051 -41.163 -31.224  1.00 41.56           C  
ATOM   1972  CG2 ILE A 300     -35.496 -41.165 -30.416  1.00 41.56           C  
ATOM   1973  CD1 ILE A 300     -32.366 -41.785 -30.008  1.00 41.56           C  
ATOM   1974  N   GLN A 301     -37.090 -39.119 -32.273  1.00 40.95           N  
ATOM   1975  CA  GLN A 301     -38.316 -38.448 -31.952  1.00 40.95           C  
ATOM   1976  C   GLN A 301     -39.184 -39.405 -31.203  1.00 40.95           C  
ATOM   1977  O   GLN A 301     -39.444 -40.518 -31.659  1.00 40.95           O  
ATOM   1978  CB  GLN A 301     -39.111 -37.977 -33.181  1.00 40.95           C  
ATOM   1979  CG  GLN A 301     -38.400 -36.887 -33.985  1.00 40.95           C  
ATOM   1980  CD  GLN A 301     -39.293 -36.516 -35.161  1.00 40.95           C  
ATOM   1981  NE2 GLN A 301     -38.787 -35.614 -36.045  1.00 40.95           N  
ATOM   1982  OE1 GLN A 301     -40.410 -37.013 -35.290  1.00 40.95           O  
ATOM   1983  N   VAL A 302     -39.647 -38.983 -30.010  1.00120.44           N  
ATOM   1984  CA  VAL A 302     -40.519 -39.814 -29.237  1.00120.44           C  
ATOM   1985  C   VAL A 302     -41.889 -39.227 -29.391  1.00120.44           C  
ATOM   1986  O   VAL A 302     -42.226 -38.197 -28.808  1.00120.44           O  
ATOM   1987  CB  VAL A 302     -40.142 -39.889 -27.779  1.00120.44           C  
ATOM   1988  CG1 VAL A 302     -40.042 -38.473 -27.186  1.00120.44           C  
ATOM   1989  CG2 VAL A 302     -41.162 -40.793 -27.068  1.00120.44           C  
ATOM   1990  N   ASN A 303     -42.720 -39.903 -30.202  1.00 83.22           N  
ATOM   1991  CA  ASN A 303     -44.050 -39.493 -30.539  1.00 83.22           C  
ATOM   1992  C   ASN A 303     -44.944 -39.666 -29.347  1.00 83.22           C  
ATOM   1993  O   ASN A 303     -44.785 -40.610 -28.575  1.00 83.22           O  
ATOM   1994  CB  ASN A 303     -44.619 -40.376 -31.658  1.00 83.22           C  
ATOM   1995  CG  ASN A 303     -43.851 -40.056 -32.932  1.00 83.22           C  
ATOM   1996  ND2 ASN A 303     -42.988 -39.007 -32.870  1.00 83.22           N  
ATOM   1997  OD1 ASN A 303     -44.009 -40.723 -33.954  1.00 83.22           O  
ATOM   1998  N   TYR A 304     -45.911 -38.737 -29.168  1.00139.10           N  
ATOM   1999  CA  TYR A 304     -46.837 -38.771 -28.068  1.00139.10           C  
ATOM   2000  C   TYR A 304     -48.221 -38.488 -28.581  1.00139.10           C  
ATOM   2001  O   TYR A 304     -48.444 -37.526 -29.314  1.00139.10           O  
ATOM   2002  CB  TYR A 304     -46.547 -37.722 -26.973  1.00139.10           C  
ATOM   2003  CG  TYR A 304     -45.262 -38.039 -26.276  1.00139.10           C  
ATOM   2004  CD1 TYR A 304     -44.060 -37.544 -26.733  1.00139.10           C  
ATOM   2005  CD2 TYR A 304     -45.261 -38.831 -25.151  1.00139.10           C  
ATOM   2006  CE1 TYR A 304     -42.884 -37.838 -26.081  1.00139.10           C  
ATOM   2007  CE2 TYR A 304     -44.091 -39.129 -24.494  1.00139.10           C  
ATOM   2008  CZ  TYR A 304     -42.896 -38.633 -24.959  1.00139.10           C  
ATOM   2009  OH  TYR A 304     -41.693 -38.937 -24.286  1.00139.10           O  
ATOM   2010  N   LEU A 305     -49.215 -39.297 -28.167  1.00126.67           N  
ATOM   2011  CA  LEU A 305     -50.538 -39.130 -28.702  1.00126.67           C  
ATOM   2012  C   LEU A 305     -51.202 -37.973 -28.026  1.00126.67           C  
ATOM   2013  O   LEU A 305     -50.575 -37.209 -27.292  1.00126.67           O  
ATOM   2014  CB  LEU A 305     -51.464 -40.353 -28.574  1.00126.67           C  
ATOM   2015  CG  LEU A 305     -52.249 -40.413 -27.254  1.00126.67           C  
ATOM   2016  CD1 LEU A 305     -53.051 -41.718 -27.141  1.00126.67           C  
ATOM   2017  CD2 LEU A 305     -51.341 -40.155 -26.051  1.00126.67           C  
ATOM   2018  N   GLU A 306     -52.509 -37.798 -28.308  1.00 80.06           N  
ATOM   2019  CA  GLU A 306     -53.234 -36.661 -27.828  1.00 80.06           C  
ATOM   2020  C   GLU A 306     -53.279 -36.678 -26.337  1.00 80.06           C  
ATOM   2021  O   GLU A 306     -53.077 -35.647 -25.696  1.00 80.06           O  
ATOM   2022  CB  GLU A 306     -54.677 -36.575 -28.353  1.00 80.06           C  
ATOM   2023  CG  GLU A 306     -55.369 -35.263 -27.969  1.00 80.06           C  
ATOM   2024  CD  GLU A 306     -56.738 -35.227 -28.636  1.00 80.06           C  
ATOM   2025  OE1 GLU A 306     -57.070 -36.204 -29.358  1.00 80.06           O  
ATOM   2026  OE2 GLU A 306     -57.468 -34.220 -28.434  1.00 80.06           O1-
ATOM   2027  N   SER A 307     -53.517 -37.865 -25.750  1.00 76.03           N  
ATOM   2028  CA  SER A 307     -53.647 -37.990 -24.331  1.00 76.03           C  
ATOM   2029  C   SER A 307     -52.355 -37.592 -23.690  1.00 76.03           C  
ATOM   2030  O   SER A 307     -52.353 -36.940 -22.647  1.00 76.03           O  
ATOM   2031  CB  SER A 307     -53.959 -39.429 -23.894  1.00 76.03           C  
ATOM   2032  OG  SER A 307     -54.073 -39.489 -22.480  1.00 76.03           O  
ATOM   2033  N   GLY A 308     -51.215 -37.914 -24.331  1.00 50.47           N  
ATOM   2034  CA  GLY A 308     -49.958 -37.568 -23.735  1.00 50.47           C  
ATOM   2035  C   GLY A 308     -49.095 -38.788 -23.550  1.00 50.47           C  
ATOM   2036  O   GLY A 308     -47.936 -38.660 -23.158  1.00 50.47           O  
ATOM   2037  N   ILE A 309     -49.636 -39.995 -23.815  1.00148.47           N  
ATOM   2038  CA  ILE A 309     -48.905 -41.236 -23.737  1.00148.47           C  
ATOM   2039  C   ILE A 309     -48.134 -41.401 -25.020  1.00148.47           C  
ATOM   2040  O   ILE A 309     -48.494 -40.829 -26.048  1.00148.47           O  
ATOM   2041  CB  ILE A 309     -49.781 -42.451 -23.576  1.00148.47           C  
ATOM   2042  CG1 ILE A 309     -48.959 -43.646 -23.066  1.00148.47           C  
ATOM   2043  CG2 ILE A 309     -50.473 -42.729 -24.918  1.00148.47           C  
ATOM   2044  CD1 ILE A 309     -48.514 -43.494 -21.613  1.00148.47           C  
ATOM   2045  N   VAL A 310     -47.013 -42.159 -24.984  1.00133.57           N  
ATOM   2046  CA  VAL A 310     -46.189 -42.305 -26.157  1.00133.57           C  
ATOM   2047  C   VAL A 310     -46.935 -43.039 -27.238  1.00133.57           C  
ATOM   2048  O   VAL A 310     -47.467 -44.124 -27.017  1.00133.57           O  
ATOM   2049  CB  VAL A 310     -44.913 -43.054 -25.899  1.00133.57           C  
ATOM   2050  CG1 VAL A 310     -44.067 -42.249 -24.899  1.00133.57           C  
ATOM   2051  CG2 VAL A 310     -45.264 -44.472 -25.417  1.00133.57           C  
ATOM   2052  N   ARG A 311     -47.070 -42.385 -28.415  1.00167.99           N  
ATOM   2053  CA  ARG A 311     -47.666 -42.892 -29.626  1.00167.99           C  
ATOM   2054  C   ARG A 311     -46.740 -43.803 -30.384  1.00167.99           C  
ATOM   2055  O   ARG A 311     -47.130 -44.883 -30.824  1.00167.99           O  
ATOM   2056  CB  ARG A 311     -48.026 -41.718 -30.553  1.00167.99           C  
ATOM   2057  CG  ARG A 311     -48.878 -42.043 -31.778  1.00167.99           C  
ATOM   2058  CD  ARG A 311     -49.100 -40.803 -32.651  1.00167.99           C  
ATOM   2059  NE  ARG A 311     -50.106 -41.140 -33.694  1.00167.99           N  
ATOM   2060  CZ  ARG A 311     -51.436 -40.986 -33.428  1.00167.99           C  
ATOM   2061  NH1 ARG A 311     -51.837 -40.524 -32.209  1.00167.99           N1+
ATOM   2062  NH2 ARG A 311     -52.367 -41.287 -34.381  1.00167.99           N  
ATOM   2063  N   GLY A 312     -45.467 -43.387 -30.554  1.00 41.45           N  
ATOM   2064  CA  GLY A 312     -44.533 -44.149 -31.339  1.00 41.45           C  
ATOM   2065  C   GLY A 312     -43.239 -43.400 -31.324  1.00 41.45           C  
ATOM   2066  O   GLY A 312     -43.065 -42.479 -30.528  1.00 41.45           O  
ATOM   2067  N   ALA A 313     -42.284 -43.791 -32.196  1.00 44.68           N  
ATOM   2068  CA  ALA A 313     -41.012 -43.125 -32.230  1.00 44.68           C  
ATOM   2069  C   ALA A 313     -40.430 -43.308 -33.593  1.00 44.68           C  
ATOM   2070  O   ALA A 313     -40.732 -44.285 -34.276  1.00 44.68           O  
ATOM   2071  CB  ALA A 313     -39.996 -43.694 -31.222  1.00 44.68           C  
ATOM   2072  N   VAL A 314     -39.585 -42.347 -34.025  1.00 32.93           N  
ATOM   2073  CA  VAL A 314     -38.936 -42.440 -35.303  1.00 32.93           C  
ATOM   2074  C   VAL A 314     -37.492 -42.091 -35.102  1.00 32.93           C  
ATOM   2075  O   VAL A 314     -37.153 -41.313 -34.212  1.00 32.93           O  
ATOM   2076  CB  VAL A 314     -39.479 -41.484 -36.323  1.00 32.93           C  
ATOM   2077  CG1 VAL A 314     -38.634 -41.601 -37.602  1.00 32.93           C  
ATOM   2078  CG2 VAL A 314     -40.973 -41.783 -36.529  1.00 32.93           C  
ATOM   2079  N   VAL A 315     -36.594 -42.679 -35.924  1.00 96.29           N  
ATOM   2080  CA  VAL A 315     -35.195 -42.391 -35.777  1.00 96.29           C  
ATOM   2081  C   VAL A 315     -34.627 -42.007 -37.106  1.00 96.29           C  
ATOM   2082  O   VAL A 315     -34.910 -42.631 -38.129  1.00 96.29           O  
ATOM   2083  CB  VAL A 315     -34.384 -43.550 -35.273  1.00 96.29           C  
ATOM   2084  CG1 VAL A 315     -34.899 -43.938 -33.877  1.00 96.29           C  
ATOM   2085  CG2 VAL A 315     -34.434 -44.686 -36.308  1.00 96.29           C  
ATOM   2086  N   GLU A 316     -33.798 -40.946 -37.110  1.00 43.43           N  
ATOM   2087  CA  GLU A 316     -33.139 -40.503 -38.304  1.00 43.43           C  
ATOM   2088  C   GLU A 316     -31.671 -40.663 -38.044  1.00 43.43           C  
ATOM   2089  O   GLU A 316     -31.195 -40.342 -36.956  1.00 43.43           O  
ATOM   2090  CB  GLU A 316     -33.431 -39.030 -38.633  1.00 43.43           C  
ATOM   2091  CG  GLU A 316     -34.909 -38.790 -38.962  1.00 43.43           C  
ATOM   2092  CD  GLU A 316     -35.116 -37.315 -39.274  1.00 43.43           C  
ATOM   2093  OE1 GLU A 316     -34.412 -36.796 -40.179  1.00 43.43           O  
ATOM   2094  OE2 GLU A 316     -35.983 -36.688 -38.607  1.00 43.43           O1-
ATOM   2095  N   LYS A 317     -30.914 -41.191 -39.028  1.00 96.78           N  
ATOM   2096  CA  LYS A 317     -29.503 -41.409 -38.833  1.00 96.78           C  
ATOM   2097  C   LYS A 317     -28.727 -40.672 -39.878  1.00 96.78           C  
ATOM   2098  O   LYS A 317     -29.151 -40.574 -41.029  1.00 96.78           O  
ATOM   2099  CB  LYS A 317     -29.052 -42.868 -38.975  1.00 96.78           C  
ATOM   2100  CG  LYS A 317     -27.529 -42.955 -39.092  1.00 96.78           C  
ATOM   2101  CD  LYS A 317     -26.965 -44.368 -39.011  1.00 96.78           C  
ATOM   2102  CE  LYS A 317     -25.506 -44.474 -39.458  1.00 96.78           C  
ATOM   2103  NZ  LYS A 317     -24.944 -45.788 -39.073  1.00 96.78           N1+
ATOM   2104  N   TYR A 318     -27.537 -40.153 -39.496  1.00 79.46           N  
ATOM   2105  CA  TYR A 318     -26.764 -39.390 -40.434  1.00 79.46           C  
ATOM   2106  C   TYR A 318     -25.309 -39.754 -40.329  1.00 79.46           C  
ATOM   2107  O   TYR A 318     -24.843 -40.280 -39.319  1.00 79.46           O  
ATOM   2108  CB  TYR A 318     -26.769 -37.883 -40.134  1.00 79.46           C  
ATOM   2109  CG  TYR A 318     -28.167 -37.394 -39.981  1.00 79.46           C  
ATOM   2110  CD1 TYR A 318     -28.953 -37.093 -41.069  1.00 79.46           C  
ATOM   2111  CD2 TYR A 318     -28.687 -37.222 -38.717  1.00 79.46           C  
ATOM   2112  CE1 TYR A 318     -30.238 -36.636 -40.886  1.00 79.46           C  
ATOM   2113  CE2 TYR A 318     -29.970 -36.766 -38.532  1.00 79.46           C  
ATOM   2114  CZ  TYR A 318     -30.748 -36.470 -39.623  1.00 79.46           C  
ATOM   2115  OH  TYR A 318     -32.067 -36.000 -39.449  1.00 79.46           O  
ATOM   2116  N   LEU A 319     -24.564 -39.474 -41.420  1.00179.60           N  
ATOM   2117  CA  LEU A 319     -23.130 -39.559 -41.481  1.00179.60           C  
ATOM   2118  C   LEU A 319     -22.566 -40.792 -40.868  1.00179.60           C  
ATOM   2119  O   LEU A 319     -21.796 -40.703 -39.913  1.00179.60           O  
ATOM   2120  CB  LEU A 319     -22.387 -38.381 -40.825  1.00179.60           C  
ATOM   2121  CG  LEU A 319     -22.327 -37.108 -41.680  1.00179.60           C  
ATOM   2122  CD1 LEU A 319     -21.570 -35.986 -40.949  1.00179.60           C  
ATOM   2123  CD2 LEU A 319     -21.736 -37.408 -43.068  1.00179.60           C  
ATOM   2124  N   LEU A 320     -22.920 -41.984 -41.370  1.00 67.94           N  
ATOM   2125  CA  LEU A 320     -22.226 -43.107 -40.822  1.00 67.94           C  
ATOM   2126  C   LEU A 320     -20.830 -43.056 -41.374  1.00 67.94           C  
ATOM   2127  O   LEU A 320     -20.640 -42.886 -42.579  1.00 67.94           O  
ATOM   2128  CB  LEU A 320     -22.866 -44.461 -41.185  1.00 67.94           C  
ATOM   2129  CG  LEU A 320     -22.126 -45.682 -40.605  1.00 67.94           C  
ATOM   2130  CD1 LEU A 320     -22.022 -45.602 -39.075  1.00 67.94           C  
ATOM   2131  CD2 LEU A 320     -22.774 -46.993 -41.077  1.00 67.94           C  
ATOM   2132  N   GLU A 321     -19.805 -43.191 -40.505  1.00 72.92           N  
ATOM   2133  CA  GLU A 321     -18.457 -43.140 -41.005  1.00 72.92           C  
ATOM   2134  C   GLU A 321     -18.113 -44.499 -41.532  1.00 72.92           C  
ATOM   2135  O   GLU A 321     -17.581 -45.352 -40.825  1.00 72.92           O  
ATOM   2136  CB  GLU A 321     -17.392 -42.809 -39.947  1.00 72.92           C  
ATOM   2137  CG  GLU A 321     -15.974 -42.880 -40.519  1.00 72.92           C  
ATOM   2138  CD  GLU A 321     -14.979 -42.595 -39.407  1.00 72.92           C  
ATOM   2139  OE1 GLU A 321     -15.323 -42.861 -38.225  1.00 72.92           O  
ATOM   2140  OE2 GLU A 321     -13.859 -42.111 -39.723  1.00 72.92           O1-
ATOM   2141  N   LYS A 322     -18.398 -44.709 -42.824  1.00131.55           N  
ATOM   2142  CA  LYS A 322     -18.195 -45.947 -43.518  1.00131.55           C  
ATOM   2143  C   LYS A 322     -16.739 -46.256 -43.724  1.00131.55           C  
ATOM   2144  O   LYS A 322     -16.374 -47.416 -43.911  1.00131.55           O  
ATOM   2145  CB  LYS A 322     -18.907 -45.960 -44.881  1.00131.55           C  
ATOM   2146  CG  LYS A 322     -19.325 -44.575 -45.373  1.00131.55           C  
ATOM   2147  CD  LYS A 322     -20.258 -44.626 -46.583  1.00131.55           C  
ATOM   2148  CE  LYS A 322     -21.687 -45.034 -46.220  1.00131.55           C  
ATOM   2149  NZ  LYS A 322     -22.530 -45.062 -47.436  1.00131.55           N1+
ATOM   2150  N   SER A 323     -15.868 -45.230 -43.730  1.00 49.40           N  
ATOM   2151  CA  SER A 323     -14.474 -45.424 -44.035  1.00 49.40           C  
ATOM   2152  C   SER A 323     -13.848 -46.404 -43.084  1.00 49.40           C  
ATOM   2153  O   SER A 323     -12.982 -47.186 -43.475  1.00 49.40           O  
ATOM   2154  CB  SER A 323     -13.664 -44.120 -43.947  1.00 49.40           C  
ATOM   2155  OG  SER A 323     -12.279 -44.396 -44.096  1.00 49.40           O  
ATOM   2156  N   ARG A 324     -14.318 -46.430 -41.827  1.00 74.96           N  
ATOM   2157  CA  ARG A 324     -13.745 -47.205 -40.758  1.00 74.96           C  
ATOM   2158  C   ARG A 324     -13.754 -48.676 -41.057  1.00 74.96           C  
ATOM   2159  O   ARG A 324     -12.887 -49.407 -40.582  1.00 74.96           O  
ATOM   2160  CB  ARG A 324     -14.507 -47.008 -39.437  1.00 74.96           C  
ATOM   2161  CG  ARG A 324     -13.935 -47.812 -38.270  1.00 74.96           C  
ATOM   2162  CD  ARG A 324     -14.592 -47.479 -36.930  1.00 74.96           C  
ATOM   2163  NE  ARG A 324     -14.356 -46.029 -36.688  1.00 74.96           N  
ATOM   2164  CZ  ARG A 324     -13.177 -45.608 -36.145  1.00 74.96           C  
ATOM   2165  NH1 ARG A 324     -12.216 -46.515 -35.806  1.00 74.96           N1+
ATOM   2166  NH2 ARG A 324     -12.950 -44.276 -35.952  1.00 74.96           N  
ATOM   2167  N   LEU A 325     -14.730 -49.167 -41.837  1.00112.87           N  
ATOM   2168  CA  LEU A 325     -14.860 -50.586 -42.014  1.00112.87           C  
ATOM   2169  C   LEU A 325     -13.601 -51.152 -42.614  1.00112.87           C  
ATOM   2170  O   LEU A 325     -13.148 -52.222 -42.208  1.00112.87           O  
ATOM   2171  CB  LEU A 325     -16.052 -50.934 -42.937  1.00112.87           C  
ATOM   2172  CG  LEU A 325     -16.485 -52.421 -43.012  1.00112.87           C  
ATOM   2173  CD1 LEU A 325     -17.678 -52.576 -43.969  1.00112.87           C  
ATOM   2174  CD2 LEU A 325     -15.344 -53.383 -43.379  1.00112.87           C  
ATOM   2175  N   VAL A 326     -13.045 -50.489 -43.640  1.00 80.61           N  
ATOM   2176  CA  VAL A 326     -11.866 -50.939 -44.331  1.00 80.61           C  
ATOM   2177  C   VAL A 326     -10.601 -50.663 -43.579  1.00 80.61           C  
ATOM   2178  O   VAL A 326      -9.633 -51.407 -43.729  1.00 80.61           O  
ATOM   2179  CB  VAL A 326     -11.739 -50.334 -45.697  1.00 80.61           C  
ATOM   2180  CG1 VAL A 326     -12.966 -50.768 -46.517  1.00 80.61           C  
ATOM   2181  CG2 VAL A 326     -11.579 -48.811 -45.569  1.00 80.61           C  
ATOM   2182  N   SER A 327     -10.532 -49.556 -42.811  1.00 89.07           N  
ATOM   2183  CA  SER A 327      -9.291 -49.262 -42.154  1.00 89.07           C  
ATOM   2184  C   SER A 327      -9.564 -48.629 -40.830  1.00 89.07           C  
ATOM   2185  O   SER A 327     -10.535 -47.890 -40.670  1.00 89.07           O  
ATOM   2186  CB  SER A 327      -8.399 -48.291 -42.945  1.00 89.07           C  
ATOM   2187  OG  SER A 327      -7.192 -48.049 -42.236  1.00 89.07           O  
ATOM   2188  N   GLN A 328      -8.687 -48.920 -39.845  1.00 98.52           N  
ATOM   2189  CA  GLN A 328      -8.792 -48.370 -38.530  1.00 98.52           C  
ATOM   2190  C   GLN A 328      -7.398 -47.977 -38.162  1.00 98.52           C  
ATOM   2191  O   GLN A 328      -6.441 -48.661 -38.524  1.00 98.52           O  
ATOM   2192  CB  GLN A 328      -9.251 -49.391 -37.475  1.00 98.52           C  
ATOM   2193  CG  GLN A 328     -10.574 -50.073 -37.819  1.00 98.52           C  
ATOM   2194  CD  GLN A 328     -10.269 -51.169 -38.833  1.00 98.52           C  
ATOM   2195  NE2 GLN A 328     -11.104 -51.263 -39.902  1.00 98.52           N  
ATOM   2196  OE1 GLN A 328      -9.306 -51.918 -38.680  1.00 98.52           O  
ATOM   2197  N   GLU A 329      -7.253 -46.864 -37.420  1.00 83.98           N  
ATOM   2198  CA  GLU A 329      -5.961 -46.365 -37.058  1.00 83.98           C  
ATOM   2199  C   GLU A 329      -5.445 -47.180 -35.921  1.00 83.98           C  
ATOM   2200  O   GLU A 329      -6.157 -48.006 -35.355  1.00 83.98           O  
ATOM   2201  CB  GLU A 329      -5.982 -44.888 -36.628  1.00 83.98           C  
ATOM   2202  CG  GLU A 329      -4.599 -44.298 -36.349  1.00 83.98           C  
ATOM   2203  CD  GLU A 329      -4.794 -42.844 -35.941  1.00 83.98           C  
ATOM   2204  OE1 GLU A 329      -5.970 -42.394 -35.908  1.00 83.98           O  
ATOM   2205  OE2 GLU A 329      -3.771 -42.165 -35.660  1.00 83.98           O1-
ATOM   2206  N   LYS A 330      -4.157 -46.989 -35.588  1.00 84.34           N  
ATOM   2207  CA  LYS A 330      -3.567 -47.722 -34.518  1.00 84.34           C  
ATOM   2208  C   LYS A 330      -4.343 -47.384 -33.293  1.00 84.34           C  
ATOM   2209  O   LYS A 330      -4.769 -46.246 -33.096  1.00 84.34           O  
ATOM   2210  CB  LYS A 330      -2.099 -47.337 -34.261  1.00 84.34           C  
ATOM   2211  CG  LYS A 330      -1.376 -48.233 -33.253  1.00 84.34           C  
ATOM   2212  CD  LYS A 330      -1.066 -49.632 -33.789  1.00 84.34           C  
ATOM   2213  CE  LYS A 330      -0.210 -50.474 -32.841  1.00 84.34           C  
ATOM   2214  NZ  LYS A 330       0.171 -51.744 -33.496  1.00 84.34           N1+
ATOM   2215  N   ASP A 331      -4.575 -48.396 -32.442  1.00107.81           N  
ATOM   2216  CA  ASP A 331      -5.265 -48.165 -31.213  1.00107.81           C  
ATOM   2217  C   ASP A 331      -6.663 -47.658 -31.485  1.00107.81           C  
ATOM   2218  O   ASP A 331      -7.253 -47.008 -30.626  1.00107.81           O  
ATOM   2219  CB  ASP A 331      -4.533 -47.132 -30.333  1.00107.81           C  
ATOM   2220  CG  ASP A 331      -5.109 -47.151 -28.924  1.00107.81           C  
ATOM   2221  OD1 ASP A 331      -5.996 -48.003 -28.655  1.00107.81           O  
ATOM   2222  OD2 ASP A 331      -4.661 -46.312 -28.098  1.00107.81           O1-
ATOM   2223  N   GLU A 332      -7.252 -47.960 -32.666  1.00127.75           N  
ATOM   2224  CA  GLU A 332      -8.621 -47.574 -32.944  1.00127.75           C  
ATOM   2225  C   GLU A 332      -9.442 -48.807 -33.125  1.00127.75           C  
ATOM   2226  O   GLU A 332      -9.025 -49.864 -32.731  1.00127.75           O  
ATOM   2227  CB  GLU A 332      -8.835 -46.678 -34.176  1.00127.75           C  
ATOM   2228  CG  GLU A 332      -8.478 -45.213 -33.920  1.00127.75           C  
ATOM   2229  CD  GLU A 332      -9.217 -44.358 -34.943  1.00127.75           C  
ATOM   2230  OE1 GLU A 332      -9.979 -44.939 -35.762  1.00127.75           O  
ATOM   2231  OE2 GLU A 332      -9.038 -43.113 -34.908  1.00127.75           O1-
ATOM   2232  N   ARG A 333     -10.671 -48.807 -33.644  1.00144.93           N  
ATOM   2233  CA  ARG A 333     -11.227 -50.145 -33.683  1.00144.93           C  
ATOM   2234  C   ARG A 333     -12.251 -50.149 -34.760  1.00144.93           C  
ATOM   2235  O   ARG A 333     -12.609 -49.091 -35.266  1.00144.93           O  
ATOM   2236  CB  ARG A 333     -11.885 -50.533 -32.346  1.00144.93           C  
ATOM   2237  CG  ARG A 333     -12.218 -52.015 -32.155  1.00144.93           C  
ATOM   2238  CD  ARG A 333     -12.340 -52.357 -30.667  1.00144.93           C  
ATOM   2239  NE  ARG A 333     -12.853 -53.746 -30.521  1.00144.93           N  
ATOM   2240  CZ  ARG A 333     -14.181 -53.939 -30.276  1.00144.93           C  
ATOM   2241  NH1 ARG A 333     -15.026 -52.868 -30.236  1.00144.93           N1+
ATOM   2242  NH2 ARG A 333     -14.661 -55.196 -30.056  1.00144.93           N  
ATOM   2243  N   ASN A 334     -12.707 -51.346 -35.174  1.00 85.52           N  
ATOM   2244  CA  ASN A 334     -13.721 -51.448 -36.176  1.00 85.52           C  
ATOM   2245  C   ASN A 334     -15.009 -51.378 -35.418  1.00 85.52           C  
ATOM   2246  O   ASN A 334     -15.014 -51.305 -34.189  1.00 85.52           O  
ATOM   2247  CB  ASN A 334     -13.664 -52.791 -36.935  1.00 85.52           C  
ATOM   2248  CG  ASN A 334     -14.280 -52.653 -38.326  1.00 85.52           C  
ATOM   2249  ND2 ASN A 334     -13.517 -53.101 -39.359  1.00 85.52           N  
ATOM   2250  OD1 ASN A 334     -15.394 -52.165 -38.503  1.00 85.52           O  
ATOM   2251  N   TYR A 335     -16.142 -51.355 -36.137  1.00 92.33           N  
ATOM   2252  CA  TYR A 335     -17.419 -51.331 -35.491  1.00 92.33           C  
ATOM   2253  C   TYR A 335     -17.533 -52.548 -34.633  1.00 92.33           C  
ATOM   2254  O   TYR A 335     -16.998 -53.611 -34.935  1.00 92.33           O  
ATOM   2255  CB  TYR A 335     -18.606 -51.293 -36.466  1.00 92.33           C  
ATOM   2256  CG  TYR A 335     -18.632 -49.922 -37.045  1.00 92.33           C  
ATOM   2257  CD1 TYR A 335     -19.336 -48.928 -36.407  1.00 92.33           C  
ATOM   2258  CD2 TYR A 335     -17.952 -49.624 -38.202  1.00 92.33           C  
ATOM   2259  CE1 TYR A 335     -19.372 -47.655 -36.919  1.00 92.33           C  
ATOM   2260  CE2 TYR A 335     -17.985 -48.349 -38.720  1.00 92.33           C  
ATOM   2261  CZ  TYR A 335     -18.697 -47.365 -38.078  1.00 92.33           C  
ATOM   2262  OH  TYR A 335     -18.736 -46.056 -38.602  1.00 92.33           O  
ATOM   2263  N   HIS A 336     -18.264 -52.406 -33.518  1.00 84.50           N  
ATOM   2264  CA  HIS A 336     -18.361 -53.414 -32.509  1.00 84.50           C  
ATOM   2265  C   HIS A 336     -18.915 -54.690 -33.067  1.00 84.50           C  
ATOM   2266  O   HIS A 336     -18.460 -55.772 -32.699  1.00 84.50           O  
ATOM   2267  CB  HIS A 336     -19.245 -52.952 -31.345  1.00 84.50           C  
ATOM   2268  CG  HIS A 336     -18.673 -51.755 -30.649  1.00 84.50           C  
ATOM   2269  CD2 HIS A 336     -19.065 -50.452 -30.668  1.00 84.50           C  
ATOM   2270  ND1 HIS A 336     -17.569 -51.803 -29.830  1.00 84.50           N  
ATOM   2271  CE1 HIS A 336     -17.346 -50.537 -29.397  1.00 84.50           C  
ATOM   2272  NE2 HIS A 336     -18.229 -49.681 -29.880  1.00 84.50           N  
ATOM   2273  N   VAL A 337     -19.864 -54.605 -34.015  1.00 56.93           N  
ATOM   2274  CA  VAL A 337     -20.572 -55.769 -34.477  1.00 56.93           C  
ATOM   2275  C   VAL A 337     -19.616 -56.819 -34.957  1.00 56.93           C  
ATOM   2276  O   VAL A 337     -19.841 -58.008 -34.736  1.00 56.93           O  
ATOM   2277  CB  VAL A 337     -21.506 -55.463 -35.612  1.00 56.93           C  
ATOM   2278  CG1 VAL A 337     -22.138 -56.781 -36.094  1.00 56.93           C  
ATOM   2279  CG2 VAL A 337     -22.528 -54.417 -35.138  1.00 56.93           C  
ATOM   2280  N   PHE A 338     -18.519 -56.422 -35.624  1.00159.34           N  
ATOM   2281  CA  PHE A 338     -17.623 -57.403 -36.165  1.00159.34           C  
ATOM   2282  C   PHE A 338     -17.071 -58.254 -35.057  1.00159.34           C  
ATOM   2283  O   PHE A 338     -17.029 -59.479 -35.167  1.00159.34           O  
ATOM   2284  CB  PHE A 338     -16.423 -56.757 -36.882  1.00159.34           C  
ATOM   2285  CG  PHE A 338     -16.928 -56.042 -38.091  1.00159.34           C  
ATOM   2286  CD1 PHE A 338     -17.368 -54.741 -38.001  1.00159.34           C  
ATOM   2287  CD2 PHE A 338     -16.968 -56.671 -39.314  1.00159.34           C  
ATOM   2288  CE1 PHE A 338     -17.834 -54.077 -39.112  1.00159.34           C  
ATOM   2289  CE2 PHE A 338     -17.432 -56.012 -40.428  1.00159.34           C  
ATOM   2290  CZ  PHE A 338     -17.867 -54.713 -40.329  1.00159.34           C  
ATOM   2291  N   TYR A 339     -16.610 -57.616 -33.966  1.00 77.93           N  
ATOM   2292  CA  TYR A 339     -16.007 -58.291 -32.849  1.00 77.93           C  
ATOM   2293  C   TYR A 339     -17.010 -59.098 -32.091  1.00 77.93           C  
ATOM   2294  O   TYR A 339     -16.715 -60.207 -31.646  1.00 77.93           O  
ATOM   2295  CB  TYR A 339     -15.357 -57.306 -31.869  1.00 77.93           C  
ATOM   2296  CG  TYR A 339     -14.319 -56.545 -32.624  1.00 77.93           C  
ATOM   2297  CD1 TYR A 339     -14.668 -55.415 -33.327  1.00 77.93           C  
ATOM   2298  CD2 TYR A 339     -13.005 -56.956 -32.638  1.00 77.93           C  
ATOM   2299  CE1 TYR A 339     -13.725 -54.702 -34.029  1.00 77.93           C  
ATOM   2300  CE2 TYR A 339     -12.057 -56.247 -33.338  1.00 77.93           C  
ATOM   2301  CZ  TYR A 339     -12.416 -55.117 -34.033  1.00 77.93           C  
ATOM   2302  OH  TYR A 339     -11.446 -54.386 -34.753  1.00 77.93           O  
ATOM   2303  N   TYR A 340     -18.230 -58.561 -31.903  1.00 69.00           N  
ATOM   2304  CA  TYR A 340     -19.180 -59.298 -31.127  1.00 69.00           C  
ATOM   2305  C   TYR A 340     -19.434 -60.598 -31.814  1.00 69.00           C  
ATOM   2306  O   TYR A 340     -19.600 -61.630 -31.165  1.00 69.00           O  
ATOM   2307  CB  TYR A 340     -20.541 -58.616 -30.919  1.00 69.00           C  
ATOM   2308  CG  TYR A 340     -20.307 -57.378 -30.133  1.00 69.00           C  
ATOM   2309  CD1 TYR A 340     -19.492 -57.401 -29.024  1.00 69.00           C  
ATOM   2310  CD2 TYR A 340     -20.854 -56.184 -30.537  1.00 69.00           C  
ATOM   2311  CE1 TYR A 340     -19.259 -56.256 -28.300  1.00 69.00           C  
ATOM   2312  CE2 TYR A 340     -20.629 -55.040 -29.813  1.00 69.00           C  
ATOM   2313  CZ  TYR A 340     -19.837 -55.073 -28.692  1.00 69.00           C  
ATOM   2314  OH  TYR A 340     -19.608 -53.892 -27.955  1.00 69.00           O  
ATOM   2315  N   LEU A 341     -19.507 -60.572 -33.155  1.00 65.10           N  
ATOM   2316  CA  LEU A 341     -19.783 -61.755 -33.918  1.00 65.10           C  
ATOM   2317  C   LEU A 341     -18.671 -62.765 -33.782  1.00 65.10           C  
ATOM   2318  O   LEU A 341     -18.911 -63.914 -33.419  1.00 65.10           O  
ATOM   2319  CB  LEU A 341     -19.917 -61.424 -35.416  1.00 65.10           C  
ATOM   2320  CG  LEU A 341     -20.213 -62.626 -36.330  1.00 65.10           C  
ATOM   2321  CD1 LEU A 341     -21.617 -63.192 -36.069  1.00 65.10           C  
ATOM   2322  CD2 LEU A 341     -19.988 -62.268 -37.809  1.00 65.10           C  
ATOM   2323  N   LEU A 342     -17.405 -62.357 -33.995  1.00 57.48           N  
ATOM   2324  CA  LEU A 342     -16.353 -63.337 -34.062  1.00 57.48           C  
ATOM   2325  C   LEU A 342     -16.251 -64.096 -32.782  1.00 57.48           C  
ATOM   2326  O   LEU A 342     -16.163 -65.324 -32.798  1.00 57.48           O  
ATOM   2327  CB  LEU A 342     -14.976 -62.719 -34.362  1.00 57.48           C  
ATOM   2328  CG  LEU A 342     -14.890 -62.098 -35.768  1.00 57.48           C  
ATOM   2329  CD1 LEU A 342     -13.499 -61.501 -36.033  1.00 57.48           C  
ATOM   2330  CD2 LEU A 342     -15.320 -63.104 -36.848  1.00 57.48           C  
ATOM   2331  N   LEU A 343     -16.267 -63.397 -31.633  1.00 54.25           N  
ATOM   2332  CA  LEU A 343     -16.193 -64.116 -30.397  1.00 54.25           C  
ATOM   2333  C   LEU A 343     -17.586 -64.143 -29.855  1.00 54.25           C  
ATOM   2334  O   LEU A 343     -18.196 -63.097 -29.638  1.00 54.25           O  
ATOM   2335  CB  LEU A 343     -15.268 -63.434 -29.364  1.00 54.25           C  
ATOM   2336  CG  LEU A 343     -14.945 -64.241 -28.081  1.00 54.25           C  
ATOM   2337  CD1 LEU A 343     -14.022 -63.430 -27.159  1.00 54.25           C  
ATOM   2338  CD2 LEU A 343     -16.198 -64.733 -27.337  1.00 54.25           C  
ATOM   2339  N   GLY A 344     -18.115 -65.356 -29.591  1.00 39.19           N  
ATOM   2340  CA  GLY A 344     -19.434 -65.453 -29.039  1.00 39.19           C  
ATOM   2341  C   GLY A 344     -20.467 -65.853 -30.054  1.00 39.19           C  
ATOM   2342  O   GLY A 344     -21.659 -65.732 -29.774  1.00 39.19           O  
ATOM   2343  N   VAL A 345     -20.073 -66.289 -31.269  1.00 70.95           N  
ATOM   2344  CA  VAL A 345     -21.059 -66.806 -32.186  1.00 70.95           C  
ATOM   2345  C   VAL A 345     -21.169 -68.290 -32.025  1.00 70.95           C  
ATOM   2346  O   VAL A 345     -20.220 -68.972 -31.641  1.00 70.95           O  
ATOM   2347  CB  VAL A 345     -20.848 -66.424 -33.629  1.00 70.95           C  
ATOM   2348  CG1 VAL A 345     -21.649 -67.340 -34.570  1.00 70.95           C  
ATOM   2349  CG2 VAL A 345     -21.386 -64.992 -33.749  1.00 70.95           C  
ATOM   2350  N   SER A 346     -22.379 -68.818 -32.297  1.00 83.89           N  
ATOM   2351  CA  SER A 346     -22.668 -70.212 -32.190  1.00 83.89           C  
ATOM   2352  C   SER A 346     -21.675 -70.947 -33.029  1.00 83.89           C  
ATOM   2353  O   SER A 346     -21.231 -70.461 -34.067  1.00 83.89           O  
ATOM   2354  CB  SER A 346     -24.075 -70.542 -32.712  1.00 83.89           C  
ATOM   2355  OG  SER A 346     -24.335 -71.929 -32.599  1.00 83.89           O  
ATOM   2356  N   GLU A 347     -21.303 -72.157 -32.577  1.00 60.50           N  
ATOM   2357  CA  GLU A 347     -20.317 -72.946 -33.253  1.00 60.50           C  
ATOM   2358  C   GLU A 347     -20.833 -73.258 -34.617  1.00 60.50           C  
ATOM   2359  O   GLU A 347     -20.080 -73.256 -35.590  1.00 60.50           O  
ATOM   2360  CB  GLU A 347     -20.037 -74.279 -32.536  1.00 60.50           C  
ATOM   2361  CG  GLU A 347     -18.925 -75.106 -33.183  1.00 60.50           C  
ATOM   2362  CD  GLU A 347     -18.764 -76.385 -32.372  1.00 60.50           C  
ATOM   2363  OE1 GLU A 347     -19.518 -76.551 -31.376  1.00 60.50           O  
ATOM   2364  OE2 GLU A 347     -17.885 -77.210 -32.735  1.00 60.50           O1-
ATOM   2365  N   GLU A 348     -22.143 -73.536 -34.724  1.00 65.92           N  
ATOM   2366  CA  GLU A 348     -22.696 -73.860 -36.003  1.00 65.92           C  
ATOM   2367  C   GLU A 348     -22.533 -72.676 -36.903  1.00 65.92           C  
ATOM   2368  O   GLU A 348     -22.122 -72.815 -38.053  1.00 65.92           O  
ATOM   2369  CB  GLU A 348     -24.193 -74.208 -35.941  1.00 65.92           C  
ATOM   2370  CG  GLU A 348     -24.478 -75.589 -35.345  1.00 65.92           C  
ATOM   2371  CD  GLU A 348     -24.305 -75.531 -33.834  1.00 65.92           C  
ATOM   2372  OE1 GLU A 348     -24.155 -74.405 -33.291  1.00 65.92           O  
ATOM   2373  OE2 GLU A 348     -24.328 -76.619 -33.198  1.00 65.92           O1-
ATOM   2374  N   GLU A 349     -22.837 -71.470 -36.391  1.00 52.74           N  
ATOM   2375  CA  GLU A 349     -22.734 -70.279 -37.181  1.00 52.74           C  
ATOM   2376  C   GLU A 349     -21.295 -70.032 -37.508  1.00 52.74           C  
ATOM   2377  O   GLU A 349     -20.966 -69.634 -38.624  1.00 52.74           O  
ATOM   2378  CB  GLU A 349     -23.309 -69.052 -36.454  1.00 52.74           C  
ATOM   2379  CG  GLU A 349     -24.829 -69.134 -36.286  1.00 52.74           C  
ATOM   2380  CD  GLU A 349     -25.282 -67.986 -35.398  1.00 52.74           C  
ATOM   2381  OE1 GLU A 349     -24.435 -67.469 -34.621  1.00 52.74           O  
ATOM   2382  OE2 GLU A 349     -26.482 -67.613 -35.483  1.00 52.74           O1-
ATOM   2383  N   ARG A 350     -20.385 -70.302 -36.557  1.00 61.04           N  
ATOM   2384  CA  ARG A 350     -19.004 -69.985 -36.780  1.00 61.04           C  
ATOM   2385  C   ARG A 350     -18.524 -70.705 -38.002  1.00 61.04           C  
ATOM   2386  O   ARG A 350     -17.900 -70.105 -38.876  1.00 61.04           O  
ATOM   2387  CB  ARG A 350     -18.110 -70.396 -35.597  1.00 61.04           C  
ATOM   2388  CG  ARG A 350     -16.656 -69.940 -35.727  1.00 61.04           C  
ATOM   2389  CD  ARG A 350     -15.783 -70.357 -34.541  1.00 61.04           C  
ATOM   2390  NE  ARG A 350     -14.405 -69.853 -34.795  1.00 61.04           N  
ATOM   2391  CZ  ARG A 350     -13.531 -69.712 -33.755  1.00 61.04           C  
ATOM   2392  NH1 ARG A 350     -13.921 -70.034 -32.488  1.00 61.04           N1+
ATOM   2393  NH2 ARG A 350     -12.267 -69.249 -33.984  1.00 61.04           N  
ATOM   2394  N   GLN A 351     -18.815 -72.015 -38.099  1.00 40.46           N  
ATOM   2395  CA  GLN A 351     -18.404 -72.802 -39.226  1.00 40.46           C  
ATOM   2396  C   GLN A 351     -19.171 -72.385 -40.442  1.00 40.46           C  
ATOM   2397  O   GLN A 351     -18.628 -72.331 -41.544  1.00 40.46           O  
ATOM   2398  CB  GLN A 351     -18.645 -74.307 -39.013  1.00 40.46           C  
ATOM   2399  CG  GLN A 351     -18.215 -75.172 -40.199  1.00 40.46           C  
ATOM   2400  CD  GLN A 351     -18.506 -76.624 -39.849  1.00 40.46           C  
ATOM   2401  NE2 GLN A 351     -19.057 -76.853 -38.626  1.00 40.46           N  
ATOM   2402  OE1 GLN A 351     -18.255 -77.532 -40.640  1.00 40.46           O  
ATOM   2403  N   GLU A 352     -20.468 -72.067 -40.269  1.00 83.07           N  
ATOM   2404  CA  GLU A 352     -21.311 -71.764 -41.390  1.00 83.07           C  
ATOM   2405  C   GLU A 352     -20.788 -70.558 -42.112  1.00 83.07           C  
ATOM   2406  O   GLU A 352     -20.775 -70.510 -43.340  1.00 83.07           O  
ATOM   2407  CB  GLU A 352     -22.760 -71.473 -40.973  1.00 83.07           C  
ATOM   2408  CG  GLU A 352     -23.702 -71.235 -42.152  1.00 83.07           C  
ATOM   2409  CD  GLU A 352     -25.101 -71.102 -41.577  1.00 83.07           C  
ATOM   2410  OE1 GLU A 352     -25.237 -71.281 -40.338  1.00 83.07           O  
ATOM   2411  OE2 GLU A 352     -26.048 -70.824 -42.360  1.00 83.07           O1-
ATOM   2412  N   PHE A 353     -20.383 -69.537 -41.342  1.00 95.13           N  
ATOM   2413  CA  PHE A 353     -19.833 -68.284 -41.787  1.00 95.13           C  
ATOM   2414  C   PHE A 353     -18.387 -68.428 -42.168  1.00 95.13           C  
ATOM   2415  O   PHE A 353     -17.814 -67.510 -42.748  1.00 95.13           O  
ATOM   2416  CB  PHE A 353     -19.935 -67.170 -40.730  1.00 95.13           C  
ATOM   2417  CG  PHE A 353     -21.372 -66.788 -40.589  1.00 95.13           C  
ATOM   2418  CD1 PHE A 353     -22.212 -67.486 -39.753  1.00 95.13           C  
ATOM   2419  CD2 PHE A 353     -21.885 -65.726 -41.292  1.00 95.13           C  
ATOM   2420  CE1 PHE A 353     -23.536 -67.144 -39.613  1.00 95.13           C  
ATOM   2421  CE2 PHE A 353     -23.208 -65.379 -41.156  1.00 95.13           C  
ATOM   2422  CZ  PHE A 353     -24.039 -66.083 -40.320  1.00 95.13           C  
ATOM   2423  N   GLN A 354     -17.737 -69.538 -41.765  1.00 82.23           N  
ATOM   2424  CA  GLN A 354     -16.327 -69.747 -41.956  1.00 82.23           C  
ATOM   2425  C   GLN A 354     -15.580 -68.648 -41.279  1.00 82.23           C  
ATOM   2426  O   GLN A 354     -14.652 -68.051 -41.822  1.00 82.23           O  
ATOM   2427  CB  GLN A 354     -15.871 -69.910 -43.418  1.00 82.23           C  
ATOM   2428  CG  GLN A 354     -16.356 -71.232 -44.021  1.00 82.23           C  
ATOM   2429  CD  GLN A 354     -15.531 -71.541 -45.262  1.00 82.23           C  
ATOM   2430  NE2 GLN A 354     -16.026 -72.495 -46.097  1.00 82.23           N  
ATOM   2431  OE1 GLN A 354     -14.466 -70.964 -45.475  1.00 82.23           O  
ATOM   2432  N   LEU A 355     -15.996 -68.380 -40.028  1.00 64.51           N  
ATOM   2433  CA  LEU A 355     -15.427 -67.373 -39.185  1.00 64.51           C  
ATOM   2434  C   LEU A 355     -14.148 -67.872 -38.589  1.00 64.51           C  
ATOM   2435  O   LEU A 355     -13.882 -69.073 -38.551  1.00 64.51           O  
ATOM   2436  CB  LEU A 355     -16.354 -66.966 -38.030  1.00 64.51           C  
ATOM   2437  CG  LEU A 355     -17.609 -66.214 -38.502  1.00 64.51           C  
ATOM   2438  CD1 LEU A 355     -18.507 -65.830 -37.318  1.00 64.51           C  
ATOM   2439  CD2 LEU A 355     -17.227 -64.999 -39.362  1.00 64.51           C  
ATOM   2440  N   LYS A 356     -13.302 -66.920 -38.145  1.00 80.63           N  
ATOM   2441  CA  LYS A 356     -12.052 -67.228 -37.511  1.00 80.63           C  
ATOM   2442  C   LYS A 356     -11.848 -66.189 -36.446  1.00 80.63           C  
ATOM   2443  O   LYS A 356     -12.772 -65.458 -36.093  1.00 80.63           O  
ATOM   2444  CB  LYS A 356     -10.846 -67.181 -38.472  1.00 80.63           C  
ATOM   2445  CG  LYS A 356      -9.565 -67.789 -37.890  1.00 80.63           C  
ATOM   2446  CD  LYS A 356      -8.453 -68.010 -38.917  1.00 80.63           C  
ATOM   2447  CE  LYS A 356      -7.156 -68.544 -38.306  1.00 80.63           C  
ATOM   2448  NZ  LYS A 356      -6.135 -68.730 -39.362  1.00 80.63           N1+
ATOM   2449  N   GLN A 357     -10.624 -66.118 -35.883  1.00 88.59           N  
ATOM   2450  CA  GLN A 357     -10.327 -65.185 -34.835  1.00 88.59           C  
ATOM   2451  C   GLN A 357     -10.157 -63.835 -35.464  1.00 88.59           C  
ATOM   2452  O   GLN A 357      -9.964 -63.724 -36.673  1.00 88.59           O  
ATOM   2453  CB  GLN A 357      -9.061 -65.555 -34.042  1.00 88.59           C  
ATOM   2454  CG  GLN A 357      -8.948 -64.842 -32.694  1.00 88.59           C  
ATOM   2455  CD  GLN A 357      -7.695 -65.356 -31.998  1.00 88.59           C  
ATOM   2456  NE2 GLN A 357      -6.962 -66.283 -32.673  1.00 88.59           N  
ATOM   2457  OE1 GLN A 357      -7.375 -64.945 -30.883  1.00 88.59           O  
ATOM   2458  N   PRO A 358     -10.254 -62.793 -34.680  1.00 88.36           N  
ATOM   2459  CA  PRO A 358     -10.153 -61.469 -35.229  1.00 88.36           C  
ATOM   2460  C   PRO A 358      -8.824 -61.189 -35.867  1.00 88.36           C  
ATOM   2461  O   PRO A 358      -8.776 -60.398 -36.807  1.00 88.36           O  
ATOM   2462  CB  PRO A 358     -10.553 -60.529 -34.095  1.00 88.36           C  
ATOM   2463  CG  PRO A 358     -11.527 -61.373 -33.252  1.00 88.36           C  
ATOM   2464  CD  PRO A 358     -11.071 -62.826 -33.477  1.00 88.36           C  
ATOM   2465  N   GLN A 359      -7.742 -61.838 -35.404  1.00 98.93           N  
ATOM   2466  CA  GLN A 359      -6.416 -61.610 -35.915  1.00 98.93           C  
ATOM   2467  C   GLN A 359      -6.335 -62.053 -37.342  1.00 98.93           C  
ATOM   2468  O   GLN A 359      -5.499 -61.572 -38.107  1.00 98.93           O  
ATOM   2469  CB  GLN A 359      -5.313 -62.347 -35.134  1.00 98.93           C  
ATOM   2470  CG  GLN A 359      -5.030 -61.751 -33.754  1.00 98.93           C  
ATOM   2471  CD  GLN A 359      -6.143 -62.167 -32.807  1.00 98.93           C  
ATOM   2472  NE2 GLN A 359      -6.124 -61.613 -31.565  1.00 98.93           N  
ATOM   2473  OE1 GLN A 359      -7.003 -62.970 -33.160  1.00 98.93           O  
ATOM   2474  N   ASP A 360      -7.173 -63.031 -37.714  1.00 69.80           N  
ATOM   2475  CA  ASP A 360      -7.199 -63.631 -39.020  1.00 69.80           C  
ATOM   2476  C   ASP A 360      -7.665 -62.668 -40.081  1.00 69.80           C  
ATOM   2477  O   ASP A 360      -7.383 -62.887 -41.257  1.00 69.80           O  
ATOM   2478  CB  ASP A 360      -8.129 -64.853 -39.095  1.00 69.80           C  
ATOM   2479  CG  ASP A 360      -7.932 -65.512 -40.453  1.00 69.80           C  
ATOM   2480  OD1 ASP A 360      -6.825 -65.354 -41.033  1.00 69.80           O  
ATOM   2481  OD2 ASP A 360      -8.883 -66.190 -40.926  1.00 69.80           O1-
ATOM   2482  N   TYR A 361      -8.412 -61.598 -39.731  1.00 75.56           N  
ATOM   2483  CA  TYR A 361      -8.982 -60.791 -40.781  1.00 75.56           C  
ATOM   2484  C   TYR A 361      -8.272 -59.479 -40.916  1.00 75.56           C  
ATOM   2485  O   TYR A 361      -7.970 -58.791 -39.944  1.00 75.56           O  
ATOM   2486  CB  TYR A 361     -10.472 -60.471 -40.566  1.00 75.56           C  
ATOM   2487  CG  TYR A 361     -11.214 -61.761 -40.607  1.00 75.56           C  
ATOM   2488  CD1 TYR A 361     -11.454 -62.389 -41.807  1.00 75.56           C  
ATOM   2489  CD2 TYR A 361     -11.680 -62.336 -39.447  1.00 75.56           C  
ATOM   2490  CE1 TYR A 361     -12.141 -63.580 -41.849  1.00 75.56           C  
ATOM   2491  CE2 TYR A 361     -12.367 -63.526 -39.483  1.00 75.56           C  
ATOM   2492  CZ  TYR A 361     -12.598 -64.150 -40.685  1.00 75.56           C  
ATOM   2493  OH  TYR A 361     -13.303 -65.371 -40.726  1.00 75.56           O  
ATOM   2494  N   PHE A 362      -8.029 -59.089 -42.181  1.00 53.85           N  
ATOM   2495  CA  PHE A 362      -7.291 -57.908 -42.520  1.00 53.85           C  
ATOM   2496  C   PHE A 362      -8.019 -56.704 -42.009  1.00 53.85           C  
ATOM   2497  O   PHE A 362      -7.399 -55.740 -41.566  1.00 53.85           O  
ATOM   2498  CB  PHE A 362      -7.101 -57.737 -44.036  1.00 53.85           C  
ATOM   2499  CG  PHE A 362      -6.109 -56.641 -44.229  1.00 53.85           C  
ATOM   2500  CD1 PHE A 362      -4.761 -56.911 -44.164  1.00 53.85           C  
ATOM   2501  CD2 PHE A 362      -6.516 -55.350 -44.474  1.00 53.85           C  
ATOM   2502  CE1 PHE A 362      -3.832 -55.912 -44.339  1.00 53.85           C  
ATOM   2503  CE2 PHE A 362      -5.592 -54.346 -44.650  1.00 53.85           C  
ATOM   2504  CZ  PHE A 362      -4.249 -54.626 -44.583  1.00 53.85           C  
ATOM   2505  N   TYR A 363      -9.362 -56.703 -42.079  1.00105.88           N  
ATOM   2506  CA  TYR A 363     -10.077 -55.539 -41.639  1.00105.88           C  
ATOM   2507  C   TYR A 363      -9.909 -55.292 -40.165  1.00105.88           C  
ATOM   2508  O   TYR A 363      -9.937 -54.143 -39.737  1.00105.88           O  
ATOM   2509  CB  TYR A 363     -11.591 -55.548 -41.919  1.00105.88           C  
ATOM   2510  CG  TYR A 363     -11.804 -55.241 -43.361  1.00105.88           C  
ATOM   2511  CD1 TYR A 363     -11.321 -54.064 -43.883  1.00105.88           C  
ATOM   2512  CD2 TYR A 363     -12.525 -56.083 -44.175  1.00105.88           C  
ATOM   2513  CE1 TYR A 363     -11.513 -53.747 -45.207  1.00105.88           C  
ATOM   2514  CE2 TYR A 363     -12.722 -55.768 -45.499  1.00105.88           C  
ATOM   2515  CZ  TYR A 363     -12.214 -54.603 -46.019  1.00105.88           C  
ATOM   2516  OH  TYR A 363     -12.418 -54.283 -47.379  1.00105.88           O  
ATOM   2517  N   LEU A 364      -9.911 -56.354 -39.339  1.00119.02           N  
ATOM   2518  CA  LEU A 364      -9.783 -56.263 -37.905  1.00119.02           C  
ATOM   2519  C   LEU A 364      -8.382 -56.205 -37.345  1.00119.02           C  
ATOM   2520  O   LEU A 364      -8.157 -55.594 -36.305  1.00119.02           O  
ATOM   2521  CB  LEU A 364     -10.526 -57.414 -37.218  1.00119.02           C  
ATOM   2522  CG  LEU A 364     -12.001 -57.451 -37.655  1.00119.02           C  
ATOM   2523  CD1 LEU A 364     -12.819 -58.442 -36.816  1.00119.02           C  
ATOM   2524  CD2 LEU A 364     -12.604 -56.039 -37.698  1.00119.02           C  
ATOM   2525  N   ASN A 365      -7.416 -56.894 -37.980  1.00 74.26           N  
ATOM   2526  CA  ASN A 365      -6.104 -57.137 -37.428  1.00 74.26           C  
ATOM   2527  C   ASN A 365      -5.211 -55.941 -37.307  1.00 74.26           C  
ATOM   2528  O   ASN A 365      -4.393 -55.880 -36.391  1.00 74.26           O  
ATOM   2529  CB  ASN A 365      -5.320 -58.221 -38.193  1.00 74.26           C  
ATOM   2530  CG  ASN A 365      -5.011 -57.728 -39.599  1.00 74.26           C  
ATOM   2531  ND2 ASN A 365      -4.047 -58.407 -40.278  1.00 74.26           N  
ATOM   2532  OD1 ASN A 365      -5.611 -56.773 -40.087  1.00 74.26           O  
ATOM   2533  N   GLN A 366      -5.317 -54.960 -38.216  1.00 57.08           N  
ATOM   2534  CA  GLN A 366      -4.337 -53.913 -38.234  1.00 57.08           C  
ATOM   2535  C   GLN A 366      -4.303 -53.150 -36.942  1.00 57.08           C  
ATOM   2536  O   GLN A 366      -3.229 -52.822 -36.444  1.00 57.08           O  
ATOM   2537  CB  GLN A 366      -4.574 -52.897 -39.361  1.00 57.08           C  
ATOM   2538  CG  GLN A 366      -4.408 -53.513 -40.750  1.00 57.08           C  
ATOM   2539  CD  GLN A 366      -2.964 -53.979 -40.869  1.00 57.08           C  
ATOM   2540  NE2 GLN A 366      -2.775 -55.285 -41.197  1.00 57.08           N  
ATOM   2541  OE1 GLN A 366      -2.030 -53.206 -40.665  1.00 57.08           O  
ATOM   2542  N   HIS A 367      -5.470 -52.824 -36.368  1.00214.18           N  
ATOM   2543  CA  HIS A 367      -5.513 -52.016 -35.184  1.00214.18           C  
ATOM   2544  C   HIS A 367      -4.939 -52.570 -33.887  1.00214.18           C  
ATOM   2545  O   HIS A 367      -4.175 -51.824 -33.276  1.00214.18           O  
ATOM   2546  CB  HIS A 367      -6.916 -51.619 -34.809  1.00214.18           C  
ATOM   2547  CG  HIS A 367      -6.994 -51.501 -33.327  1.00214.18           C  
ATOM   2548  CD2 HIS A 367      -7.757 -52.250 -32.485  1.00214.18           C  
ATOM   2549  ND1 HIS A 367      -6.388 -50.546 -32.531  1.00214.18           N  
ATOM   2550  CE1 HIS A 367      -6.822 -50.756 -31.263  1.00214.18           C  
ATOM   2551  NE2 HIS A 367      -7.667 -51.765 -31.192  1.00214.18           N  
ATOM   2552  N   ASN A 368      -5.345 -53.792 -33.405  1.00193.60           N  
ATOM   2553  CA  ASN A 368      -5.024 -54.420 -32.113  1.00193.60           C  
ATOM   2554  C   ASN A 368      -6.310 -54.505 -31.251  1.00193.60           C  
ATOM   2555  O   ASN A 368      -6.409 -53.797 -30.253  1.00193.60           O  
ATOM   2556  CB  ASN A 368      -3.987 -53.663 -31.261  1.00193.60           C  
ATOM   2557  CG  ASN A 368      -2.639 -53.719 -31.964  1.00193.60           C  
ATOM   2558  ND2 ASN A 368      -2.159 -54.955 -32.268  1.00193.60           N  
ATOM   2559  OD1 ASN A 368      -2.025 -52.688 -32.231  1.00193.60           O  
ATOM   2560  N   LEU A 369      -7.149 -55.560 -31.466  1.00183.35           N  
ATOM   2561  CA  LEU A 369      -8.560 -55.952 -31.297  1.00183.35           C  
ATOM   2562  C   LEU A 369      -9.341 -55.792 -29.997  1.00183.35           C  
ATOM   2563  O   LEU A 369     -10.573 -55.812 -30.069  1.00183.35           O  
ATOM   2564  CB  LEU A 369      -8.665 -57.445 -31.630  1.00183.35           C  
ATOM   2565  CG  LEU A 369      -8.077 -57.769 -33.013  1.00183.35           C  
ATOM   2566  CD1 LEU A 369      -7.941 -59.282 -33.231  1.00183.35           C  
ATOM   2567  CD2 LEU A 369      -8.885 -57.084 -34.123  1.00183.35           C  
ATOM   2568  N   ASN A 370      -8.762 -55.745 -28.783  1.00 78.33           N  
ATOM   2569  CA  ASN A 370      -9.644 -55.745 -27.630  1.00 78.33           C  
ATOM   2570  C   ASN A 370      -9.888 -54.373 -27.061  1.00 78.33           C  
ATOM   2571  O   ASN A 370      -9.171 -53.419 -27.357  1.00 78.33           O  
ATOM   2572  CB  ASN A 370      -9.120 -56.619 -26.479  1.00 78.33           C  
ATOM   2573  CG  ASN A 370      -7.795 -56.030 -26.017  1.00 78.33           C  
ATOM   2574  ND2 ASN A 370      -7.432 -56.279 -24.730  1.00 78.33           N  
ATOM   2575  OD1 ASN A 370      -7.098 -55.366 -26.783  1.00 78.33           O  
ATOM   2576  N   ILE A 371     -10.953 -54.253 -26.222  1.00 70.10           N  
ATOM   2577  CA  ILE A 371     -11.299 -53.025 -25.555  1.00 70.10           C  
ATOM   2578  C   ILE A 371     -11.256 -53.266 -24.078  1.00 70.10           C  
ATOM   2579  O   ILE A 371     -11.633 -54.331 -23.591  1.00 70.10           O  
ATOM   2580  CB  ILE A 371     -12.670 -52.494 -25.866  1.00 70.10           C  
ATOM   2581  CG1 ILE A 371     -12.774 -52.087 -27.344  1.00 70.10           C  
ATOM   2582  CG2 ILE A 371     -12.958 -51.336 -24.895  1.00 70.10           C  
ATOM   2583  CD1 ILE A 371     -14.189 -51.688 -27.761  1.00 70.10           C  
ATOM   2584  N   GLU A 372     -10.780 -52.246 -23.339  1.00 77.69           N  
ATOM   2585  CA  GLU A 372     -10.617 -52.241 -21.914  1.00 77.69           C  
ATOM   2586  C   GLU A 372     -11.943 -51.931 -21.310  1.00 77.69           C  
ATOM   2587  O   GLU A 372     -12.978 -51.978 -21.972  1.00 77.69           O  
ATOM   2588  CB  GLU A 372      -9.655 -51.148 -21.417  1.00 77.69           C  
ATOM   2589  CG  GLU A 372      -8.207 -51.327 -21.872  1.00 77.69           C  
ATOM   2590  CD  GLU A 372      -7.404 -50.170 -21.296  1.00 77.69           C  
ATOM   2591  OE1 GLU A 372      -8.016 -49.321 -20.593  1.00 77.69           O  
ATOM   2592  OE2 GLU A 372      -6.171 -50.116 -21.551  1.00 77.69           O1-
ATOM   2593  N   ASP A 373     -11.926 -51.631 -20.000  1.00219.83           N  
ATOM   2594  CA  ASP A 373     -13.114 -51.347 -19.257  1.00219.83           C  
ATOM   2595  C   ASP A 373     -13.882 -52.614 -19.193  1.00219.83           C  
ATOM   2596  O   ASP A 373     -15.073 -52.636 -18.884  1.00219.83           O  
ATOM   2597  CB  ASP A 373     -14.008 -50.274 -19.902  1.00219.83           C  
ATOM   2598  CG  ASP A 373     -15.077 -49.893 -18.885  1.00219.83           C  
ATOM   2599  OD1 ASP A 373     -14.991 -50.379 -17.725  1.00219.83           O  
ATOM   2600  OD2 ASP A 373     -15.995 -49.113 -19.254  1.00219.83           O1-
ATOM   2601  N   GLY A 374     -13.190 -53.726 -19.474  1.00 63.90           N  
ATOM   2602  CA  GLY A 374     -13.820 -54.992 -19.312  1.00 63.90           C  
ATOM   2603  C   GLY A 374     -14.974 -55.123 -20.247  1.00 63.90           C  
ATOM   2604  O   GLY A 374     -16.039 -55.590 -19.850  1.00 63.90           O  
ATOM   2605  N   GLU A 375     -14.815 -54.710 -21.516  1.00 33.14           N  
ATOM   2606  CA  GLU A 375     -15.926 -54.883 -22.400  1.00 33.14           C  
ATOM   2607  C   GLU A 375     -15.853 -56.284 -22.911  1.00 33.14           C  
ATOM   2608  O   GLU A 375     -14.822 -56.710 -23.429  1.00 33.14           O  
ATOM   2609  CB  GLU A 375     -15.905 -53.928 -23.604  1.00 33.14           C  
ATOM   2610  CG  GLU A 375     -17.184 -53.966 -24.441  1.00 33.14           C  
ATOM   2611  CD  GLU A 375     -17.017 -52.969 -25.576  1.00 33.14           C  
ATOM   2612  OE1 GLU A 375     -15.884 -52.441 -25.736  1.00 33.14           O  
ATOM   2613  OE2 GLU A 375     -18.019 -52.716 -26.296  1.00 33.14           O1-
ATOM   2614  N   ASP A 376     -16.949 -57.053 -22.752  1.00 69.95           N  
ATOM   2615  CA  ASP A 376     -16.934 -58.409 -23.213  1.00 69.95           C  
ATOM   2616  C   ASP A 376     -17.757 -58.470 -24.458  1.00 69.95           C  
ATOM   2617  O   ASP A 376     -18.975 -58.296 -24.434  1.00 69.95           O  
ATOM   2618  CB  ASP A 376     -17.511 -59.422 -22.211  1.00 69.95           C  
ATOM   2619  CG  ASP A 376     -17.098 -60.817 -22.662  1.00 69.95           C  
ATOM   2620  OD1 ASP A 376     -17.046 -61.059 -23.898  1.00 69.95           O  
ATOM   2621  OD2 ASP A 376     -16.829 -61.666 -21.769  1.00 69.95           O1-
ATOM   2622  N   LEU A 377     -17.079 -58.721 -25.591  1.00 40.07           N  
ATOM   2623  CA  LEU A 377     -17.699 -58.782 -26.879  1.00 40.07           C  
ATOM   2624  C   LEU A 377     -18.634 -59.946 -26.904  1.00 40.07           C  
ATOM   2625  O   LEU A 377     -19.727 -59.871 -27.462  1.00 40.07           O  
ATOM   2626  CB  LEU A 377     -16.664 -58.993 -27.992  1.00 40.07           C  
ATOM   2627  CG  LEU A 377     -15.607 -57.876 -28.021  1.00 40.07           C  
ATOM   2628  CD1 LEU A 377     -14.577 -58.100 -29.139  1.00 40.07           C  
ATOM   2629  CD2 LEU A 377     -16.271 -56.491 -28.069  1.00 40.07           C  
ATOM   2630  N   LYS A 378     -18.222 -61.067 -26.287  1.00 58.54           N  
ATOM   2631  CA  LYS A 378     -19.046 -62.237 -26.298  1.00 58.54           C  
ATOM   2632  C   LYS A 378     -20.343 -61.895 -25.641  1.00 58.54           C  
ATOM   2633  O   LYS A 378     -21.410 -62.243 -26.143  1.00 58.54           O  
ATOM   2634  CB  LYS A 378     -18.423 -63.405 -25.516  1.00 58.54           C  
ATOM   2635  CG  LYS A 378     -19.280 -64.674 -25.519  1.00 58.54           C  
ATOM   2636  CD  LYS A 378     -18.535 -65.914 -25.023  1.00 58.54           C  
ATOM   2637  CE  LYS A 378     -19.390 -67.184 -25.020  1.00 58.54           C  
ATOM   2638  NZ  LYS A 378     -18.593 -68.329 -24.526  1.00 58.54           N1+
ATOM   2639  N   HIS A 379     -20.285 -61.192 -24.496  1.00 67.31           N  
ATOM   2640  CA  HIS A 379     -21.487 -60.850 -23.791  1.00 67.31           C  
ATOM   2641  C   HIS A 379     -22.308 -59.890 -24.595  1.00 67.31           C  
ATOM   2642  O   HIS A 379     -23.525 -60.038 -24.693  1.00 67.31           O  
ATOM   2643  CB  HIS A 379     -21.236 -60.203 -22.417  1.00 67.31           C  
ATOM   2644  CG  HIS A 379     -20.750 -61.175 -21.380  1.00 67.31           C  
ATOM   2645  CD2 HIS A 379     -21.458 -61.973 -20.534  1.00 67.31           C  
ATOM   2646  ND1 HIS A 379     -19.424 -61.421 -21.105  1.00 67.31           N  
ATOM   2647  CE1 HIS A 379     -19.394 -62.349 -20.115  1.00 67.31           C  
ATOM   2648  NE2 HIS A 379     -20.606 -62.714 -19.736  1.00 67.31           N  
ATOM   2649  N   ASP A 380     -21.659 -58.888 -25.214  1.00 34.82           N  
ATOM   2650  CA  ASP A 380     -22.386 -57.856 -25.900  1.00 34.82           C  
ATOM   2651  C   ASP A 380     -23.158 -58.435 -27.043  1.00 34.82           C  
ATOM   2652  O   ASP A 380     -24.277 -58.007 -27.323  1.00 34.82           O  
ATOM   2653  CB  ASP A 380     -21.485 -56.741 -26.443  1.00 34.82           C  
ATOM   2654  CG  ASP A 380     -20.943 -55.959 -25.255  1.00 34.82           C  
ATOM   2655  OD1 ASP A 380     -21.449 -56.181 -24.122  1.00 34.82           O  
ATOM   2656  OD2 ASP A 380     -20.014 -55.133 -25.461  1.00 34.82           O1-
ATOM   2657  N   PHE A 381     -22.597 -59.456 -27.710  1.00 55.94           N  
ATOM   2658  CA  PHE A 381     -23.224 -60.048 -28.856  1.00 55.94           C  
ATOM   2659  C   PHE A 381     -24.576 -60.529 -28.424  1.00 55.94           C  
ATOM   2660  O   PHE A 381     -25.557 -60.400 -29.156  1.00 55.94           O  
ATOM   2661  CB  PHE A 381     -22.409 -61.246 -29.378  1.00 55.94           C  
ATOM   2662  CG  PHE A 381     -22.968 -61.718 -30.677  1.00 55.94           C  
ATOM   2663  CD1 PHE A 381     -22.726 -61.013 -31.834  1.00 55.94           C  
ATOM   2664  CD2 PHE A 381     -23.709 -62.875 -30.746  1.00 55.94           C  
ATOM   2665  CE1 PHE A 381     -23.230 -61.444 -33.038  1.00 55.94           C  
ATOM   2666  CE2 PHE A 381     -24.214 -63.311 -31.948  1.00 55.94           C  
ATOM   2667  CZ  PHE A 381     -23.977 -62.596 -33.096  1.00 55.94           C  
ATOM   2668  N   GLU A 382     -24.669 -61.105 -27.212  1.00 23.80           N  
ATOM   2669  CA  GLU A 382     -25.938 -61.589 -26.747  1.00 23.80           C  
ATOM   2670  C   GLU A 382     -26.889 -60.433 -26.651  1.00 23.80           C  
ATOM   2671  O   GLU A 382     -28.049 -60.541 -27.046  1.00 23.80           O  
ATOM   2672  CB  GLU A 382     -25.850 -62.232 -25.352  1.00 23.80           C  
ATOM   2673  CG  GLU A 382     -25.036 -63.527 -25.329  1.00 23.80           C  
ATOM   2674  CD  GLU A 382     -25.030 -64.054 -23.901  1.00 23.80           C  
ATOM   2675  OE1 GLU A 382     -25.645 -63.392 -23.023  1.00 23.80           O  
ATOM   2676  OE2 GLU A 382     -24.407 -65.124 -23.668  1.00 23.80           O1-
ATOM   2677  N   ARG A 383     -26.412 -59.282 -26.139  1.00113.70           N  
ATOM   2678  CA  ARG A 383     -27.260 -58.139 -25.943  1.00113.70           C  
ATOM   2679  C   ARG A 383     -27.781 -57.661 -27.264  1.00113.70           C  
ATOM   2680  O   ARG A 383     -28.960 -57.332 -27.395  1.00113.70           O  
ATOM   2681  CB  ARG A 383     -26.518 -56.963 -25.286  1.00113.70           C  
ATOM   2682  CG  ARG A 383     -27.393 -55.729 -25.061  1.00113.70           C  
ATOM   2683  CD  ARG A 383     -26.644 -54.567 -24.406  1.00113.70           C  
ATOM   2684  NE  ARG A 383     -27.607 -53.442 -24.248  1.00113.70           N  
ATOM   2685  CZ  ARG A 383     -27.271 -52.363 -23.484  1.00113.70           C  
ATOM   2686  NH1 ARG A 383     -26.054 -52.315 -22.868  1.00113.70           N1+
ATOM   2687  NH2 ARG A 383     -28.151 -51.329 -23.336  1.00113.70           N  
ATOM   2688  N   LEU A 384     -26.910 -57.612 -28.288  1.00 86.87           N  
ATOM   2689  CA  LEU A 384     -27.305 -57.130 -29.578  1.00 86.87           C  
ATOM   2690  C   LEU A 384     -28.354 -58.057 -30.109  1.00 86.87           C  
ATOM   2691  O   LEU A 384     -29.359 -57.614 -30.662  1.00 86.87           O  
ATOM   2692  CB  LEU A 384     -26.115 -57.099 -30.564  1.00 86.87           C  
ATOM   2693  CG  LEU A 384     -26.343 -56.388 -31.921  1.00 86.87           C  
ATOM   2694  CD1 LEU A 384     -25.067 -56.448 -32.775  1.00 86.87           C  
ATOM   2695  CD2 LEU A 384     -27.564 -56.914 -32.694  1.00 86.87           C  
ATOM   2696  N   GLN A 385     -28.152 -59.379 -29.944  1.00 39.22           N  
ATOM   2697  CA  GLN A 385     -29.091 -60.333 -30.461  1.00 39.22           C  
ATOM   2698  C   GLN A 385     -30.403 -60.149 -29.773  1.00 39.22           C  
ATOM   2699  O   GLN A 385     -31.457 -60.177 -30.408  1.00 39.22           O  
ATOM   2700  CB  GLN A 385     -28.687 -61.796 -30.204  1.00 39.22           C  
ATOM   2701  CG  GLN A 385     -27.455 -62.273 -30.973  1.00 39.22           C  
ATOM   2702  CD  GLN A 385     -27.228 -63.728 -30.581  1.00 39.22           C  
ATOM   2703  NE2 GLN A 385     -27.758 -64.124 -29.392  1.00 39.22           N  
ATOM   2704  OE1 GLN A 385     -26.605 -64.494 -31.313  1.00 39.22           O  
ATOM   2705  N   GLN A 386     -30.370 -59.939 -28.446  1.00 25.15           N  
ATOM   2706  CA  GLN A 386     -31.587 -59.834 -27.695  1.00 25.15           C  
ATOM   2707  C   GLN A 386     -32.355 -58.647 -28.181  1.00 25.15           C  
ATOM   2708  O   GLN A 386     -33.573 -58.714 -28.346  1.00 25.15           O  
ATOM   2709  CB  GLN A 386     -31.338 -59.641 -26.189  1.00 25.15           C  
ATOM   2710  CG  GLN A 386     -30.642 -60.833 -25.530  1.00 25.15           C  
ATOM   2711  CD  GLN A 386     -30.459 -60.515 -24.053  1.00 25.15           C  
ATOM   2712  NE2 GLN A 386     -29.392 -61.092 -23.437  1.00 25.15           N  
ATOM   2713  OE1 GLN A 386     -31.242 -59.774 -23.462  1.00 25.15           O  
ATOM   2714  N   ALA A 387     -31.656 -57.529 -28.439  1.00 26.21           N  
ATOM   2715  CA  ALA A 387     -32.301 -56.316 -28.848  1.00 26.21           C  
ATOM   2716  C   ALA A 387     -32.989 -56.518 -30.161  1.00 26.21           C  
ATOM   2717  O   ALA A 387     -34.111 -56.053 -30.361  1.00 26.21           O  
ATOM   2718  CB  ALA A 387     -31.315 -55.147 -29.018  1.00 26.21           C  
ATOM   2719  N   MET A 388     -32.339 -57.232 -31.095  1.00 38.18           N  
ATOM   2720  CA  MET A 388     -32.906 -57.424 -32.399  1.00 38.18           C  
ATOM   2721  C   MET A 388     -34.183 -58.196 -32.268  1.00 38.18           C  
ATOM   2722  O   MET A 388     -35.143 -57.953 -32.996  1.00 38.18           O  
ATOM   2723  CB  MET A 388     -31.980 -58.195 -33.356  1.00 38.18           C  
ATOM   2724  CG  MET A 388     -30.729 -57.406 -33.749  1.00 38.18           C  
ATOM   2725  SD  MET A 388     -29.658 -58.224 -34.972  1.00 38.18           S  
ATOM   2726  CE  MET A 388     -28.847 -59.338 -33.791  1.00 38.18           C  
ATOM   2727  N   GLU A 389     -34.226 -59.157 -31.331  1.00 35.40           N  
ATOM   2728  CA  GLU A 389     -35.378 -59.999 -31.179  1.00 35.40           C  
ATOM   2729  C   GLU A 389     -36.584 -59.187 -30.803  1.00 35.40           C  
ATOM   2730  O   GLU A 389     -37.661 -59.373 -31.367  1.00 35.40           O  
ATOM   2731  CB  GLU A 389     -35.200 -61.038 -30.058  1.00 35.40           C  
ATOM   2732  CG  GLU A 389     -34.090 -62.058 -30.316  1.00 35.40           C  
ATOM   2733  CD  GLU A 389     -34.041 -63.005 -29.125  1.00 35.40           C  
ATOM   2734  OE1 GLU A 389     -34.858 -62.814 -28.184  1.00 35.40           O  
ATOM   2735  OE2 GLU A 389     -33.186 -63.930 -29.139  1.00 35.40           O1-
ATOM   2736  N   MET A 390     -36.432 -58.230 -29.868  1.00117.38           N  
ATOM   2737  CA  MET A 390     -37.579 -57.554 -29.327  1.00117.38           C  
ATOM   2738  C   MET A 390     -38.332 -56.782 -30.369  1.00117.38           C  
ATOM   2739  O   MET A 390     -39.561 -56.725 -30.330  1.00117.38           O  
ATOM   2740  CB  MET A 390     -37.238 -56.563 -28.205  1.00117.38           C  
ATOM   2741  CG  MET A 390     -38.497 -55.899 -27.650  1.00117.38           C  
ATOM   2742  SD  MET A 390     -38.231 -54.702 -26.313  1.00117.38           S  
ATOM   2743  CE  MET A 390     -40.006 -54.348 -26.163  1.00117.38           C  
ATOM   2744  N   VAL A 391     -37.615 -56.125 -31.296  1.00 63.80           N  
ATOM   2745  CA  VAL A 391     -38.210 -55.311 -32.320  1.00 63.80           C  
ATOM   2746  C   VAL A 391     -38.918 -56.148 -33.340  1.00 63.80           C  
ATOM   2747  O   VAL A 391     -39.844 -55.666 -33.995  1.00 63.80           O  
ATOM   2748  CB  VAL A 391     -37.221 -54.420 -33.011  1.00 63.80           C  
ATOM   2749  CG1 VAL A 391     -36.687 -53.407 -31.985  1.00 63.80           C  
ATOM   2750  CG2 VAL A 391     -36.125 -55.294 -33.630  1.00 63.80           C  
ATOM   2751  N   GLY A 392     -38.507 -57.419 -33.518  1.00 45.22           N  
ATOM   2752  CA  GLY A 392     -39.174 -58.210 -34.512  1.00 45.22           C  
ATOM   2753  C   GLY A 392     -38.245 -58.597 -35.625  1.00 45.22           C  
ATOM   2754  O   GLY A 392     -38.709 -59.058 -36.667  1.00 45.22           O  
ATOM   2755  N   PHE A 393     -36.916 -58.409 -35.473  1.00 71.72           N  
ATOM   2756  CA  PHE A 393     -36.063 -58.898 -36.524  1.00 71.72           C  
ATOM   2757  C   PHE A 393     -36.283 -60.376 -36.611  1.00 71.72           C  
ATOM   2758  O   PHE A 393     -36.260 -61.084 -35.605  1.00 71.72           O  
ATOM   2759  CB  PHE A 393     -34.550 -58.683 -36.312  1.00 71.72           C  
ATOM   2760  CG  PHE A 393     -34.191 -57.271 -36.630  1.00 71.72           C  
ATOM   2761  CD1 PHE A 393     -34.257 -56.286 -35.676  1.00 71.72           C  
ATOM   2762  CD2 PHE A 393     -33.777 -56.936 -37.899  1.00 71.72           C  
ATOM   2763  CE1 PHE A 393     -33.920 -54.987 -35.980  1.00 71.72           C  
ATOM   2764  CE2 PHE A 393     -33.439 -55.640 -38.210  1.00 71.72           C  
ATOM   2765  CZ  PHE A 393     -33.512 -54.660 -37.249  1.00 71.72           C  
ATOM   2766  N   LEU A 394     -36.480 -60.879 -37.844  1.00102.35           N  
ATOM   2767  CA  LEU A 394     -36.801 -62.259 -38.077  1.00102.35           C  
ATOM   2768  C   LEU A 394     -35.555 -63.047 -37.818  1.00102.35           C  
ATOM   2769  O   LEU A 394     -34.446 -62.534 -37.957  1.00102.35           O  
ATOM   2770  CB  LEU A 394     -37.288 -62.462 -39.534  1.00102.35           C  
ATOM   2771  CG  LEU A 394     -38.037 -63.769 -39.893  1.00102.35           C  
ATOM   2772  CD1 LEU A 394     -38.427 -63.761 -41.379  1.00102.35           C  
ATOM   2773  CD2 LEU A 394     -37.275 -65.047 -39.529  1.00102.35           C  
ATOM   2774  N   PRO A 395     -35.684 -64.271 -37.393  1.00 79.24           N  
ATOM   2775  CA  PRO A 395     -34.517 -65.067 -37.165  1.00 79.24           C  
ATOM   2776  C   PRO A 395     -33.762 -65.260 -38.438  1.00 79.24           C  
ATOM   2777  O   PRO A 395     -32.540 -65.388 -38.389  1.00 79.24           O  
ATOM   2778  CB  PRO A 395     -35.003 -66.340 -36.463  1.00 79.24           C  
ATOM   2779  CG  PRO A 395     -36.542 -66.209 -36.426  1.00 79.24           C  
ATOM   2780  CD  PRO A 395     -36.791 -64.698 -36.560  1.00 79.24           C  
ATOM   2781  N   ALA A 396     -34.468 -65.317 -39.581  1.00 26.05           N  
ATOM   2782  CA  ALA A 396     -33.822 -65.436 -40.853  1.00 26.05           C  
ATOM   2783  C   ALA A 396     -33.072 -64.169 -41.127  1.00 26.05           C  
ATOM   2784  O   ALA A 396     -31.934 -64.200 -41.594  1.00 26.05           O  
ATOM   2785  CB  ALA A 396     -34.816 -65.643 -42.009  1.00 26.05           C  
ATOM   2786  N   THR A 397     -33.692 -63.011 -40.820  1.00 92.61           N  
ATOM   2787  CA  THR A 397     -33.081 -61.756 -41.154  1.00 92.61           C  
ATOM   2788  C   THR A 397     -31.816 -61.591 -40.376  1.00 92.61           C  
ATOM   2789  O   THR A 397     -30.825 -61.085 -40.896  1.00 92.61           O  
ATOM   2790  CB  THR A 397     -33.948 -60.550 -40.904  1.00 92.61           C  
ATOM   2791  CG2 THR A 397     -34.004 -60.254 -39.398  1.00 92.61           C  
ATOM   2792  OG1 THR A 397     -33.407 -59.425 -41.581  1.00 92.61           O  
ATOM   2793  N   LYS A 398     -31.816 -62.021 -39.102  1.00 36.55           N  
ATOM   2794  CA  LYS A 398     -30.665 -61.859 -38.261  1.00 36.55           C  
ATOM   2795  C   LYS A 398     -29.521 -62.626 -38.841  1.00 36.55           C  
ATOM   2796  O   LYS A 398     -28.383 -62.159 -38.824  1.00 36.55           O  
ATOM   2797  CB  LYS A 398     -30.914 -62.395 -36.841  1.00 36.55           C  
ATOM   2798  CG  LYS A 398     -32.033 -61.650 -36.112  1.00 36.55           C  
ATOM   2799  CD  LYS A 398     -32.570 -62.391 -34.888  1.00 36.55           C  
ATOM   2800  CE  LYS A 398     -33.689 -61.641 -34.164  1.00 36.55           C  
ATOM   2801  NZ  LYS A 398     -34.334 -62.531 -33.175  1.00 36.55           N1+
ATOM   2802  N   LYS A 399     -29.791 -63.838 -39.353  1.00 55.82           N  
ATOM   2803  CA  LYS A 399     -28.732 -64.643 -39.885  1.00 55.82           C  
ATOM   2804  C   LYS A 399     -28.191 -64.006 -41.124  1.00 55.82           C  
ATOM   2805  O   LYS A 399     -26.985 -64.025 -41.371  1.00 55.82           O  
ATOM   2806  CB  LYS A 399     -29.174 -66.081 -40.186  1.00 55.82           C  
ATOM   2807  CG  LYS A 399     -27.998 -67.057 -40.237  1.00 55.82           C  
ATOM   2808  CD  LYS A 399     -28.430 -68.501 -39.996  1.00 55.82           C  
ATOM   2809  CE  LYS A 399     -27.275 -69.498 -39.893  1.00 55.82           C  
ATOM   2810  NZ  LYS A 399     -27.816 -70.855 -39.653  1.00 55.82           N1+
ATOM   2811  N   GLN A 400     -29.070 -63.406 -41.947  1.00106.41           N  
ATOM   2812  CA  GLN A 400     -28.585 -62.812 -43.154  1.00106.41           C  
ATOM   2813  C   GLN A 400     -27.671 -61.680 -42.810  1.00106.41           C  
ATOM   2814  O   GLN A 400     -26.685 -61.440 -43.506  1.00106.41           O  
ATOM   2815  CB  GLN A 400     -29.680 -62.306 -44.087  1.00106.41           C  
ATOM   2816  CG  GLN A 400     -29.063 -61.703 -45.340  1.00106.41           C  
ATOM   2817  CD  GLN A 400     -30.097 -61.838 -46.427  1.00106.41           C  
ATOM   2818  NE2 GLN A 400     -31.280 -62.406 -46.064  1.00106.41           N  
ATOM   2819  OE1 GLN A 400     -29.844 -61.487 -47.577  1.00106.41           O  
ATOM   2820  N   ILE A 401     -27.980 -60.944 -41.727  1.00 38.02           N  
ATOM   2821  CA  ILE A 401     -27.145 -59.849 -41.322  1.00 38.02           C  
ATOM   2822  C   ILE A 401     -25.792 -60.387 -40.959  1.00 38.02           C  
ATOM   2823  O   ILE A 401     -24.768 -59.825 -41.341  1.00 38.02           O  
ATOM   2824  CB  ILE A 401     -27.689 -59.112 -40.131  1.00 38.02           C  
ATOM   2825  CG1 ILE A 401     -29.038 -58.456 -40.479  1.00 38.02           C  
ATOM   2826  CG2 ILE A 401     -26.619 -58.115 -39.654  1.00 38.02           C  
ATOM   2827  CD1 ILE A 401     -29.791 -57.918 -39.263  1.00 38.02           C  
ATOM   2828  N   PHE A 402     -25.744 -61.512 -40.221  1.00 65.73           N  
ATOM   2829  CA  PHE A 402     -24.485 -62.067 -39.808  1.00 65.73           C  
ATOM   2830  C   PHE A 402     -23.749 -62.483 -41.031  1.00 65.73           C  
ATOM   2831  O   PHE A 402     -22.525 -62.376 -41.106  1.00 65.73           O  
ATOM   2832  CB  PHE A 402     -24.622 -63.303 -38.902  1.00 65.73           C  
ATOM   2833  CG  PHE A 402     -25.347 -62.865 -37.677  1.00 65.73           C  
ATOM   2834  CD1 PHE A 402     -24.834 -61.865 -36.885  1.00 65.73           C  
ATOM   2835  CD2 PHE A 402     -26.521 -63.476 -37.301  1.00 65.73           C  
ATOM   2836  CE1 PHE A 402     -25.496 -61.460 -35.751  1.00 65.73           C  
ATOM   2837  CE2 PHE A 402     -27.187 -63.075 -36.166  1.00 65.73           C  
ATOM   2838  CZ  PHE A 402     -26.676 -62.063 -35.390  1.00 65.73           C  
ATOM   2839  N   SER A 403     -24.498 -63.003 -42.015  1.00102.91           N  
ATOM   2840  CA  SER A 403     -23.913 -63.429 -43.242  1.00102.91           C  
ATOM   2841  C   SER A 403     -23.167 -62.239 -43.762  1.00102.91           C  
ATOM   2842  O   SER A 403     -21.949 -62.277 -43.883  1.00102.91           O  
ATOM   2843  CB  SER A 403     -25.019 -63.840 -44.237  1.00102.91           C  
ATOM   2844  OG  SER A 403     -24.503 -64.617 -45.305  1.00102.91           O  
ATOM   2845  N   VAL A 404     -23.849 -61.092 -43.941  1.00111.34           N  
ATOM   2846  CA  VAL A 404     -23.203 -59.970 -44.569  1.00111.34           C  
ATOM   2847  C   VAL A 404     -21.989 -59.553 -43.789  1.00111.34           C  
ATOM   2848  O   VAL A 404     -20.956 -59.239 -44.379  1.00111.34           O  
ATOM   2849  CB  VAL A 404     -24.079 -58.758 -44.760  1.00111.34           C  
ATOM   2850  CG1 VAL A 404     -25.314 -59.177 -45.576  1.00111.34           C  
ATOM   2851  CG2 VAL A 404     -24.377 -58.089 -43.413  1.00111.34           C  
ATOM   2852  N   LEU A 405     -22.061 -59.567 -42.444  1.00129.81           N  
ATOM   2853  CA  LEU A 405     -20.935 -59.145 -41.659  1.00129.81           C  
ATOM   2854  C   LEU A 405     -19.773 -60.037 -41.987  1.00129.81           C  
ATOM   2855  O   LEU A 405     -18.685 -59.557 -42.305  1.00129.81           O  
ATOM   2856  CB  LEU A 405     -21.211 -59.283 -40.150  1.00129.81           C  
ATOM   2857  CG  LEU A 405     -20.051 -58.832 -39.249  1.00129.81           C  
ATOM   2858  CD1 LEU A 405     -19.845 -57.313 -39.341  1.00129.81           C  
ATOM   2859  CD2 LEU A 405     -20.238 -59.321 -37.803  1.00129.81           C  
ATOM   2860  N   SER A 406     -19.986 -61.368 -41.961  1.00 72.40           N  
ATOM   2861  CA  SER A 406     -18.929 -62.298 -42.251  1.00 72.40           C  
ATOM   2862  C   SER A 406     -18.501 -62.118 -43.678  1.00 72.40           C  
ATOM   2863  O   SER A 406     -17.315 -62.184 -43.994  1.00 72.40           O  
ATOM   2864  CB  SER A 406     -19.348 -63.763 -42.046  1.00 72.40           C  
ATOM   2865  OG  SER A 406     -18.263 -64.627 -42.347  1.00 72.40           O  
ATOM   2866  N   ALA A 407     -19.462 -61.854 -44.580  1.00 47.71           N  
ATOM   2867  CA  ALA A 407     -19.180 -61.675 -45.976  1.00 47.71           C  
ATOM   2868  C   ALA A 407     -18.248 -60.523 -46.126  1.00 47.71           C  
ATOM   2869  O   ALA A 407     -17.302 -60.573 -46.910  1.00 47.71           O  
ATOM   2870  CB  ALA A 407     -20.405 -61.182 -46.741  1.00 47.71           C  
ATOM   2871  N   ILE A 408     -18.526 -59.434 -45.389  1.00 41.32           N  
ATOM   2872  CA  ILE A 408     -17.733 -58.245 -45.499  1.00 41.32           C  
ATOM   2873  C   ILE A 408     -16.345 -58.547 -45.031  1.00 41.32           C  
ATOM   2874  O   ILE A 408     -15.370 -58.131 -45.655  1.00 41.32           O  
ATOM   2875  CB  ILE A 408     -18.265 -57.106 -44.676  1.00 41.32           C  
ATOM   2876  CG1 ILE A 408     -19.643 -56.670 -45.203  1.00 41.32           C  
ATOM   2877  CG2 ILE A 408     -17.215 -55.982 -44.679  1.00 41.32           C  
ATOM   2878  CD1 ILE A 408     -20.381 -55.706 -44.273  1.00 41.32           C  
ATOM   2879  N   LEU A 409     -16.222 -59.294 -43.917  1.00 68.39           N  
ATOM   2880  CA  LEU A 409     -14.937 -59.617 -43.366  1.00 68.39           C  
ATOM   2881  C   LEU A 409     -14.160 -60.411 -44.363  1.00 68.39           C  
ATOM   2882  O   LEU A 409     -12.964 -60.197 -44.550  1.00 68.39           O  
ATOM   2883  CB  LEU A 409     -15.042 -60.463 -42.085  1.00 68.39           C  
ATOM   2884  CG  LEU A 409     -15.485 -59.672 -40.841  1.00 68.39           C  
ATOM   2885  CD1 LEU A 409     -15.725 -60.603 -39.643  1.00 68.39           C  
ATOM   2886  CD2 LEU A 409     -14.459 -58.577 -40.503  1.00 68.39           C  
ATOM   2887  N   TYR A 410     -14.828 -61.357 -45.038  1.00144.33           N  
ATOM   2888  CA  TYR A 410     -14.159 -62.213 -45.966  1.00144.33           C  
ATOM   2889  C   TYR A 410     -13.665 -61.394 -47.133  1.00144.33           C  
ATOM   2890  O   TYR A 410     -12.579 -61.627 -47.651  1.00144.33           O  
ATOM   2891  CB  TYR A 410     -15.030 -63.417 -46.351  1.00144.33           C  
ATOM   2892  CG  TYR A 410     -14.110 -64.573 -46.156  1.00144.33           C  
ATOM   2893  CD1 TYR A 410     -13.450 -64.761 -44.962  1.00144.33           C  
ATOM   2894  CD2 TYR A 410     -13.931 -65.504 -47.138  1.00144.33           C  
ATOM   2895  CE1 TYR A 410     -12.598 -65.829 -44.790  1.00144.33           C  
ATOM   2896  CE2 TYR A 410     -13.086 -66.572 -46.985  1.00144.33           C  
ATOM   2897  CZ  TYR A 410     -12.409 -66.735 -45.806  1.00144.33           C  
ATOM   2898  OH  TYR A 410     -11.537 -67.830 -45.641  1.00144.33           O  
ATOM   2899  N   LEU A 411     -14.415 -60.365 -47.555  1.00 90.65           N  
ATOM   2900  CA  LEU A 411     -14.005 -59.536 -48.663  1.00 90.65           C  
ATOM   2901  C   LEU A 411     -12.642 -58.962 -48.408  1.00 90.65           C  
ATOM   2902  O   LEU A 411     -11.817 -58.883 -49.317  1.00 90.65           O  
ATOM   2903  CB  LEU A 411     -14.911 -58.294 -48.809  1.00 90.65           C  
ATOM   2904  CG  LEU A 411     -16.119 -58.403 -49.750  1.00 90.65           C  
ATOM   2905  CD1 LEU A 411     -17.138 -57.286 -49.469  1.00 90.65           C  
ATOM   2906  CD2 LEU A 411     -15.644 -58.284 -51.209  1.00 90.65           C  
ATOM   2907  N   GLY A 412     -12.363 -58.553 -47.158  1.00 41.50           N  
ATOM   2908  CA  GLY A 412     -11.144 -57.856 -46.844  1.00 41.50           C  
ATOM   2909  C   GLY A 412      -9.939 -58.688 -47.155  1.00 41.50           C  
ATOM   2910  O   GLY A 412      -8.894 -58.155 -47.526  1.00 41.50           O  
ATOM   2911  N   ASN A 413     -10.047 -60.011 -46.957  1.00 76.32           N  
ATOM   2912  CA  ASN A 413      -8.982 -60.958 -47.129  1.00 76.32           C  
ATOM   2913  C   ASN A 413      -8.598 -61.127 -48.565  1.00 76.32           C  
ATOM   2914  O   ASN A 413      -7.498 -61.606 -48.838  1.00 76.32           O  
ATOM   2915  CB  ASN A 413      -9.324 -62.347 -46.567  1.00 76.32           C  
ATOM   2916  CG  ASN A 413      -9.345 -62.228 -45.050  1.00 76.32           C  
ATOM   2917  ND2 ASN A 413      -8.288 -62.768 -44.386  1.00 76.32           N  
ATOM   2918  OD1 ASN A 413     -10.274 -61.669 -44.470  1.00 76.32           O  
ATOM   2919  N   VAL A 414      -9.495 -60.810 -49.521  1.00108.76           N  
ATOM   2920  CA  VAL A 414      -9.154 -61.025 -50.900  1.00108.76           C  
ATOM   2921  C   VAL A 414      -7.886 -60.292 -51.197  1.00108.76           C  
ATOM   2922  O   VAL A 414      -7.755 -59.097 -50.932  1.00108.76           O  
ATOM   2923  CB  VAL A 414     -10.206 -60.565 -51.867  1.00108.76           C  
ATOM   2924  CG1 VAL A 414     -11.487 -61.379 -51.618  1.00108.76           C  
ATOM   2925  CG2 VAL A 414     -10.387 -59.047 -51.714  1.00108.76           C  
ATOM   2926  N   THR A 415      -6.899 -61.031 -51.742  1.00110.97           N  
ATOM   2927  CA  THR A 415      -5.633 -60.446 -52.058  1.00110.97           C  
ATOM   2928  C   THR A 415      -5.481 -60.493 -53.538  1.00110.97           C  
ATOM   2929  O   THR A 415      -5.628 -61.533 -54.179  1.00110.97           O  
ATOM   2930  CB  THR A 415      -4.463 -61.155 -51.432  1.00110.97           C  
ATOM   2931  CG2 THR A 415      -4.372 -62.588 -51.983  1.00110.97           C  
ATOM   2932  OG1 THR A 415      -3.264 -60.442 -51.695  1.00110.97           O  
ATOM   2933  N   TYR A 416      -5.176 -59.322 -54.112  1.00 74.24           N  
ATOM   2934  CA  TYR A 416      -5.057 -59.151 -55.522  1.00 74.24           C  
ATOM   2935  C   TYR A 416      -3.588 -59.073 -55.820  1.00 74.24           C  
ATOM   2936  O   TYR A 416      -2.862 -58.328 -55.164  1.00 74.24           O  
ATOM   2937  CB  TYR A 416      -5.731 -57.827 -55.931  1.00 74.24           C  
ATOM   2938  CG  TYR A 416      -7.205 -57.912 -55.735  1.00 74.24           C  
ATOM   2939  CD1 TYR A 416      -8.000 -58.559 -56.653  1.00 74.24           C  
ATOM   2940  CD2 TYR A 416      -7.797 -57.323 -54.641  1.00 74.24           C  
ATOM   2941  CE1 TYR A 416      -9.362 -58.630 -56.474  1.00 74.24           C  
ATOM   2942  CE2 TYR A 416      -9.158 -57.390 -54.456  1.00 74.24           C  
ATOM   2943  CZ  TYR A 416      -9.942 -58.047 -55.374  1.00 74.24           C  
ATOM   2944  OH  TYR A 416     -11.339 -58.119 -55.187  1.00 74.24           O  
ATOM   2945  N   LYS A 417      -3.101 -59.873 -56.794  1.00 37.99           N  
ATOM   2946  CA  LYS A 417      -1.700 -59.828 -57.118  1.00 37.99           C  
ATOM   2947  C   LYS A 417      -1.565 -59.477 -58.565  1.00 37.99           C  
ATOM   2948  O   LYS A 417      -2.375 -59.883 -59.395  1.00 37.99           O  
ATOM   2949  CB  LYS A 417      -0.955 -61.157 -56.900  1.00 37.99           C  
ATOM   2950  CG  LYS A 417       0.535 -61.057 -57.238  1.00 37.99           C  
ATOM   2951  CD  LYS A 417       1.375 -62.224 -56.717  1.00 37.99           C  
ATOM   2952  CE  LYS A 417       2.860 -62.103 -57.066  1.00 37.99           C  
ATOM   2953  NZ  LYS A 417       3.606 -63.259 -56.518  1.00 37.99           N1+
ATOM   2954  N   LYS A 418      -0.504 -58.720 -58.901  1.00 97.56           N  
ATOM   2955  CA  LYS A 418      -0.352 -58.228 -60.237  1.00 97.56           C  
ATOM   2956  C   LYS A 418       0.499 -59.228 -60.963  1.00 97.56           C  
ATOM   2957  O   LYS A 418       1.619 -58.940 -61.381  1.00 97.56           O  
ATOM   2958  CB  LYS A 418       0.355 -56.864 -60.186  1.00 97.56           C  
ATOM   2959  CG  LYS A 418      -0.067 -55.850 -61.245  1.00 97.56           C  
ATOM   2960  CD  LYS A 418       0.352 -54.428 -60.848  1.00 97.56           C  
ATOM   2961  CE  LYS A 418      -0.274 -53.310 -61.684  1.00 97.56           C  
ATOM   2962  NZ  LYS A 418       0.145 -51.991 -61.163  1.00 97.56           N1+
ATOM   2963  N   ARG A 419      -0.060 -60.443 -61.122  1.00108.15           N  
ATOM   2964  CA  ARG A 419       0.560 -61.582 -61.736  1.00108.15           C  
ATOM   2965  C   ARG A 419       0.714 -61.416 -63.213  1.00108.15           C  
ATOM   2966  O   ARG A 419       1.691 -61.906 -63.777  1.00108.15           O  
ATOM   2967  CB  ARG A 419      -0.232 -62.883 -61.524  1.00108.15           C  
ATOM   2968  CG  ARG A 419       0.426 -64.098 -62.179  1.00108.15           C  
ATOM   2969  CD  ARG A 419      -0.345 -65.405 -61.987  1.00108.15           C  
ATOM   2970  NE  ARG A 419       0.420 -66.479 -62.682  1.00108.15           N  
ATOM   2971  CZ  ARG A 419       0.041 -67.784 -62.555  1.00108.15           C  
ATOM   2972  NH1 ARG A 419      -1.037 -68.110 -61.785  1.00108.15           N1+
ATOM   2973  NH2 ARG A 419       0.741 -68.764 -63.199  1.00108.15           N  
ATOM   2974  N   ALA A 420      -0.232 -60.715 -63.874  1.00 64.09           N  
ATOM   2975  CA  ALA A 420      -0.256 -60.714 -65.312  1.00 64.09           C  
ATOM   2976  C   ALA A 420       1.052 -60.243 -65.844  1.00 64.09           C  
ATOM   2977  O   ALA A 420       1.649 -60.910 -66.685  1.00 64.09           O  
ATOM   2978  CB  ALA A 420      -1.344 -59.790 -65.884  1.00 64.09           C  
ATOM   2979  N   THR A 421       1.553 -59.092 -65.382  1.00187.89           N  
ATOM   2980  CA  THR A 421       2.863 -58.711 -65.813  1.00187.89           C  
ATOM   2981  C   THR A 421       3.244 -57.575 -64.943  1.00187.89           C  
ATOM   2982  O   THR A 421       4.040 -56.720 -65.325  1.00187.89           O  
ATOM   2983  CB  THR A 421       2.902 -58.218 -67.229  1.00187.89           C  
ATOM   2984  CG2 THR A 421       2.146 -56.881 -67.308  1.00187.89           C  
ATOM   2985  OG1 THR A 421       4.246 -58.050 -67.654  1.00187.89           O  
ATOM   2986  N   GLY A 422       2.684 -57.554 -63.719  1.00109.54           N  
ATOM   2987  CA  GLY A 422       2.888 -56.399 -62.909  1.00109.54           C  
ATOM   2988  C   GLY A 422       1.863 -55.486 -63.431  1.00109.54           C  
ATOM   2989  O   GLY A 422       1.823 -54.287 -63.163  1.00109.54           O  
ATOM   2990  N   ARG A 423       0.966 -56.108 -64.199  1.00293.13           N  
ATOM   2991  CA  ARG A 423      -0.105 -55.418 -64.791  1.00293.13           C  
ATOM   2992  C   ARG A 423       0.320 -54.161 -65.447  1.00293.13           C  
ATOM   2993  O   ARG A 423       0.356 -53.085 -64.847  1.00293.13           O  
ATOM   2994  CB  ARG A 423      -1.241 -55.049 -63.849  1.00293.13           C  
ATOM   2995  CG  ARG A 423      -2.136 -54.022 -64.526  1.00293.13           C  
ATOM   2996  CD  ARG A 423      -3.327 -53.656 -63.718  1.00293.13           C  
ATOM   2997  NE  ARG A 423      -4.216 -52.804 -64.552  1.00293.13           N  
ATOM   2998  CZ  ARG A 423      -3.992 -51.462 -64.638  1.00293.13           C  
ATOM   2999  NH1 ARG A 423      -2.919 -50.905 -64.005  1.00293.13           N1+
ATOM   3000  NH2 ARG A 423      -4.841 -50.679 -65.366  1.00293.13           N  
ATOM   3001  N   ASP A 424       0.851 -54.248 -66.664  1.00133.55           N  
ATOM   3002  CA  ASP A 424       0.558 -52.985 -67.217  1.00133.55           C  
ATOM   3003  C   ASP A 424      -0.916 -53.208 -67.372  1.00133.55           C  
ATOM   3004  O   ASP A 424      -1.747 -52.337 -67.117  1.00133.55           O  
ATOM   3005  CB  ASP A 424       1.146 -52.694 -68.604  1.00133.55           C  
ATOM   3006  CG  ASP A 424       0.780 -51.245 -68.911  1.00133.55           C  
ATOM   3007  OD1 ASP A 424      -0.079 -50.688 -68.175  1.00133.55           O  
ATOM   3008  OD2 ASP A 424       1.357 -50.671 -69.873  1.00133.55           O1-
ATOM   3009  N   GLU A 425      -1.236 -54.464 -67.785  1.00132.92           N  
ATOM   3010  CA  GLU A 425      -2.559 -54.946 -68.084  1.00132.92           C  
ATOM   3011  C   GLU A 425      -3.508 -55.078 -66.913  1.00132.92           C  
ATOM   3012  O   GLU A 425      -4.402 -54.248 -66.779  1.00132.92           O  
ATOM   3013  CB  GLU A 425      -2.510 -56.312 -68.788  1.00132.92           C  
ATOM   3014  CG  GLU A 425      -3.864 -56.808 -69.292  1.00132.92           C  
ATOM   3015  CD  GLU A 425      -3.627 -58.157 -69.955  1.00132.92           C  
ATOM   3016  OE1 GLU A 425      -2.440 -58.572 -70.034  1.00132.92           O  
ATOM   3017  OE2 GLU A 425      -4.625 -58.790 -70.390  1.00132.92           O1-
ATOM   3018  N   GLY A 426      -3.330 -56.051 -65.979  1.00 51.69           N  
ATOM   3019  CA  GLY A 426      -4.334 -56.114 -64.934  1.00 51.69           C  
ATOM   3020  C   GLY A 426      -3.888 -56.974 -63.795  1.00 51.69           C  
ATOM   3021  O   GLY A 426      -2.819 -57.578 -63.827  1.00 51.69           O  
ATOM   3022  N   LEU A 427      -4.727 -57.045 -62.736  1.00139.14           N  
ATOM   3023  CA  LEU A 427      -4.372 -57.829 -61.590  1.00139.14           C  
ATOM   3024  C   LEU A 427      -5.209 -59.078 -61.589  1.00139.14           C  
ATOM   3025  O   LEU A 427      -6.292 -59.100 -62.167  1.00139.14           O  
ATOM   3026  CB  LEU A 427      -4.490 -57.025 -60.288  1.00139.14           C  
ATOM   3027  CG  LEU A 427      -4.121 -57.807 -59.030  1.00139.14           C  
ATOM   3028  CD1 LEU A 427      -3.805 -56.839 -57.894  1.00139.14           C  
ATOM   3029  CD2 LEU A 427      -5.231 -58.796 -58.644  1.00139.14           C  
ATOM   3030  N   GLU A 428      -4.690 -60.183 -61.006  1.00 83.44           N  
ATOM   3031  CA  GLU A 428      -5.421 -61.423 -60.942  1.00 83.44           C  
ATOM   3032  C   GLU A 428      -5.481 -61.890 -59.513  1.00 83.44           C  
ATOM   3033  O   GLU A 428      -4.668 -61.484 -58.684  1.00 83.44           O  
ATOM   3034  CB  GLU A 428      -4.769 -62.550 -61.764  1.00 83.44           C  
ATOM   3035  CG  GLU A 428      -5.570 -63.853 -61.776  1.00 83.44           C  
ATOM   3036  CD  GLU A 428      -4.804 -64.861 -62.622  1.00 83.44           C  
ATOM   3037  OE1 GLU A 428      -3.705 -64.500 -63.121  1.00 83.44           O  
ATOM   3038  OE2 GLU A 428      -5.309 -66.004 -62.784  1.00 83.44           O1-
ATOM   3039  N   VAL A 429      -6.478 -62.748 -59.182  1.00 46.70           N  
ATOM   3040  CA  VAL A 429      -6.592 -63.252 -57.838  1.00 46.70           C  
ATOM   3041  C   VAL A 429      -6.105 -64.665 -57.841  1.00 46.70           C  
ATOM   3042  O   VAL A 429      -6.797 -65.572 -58.305  1.00 46.70           O  
ATOM   3043  CB  VAL A 429      -8.003 -63.272 -57.328  1.00 46.70           C  
ATOM   3044  CG1 VAL A 429      -8.009 -63.923 -55.933  1.00 46.70           C  
ATOM   3045  CG2 VAL A 429      -8.551 -61.835 -57.350  1.00 46.70           C  
ATOM   3046  N   GLY A 430      -4.881 -64.890 -57.322  1.00 41.90           N  
ATOM   3047  CA  GLY A 430      -4.355 -66.223 -57.329  1.00 41.90           C  
ATOM   3048  C   GLY A 430      -5.158 -67.104 -56.422  1.00 41.90           C  
ATOM   3049  O   GLY A 430      -5.600 -68.170 -56.847  1.00 41.90           O  
ATOM   3050  N   PRO A 431      -5.318 -66.713 -55.177  1.00 93.12           N  
ATOM   3051  CA  PRO A 431      -6.112 -67.523 -54.279  1.00 93.12           C  
ATOM   3052  C   PRO A 431      -7.576 -67.182 -54.297  1.00 93.12           C  
ATOM   3053  O   PRO A 431      -7.908 -66.031 -54.024  1.00 93.12           O  
ATOM   3054  CB  PRO A 431      -5.491 -67.378 -52.888  1.00 93.12           C  
ATOM   3055  CG  PRO A 431      -4.587 -66.138 -52.998  1.00 93.12           C  
ATOM   3056  CD  PRO A 431      -4.198 -66.101 -54.483  1.00 93.12           C  
ATOM   3057  N   PRO A 432      -8.424 -68.124 -54.612  1.00164.32           N  
ATOM   3058  CA  PRO A 432      -9.854 -67.903 -54.556  1.00164.32           C  
ATOM   3059  C   PRO A 432     -10.533 -68.205 -53.245  1.00164.32           C  
ATOM   3060  O   PRO A 432     -11.729 -67.943 -53.146  1.00164.32           O  
ATOM   3061  CB  PRO A 432     -10.467 -68.760 -55.664  1.00164.32           C  
ATOM   3062  CG  PRO A 432      -9.313 -69.005 -56.643  1.00164.32           C  
ATOM   3063  CD  PRO A 432      -8.071 -68.967 -55.745  1.00164.32           C  
ATOM   3064  N   GLU A 433      -9.832 -68.752 -52.234  1.00 82.27           N  
ATOM   3065  CA  GLU A 433     -10.513 -69.291 -51.081  1.00 82.27           C  
ATOM   3066  C   GLU A 433     -11.379 -68.268 -50.411  1.00 82.27           C  
ATOM   3067  O   GLU A 433     -12.546 -68.523 -50.117  1.00 82.27           O  
ATOM   3068  CB  GLU A 433      -9.525 -69.805 -50.020  1.00 82.27           C  
ATOM   3069  CG  GLU A 433     -10.196 -70.388 -48.776  1.00 82.27           C  
ATOM   3070  CD  GLU A 433      -9.093 -70.844 -47.831  1.00 82.27           C  
ATOM   3071  OE1 GLU A 433      -7.899 -70.628 -48.170  1.00 82.27           O  
ATOM   3072  OE2 GLU A 433      -9.429 -71.412 -46.757  1.00 82.27           O1-
ATOM   3073  N   VAL A 434     -10.818 -67.081 -50.156  1.00 56.76           N  
ATOM   3074  CA  VAL A 434     -11.462 -66.001 -49.471  1.00 56.76           C  
ATOM   3075  C   VAL A 434     -12.600 -65.467 -50.294  1.00 56.76           C  
ATOM   3076  O   VAL A 434     -13.637 -65.054 -49.781  1.00 56.76           O  
ATOM   3077  CB  VAL A 434     -10.461 -64.912 -49.260  1.00 56.76           C  
ATOM   3078  CG1 VAL A 434     -11.160 -63.715 -48.637  1.00 56.76           C  
ATOM   3079  CG2 VAL A 434      -9.308 -65.471 -48.412  1.00 56.76           C  
ATOM   3080  N   LEU A 435     -12.430 -65.395 -51.614  1.00 59.53           N  
ATOM   3081  CA  LEU A 435     -13.507 -64.882 -52.402  1.00 59.53           C  
ATOM   3082  C   LEU A 435     -14.659 -65.842 -52.370  1.00 59.53           C  
ATOM   3083  O   LEU A 435     -15.815 -65.435 -52.273  1.00 59.53           O  
ATOM   3084  CB  LEU A 435     -13.110 -64.642 -53.860  1.00 59.53           C  
ATOM   3085  CG  LEU A 435     -14.259 -64.056 -54.688  1.00 59.53           C  
ATOM   3086  CD1 LEU A 435     -14.766 -62.736 -54.088  1.00 59.53           C  
ATOM   3087  CD2 LEU A 435     -13.829 -63.888 -56.145  1.00 59.53           C  
ATOM   3088  N   ASP A 436     -14.367 -67.155 -52.445  1.00 44.75           N  
ATOM   3089  CA  ASP A 436     -15.396 -68.153 -52.496  1.00 44.75           C  
ATOM   3090  C   ASP A 436     -16.200 -68.121 -51.232  1.00 44.75           C  
ATOM   3091  O   ASP A 436     -17.423 -68.242 -51.271  1.00 44.75           O  
ATOM   3092  CB  ASP A 436     -14.828 -69.577 -52.635  1.00 44.75           C  
ATOM   3093  CG  ASP A 436     -14.190 -69.696 -54.012  1.00 44.75           C  
ATOM   3094  OD1 ASP A 436     -14.872 -69.347 -55.012  1.00 44.75           O  
ATOM   3095  OD2 ASP A 436     -13.015 -70.146 -54.082  1.00 44.75           O1-
ATOM   3096  N   THR A 437     -15.543 -67.965 -50.068  1.00 63.60           N  
ATOM   3097  CA  THR A 437     -16.303 -68.012 -48.849  1.00 63.60           C  
ATOM   3098  C   THR A 437     -17.190 -66.808 -48.742  1.00 63.60           C  
ATOM   3099  O   THR A 437     -18.253 -66.856 -48.125  1.00 63.60           O  
ATOM   3100  CB  THR A 437     -15.511 -68.119 -47.589  1.00 63.60           C  
ATOM   3101  CG2 THR A 437     -16.532 -68.347 -46.460  1.00 63.60           C  
ATOM   3102  OG1 THR A 437     -14.629 -69.232 -47.643  1.00 63.60           O  
ATOM   3103  N   LEU A 438     -16.729 -65.671 -49.281  1.00 73.18           N  
ATOM   3104  CA  LEU A 438     -17.478 -64.450 -49.315  1.00 73.18           C  
ATOM   3105  C   LEU A 438     -18.688 -64.685 -50.172  1.00 73.18           C  
ATOM   3106  O   LEU A 438     -19.812 -64.381 -49.782  1.00 73.18           O  
ATOM   3107  CB  LEU A 438     -16.567 -63.386 -49.956  1.00 73.18           C  
ATOM   3108  CG  LEU A 438     -17.097 -61.978 -50.235  1.00 73.18           C  
ATOM   3109  CD1 LEU A 438     -15.945 -61.168 -50.832  1.00 73.18           C  
ATOM   3110  CD2 LEU A 438     -18.309 -61.953 -51.180  1.00 73.18           C  
ATOM   3111  N   SER A 439     -18.493 -65.287 -51.358  1.00 40.94           N  
ATOM   3112  CA  SER A 439     -19.570 -65.479 -52.286  1.00 40.94           C  
ATOM   3113  C   SER A 439     -20.614 -66.375 -51.687  1.00 40.94           C  
ATOM   3114  O   SER A 439     -21.808 -66.134 -51.859  1.00 40.94           O  
ATOM   3115  CB  SER A 439     -19.104 -66.130 -53.599  1.00 40.94           C  
ATOM   3116  OG  SER A 439     -18.170 -65.285 -54.254  1.00 40.94           O  
ATOM   3117  N   GLN A 440     -20.197 -67.423 -50.952  1.00 93.48           N  
ATOM   3118  CA  GLN A 440     -21.141 -68.387 -50.449  1.00 93.48           C  
ATOM   3119  C   GLN A 440     -22.103 -67.745 -49.504  1.00 93.48           C  
ATOM   3120  O   GLN A 440     -23.319 -67.868 -49.636  1.00 93.48           O  
ATOM   3121  CB  GLN A 440     -20.451 -69.529 -49.684  1.00 93.48           C  
ATOM   3122  CG  GLN A 440     -21.424 -70.574 -49.136  1.00 93.48           C  
ATOM   3123  CD  GLN A 440     -20.610 -71.635 -48.407  1.00 93.48           C  
ATOM   3124  NE2 GLN A 440     -19.262 -71.454 -48.380  1.00 93.48           N  
ATOM   3125  OE1 GLN A 440     -21.159 -72.598 -47.874  1.00 93.48           O  
ATOM   3126  N   LEU A 441     -21.564 -66.996 -48.540  1.00131.86           N  
ATOM   3127  CA  LEU A 441     -22.326 -66.348 -47.528  1.00131.86           C  
ATOM   3128  C   LEU A 441     -23.260 -65.362 -48.186  1.00131.86           C  
ATOM   3129  O   LEU A 441     -24.441 -65.297 -47.843  1.00131.86           O  
ATOM   3130  CB  LEU A 441     -21.280 -65.724 -46.611  1.00131.86           C  
ATOM   3131  CG  LEU A 441     -21.723 -64.712 -45.584  1.00131.86           C  
ATOM   3132  CD1 LEU A 441     -20.534 -64.467 -44.645  1.00131.86           C  
ATOM   3133  CD2 LEU A 441     -22.204 -63.435 -46.295  1.00131.86           C  
ATOM   3134  N   LEU A 442     -22.748 -64.556 -49.140  1.00122.41           N  
ATOM   3135  CA  LEU A 442     -23.550 -63.584 -49.841  1.00122.41           C  
ATOM   3136  C   LEU A 442     -24.554 -64.267 -50.710  1.00122.41           C  
ATOM   3137  O   LEU A 442     -25.606 -63.704 -51.009  1.00122.41           O  
ATOM   3138  CB  LEU A 442     -22.828 -62.637 -50.824  1.00122.41           C  
ATOM   3139  CG  LEU A 442     -22.083 -61.431 -50.228  1.00122.41           C  
ATOM   3140  CD1 LEU A 442     -23.006 -60.577 -49.347  1.00122.41           C  
ATOM   3141  CD2 LEU A 442     -20.770 -61.834 -49.569  1.00122.41           C  
ATOM   3142  N   LYS A 443     -24.252 -65.497 -51.155  1.00103.36           N  
ATOM   3143  CA  LYS A 443     -25.101 -66.176 -52.088  1.00103.36           C  
ATOM   3144  C   LYS A 443     -25.060 -65.446 -53.399  1.00103.36           C  
ATOM   3145  O   LYS A 443     -26.087 -65.098 -53.982  1.00103.36           O  
ATOM   3146  CB  LYS A 443     -26.542 -66.323 -51.569  1.00103.36           C  
ATOM   3147  CG  LYS A 443     -27.308 -67.484 -52.205  1.00103.36           C  
ATOM   3148  CD  LYS A 443     -28.485 -67.959 -51.349  1.00103.36           C  
ATOM   3149  CE  LYS A 443     -29.237 -69.151 -51.944  1.00103.36           C  
ATOM   3150  NZ  LYS A 443     -30.352 -69.542 -51.054  1.00103.36           N1+
ATOM   3151  N   VAL A 444     -23.820 -65.171 -53.868  1.00103.00           N  
ATOM   3152  CA  VAL A 444     -23.575 -64.569 -55.150  1.00103.00           C  
ATOM   3153  C   VAL A 444     -22.646 -65.472 -55.902  1.00103.00           C  
ATOM   3154  O   VAL A 444     -21.889 -66.240 -55.309  1.00103.00           O  
ATOM   3155  CB  VAL A 444     -22.920 -63.218 -55.081  1.00103.00           C  
ATOM   3156  CG1 VAL A 444     -23.882 -62.242 -54.384  1.00103.00           C  
ATOM   3157  CG2 VAL A 444     -21.558 -63.362 -54.380  1.00103.00           C  
ATOM   3158  N   LYS A 445     -22.705 -65.418 -57.250  1.00 76.08           N  
ATOM   3159  CA  LYS A 445     -21.842 -66.240 -58.047  1.00 76.08           C  
ATOM   3160  C   LYS A 445     -20.459 -65.691 -57.913  1.00 76.08           C  
ATOM   3161  O   LYS A 445     -20.205 -64.516 -58.175  1.00 76.08           O  
ATOM   3162  CB  LYS A 445     -22.209 -66.252 -59.541  1.00 76.08           C  
ATOM   3163  CG  LYS A 445     -21.323 -67.175 -60.380  1.00 76.08           C  
ATOM   3164  CD  LYS A 445     -21.876 -67.447 -61.780  1.00 76.08           C  
ATOM   3165  CE  LYS A 445     -20.991 -68.371 -62.620  1.00 76.08           C  
ATOM   3166  NZ  LYS A 445     -21.601 -68.581 -63.952  1.00 76.08           N1+
ATOM   3167  N   ARG A 446     -19.513 -66.562 -57.531  1.00128.48           N  
ATOM   3168  CA  ARG A 446     -18.164 -66.156 -57.274  1.00128.48           C  
ATOM   3169  C   ARG A 446     -17.545 -65.593 -58.512  1.00128.48           C  
ATOM   3170  O   ARG A 446     -16.830 -64.597 -58.438  1.00128.48           O  
ATOM   3171  CB  ARG A 446     -17.294 -67.326 -56.788  1.00128.48           C  
ATOM   3172  CG  ARG A 446     -17.289 -68.507 -57.762  1.00128.48           C  
ATOM   3173  CD  ARG A 446     -18.622 -69.257 -57.779  1.00128.48           C  
ATOM   3174  NE  ARG A 446     -18.511 -70.380 -58.751  1.00128.48           N  
ATOM   3175  CZ  ARG A 446     -19.590 -71.182 -58.983  1.00128.48           C  
ATOM   3176  NH1 ARG A 446     -20.768 -70.944 -58.334  1.00128.48           N1+
ATOM   3177  NH2 ARG A 446     -19.495 -72.221 -59.863  1.00128.48           N  
ATOM   3178  N   GLU A 447     -17.791 -66.221 -59.676  1.00 73.60           N  
ATOM   3179  CA  GLU A 447     -17.190 -65.811 -60.917  1.00 73.60           C  
ATOM   3180  C   GLU A 447     -17.703 -64.476 -61.358  1.00 73.60           C  
ATOM   3181  O   GLU A 447     -16.937 -63.652 -61.856  1.00 73.60           O  
ATOM   3182  CB  GLU A 447     -17.449 -66.814 -62.054  1.00 73.60           C  
ATOM   3183  CG  GLU A 447     -16.684 -66.494 -63.340  1.00 73.60           C  
ATOM   3184  CD  GLU A 447     -17.022 -67.567 -64.365  1.00 73.60           C  
ATOM   3185  OE1 GLU A 447     -17.819 -68.480 -64.023  1.00 73.60           O  
ATOM   3186  OE2 GLU A 447     -16.486 -67.488 -65.503  1.00 73.60           O1-
ATOM   3187  N   THR A 448     -19.018 -64.225 -61.206  1.00 94.59           N  
ATOM   3188  CA  THR A 448     -19.556 -62.967 -61.639  1.00 94.59           C  
ATOM   3189  C   THR A 448     -18.898 -61.898 -60.830  1.00 94.59           C  
ATOM   3190  O   THR A 448     -18.452 -60.881 -61.361  1.00 94.59           O  
ATOM   3191  CB  THR A 448     -21.034 -62.860 -61.408  1.00 94.59           C  
ATOM   3192  CG2 THR A 448     -21.734 -64.006 -62.157  1.00 94.59           C  
ATOM   3193  OG1 THR A 448     -21.321 -62.936 -60.019  1.00 94.59           O  
ATOM   3194  N   LEU A 449     -18.802 -62.128 -59.508  1.00 60.99           N  
ATOM   3195  CA  LEU A 449     -18.192 -61.195 -58.609  1.00 60.99           C  
ATOM   3196  C   LEU A 449     -16.754 -60.998 -58.974  1.00 60.99           C  
ATOM   3197  O   LEU A 449     -16.290 -59.861 -59.059  1.00 60.99           O  
ATOM   3198  CB  LEU A 449     -18.240 -61.687 -57.151  1.00 60.99           C  
ATOM   3199  CG  LEU A 449     -17.371 -60.888 -56.156  1.00 60.99           C  
ATOM   3200  CD1 LEU A 449     -17.732 -59.397 -56.116  1.00 60.99           C  
ATOM   3201  CD2 LEU A 449     -17.415 -61.536 -54.763  1.00 60.99           C  
ATOM   3202  N   VAL A 450     -16.024 -62.099 -59.241  1.00 49.60           N  
ATOM   3203  CA  VAL A 450     -14.617 -61.983 -59.526  1.00 49.60           C  
ATOM   3204  C   VAL A 450     -14.463 -61.085 -60.703  1.00 49.60           C  
ATOM   3205  O   VAL A 450     -13.648 -60.164 -60.696  1.00 49.60           O  
ATOM   3206  CB  VAL A 450     -13.971 -63.254 -60.012  1.00 49.60           C  
ATOM   3207  CG1 VAL A 450     -12.499 -62.940 -60.326  1.00 49.60           C  
ATOM   3208  CG2 VAL A 450     -14.164 -64.397 -59.013  1.00 49.60           C  
ATOM   3209  N   GLU A 451     -15.255 -61.356 -61.755  1.00 29.26           N  
ATOM   3210  CA  GLU A 451     -15.157 -60.611 -62.973  1.00 29.26           C  
ATOM   3211  C   GLU A 451     -15.548 -59.197 -62.707  1.00 29.26           C  
ATOM   3212  O   GLU A 451     -14.923 -58.270 -63.212  1.00 29.26           O  
ATOM   3213  CB  GLU A 451     -16.083 -61.156 -64.074  1.00 29.26           C  
ATOM   3214  CG  GLU A 451     -15.681 -62.549 -64.564  1.00 29.26           C  
ATOM   3215  CD  GLU A 451     -16.667 -62.976 -65.643  1.00 29.26           C  
ATOM   3216  OE1 GLU A 451     -17.594 -62.179 -65.948  1.00 29.26           O  
ATOM   3217  OE2 GLU A 451     -16.504 -64.105 -66.178  1.00 29.26           O1-
ATOM   3218  N   VAL A 452     -16.597 -58.981 -61.901  1.00 42.83           N  
ATOM   3219  CA  VAL A 452     -17.064 -57.652 -61.641  1.00 42.83           C  
ATOM   3220  C   VAL A 452     -16.024 -56.858 -60.911  1.00 42.83           C  
ATOM   3221  O   VAL A 452     -15.826 -55.679 -61.196  1.00 42.83           O  
ATOM   3222  CB  VAL A 452     -18.291 -57.640 -60.787  1.00 42.83           C  
ATOM   3223  CG1 VAL A 452     -18.574 -56.184 -60.399  1.00 42.83           C  
ATOM   3224  CG2 VAL A 452     -19.438 -58.324 -61.552  1.00 42.83           C  
ATOM   3225  N   LEU A 453     -15.355 -57.466 -59.914  1.00 68.19           N  
ATOM   3226  CA  LEU A 453     -14.394 -56.712 -59.160  1.00 68.19           C  
ATOM   3227  C   LEU A 453     -13.237 -56.280 -60.019  1.00 68.19           C  
ATOM   3228  O   LEU A 453     -12.870 -55.105 -60.016  1.00 68.19           O  
ATOM   3229  CB  LEU A 453     -13.793 -57.500 -57.982  1.00 68.19           C  
ATOM   3230  CG  LEU A 453     -14.774 -57.766 -56.825  1.00 68.19           C  
ATOM   3231  CD1 LEU A 453     -14.096 -58.558 -55.696  1.00 68.19           C  
ATOM   3232  CD2 LEU A 453     -15.406 -56.458 -56.321  1.00 68.19           C  
ATOM   3233  N   THR A 454     -12.611 -57.243 -60.730  1.00140.42           N  
ATOM   3234  CA  THR A 454     -11.433 -57.055 -61.545  1.00140.42           C  
ATOM   3235  C   THR A 454     -11.683 -56.460 -62.901  1.00140.42           C  
ATOM   3236  O   THR A 454     -10.867 -55.686 -63.398  1.00140.42           O  
ATOM   3237  CB  THR A 454     -10.691 -58.340 -61.772  1.00140.42           C  
ATOM   3238  CG2 THR A 454     -11.545 -59.248 -62.673  1.00140.42           C  
ATOM   3239  OG1 THR A 454      -9.437 -58.080 -62.384  1.00140.42           O  
ATOM   3240  N   LYS A 455     -12.780 -56.858 -63.576  1.00 68.41           N  
ATOM   3241  CA  LYS A 455     -13.013 -56.376 -64.911  1.00 68.41           C  
ATOM   3242  C   LYS A 455     -14.445 -55.981 -65.061  1.00 68.41           C  
ATOM   3243  O   LYS A 455     -15.258 -56.703 -65.634  1.00 68.41           O  
ATOM   3244  CB  LYS A 455     -12.721 -57.429 -65.993  1.00 68.41           C  
ATOM   3245  CG  LYS A 455     -11.240 -57.801 -66.094  1.00 68.41           C  
ATOM   3246  CD  LYS A 455     -10.974 -59.051 -66.934  1.00 68.41           C  
ATOM   3247  CE  LYS A 455      -9.491 -59.415 -67.032  1.00 68.41           C  
ATOM   3248  NZ  LYS A 455      -9.322 -60.630 -67.860  1.00 68.41           N1+
ATOM   3249  N   ARG A 456     -14.765 -54.774 -64.577  1.00182.64           N  
ATOM   3250  CA  ARG A 456     -16.074 -54.210 -64.652  1.00182.64           C  
ATOM   3251  C   ARG A 456     -16.231 -53.577 -65.997  1.00182.64           C  
ATOM   3252  O   ARG A 456     -15.252 -53.241 -66.661  1.00182.64           O  
ATOM   3253  CB  ARG A 456     -16.303 -53.213 -63.502  1.00182.64           C  
ATOM   3254  CG  ARG A 456     -15.289 -52.065 -63.396  1.00182.64           C  
ATOM   3255  CD  ARG A 456     -14.176 -52.025 -64.450  1.00182.64           C  
ATOM   3256  NE  ARG A 456     -13.457 -50.729 -64.281  1.00182.64           N  
ATOM   3257  CZ  ARG A 456     -12.097 -50.666 -64.393  1.00182.64           C  
ATOM   3258  NH1 ARG A 456     -11.379 -51.796 -64.652  1.00182.64           N1+
ATOM   3259  NH2 ARG A 456     -11.453 -49.478 -64.203  1.00182.64           N  
ATOM   3260  N   LYS A 457     -17.488 -53.427 -66.454  1.00 58.79           N  
ATOM   3261  CA  LYS A 457     -17.701 -52.941 -67.782  1.00 58.79           C  
ATOM   3262  C   LYS A 457     -18.296 -51.572 -67.714  1.00 58.79           C  
ATOM   3263  O   LYS A 457     -19.110 -51.276 -66.840  1.00 58.79           O  
ATOM   3264  CB  LYS A 457     -18.687 -53.829 -68.550  1.00 58.79           C  
ATOM   3265  CG  LYS A 457     -18.247 -55.294 -68.545  1.00 58.79           C  
ATOM   3266  CD  LYS A 457     -19.381 -56.272 -68.841  1.00 58.79           C  
ATOM   3267  CE  LYS A 457     -19.038 -57.715 -68.475  1.00 58.79           C  
ATOM   3268  NZ  LYS A 457     -20.263 -58.542 -68.494  1.00 58.79           N1+
ATOM   3269  N   THR A 458     -17.868 -50.692 -68.642  1.00110.79           N  
ATOM   3270  CA  THR A 458     -18.431 -49.377 -68.750  1.00110.79           C  
ATOM   3271  C   THR A 458     -18.895 -49.201 -70.148  1.00110.79           C  
ATOM   3272  O   THR A 458     -18.517 -49.942 -71.056  1.00110.79           O  
ATOM   3273  CB  THR A 458     -17.499 -48.214 -68.532  1.00110.79           C  
ATOM   3274  CG2 THR A 458     -17.189 -48.015 -67.048  1.00110.79           C  
ATOM   3275  OG1 THR A 458     -16.327 -48.365 -69.319  1.00110.79           O  
ATOM   3276  N   ILE A 459     -19.749 -48.187 -70.353  1.00 91.23           N  
ATOM   3277  CA  ILE A 459     -20.199 -47.936 -71.679  1.00 91.23           C  
ATOM   3278  C   ILE A 459     -19.396 -46.791 -72.196  1.00 91.23           C  
ATOM   3279  O   ILE A 459     -19.517 -45.656 -71.735  1.00 91.23           O  
ATOM   3280  CB  ILE A 459     -21.664 -47.596 -71.760  1.00 91.23           C  
ATOM   3281  CG1 ILE A 459     -22.078 -47.352 -73.220  1.00 91.23           C  
ATOM   3282  CG2 ILE A 459     -21.970 -46.432 -70.801  1.00 91.23           C  
ATOM   3283  CD1 ILE A 459     -23.592 -47.289 -73.420  1.00 91.23           C  
ATOM   3284  N   THR A 460     -18.504 -47.082 -73.160  1.00121.10           N  
ATOM   3285  CA  THR A 460     -17.757 -46.029 -73.773  1.00121.10           C  
ATOM   3286  C   THR A 460     -18.436 -45.823 -75.081  1.00121.10           C  
ATOM   3287  O   THR A 460     -18.559 -46.756 -75.872  1.00121.10           O  
ATOM   3288  CB  THR A 460     -16.304 -46.362 -73.993  1.00121.10           C  
ATOM   3289  CG2 THR A 460     -16.169 -47.623 -74.862  1.00121.10           C  
ATOM   3290  OG1 THR A 460     -15.637 -45.263 -74.595  1.00121.10           O  
ATOM   3291  N   VAL A 461     -18.928 -44.592 -75.332  1.00141.42           N  
ATOM   3292  CA  VAL A 461     -19.720 -44.434 -76.512  1.00141.42           C  
ATOM   3293  C   VAL A 461     -20.875 -45.328 -76.170  1.00141.42           C  
ATOM   3294  O   VAL A 461     -21.289 -45.348 -75.012  1.00141.42           O  
ATOM   3295  CB  VAL A 461     -19.014 -44.853 -77.781  1.00141.42           C  
ATOM   3296  CG1 VAL A 461     -19.932 -44.648 -79.002  1.00141.42           C  
ATOM   3297  CG2 VAL A 461     -17.691 -44.075 -77.865  1.00141.42           C  
ATOM   3298  N   ASN A 462     -21.471 -46.059 -77.126  1.00107.45           N  
ATOM   3299  CA  ASN A 462     -22.478 -46.973 -76.677  1.00107.45           C  
ATOM   3300  C   ASN A 462     -21.891 -48.351 -76.755  1.00107.45           C  
ATOM   3301  O   ASN A 462     -22.602 -49.324 -76.997  1.00107.45           O  
ATOM   3302  CB  ASN A 462     -23.737 -46.954 -77.560  1.00107.45           C  
ATOM   3303  CG  ASN A 462     -24.428 -45.614 -77.350  1.00107.45           C  
ATOM   3304  ND2 ASN A 462     -24.022 -44.883 -76.279  1.00107.45           N  
ATOM   3305  OD1 ASN A 462     -25.303 -45.224 -78.123  1.00107.45           O  
ATOM   3306  N   ASP A 463     -20.568 -48.475 -76.521  1.00 51.18           N  
ATOM   3307  CA  ASP A 463     -19.919 -49.754 -76.601  1.00 51.18           C  
ATOM   3308  C   ASP A 463     -19.886 -50.352 -75.224  1.00 51.18           C  
ATOM   3309  O   ASP A 463     -20.297 -49.717 -74.254  1.00 51.18           O  
ATOM   3310  CB  ASP A 463     -18.471 -49.652 -77.117  1.00 51.18           C  
ATOM   3311  CG  ASP A 463     -18.041 -51.008 -77.658  1.00 51.18           C  
ATOM   3312  OD1 ASP A 463     -18.903 -51.925 -77.723  1.00 51.18           O  
ATOM   3313  OD2 ASP A 463     -16.842 -51.143 -78.025  1.00 51.18           O1-
ATOM   3314  N   LYS A 464     -19.412 -51.613 -75.112  1.00 76.09           N  
ATOM   3315  CA  LYS A 464     -19.293 -52.249 -73.829  1.00 76.09           C  
ATOM   3316  C   LYS A 464     -17.859 -52.664 -73.703  1.00 76.09           C  
ATOM   3317  O   LYS A 464     -17.382 -53.519 -74.446  1.00 76.09           O  
ATOM   3318  CB  LYS A 464     -20.163 -53.513 -73.710  1.00 76.09           C  
ATOM   3319  CG  LYS A 464     -20.284 -54.068 -72.291  1.00 76.09           C  
ATOM   3320  CD  LYS A 464     -21.415 -55.088 -72.144  1.00 76.09           C  
ATOM   3321  CE  LYS A 464     -21.559 -55.658 -70.732  1.00 76.09           C  
ATOM   3322  NZ  LYS A 464     -22.674 -56.630 -70.690  1.00 76.09           N1+
ATOM   3323  N   LEU A 465     -17.126 -52.069 -72.740  1.00 93.90           N  
ATOM   3324  CA  LEU A 465     -15.725 -52.355 -72.648  1.00 93.90           C  
ATOM   3325  C   LEU A 465     -15.428 -52.879 -71.277  1.00 93.90           C  
ATOM   3326  O   LEU A 465     -15.834 -52.303 -70.270  1.00 93.90           O  
ATOM   3327  CB  LEU A 465     -14.885 -51.091 -72.948  1.00 93.90           C  
ATOM   3328  CG  LEU A 465     -13.350 -51.218 -72.887  1.00 93.90           C  
ATOM   3329  CD1 LEU A 465     -12.684 -49.957 -73.463  1.00 93.90           C  
ATOM   3330  CD2 LEU A 465     -12.851 -51.474 -71.459  1.00 93.90           C  
ATOM   3331  N   ILE A 466     -14.700 -54.011 -71.216  1.00 95.86           N  
ATOM   3332  CA  ILE A 466     -14.324 -54.591 -69.959  1.00 95.86           C  
ATOM   3333  C   ILE A 466     -13.004 -53.996 -69.600  1.00 95.86           C  
ATOM   3334  O   ILE A 466     -12.118 -53.907 -70.449  1.00 95.86           O  
ATOM   3335  CB  ILE A 466     -14.176 -56.087 -70.005  1.00 95.86           C  
ATOM   3336  CG1 ILE A 466     -13.996 -56.654 -68.588  1.00 95.86           C  
ATOM   3337  CG2 ILE A 466     -13.038 -56.437 -70.978  1.00 95.86           C  
ATOM   3338  CD1 ILE A 466     -14.137 -58.175 -68.520  1.00 95.86           C  
ATOM   3339  N   LEU A 467     -12.834 -53.542 -68.339  1.00119.03           N  
ATOM   3340  CA  LEU A 467     -11.594 -52.883 -68.042  1.00119.03           C  
ATOM   3341  C   LEU A 467     -10.772 -53.699 -67.091  1.00119.03           C  
ATOM   3342  O   LEU A 467     -11.204 -54.082 -66.002  1.00119.03           O  
ATOM   3343  CB  LEU A 467     -11.795 -51.456 -67.484  1.00119.03           C  
ATOM   3344  CG  LEU A 467     -10.537 -50.557 -67.452  1.00119.03           C  
ATOM   3345  CD1 LEU A 467     -10.897 -49.137 -66.992  1.00119.03           C  
ATOM   3346  CD2 LEU A 467      -9.392 -51.148 -66.617  1.00119.03           C  
ATOM   3347  N   PRO A 468      -9.576 -54.000 -67.543  1.00162.08           N  
ATOM   3348  CA  PRO A 468      -8.644 -54.695 -66.704  1.00162.08           C  
ATOM   3349  C   PRO A 468      -8.145 -53.783 -65.629  1.00162.08           C  
ATOM   3350  O   PRO A 468      -7.373 -52.870 -65.923  1.00162.08           O  
ATOM   3351  CB  PRO A 468      -7.557 -55.240 -67.626  1.00162.08           C  
ATOM   3352  CG  PRO A 468      -8.289 -55.411 -68.970  1.00162.08           C  
ATOM   3353  CD  PRO A 468      -9.387 -54.332 -68.947  1.00162.08           C  
ATOM   3354  N   TYR A 469      -8.491 -54.082 -64.367  1.00116.88           N  
ATOM   3355  CA  TYR A 469      -8.139 -53.254 -63.250  1.00116.88           C  
ATOM   3356  C   TYR A 469      -6.757 -53.533 -62.779  1.00116.88           C  
ATOM   3357  O   TYR A 469      -6.249 -54.650 -62.877  1.00116.88           O  
ATOM   3358  CB  TYR A 469      -8.949 -53.466 -61.950  1.00116.88           C  
ATOM   3359  CG  TYR A 469     -10.244 -52.730 -61.844  1.00116.88           C  
ATOM   3360  CD1 TYR A 469     -10.251 -51.429 -61.392  1.00116.88           C  
ATOM   3361  CD2 TYR A 469     -11.444 -53.322 -62.152  1.00116.88           C  
ATOM   3362  CE1 TYR A 469     -11.426 -50.729 -61.260  1.00116.88           C  
ATOM   3363  CE2 TYR A 469     -12.624 -52.631 -62.023  1.00116.88           C  
ATOM   3364  CZ  TYR A 469     -12.620 -51.332 -61.576  1.00116.88           C  
ATOM   3365  OH  TYR A 469     -13.832 -50.621 -61.444  1.00116.88           O  
ATOM   3366  N   SER A 470      -6.131 -52.463 -62.255  1.00 96.55           N  
ATOM   3367  CA  SER A 470      -4.859 -52.490 -61.611  1.00 96.55           C  
ATOM   3368  C   SER A 470      -5.043 -53.049 -60.250  1.00 96.55           C  
ATOM   3369  O   SER A 470      -6.165 -53.213 -59.782  1.00 96.55           O  
ATOM   3370  CB  SER A 470      -4.225 -51.098 -61.460  1.00 96.55           C  
ATOM   3371  OG  SER A 470      -2.965 -51.200 -60.814  1.00 96.55           O  
ATOM   3372  N   LEU A 471      -3.923 -53.381 -59.588  1.00102.92           N  
ATOM   3373  CA  LEU A 471      -3.985 -53.918 -58.263  1.00102.92           C  
ATOM   3374  C   LEU A 471      -4.624 -52.877 -57.401  1.00102.92           C  
ATOM   3375  O   LEU A 471      -5.596 -53.148 -56.700  1.00102.92           O  
ATOM   3376  CB  LEU A 471      -2.558 -54.178 -57.715  1.00102.92           C  
ATOM   3377  CG  LEU A 471      -2.391 -54.807 -56.305  1.00102.92           C  
ATOM   3378  CD1 LEU A 471      -0.898 -54.972 -55.980  1.00102.92           C  
ATOM   3379  CD2 LEU A 471      -3.122 -54.053 -55.181  1.00102.92           C  
ATOM   3380  N   SER A 472      -4.109 -51.636 -57.470  1.00 69.80           N  
ATOM   3381  CA  SER A 472      -4.585 -50.589 -56.616  1.00 69.80           C  
ATOM   3382  C   SER A 472      -6.023 -50.338 -56.914  1.00 69.80           C  
ATOM   3383  O   SER A 472      -6.837 -50.186 -56.005  1.00 69.80           O  
ATOM   3384  CB  SER A 472      -3.831 -49.264 -56.823  1.00 69.80           C  
ATOM   3385  OG  SER A 472      -4.345 -48.269 -55.951  1.00 69.80           O  
ATOM   3386  N   GLU A 473      -6.371 -50.293 -58.210  1.00 34.92           N  
ATOM   3387  CA  GLU A 473      -7.718 -50.010 -58.606  1.00 34.92           C  
ATOM   3388  C   GLU A 473      -8.620 -51.128 -58.178  1.00 34.92           C  
ATOM   3389  O   GLU A 473      -9.744 -50.893 -57.741  1.00 34.92           O  
ATOM   3390  CB  GLU A 473      -7.872 -49.859 -60.131  1.00 34.92           C  
ATOM   3391  CG  GLU A 473      -7.166 -48.625 -60.696  1.00 34.92           C  
ATOM   3392  CD  GLU A 473      -7.400 -48.596 -62.200  1.00 34.92           C  
ATOM   3393  OE1 GLU A 473      -8.084 -49.524 -62.711  1.00 34.92           O  
ATOM   3394  OE2 GLU A 473      -6.894 -47.648 -62.859  1.00 34.92           O1-
ATOM   3395  N   ALA A 474      -8.163 -52.384 -58.309  1.00 40.51           N  
ATOM   3396  CA  ALA A 474      -8.995 -53.509 -57.982  1.00 40.51           C  
ATOM   3397  C   ALA A 474      -9.320 -53.514 -56.519  1.00 40.51           C  
ATOM   3398  O   ALA A 474     -10.469 -53.715 -56.129  1.00 40.51           O  
ATOM   3399  CB  ALA A 474      -8.325 -54.856 -58.303  1.00 40.51           C  
ATOM   3400  N   ILE A 475      -8.310 -53.266 -55.667  1.00 84.61           N  
ATOM   3401  CA  ILE A 475      -8.501 -53.330 -54.247  1.00 84.61           C  
ATOM   3402  C   ILE A 475      -9.471 -52.275 -53.821  1.00 84.61           C  
ATOM   3403  O   ILE A 475     -10.324 -52.516 -52.968  1.00 84.61           O  
ATOM   3404  CB  ILE A 475      -7.229 -53.140 -53.470  1.00 84.61           C  
ATOM   3405  CG1 ILE A 475      -7.453 -53.463 -51.984  1.00 84.61           C  
ATOM   3406  CG2 ILE A 475      -6.699 -51.721 -53.733  1.00 84.61           C  
ATOM   3407  CD1 ILE A 475      -6.157 -53.584 -51.185  1.00 84.61           C  
ATOM   3408  N   THR A 476      -9.365 -51.068 -54.405  1.00 94.20           N  
ATOM   3409  CA  THR A 476     -10.225 -49.993 -54.005  1.00 94.20           C  
ATOM   3410  C   THR A 476     -11.645 -50.352 -54.317  1.00 94.20           C  
ATOM   3411  O   THR A 476     -12.546 -50.065 -53.531  1.00 94.20           O  
ATOM   3412  CB  THR A 476      -9.912 -48.681 -54.670  1.00 94.20           C  
ATOM   3413  CG2 THR A 476     -10.328 -48.743 -56.147  1.00 94.20           C  
ATOM   3414  OG1 THR A 476     -10.609 -47.630 -54.018  1.00 94.20           O  
ATOM   3415  N   ALA A 477     -11.886 -51.002 -55.471  1.00 27.07           N  
ATOM   3416  CA  ALA A 477     -13.227 -51.342 -55.851  1.00 27.07           C  
ATOM   3417  C   ALA A 477     -13.794 -52.249 -54.808  1.00 27.07           C  
ATOM   3418  O   ALA A 477     -14.957 -52.124 -54.427  1.00 27.07           O  
ATOM   3419  CB  ALA A 477     -13.297 -52.083 -57.197  1.00 27.07           C  
ATOM   3420  N   ARG A 478     -12.972 -53.187 -54.305  1.00 97.33           N  
ATOM   3421  CA  ARG A 478     -13.440 -54.096 -53.301  1.00 97.33           C  
ATOM   3422  C   ARG A 478     -13.896 -53.289 -52.123  1.00 97.33           C  
ATOM   3423  O   ARG A 478     -14.984 -53.512 -51.593  1.00 97.33           O  
ATOM   3424  CB  ARG A 478     -12.320 -55.016 -52.795  1.00 97.33           C  
ATOM   3425  CG  ARG A 478     -12.732 -55.889 -51.610  1.00 97.33           C  
ATOM   3426  CD  ARG A 478     -11.530 -56.468 -50.864  1.00 97.33           C  
ATOM   3427  NE  ARG A 478     -10.806 -55.322 -50.243  1.00 97.33           N  
ATOM   3428  CZ  ARG A 478      -9.458 -55.388 -50.045  1.00 97.33           C  
ATOM   3429  NH1 ARG A 478      -8.764 -56.499 -50.427  1.00 97.33           N1+
ATOM   3430  NH2 ARG A 478      -8.802 -54.339 -49.467  1.00 97.33           N  
ATOM   3431  N   ASP A 479     -13.078 -52.305 -51.704  1.00 33.79           N  
ATOM   3432  CA  ASP A 479     -13.397 -51.497 -50.560  1.00 33.79           C  
ATOM   3433  C   ASP A 479     -14.655 -50.732 -50.831  1.00 33.79           C  
ATOM   3434  O   ASP A 479     -15.529 -50.635 -49.972  1.00 33.79           O  
ATOM   3435  CB  ASP A 479     -12.297 -50.474 -50.228  1.00 33.79           C  
ATOM   3436  CG  ASP A 479     -11.095 -51.223 -49.672  1.00 33.79           C  
ATOM   3437  OD1 ASP A 479     -11.260 -52.417 -49.301  1.00 33.79           O  
ATOM   3438  OD2 ASP A 479      -9.995 -50.611 -49.604  1.00 33.79           O1-
ATOM   3439  N   SER A 480     -14.795 -50.185 -52.052  1.00 65.45           N  
ATOM   3440  CA  SER A 480     -15.954 -49.398 -52.359  1.00 65.45           C  
ATOM   3441  C   SER A 480     -17.162 -50.251 -52.147  1.00 65.45           C  
ATOM   3442  O   SER A 480     -18.162 -49.797 -51.593  1.00 65.45           O  
ATOM   3443  CB  SER A 480     -15.982 -48.922 -53.819  1.00 65.45           C  
ATOM   3444  OG  SER A 480     -17.152 -48.154 -54.047  1.00 65.45           O  
ATOM   3445  N   MET A 481     -17.099 -51.519 -52.593  1.00 70.64           N  
ATOM   3446  CA  MET A 481     -18.212 -52.405 -52.415  1.00 70.64           C  
ATOM   3447  C   MET A 481     -18.446 -52.616 -50.950  1.00 70.64           C  
ATOM   3448  O   MET A 481     -19.579 -52.534 -50.478  1.00 70.64           O  
ATOM   3449  CB  MET A 481     -17.957 -53.811 -52.978  1.00 70.64           C  
ATOM   3450  CG  MET A 481     -19.146 -54.757 -52.785  1.00 70.64           C  
ATOM   3451  SD  MET A 481     -18.797 -56.508 -53.136  1.00 70.64           S  
ATOM   3452  CE  MET A 481     -20.487 -57.080 -52.797  1.00 70.64           C  
ATOM   3453  N   ALA A 482     -17.366 -52.868 -50.181  1.00 35.42           N  
ATOM   3454  CA  ALA A 482     -17.540 -53.193 -48.794  1.00 35.42           C  
ATOM   3455  C   ALA A 482     -18.195 -52.041 -48.102  1.00 35.42           C  
ATOM   3456  O   ALA A 482     -19.184 -52.212 -47.390  1.00 35.42           O  
ATOM   3457  CB  ALA A 482     -16.206 -53.462 -48.075  1.00 35.42           C  
ATOM   3458  N   LYS A 483     -17.691 -50.819 -48.341  1.00 55.70           N  
ATOM   3459  CA  LYS A 483     -18.244 -49.682 -47.669  1.00 55.70           C  
ATOM   3460  C   LYS A 483     -19.676 -49.559 -48.073  1.00 55.70           C  
ATOM   3461  O   LYS A 483     -20.547 -49.296 -47.243  1.00 55.70           O  
ATOM   3462  CB  LYS A 483     -17.538 -48.366 -48.042  1.00 55.70           C  
ATOM   3463  CG  LYS A 483     -16.086 -48.295 -47.567  1.00 55.70           C  
ATOM   3464  CD  LYS A 483     -15.397 -46.969 -47.898  1.00 55.70           C  
ATOM   3465  CE  LYS A 483     -15.121 -46.774 -49.389  1.00 55.70           C  
ATOM   3466  NZ  LYS A 483     -14.456 -45.471 -49.615  1.00 55.70           N1+
ATOM   3467  N   SER A 484     -19.963 -49.771 -49.368  1.00 72.62           N  
ATOM   3468  CA  SER A 484     -21.306 -49.621 -49.848  1.00 72.62           C  
ATOM   3469  C   SER A 484     -22.201 -50.600 -49.152  1.00 72.62           C  
ATOM   3470  O   SER A 484     -23.301 -50.248 -48.728  1.00 72.62           O  
ATOM   3471  CB  SER A 484     -21.429 -49.876 -51.360  1.00 72.62           C  
ATOM   3472  OG  SER A 484     -22.778 -49.712 -51.774  1.00 72.62           O  
ATOM   3473  N   LEU A 485     -21.749 -51.859 -48.994  1.00 53.43           N  
ATOM   3474  CA  LEU A 485     -22.601 -52.851 -48.397  1.00 53.43           C  
ATOM   3475  C   LEU A 485     -22.948 -52.461 -46.992  1.00 53.43           C  
ATOM   3476  O   LEU A 485     -24.114 -52.489 -46.602  1.00 53.43           O  
ATOM   3477  CB  LEU A 485     -21.946 -54.240 -48.322  1.00 53.43           C  
ATOM   3478  CG  LEU A 485     -21.731 -54.908 -49.692  1.00 53.43           C  
ATOM   3479  CD1 LEU A 485     -21.074 -56.290 -49.537  1.00 53.43           C  
ATOM   3480  CD2 LEU A 485     -23.041 -54.966 -50.493  1.00 53.43           C  
ATOM   3481  N   TYR A 486     -21.940 -52.054 -46.201  1.00 66.42           N  
ATOM   3482  CA  TYR A 486     -22.151 -51.781 -44.808  1.00 66.42           C  
ATOM   3483  C   TYR A 486     -23.081 -50.620 -44.665  1.00 66.42           C  
ATOM   3484  O   TYR A 486     -24.040 -50.665 -43.895  1.00 66.42           O  
ATOM   3485  CB  TYR A 486     -20.830 -51.413 -44.107  1.00 66.42           C  
ATOM   3486  CG  TYR A 486     -21.013 -51.535 -42.635  1.00 66.42           C  
ATOM   3487  CD1 TYR A 486     -20.783 -52.747 -42.026  1.00 66.42           C  
ATOM   3488  CD2 TYR A 486     -21.404 -50.463 -41.866  1.00 66.42           C  
ATOM   3489  CE1 TYR A 486     -20.937 -52.895 -40.669  1.00 66.42           C  
ATOM   3490  CE2 TYR A 486     -21.561 -50.605 -40.507  1.00 66.42           C  
ATOM   3491  CZ  TYR A 486     -21.326 -51.821 -39.909  1.00 66.42           C  
ATOM   3492  OH  TYR A 486     -21.484 -51.974 -38.516  1.00 66.42           O  
ATOM   3493  N   SER A 487     -22.840 -49.553 -45.446  1.00 77.57           N  
ATOM   3494  CA  SER A 487     -23.631 -48.367 -45.312  1.00 77.57           C  
ATOM   3495  C   SER A 487     -25.069 -48.711 -45.552  1.00 77.57           C  
ATOM   3496  O   SER A 487     -25.938 -48.333 -44.768  1.00 77.57           O  
ATOM   3497  CB  SER A 487     -23.244 -47.276 -46.323  1.00 77.57           C  
ATOM   3498  OG  SER A 487     -24.062 -46.130 -46.141  1.00 77.57           O  
ATOM   3499  N   ALA A 488     -25.352 -49.450 -46.640  1.00 39.60           N  
ATOM   3500  CA  ALA A 488     -26.702 -49.805 -46.981  1.00 39.60           C  
ATOM   3501  C   ALA A 488     -27.261 -50.677 -45.904  1.00 39.60           C  
ATOM   3502  O   ALA A 488     -28.423 -50.537 -45.523  1.00 39.60           O  
ATOM   3503  CB  ALA A 488     -26.792 -50.577 -48.307  1.00 39.60           C  
ATOM   3504  N   LEU A 489     -26.436 -51.601 -45.377  1.00 58.12           N  
ATOM   3505  CA  LEU A 489     -26.914 -52.494 -44.366  1.00 58.12           C  
ATOM   3506  C   LEU A 489     -27.383 -51.690 -43.199  1.00 58.12           C  
ATOM   3507  O   LEU A 489     -28.507 -51.854 -42.728  1.00 58.12           O  
ATOM   3508  CB  LEU A 489     -25.819 -53.443 -43.852  1.00 58.12           C  
ATOM   3509  CG  LEU A 489     -26.247 -54.278 -42.630  1.00 58.12           C  
ATOM   3510  CD1 LEU A 489     -27.458 -55.169 -42.943  1.00 58.12           C  
ATOM   3511  CD2 LEU A 489     -25.060 -55.069 -42.057  1.00 58.12           C  
ATOM   3512  N   PHE A 490     -26.548 -50.742 -42.747  1.00132.29           N  
ATOM   3513  CA  PHE A 490     -26.890 -49.970 -41.592  1.00132.29           C  
ATOM   3514  C   PHE A 490     -28.151 -49.234 -41.921  1.00132.29           C  
ATOM   3515  O   PHE A 490     -29.074 -49.158 -41.113  1.00132.29           O  
ATOM   3516  CB  PHE A 490     -25.832 -48.902 -41.268  1.00132.29           C  
ATOM   3517  CG  PHE A 490     -26.107 -48.385 -39.899  1.00132.29           C  
ATOM   3518  CD1 PHE A 490     -27.199 -47.586 -39.660  1.00132.29           C  
ATOM   3519  CD2 PHE A 490     -25.293 -48.732 -38.846  1.00132.29           C  
ATOM   3520  CE1 PHE A 490     -27.453 -47.119 -38.392  1.00132.29           C  
ATOM   3521  CE2 PHE A 490     -25.543 -48.262 -37.577  1.00132.29           C  
ATOM   3522  CZ  PHE A 490     -26.625 -47.450 -37.349  1.00132.29           C  
ATOM   3523  N   ASP A 491     -28.228 -48.687 -43.145  1.00 48.21           N  
ATOM   3524  CA  ASP A 491     -29.361 -47.901 -43.542  1.00 48.21           C  
ATOM   3525  C   ASP A 491     -30.594 -48.742 -43.477  1.00 48.21           C  
ATOM   3526  O   ASP A 491     -31.644 -48.287 -43.028  1.00 48.21           O  
ATOM   3527  CB  ASP A 491     -29.232 -47.371 -44.981  1.00 48.21           C  
ATOM   3528  CG  ASP A 491     -30.351 -46.369 -45.232  1.00 48.21           C  
ATOM   3529  OD1 ASP A 491     -31.166 -46.141 -44.299  1.00 48.21           O  
ATOM   3530  OD2 ASP A 491     -30.400 -45.813 -46.362  1.00 48.21           O1-
ATOM   3531  N   TRP A 492     -30.501 -50.010 -43.910  1.00 77.39           N  
ATOM   3532  CA  TRP A 492     -31.674 -50.833 -43.907  1.00 77.39           C  
ATOM   3533  C   TRP A 492     -32.162 -51.039 -42.507  1.00 77.39           C  
ATOM   3534  O   TRP A 492     -33.371 -51.056 -42.278  1.00 77.39           O  
ATOM   3535  CB  TRP A 492     -31.486 -52.236 -44.498  1.00 77.39           C  
ATOM   3536  CG  TRP A 492     -32.734 -53.082 -44.370  1.00 77.39           C  
ATOM   3537  CD1 TRP A 492     -33.867 -53.080 -45.130  1.00 77.39           C  
ATOM   3538  CD2 TRP A 492     -32.915 -54.104 -43.376  1.00 77.39           C  
ATOM   3539  CE2 TRP A 492     -34.166 -54.679 -43.595  1.00 77.39           C  
ATOM   3540  CE3 TRP A 492     -32.092 -54.545 -42.380  1.00 77.39           C  
ATOM   3541  NE1 TRP A 492     -34.742 -54.038 -44.672  1.00 77.39           N  
ATOM   3542  CZ2 TRP A 492     -34.615 -55.706 -42.814  1.00 77.39           C  
ATOM   3543  CZ3 TRP A 492     -32.553 -55.569 -41.583  1.00 77.39           C  
ATOM   3544  CH2 TRP A 492     -33.791 -56.138 -41.798  1.00 77.39           C  
ATOM   3545  N   ILE A 493     -31.250 -51.195 -41.525  1.00 94.88           N  
ATOM   3546  CA  ILE A 493     -31.708 -51.531 -40.204  1.00 94.88           C  
ATOM   3547  C   ILE A 493     -32.619 -50.463 -39.678  1.00 94.88           C  
ATOM   3548  O   ILE A 493     -33.694 -50.767 -39.162  1.00 94.88           O  
ATOM   3549  CB  ILE A 493     -30.606 -51.768 -39.200  1.00 94.88           C  
ATOM   3550  CG1 ILE A 493     -31.175 -52.491 -37.969  1.00 94.88           C  
ATOM   3551  CG2 ILE A 493     -29.924 -50.438 -38.849  1.00 94.88           C  
ATOM   3552  CD1 ILE A 493     -30.098 -53.035 -37.032  1.00 94.88           C  
ATOM   3553  N   VAL A 494     -32.247 -49.180 -39.839  1.00 36.43           N  
ATOM   3554  CA  VAL A 494     -33.046 -48.118 -39.300  1.00 36.43           C  
ATOM   3555  C   VAL A 494     -34.399 -48.180 -39.930  1.00 36.43           C  
ATOM   3556  O   VAL A 494     -35.413 -47.967 -39.267  1.00 36.43           O  
ATOM   3557  CB  VAL A 494     -32.460 -46.763 -39.570  1.00 36.43           C  
ATOM   3558  CG1 VAL A 494     -33.426 -45.690 -39.043  1.00 36.43           C  
ATOM   3559  CG2 VAL A 494     -31.062 -46.704 -38.931  1.00 36.43           C  
ATOM   3560  N   LEU A 495     -34.445 -48.483 -41.238  1.00 96.51           N  
ATOM   3561  CA  LEU A 495     -35.684 -48.558 -41.956  1.00 96.51           C  
ATOM   3562  C   LEU A 495     -36.527 -49.632 -41.340  1.00 96.51           C  
ATOM   3563  O   LEU A 495     -37.725 -49.441 -41.139  1.00 96.51           O  
ATOM   3564  CB  LEU A 495     -35.422 -48.876 -43.448  1.00 96.51           C  
ATOM   3565  CG  LEU A 495     -36.645 -48.997 -44.381  1.00 96.51           C  
ATOM   3566  CD1 LEU A 495     -36.194 -49.064 -45.849  1.00 96.51           C  
ATOM   3567  CD2 LEU A 495     -37.516 -50.219 -44.040  1.00 96.51           C  
ATOM   3568  N   ARG A 496     -35.928 -50.796 -41.020  1.00 95.71           N  
ATOM   3569  CA  ARG A 496     -36.702 -51.860 -40.449  1.00 95.71           C  
ATOM   3570  C   ARG A 496     -37.209 -51.429 -39.108  1.00 95.71           C  
ATOM   3571  O   ARG A 496     -38.362 -51.679 -38.759  1.00 95.71           O  
ATOM   3572  CB  ARG A 496     -35.900 -53.154 -40.243  1.00 95.71           C  
ATOM   3573  CG  ARG A 496     -36.770 -54.316 -39.762  1.00 95.71           C  
ATOM   3574  CD  ARG A 496     -36.021 -55.643 -39.635  1.00 95.71           C  
ATOM   3575  NE  ARG A 496     -37.003 -56.659 -39.164  1.00 95.71           N  
ATOM   3576  CZ  ARG A 496     -36.894 -57.954 -39.578  1.00 95.71           C  
ATOM   3577  NH1 ARG A 496     -35.874 -58.322 -40.407  1.00 95.71           N1+
ATOM   3578  NH2 ARG A 496     -37.812 -58.878 -39.170  1.00 95.71           N  
ATOM   3579  N   ILE A 497     -36.344 -50.767 -38.317  1.00 36.33           N  
ATOM   3580  CA  ILE A 497     -36.707 -50.330 -36.999  1.00 36.33           C  
ATOM   3581  C   ILE A 497     -37.798 -49.305 -37.084  1.00 36.33           C  
ATOM   3582  O   ILE A 497     -38.758 -49.342 -36.315  1.00 36.33           O  
ATOM   3583  CB  ILE A 497     -35.550 -49.725 -36.256  1.00 36.33           C  
ATOM   3584  CG1 ILE A 497     -34.446 -50.776 -36.050  1.00 36.33           C  
ATOM   3585  CG2 ILE A 497     -36.083 -49.127 -34.945  1.00 36.33           C  
ATOM   3586  CD1 ILE A 497     -33.121 -50.190 -35.568  1.00 36.33           C  
ATOM   3587  N   ASN A 498     -37.690 -48.366 -38.041  1.00 35.62           N  
ATOM   3588  CA  ASN A 498     -38.635 -47.289 -38.150  1.00 35.62           C  
ATOM   3589  C   ASN A 498     -40.006 -47.824 -38.408  1.00 35.62           C  
ATOM   3590  O   ASN A 498     -40.979 -47.339 -37.834  1.00 35.62           O  
ATOM   3591  CB  ASN A 498     -38.313 -46.309 -39.291  1.00 35.62           C  
ATOM   3592  CG  ASN A 498     -37.135 -45.452 -38.858  1.00 35.62           C  
ATOM   3593  ND2 ASN A 498     -36.339 -44.967 -39.849  1.00 35.62           N  
ATOM   3594  OD1 ASN A 498     -36.935 -45.213 -37.670  1.00 35.62           O  
ATOM   3595  N   HIS A 499     -40.131 -48.849 -39.268  1.00 41.81           N  
ATOM   3596  CA  HIS A 499     -41.447 -49.309 -39.598  1.00 41.81           C  
ATOM   3597  C   HIS A 499     -42.159 -49.773 -38.369  1.00 41.81           C  
ATOM   3598  O   HIS A 499     -43.321 -49.427 -38.160  1.00 41.81           O  
ATOM   3599  CB  HIS A 499     -41.459 -50.453 -40.626  1.00 41.81           C  
ATOM   3600  CG  HIS A 499     -41.284 -49.954 -42.030  1.00 41.81           C  
ATOM   3601  CD2 HIS A 499     -42.218 -49.758 -43.000  1.00 41.81           C  
ATOM   3602  ND1 HIS A 499     -40.082 -49.575 -42.584  1.00 41.81           N  
ATOM   3603  CE1 HIS A 499     -40.348 -49.170 -43.852  1.00 41.81           C  
ATOM   3604  NE2 HIS A 499     -41.630 -49.263 -44.150  1.00 41.81           N  
ATOM   3605  N   ALA A 500     -41.497 -50.574 -37.518  1.00 32.63           N  
ATOM   3606  CA  ALA A 500     -42.168 -51.048 -36.342  1.00 32.63           C  
ATOM   3607  C   ALA A 500     -42.480 -49.898 -35.427  1.00 32.63           C  
ATOM   3608  O   ALA A 500     -43.576 -49.812 -34.876  1.00 32.63           O  
ATOM   3609  CB  ALA A 500     -41.323 -52.053 -35.541  1.00 32.63           C  
ATOM   3610  N   LEU A 501     -41.510 -48.981 -35.246  1.00 57.19           N  
ATOM   3611  CA  LEU A 501     -41.630 -47.885 -34.319  1.00 57.19           C  
ATOM   3612  C   LEU A 501     -42.665 -46.885 -34.730  1.00 57.19           C  
ATOM   3613  O   LEU A 501     -43.381 -46.353 -33.880  1.00 57.19           O  
ATOM   3614  CB  LEU A 501     -40.312 -47.119 -34.115  1.00 57.19           C  
ATOM   3615  CG  LEU A 501     -39.227 -47.947 -33.401  1.00 57.19           C  
ATOM   3616  CD1 LEU A 501     -37.951 -47.120 -33.177  1.00 57.19           C  
ATOM   3617  CD2 LEU A 501     -39.766 -48.570 -32.103  1.00 57.19           C  
ATOM   3618  N   LEU A 502     -42.775 -46.578 -36.036  1.00 60.41           N  
ATOM   3619  CA  LEU A 502     -43.717 -45.560 -36.401  1.00 60.41           C  
ATOM   3620  C   LEU A 502     -45.070 -46.188 -36.316  1.00 60.41           C  
ATOM   3621  O   LEU A 502     -45.556 -46.782 -37.277  1.00 60.41           O  
ATOM   3622  CB  LEU A 502     -43.490 -45.030 -37.835  1.00 60.41           C  
ATOM   3623  CG  LEU A 502     -44.297 -43.775 -38.245  1.00 60.41           C  
ATOM   3624  CD1 LEU A 502     -43.964 -43.374 -39.691  1.00 60.41           C  
ATOM   3625  CD2 LEU A 502     -45.812 -43.925 -38.034  1.00 60.41           C  
ATOM   3626  N   ASN A 503     -45.709 -46.069 -35.135  1.00 85.55           N  
ATOM   3627  CA  ASN A 503     -47.006 -46.641 -34.936  1.00 85.55           C  
ATOM   3628  C   ASN A 503     -47.985 -45.910 -35.790  1.00 85.55           C  
ATOM   3629  O   ASN A 503     -48.748 -46.517 -36.539  1.00 85.55           O  
ATOM   3630  CB  ASN A 503     -47.485 -46.517 -33.479  1.00 85.55           C  
ATOM   3631  CG  ASN A 503     -48.752 -47.343 -33.297  1.00 85.55           C  
ATOM   3632  ND2 ASN A 503     -49.157 -48.095 -34.355  1.00 85.55           N  
ATOM   3633  OD1 ASN A 503     -49.366 -47.326 -32.231  1.00 85.55           O  
ATOM   3634  N   LYS A 504     -47.977 -44.568 -35.709  1.00 91.24           N  
ATOM   3635  CA  LYS A 504     -48.927 -43.839 -36.483  1.00 91.24           C  
ATOM   3636  C   LYS A 504     -48.489 -42.418 -36.570  1.00 91.24           C  
ATOM   3637  O   LYS A 504     -47.638 -41.956 -35.811  1.00 91.24           O  
ATOM   3638  CB  LYS A 504     -50.358 -43.929 -35.923  1.00 91.24           C  
ATOM   3639  CG  LYS A 504     -50.446 -43.753 -34.407  1.00 91.24           C  
ATOM   3640  CD  LYS A 504     -51.883 -43.684 -33.887  1.00 91.24           C  
ATOM   3641  CE  LYS A 504     -51.983 -43.609 -32.363  1.00 91.24           C  
ATOM   3642  NZ  LYS A 504     -53.405 -43.576 -31.953  1.00 91.24           N1+
ATOM   3643  N   LYS A 505     -49.071 -41.697 -37.541  1.00105.86           N  
ATOM   3644  CA  LYS A 505     -48.721 -40.337 -37.786  1.00105.86           C  
ATOM   3645  C   LYS A 505     -49.875 -39.516 -37.325  1.00105.86           C  
ATOM   3646  O   LYS A 505     -50.724 -39.967 -36.558  1.00105.86           O  
ATOM   3647  CB  LYS A 505     -48.497 -40.043 -39.288  1.00105.86           C  
ATOM   3648  CG  LYS A 505     -47.813 -38.706 -39.603  1.00105.86           C  
ATOM   3649  CD  LYS A 505     -47.496 -38.507 -41.088  1.00105.86           C  
ATOM   3650  CE  LYS A 505     -47.013 -37.093 -41.424  1.00105.86           C  
ATOM   3651  NZ  LYS A 505     -46.938 -36.915 -42.892  1.00105.86           N1+
ATOM   3652  N   ASP A 506     -49.872 -38.245 -37.742  1.00295.33           N  
ATOM   3653  CA  ASP A 506     -50.889 -37.297 -37.438  1.00295.33           C  
ATOM   3654  C   ASP A 506     -50.173 -36.032 -37.732  1.00295.33           C  
ATOM   3655  O   ASP A 506     -48.989 -36.090 -38.057  1.00295.33           O  
ATOM   3656  CB  ASP A 506     -51.303 -37.312 -35.955  1.00295.33           C  
ATOM   3657  CG  ASP A 506     -52.677 -36.671 -35.803  1.00295.33           C  
ATOM   3658  OD1 ASP A 506     -53.055 -35.832 -36.663  1.00295.33           O  
ATOM   3659  OD2 ASP A 506     -53.375 -37.029 -34.816  1.00295.33           O1-
ATOM   3660  N   MET A 507     -50.843 -34.871 -37.687  1.00302.08           N  
ATOM   3661  CA  MET A 507     -50.076 -33.678 -37.877  1.00302.08           C  
ATOM   3662  C   MET A 507     -49.149 -33.680 -36.717  1.00302.08           C  
ATOM   3663  O   MET A 507     -49.609 -33.334 -35.640  1.00302.08           O  
ATOM   3664  CB  MET A 507     -50.952 -32.417 -37.761  1.00302.08           C  
ATOM   3665  CG  MET A 507     -50.192 -31.101 -37.585  1.00302.08           C  
ATOM   3666  SD  MET A 507     -51.279 -29.643 -37.492  1.00302.08           S  
ATOM   3667  CE  MET A 507     -50.070 -28.544 -36.699  1.00302.08           C  
ATOM   3668  N   GLU A 508     -47.853 -34.029 -36.952  1.00373.37           N  
ATOM   3669  CA  GLU A 508     -46.733 -34.269 -36.059  1.00373.37           C  
ATOM   3670  C   GLU A 508     -46.958 -35.419 -35.134  1.00373.37           C  
ATOM   3671  O   GLU A 508     -46.288 -35.443 -34.106  1.00373.37           O  
ATOM   3672  CB  GLU A 508     -46.317 -33.084 -35.142  1.00373.37           C  
ATOM   3673  CG  GLU A 508     -47.407 -32.256 -34.424  1.00373.37           C  
ATOM   3674  CD  GLU A 508     -48.266 -32.966 -33.354  1.00373.37           C  
ATOM   3675  OE1 GLU A 508     -48.086 -34.151 -32.994  1.00373.37           O  
ATOM   3676  OE2 GLU A 508     -49.215 -32.271 -32.913  1.00373.37           O1-
ATOM   3677  N   GLU A 509     -47.732 -36.456 -35.548  1.00315.74           N  
ATOM   3678  CA  GLU A 509     -48.291 -37.435 -34.671  1.00315.74           C  
ATOM   3679  C   GLU A 509     -49.266 -36.587 -33.886  1.00315.74           C  
ATOM   3680  O   GLU A 509     -49.606 -35.547 -34.426  1.00315.74           O  
ATOM   3681  CB  GLU A 509     -47.306 -38.483 -34.093  1.00315.74           C  
ATOM   3682  CG  GLU A 509     -46.228 -37.971 -33.187  1.00315.74           C  
ATOM   3683  CD  GLU A 509     -47.141 -37.689 -32.067  1.00315.74           C  
ATOM   3684  OE1 GLU A 509     -47.670 -38.723 -31.582  1.00315.74           O  
ATOM   3685  OE2 GLU A 509     -47.428 -36.492 -31.799  1.00315.74           O1-
ATOM   3686  N   ALA A 510     -49.820 -36.913 -32.704  1.00204.39           N  
ATOM   3687  CA  ALA A 510     -51.001 -36.131 -32.400  1.00204.39           C  
ATOM   3688  C   ALA A 510     -51.106 -34.659 -32.041  1.00204.39           C  
ATOM   3689  O   ALA A 510     -51.216 -33.865 -32.960  1.00204.39           O  
ATOM   3690  CB  ALA A 510     -51.872 -36.857 -31.371  1.00204.39           C  
ATOM   3691  N   VAL A 511     -50.812 -34.195 -30.802  1.00117.51           N  
ATOM   3692  CA  VAL A 511     -51.595 -33.031 -30.350  1.00117.51           C  
ATOM   3693  C   VAL A 511     -51.320 -31.706 -31.030  1.00117.51           C  
ATOM   3694  O   VAL A 511     -51.530 -31.521 -32.226  1.00117.51           O  
ATOM   3695  CB  VAL A 511     -51.583 -32.792 -28.855  1.00117.51           C  
ATOM   3696  CG1 VAL A 511     -52.759 -31.875 -28.451  1.00117.51           C  
ATOM   3697  CG2 VAL A 511     -51.567 -34.129 -28.115  1.00117.51           C  
ATOM   3698  N   SER A 512     -51.020 -30.649 -30.256  1.00 77.26           N  
ATOM   3699  CA  SER A 512     -50.720 -29.453 -30.970  1.00 77.26           C  
ATOM   3700  C   SER A 512     -49.469 -29.812 -31.672  1.00 77.26           C  
ATOM   3701  O   SER A 512     -49.301 -29.564 -32.866  1.00 77.26           O  
ATOM   3702  CB  SER A 512     -50.461 -28.248 -30.061  1.00 77.26           C  
ATOM   3703  OG  SER A 512     -50.080 -27.127 -30.845  1.00 77.26           O  
ATOM   3704  N   CYS A 513     -48.576 -30.464 -30.910  1.00 59.47           N  
ATOM   3705  CA  CYS A 513     -47.347 -30.958 -31.434  1.00 59.47           C  
ATOM   3706  C   CYS A 513     -46.894 -32.033 -30.501  1.00 59.47           C  
ATOM   3707  O   CYS A 513     -46.255 -31.707 -29.503  1.00 59.47           O  
ATOM   3708  CB  CYS A 513     -46.249 -29.888 -31.469  1.00 59.47           C  
ATOM   3709  SG  CYS A 513     -46.510 -28.594 -32.720  1.00 59.47           S  
ATOM   3710  N   LEU A 514     -47.181 -33.340 -30.739  1.00220.08           N  
ATOM   3711  CA  LEU A 514     -46.586 -34.104 -29.719  1.00220.08           C  
ATOM   3712  C   LEU A 514     -45.440 -34.922 -30.156  1.00220.08           C  
ATOM   3713  O   LEU A 514     -45.502 -36.137 -30.259  1.00220.08           O  
ATOM   3714  CB  LEU A 514     -47.551 -34.930 -28.867  1.00220.08           C  
ATOM   3715  CG  LEU A 514     -48.108 -34.097 -27.700  1.00220.08           C  
ATOM   3716  CD1 LEU A 514     -48.728 -32.782 -28.190  1.00220.08           C  
ATOM   3717  CD2 LEU A 514     -49.047 -34.928 -26.815  1.00220.08           C  
ATOM   3718  N   SER A 515     -44.301 -34.277 -30.380  1.00 97.74           N  
ATOM   3719  CA  SER A 515     -43.162 -35.084 -30.621  1.00 97.74           C  
ATOM   3720  C   SER A 515     -42.092 -34.426 -29.819  1.00 97.74           C  
ATOM   3721  O   SER A 515     -42.094 -33.208 -29.654  1.00 97.74           O  
ATOM   3722  CB  SER A 515     -42.706 -35.097 -32.091  1.00 97.74           C  
ATOM   3723  OG  SER A 515     -41.564 -35.927 -32.238  1.00 97.74           O  
ATOM   3724  N   ILE A 516     -41.186 -35.231 -29.240  1.00 48.62           N  
ATOM   3725  CA  ILE A 516     -40.072 -34.679 -28.531  1.00 48.62           C  
ATOM   3726  C   ILE A 516     -38.862 -35.233 -29.210  1.00 48.62           C  
ATOM   3727  O   ILE A 516     -38.736 -36.446 -29.376  1.00 48.62           O  
ATOM   3728  CB  ILE A 516     -40.018 -35.066 -27.081  1.00 48.62           C  
ATOM   3729  CG1 ILE A 516     -41.229 -34.481 -26.334  1.00 48.62           C  
ATOM   3730  CG2 ILE A 516     -38.664 -34.607 -26.511  1.00 48.62           C  
ATOM   3731  CD1 ILE A 516     -41.412 -35.036 -24.923  1.00 48.62           C  
ATOM   3732  N   GLY A 517     -37.933 -34.350 -29.625  1.00 32.90           N  
ATOM   3733  CA  GLY A 517     -36.790 -34.809 -30.360  1.00 32.90           C  
ATOM   3734  C   GLY A 517     -35.586 -34.805 -29.473  1.00 32.90           C  
ATOM   3735  O   GLY A 517     -35.370 -33.876 -28.699  1.00 32.90           O  
ATOM   3736  N   VAL A 518     -34.766 -35.872 -29.579  1.00 45.28           N  
ATOM   3737  CA  VAL A 518     -33.539 -35.969 -28.838  1.00 45.28           C  
ATOM   3738  C   VAL A 518     -32.445 -36.044 -29.862  1.00 45.28           C  
ATOM   3739  O   VAL A 518     -32.439 -36.943 -30.704  1.00 45.28           O  
ATOM   3740  CB  VAL A 518     -33.456 -37.207 -27.993  1.00 45.28           C  
ATOM   3741  CG1 VAL A 518     -32.093 -37.233 -27.282  1.00 45.28           C  
ATOM   3742  CG2 VAL A 518     -34.659 -37.226 -27.035  1.00 45.28           C  
ATOM   3743  N   LEU A 519     -31.475 -35.107 -29.810  1.00 59.97           N  
ATOM   3744  CA  LEU A 519     -30.452 -35.063 -30.820  1.00 59.97           C  
ATOM   3745  C   LEU A 519     -29.132 -35.436 -30.222  1.00 59.97           C  
ATOM   3746  O   LEU A 519     -28.581 -34.711 -29.394  1.00 59.97           O  
ATOM   3747  CB  LEU A 519     -30.293 -33.663 -31.441  1.00 59.97           C  
ATOM   3748  CG  LEU A 519     -29.205 -33.569 -32.529  1.00 59.97           C  
ATOM   3749  CD1 LEU A 519     -29.546 -34.447 -33.743  1.00 59.97           C  
ATOM   3750  CD2 LEU A 519     -28.928 -32.106 -32.911  1.00 59.97           C  
ATOM   3751  N   ASP A 520     -28.604 -36.599 -30.656  1.00 66.69           N  
ATOM   3752  CA  ASP A 520     -27.326 -37.133 -30.272  1.00 66.69           C  
ATOM   3753  C   ASP A 520     -26.551 -37.237 -31.550  1.00 66.69           C  
ATOM   3754  O   ASP A 520     -26.970 -37.931 -32.475  1.00 66.69           O  
ATOM   3755  CB  ASP A 520     -27.448 -38.557 -29.694  1.00 66.69           C  
ATOM   3756  CG  ASP A 520     -26.071 -39.105 -29.347  1.00 66.69           C  
ATOM   3757  OD1 ASP A 520     -25.064 -38.371 -29.531  1.00 66.69           O  
ATOM   3758  OD2 ASP A 520     -26.012 -40.283 -28.904  1.00 66.69           O1-
ATOM   3759  N   ILE A 521     -25.393 -36.553 -31.642  1.00 55.83           N  
ATOM   3760  CA  ILE A 521     -24.678 -36.537 -32.887  1.00 55.83           C  
ATOM   3761  C   ILE A 521     -23.233 -36.824 -32.645  1.00 55.83           C  
ATOM   3762  O   ILE A 521     -22.754 -36.823 -31.514  1.00 55.83           O  
ATOM   3763  CB  ILE A 521     -24.748 -35.213 -33.594  1.00 55.83           C  
ATOM   3764  CG1 ILE A 521     -24.110 -34.114 -32.728  1.00 55.83           C  
ATOM   3765  CG2 ILE A 521     -26.214 -34.941 -33.968  1.00 55.83           C  
ATOM   3766  CD1 ILE A 521     -23.856 -32.811 -33.485  1.00 55.83           C  
ATOM   3767  N   PHE A 522     -22.516 -37.113 -33.746  1.00162.81           N  
ATOM   3768  CA  PHE A 522     -21.109 -37.371 -33.735  1.00162.81           C  
ATOM   3769  C   PHE A 522     -20.457 -36.138 -33.178  1.00162.81           C  
ATOM   3770  O   PHE A 522     -20.783 -35.020 -33.576  1.00162.81           O  
ATOM   3771  CB  PHE A 522     -20.583 -37.567 -35.162  1.00162.81           C  
ATOM   3772  CG  PHE A 522     -19.202 -38.061 -35.023  1.00162.81           C  
ATOM   3773  CD1 PHE A 522     -18.190 -37.190 -34.725  1.00162.81           C  
ATOM   3774  CD2 PHE A 522     -18.931 -39.397 -35.163  1.00162.81           C  
ATOM   3775  CE1 PHE A 522     -16.913 -37.645 -34.581  1.00162.81           C  
ATOM   3776  CE2 PHE A 522     -17.650 -39.853 -35.020  1.00162.81           C  
ATOM   3777  CZ  PHE A 522     -16.632 -38.979 -34.732  1.00162.81           C  
ATOM   3778  N   GLY A 523     -19.491 -36.325 -32.253  1.00 49.06           N  
ATOM   3779  CA  GLY A 523     -18.914 -35.218 -31.543  1.00 49.06           C  
ATOM   3780  C   GLY A 523     -17.749 -34.611 -32.249  1.00 49.06           C  
ATOM   3781  O   GLY A 523     -17.097 -35.232 -33.086  1.00 49.06           O  
ATOM   3782  N   PHE A 524     -17.438 -33.362 -31.841  1.00110.16           N  
ATOM   3783  CA  PHE A 524     -16.348 -32.602 -32.372  1.00110.16           C  
ATOM   3784  C   PHE A 524     -15.110 -33.354 -32.010  1.00110.16           C  
ATOM   3785  O   PHE A 524     -14.954 -33.800 -30.874  1.00110.16           O  
ATOM   3786  CB  PHE A 524     -16.296 -31.191 -31.751  1.00110.16           C  
ATOM   3787  CG  PHE A 524     -15.182 -30.383 -32.324  1.00110.16           C  
ATOM   3788  CD1 PHE A 524     -15.389 -29.613 -33.446  1.00110.16           C  
ATOM   3789  CD2 PHE A 524     -13.936 -30.382 -31.740  1.00110.16           C  
ATOM   3790  CE1 PHE A 524     -14.371 -28.858 -33.980  1.00110.16           C  
ATOM   3791  CE2 PHE A 524     -12.914 -29.629 -32.270  1.00110.16           C  
ATOM   3792  CZ  PHE A 524     -13.129 -28.865 -33.392  1.00110.16           C  
ATOM   3793  N   GLU A 525     -14.200 -33.546 -32.984  1.00 84.31           N  
ATOM   3794  CA  GLU A 525     -13.025 -34.304 -32.676  1.00 84.31           C  
ATOM   3795  C   GLU A 525     -11.901 -33.845 -33.540  1.00 84.31           C  
ATOM   3796  O   GLU A 525     -12.103 -33.370 -34.658  1.00 84.31           O  
ATOM   3797  CB  GLU A 525     -13.209 -35.811 -32.900  1.00 84.31           C  
ATOM   3798  CG  GLU A 525     -13.549 -36.163 -34.347  1.00 84.31           C  
ATOM   3799  CD  GLU A 525     -14.001 -37.611 -34.358  1.00 84.31           C  
ATOM   3800  OE1 GLU A 525     -14.474 -38.082 -33.289  1.00 84.31           O  
ATOM   3801  OE2 GLU A 525     -13.920 -38.258 -35.436  1.00 84.31           O1-
ATOM   3802  N   ASP A 526     -10.674 -33.950 -32.993  1.00 84.90           N  
ATOM   3803  CA  ASP A 526      -9.485 -33.619 -33.717  1.00 84.90           C  
ATOM   3804  C   ASP A 526      -8.605 -34.821 -33.638  1.00 84.90           C  
ATOM   3805  O   ASP A 526      -8.257 -35.278 -32.550  1.00 84.90           O  
ATOM   3806  CB  ASP A 526      -8.706 -32.437 -33.113  1.00 84.90           C  
ATOM   3807  CG  ASP A 526      -7.543 -32.104 -34.038  1.00 84.90           C  
ATOM   3808  OD1 ASP A 526      -7.367 -32.824 -35.057  1.00 84.90           O  
ATOM   3809  OD2 ASP A 526      -6.816 -31.120 -33.738  1.00 84.90           O1-
ATOM   3810  N   PHE A 527      -8.231 -35.378 -34.801  1.00 61.53           N  
ATOM   3811  CA  PHE A 527      -7.379 -36.529 -34.818  1.00 61.53           C  
ATOM   3812  C   PHE A 527      -6.105 -36.139 -35.483  1.00 61.53           C  
ATOM   3813  O   PHE A 527      -5.968 -35.037 -36.010  1.00 61.53           O  
ATOM   3814  CB  PHE A 527      -7.909 -37.736 -35.609  1.00 61.53           C  
ATOM   3815  CG  PHE A 527      -9.042 -38.343 -34.862  1.00 61.53           C  
ATOM   3816  CD1 PHE A 527      -8.819 -38.988 -33.667  1.00 61.53           C  
ATOM   3817  CD2 PHE A 527     -10.317 -38.301 -35.371  1.00 61.53           C  
ATOM   3818  CE1 PHE A 527      -9.858 -39.561 -32.972  1.00 61.53           C  
ATOM   3819  CE2 PHE A 527     -11.357 -38.875 -34.680  1.00 61.53           C  
ATOM   3820  CZ  PHE A 527     -11.133 -39.503 -33.479  1.00 61.53           C  
ATOM   3821  N   GLU A 528      -5.122 -37.057 -35.447  1.00 58.46           N  
ATOM   3822  CA  GLU A 528      -3.851 -36.791 -36.046  1.00 58.46           C  
ATOM   3823  C   GLU A 528      -4.084 -36.571 -37.503  1.00 58.46           C  
ATOM   3824  O   GLU A 528      -3.478 -35.680 -38.099  1.00 58.46           O  
ATOM   3825  CB  GLU A 528      -2.862 -37.961 -35.903  1.00 58.46           C  
ATOM   3826  CG  GLU A 528      -2.411 -38.210 -34.461  1.00 58.46           C  
ATOM   3827  CD  GLU A 528      -3.524 -38.953 -33.734  1.00 58.46           C  
ATOM   3828  OE1 GLU A 528      -4.493 -39.383 -34.414  1.00 58.46           O  
ATOM   3829  OE2 GLU A 528      -3.416 -39.102 -32.487  1.00 58.46           O1-
ATOM   3830  N   ARG A 529      -4.960 -37.386 -38.125  1.00131.85           N  
ATOM   3831  CA  ARG A 529      -5.236 -37.193 -39.519  1.00131.85           C  
ATOM   3832  C   ARG A 529      -6.709 -36.971 -39.667  1.00131.85           C  
ATOM   3833  O   ARG A 529      -7.501 -37.910 -39.604  1.00131.85           O  
ATOM   3834  CB  ARG A 529      -4.870 -38.415 -40.377  1.00131.85           C  
ATOM   3835  CG  ARG A 529      -5.155 -38.237 -41.869  1.00131.85           C  
ATOM   3836  CD  ARG A 529      -4.789 -39.467 -42.703  1.00131.85           C  
ATOM   3837  NE  ARG A 529      -5.114 -39.164 -44.125  1.00131.85           N  
ATOM   3838  CZ  ARG A 529      -4.771 -40.050 -45.105  1.00131.85           C  
ATOM   3839  NH1 ARG A 529      -4.130 -41.211 -44.779  1.00131.85           N1+
ATOM   3840  NH2 ARG A 529      -5.068 -39.778 -46.408  1.00131.85           N  
ATOM   3841  N   ASN A 530      -7.114 -35.707 -39.889  1.00 49.87           N  
ATOM   3842  CA  ASN A 530      -8.506 -35.406 -40.043  1.00 49.87           C  
ATOM   3843  C   ASN A 530      -8.850 -35.610 -41.483  1.00 49.87           C  
ATOM   3844  O   ASN A 530      -8.012 -35.417 -42.364  1.00 49.87           O  
ATOM   3845  CB  ASN A 530      -8.842 -33.959 -39.654  1.00 49.87           C  
ATOM   3846  CG  ASN A 530      -8.508 -33.814 -38.175  1.00 49.87           C  
ATOM   3847  ND2 ASN A 530      -7.609 -32.847 -37.849  1.00 49.87           N  
ATOM   3848  OD1 ASN A 530      -9.016 -34.552 -37.333  1.00 49.87           O  
ATOM   3849  N   SER A 531     -10.112 -35.993 -41.757  1.00 52.14           N  
ATOM   3850  CA  SER A 531     -10.507 -36.308 -43.098  1.00 52.14           C  
ATOM   3851  C   SER A 531     -11.885 -35.752 -43.321  1.00 52.14           C  
ATOM   3852  O   SER A 531     -12.403 -34.979 -42.517  1.00 52.14           O  
ATOM   3853  CB  SER A 531     -10.542 -37.830 -43.349  1.00 52.14           C  
ATOM   3854  OG  SER A 531     -11.166 -38.135 -44.588  1.00 52.14           O  
ATOM   3855  N   PHE A 532     -12.519 -36.161 -44.436  1.00 68.61           N  
ATOM   3856  CA  PHE A 532     -13.794 -35.666 -44.870  1.00 68.61           C  
ATOM   3857  C   PHE A 532     -14.808 -35.895 -43.790  1.00 68.61           C  
ATOM   3858  O   PHE A 532     -15.586 -34.998 -43.469  1.00 68.61           O  
ATOM   3859  CB  PHE A 532     -14.273 -36.387 -46.147  1.00 68.61           C  
ATOM   3860  CG  PHE A 532     -15.554 -35.799 -46.642  1.00 68.61           C  
ATOM   3861  CD1 PHE A 532     -15.684 -34.439 -46.809  1.00 68.61           C  
ATOM   3862  CD2 PHE A 532     -16.618 -36.606 -46.976  1.00 68.61           C  
ATOM   3863  CE1 PHE A 532     -16.856 -33.890 -47.275  1.00 68.61           C  
ATOM   3864  CE2 PHE A 532     -17.793 -36.065 -47.444  1.00 68.61           C  
ATOM   3865  CZ  PHE A 532     -17.915 -34.704 -47.593  1.00 68.61           C  
ATOM   3866  N   GLU A 533     -14.810 -37.089 -43.172  1.00 87.66           N  
ATOM   3867  CA  GLU A 533     -15.815 -37.379 -42.188  1.00 87.66           C  
ATOM   3868  C   GLU A 533     -15.731 -36.387 -41.067  1.00 87.66           C  
ATOM   3869  O   GLU A 533     -16.755 -35.922 -40.570  1.00 87.66           O  
ATOM   3870  CB  GLU A 533     -15.681 -38.787 -41.583  1.00 87.66           C  
ATOM   3871  CG  GLU A 533     -16.679 -39.067 -40.456  1.00 87.66           C  
ATOM   3872  CD  GLU A 533     -18.058 -39.292 -41.066  1.00 87.66           C  
ATOM   3873  OE1 GLU A 533     -18.181 -39.199 -42.316  1.00 87.66           O  
ATOM   3874  OE2 GLU A 533     -19.008 -39.559 -40.284  1.00 87.66           O1-
ATOM   3875  N   GLN A 534     -14.508 -36.025 -40.642  1.00 81.29           N  
ATOM   3876  CA  GLN A 534     -14.342 -35.119 -39.540  1.00 81.29           C  
ATOM   3877  C   GLN A 534     -14.896 -33.772 -39.895  1.00 81.29           C  
ATOM   3878  O   GLN A 534     -15.534 -33.118 -39.071  1.00 81.29           O  
ATOM   3879  CB  GLN A 534     -12.869 -34.945 -39.124  1.00 81.29           C  
ATOM   3880  CG  GLN A 534     -12.291 -36.157 -38.386  1.00 81.29           C  
ATOM   3881  CD  GLN A 534     -12.102 -37.315 -39.358  1.00 81.29           C  
ATOM   3882  NE2 GLN A 534     -11.871 -38.534 -38.802  1.00 81.29           N  
ATOM   3883  OE1 GLN A 534     -12.147 -37.145 -40.575  1.00 81.29           O  
ATOM   3884  N   PHE A 535     -14.679 -33.329 -41.147  1.00 48.21           N  
ATOM   3885  CA  PHE A 535     -15.112 -32.030 -41.576  1.00 48.21           C  
ATOM   3886  C   PHE A 535     -16.607 -31.942 -41.452  1.00 48.21           C  
ATOM   3887  O   PHE A 535     -17.139 -30.971 -40.914  1.00 48.21           O  
ATOM   3888  CB  PHE A 535     -14.716 -31.785 -43.043  1.00 48.21           C  
ATOM   3889  CG  PHE A 535     -15.063 -30.393 -43.426  1.00 48.21           C  
ATOM   3890  CD1 PHE A 535     -14.265 -29.343 -43.034  1.00 48.21           C  
ATOM   3891  CD2 PHE A 535     -16.175 -30.140 -44.193  1.00 48.21           C  
ATOM   3892  CE1 PHE A 535     -14.577 -28.054 -43.394  1.00 48.21           C  
ATOM   3893  CE2 PHE A 535     -16.490 -28.853 -44.554  1.00 48.21           C  
ATOM   3894  CZ  PHE A 535     -15.693 -27.809 -44.155  1.00 48.21           C  
ATOM   3895  N   CYS A 536     -17.326 -32.972 -41.933  1.00 34.96           N  
ATOM   3896  CA  CYS A 536     -18.763 -32.977 -41.883  1.00 34.96           C  
ATOM   3897  C   CYS A 536     -19.200 -32.978 -40.450  1.00 34.96           C  
ATOM   3898  O   CYS A 536     -20.194 -32.346 -40.094  1.00 34.96           O  
ATOM   3899  CB  CYS A 536     -19.383 -34.207 -42.565  1.00 34.96           C  
ATOM   3900  SG  CYS A 536     -19.089 -34.220 -44.358  1.00 34.96           S  
ATOM   3901  N   ILE A 537     -18.479 -33.715 -39.588  1.00 48.85           N  
ATOM   3902  CA  ILE A 537     -18.839 -33.785 -38.200  1.00 48.85           C  
ATOM   3903  C   ILE A 537     -18.685 -32.429 -37.574  1.00 48.85           C  
ATOM   3904  O   ILE A 537     -19.594 -31.936 -36.908  1.00 48.85           O  
ATOM   3905  CB  ILE A 537     -17.947 -34.726 -37.445  1.00 48.85           C  
ATOM   3906  CG1 ILE A 537     -18.148 -36.171 -37.938  1.00 48.85           C  
ATOM   3907  CG2 ILE A 537     -18.197 -34.513 -35.945  1.00 48.85           C  
ATOM   3908  CD1 ILE A 537     -17.057 -37.140 -37.481  1.00 48.85           C  
ATOM   3909  N   ASN A 538     -17.529 -31.775 -37.799  1.00 53.13           N  
ATOM   3910  CA  ASN A 538     -17.247 -30.504 -37.193  1.00 53.13           C  
ATOM   3911  C   ASN A 538     -18.204 -29.483 -37.720  1.00 53.13           C  
ATOM   3912  O   ASN A 538     -18.673 -28.615 -36.985  1.00 53.13           O  
ATOM   3913  CB  ASN A 538     -15.811 -30.030 -37.469  1.00 53.13           C  
ATOM   3914  CG  ASN A 538     -14.876 -31.012 -36.772  1.00 53.13           C  
ATOM   3915  ND2 ASN A 538     -13.542 -30.774 -36.890  1.00 53.13           N  
ATOM   3916  OD1 ASN A 538     -15.322 -31.964 -36.134  1.00 53.13           O  
ATOM   3917  N   TYR A 539     -18.527 -29.563 -39.022  1.00 58.82           N  
ATOM   3918  CA  TYR A 539     -19.455 -28.635 -39.596  1.00 58.82           C  
ATOM   3919  C   TYR A 539     -20.742 -28.791 -38.848  1.00 58.82           C  
ATOM   3920  O   TYR A 539     -21.370 -27.807 -38.461  1.00 58.82           O  
ATOM   3921  CB  TYR A 539     -19.711 -28.938 -41.085  1.00 58.82           C  
ATOM   3922  CG  TYR A 539     -20.869 -28.137 -41.578  1.00 58.82           C  
ATOM   3923  CD1 TYR A 539     -20.753 -26.787 -41.815  1.00 58.82           C  
ATOM   3924  CD2 TYR A 539     -22.074 -28.753 -41.829  1.00 58.82           C  
ATOM   3925  CE1 TYR A 539     -21.828 -26.064 -42.279  1.00 58.82           C  
ATOM   3926  CE2 TYR A 539     -23.151 -28.036 -42.292  1.00 58.82           C  
ATOM   3927  CZ  TYR A 539     -23.029 -26.688 -42.516  1.00 58.82           C  
ATOM   3928  OH  TYR A 539     -24.132 -25.948 -42.993  1.00 58.82           O  
ATOM   3929  N   ALA A 540     -21.151 -30.050 -38.600  1.00 34.32           N  
ATOM   3930  CA  ALA A 540     -22.390 -30.302 -37.919  1.00 34.32           C  
ATOM   3931  C   ALA A 540     -22.331 -29.728 -36.532  1.00 34.32           C  
ATOM   3932  O   ALA A 540     -23.274 -29.073 -36.090  1.00 34.32           O  
ATOM   3933  CB  ALA A 540     -22.700 -31.803 -37.787  1.00 34.32           C  
ATOM   3934  N   ASN A 541     -21.208 -29.943 -35.814  1.00 58.84           N  
ATOM   3935  CA  ASN A 541     -21.066 -29.465 -34.464  1.00 58.84           C  
ATOM   3936  C   ASN A 541     -21.090 -27.966 -34.462  1.00 58.84           C  
ATOM   3937  O   ASN A 541     -21.688 -27.348 -33.582  1.00 58.84           O  
ATOM   3938  CB  ASN A 541     -19.746 -29.903 -33.807  1.00 58.84           C  
ATOM   3939  CG  ASN A 541     -19.855 -31.376 -33.443  1.00 58.84           C  
ATOM   3940  ND2 ASN A 541     -20.542 -31.667 -32.307  1.00 58.84           N  
ATOM   3941  OD1 ASN A 541     -19.343 -32.245 -34.147  1.00 58.84           O  
ATOM   3942  N   GLU A 542     -20.422 -27.345 -35.451  1.00 79.96           N  
ATOM   3943  CA  GLU A 542     -20.333 -25.915 -35.566  1.00 79.96           C  
ATOM   3944  C   GLU A 542     -21.701 -25.346 -35.781  1.00 79.96           C  
ATOM   3945  O   GLU A 542     -22.078 -24.351 -35.159  1.00 79.96           O  
ATOM   3946  CB  GLU A 542     -19.495 -25.504 -36.791  1.00 79.96           C  
ATOM   3947  CG  GLU A 542     -19.350 -23.995 -36.985  1.00 79.96           C  
ATOM   3948  CD  GLU A 542     -18.163 -23.526 -36.163  1.00 79.96           C  
ATOM   3949  OE1 GLU A 542     -17.039 -24.047 -36.396  1.00 79.96           O  
ATOM   3950  OE2 GLU A 542     -18.366 -22.643 -35.288  1.00 79.96           O1-
ATOM   3951  N   GLN A 543     -22.484 -25.979 -36.673  1.00 77.54           N  
ATOM   3952  CA  GLN A 543     -23.795 -25.503 -37.011  1.00 77.54           C  
ATOM   3953  C   GLN A 543     -24.664 -25.580 -35.795  1.00 77.54           C  
ATOM   3954  O   GLN A 543     -25.460 -24.680 -35.532  1.00 77.54           O  
ATOM   3955  CB  GLN A 543     -24.465 -26.344 -38.112  1.00 77.54           C  
ATOM   3956  CG  GLN A 543     -25.863 -25.858 -38.496  1.00 77.54           C  
ATOM   3957  CD  GLN A 543     -25.715 -24.567 -39.289  1.00 77.54           C  
ATOM   3958  NE2 GLN A 543     -24.446 -24.121 -39.493  1.00 77.54           N  
ATOM   3959  OE1 GLN A 543     -26.701 -23.970 -39.718  1.00 77.54           O  
ATOM   3960  N   LEU A 544     -24.521 -26.668 -35.016  1.00 45.96           N  
ATOM   3961  CA  LEU A 544     -25.317 -26.897 -33.844  1.00 45.96           C  
ATOM   3962  C   LEU A 544     -25.028 -25.828 -32.834  1.00 45.96           C  
ATOM   3963  O   LEU A 544     -25.923 -25.390 -32.114  1.00 45.96           O  
ATOM   3964  CB  LEU A 544     -25.010 -28.252 -33.182  1.00 45.96           C  
ATOM   3965  CG  LEU A 544     -25.847 -28.537 -31.921  1.00 45.96           C  
ATOM   3966  CD1 LEU A 544     -27.338 -28.688 -32.260  1.00 45.96           C  
ATOM   3967  CD2 LEU A 544     -25.285 -29.737 -31.140  1.00 45.96           C  
ATOM   3968  N   GLN A 545     -23.756 -25.399 -32.740  1.00 50.39           N  
ATOM   3969  CA  GLN A 545     -23.366 -24.403 -31.782  1.00 50.39           C  
ATOM   3970  C   GLN A 545     -24.067 -23.109 -32.080  1.00 50.39           C  
ATOM   3971  O   GLN A 545     -24.576 -22.442 -31.179  1.00 50.39           O  
ATOM   3972  CB  GLN A 545     -21.854 -24.124 -31.828  1.00 50.39           C  
ATOM   3973  CG  GLN A 545     -21.395 -23.068 -30.824  1.00 50.39           C  
ATOM   3974  CD  GLN A 545     -21.342 -23.703 -29.444  1.00 50.39           C  
ATOM   3975  NE2 GLN A 545     -21.006 -22.880 -28.415  1.00 50.39           N  
ATOM   3976  OE1 GLN A 545     -21.588 -24.898 -29.285  1.00 50.39           O  
ATOM   3977  N   TYR A 546     -24.138 -22.737 -33.370  1.00 46.88           N  
ATOM   3978  CA  TYR A 546     -24.734 -21.499 -33.786  1.00 46.88           C  
ATOM   3979  C   TYR A 546     -26.170 -21.511 -33.381  1.00 46.88           C  
ATOM   3980  O   TYR A 546     -26.728 -20.489 -32.984  1.00 46.88           O  
ATOM   3981  CB  TYR A 546     -24.683 -21.290 -35.310  1.00 46.88           C  
ATOM   3982  CG  TYR A 546     -25.330 -19.980 -35.606  1.00 46.88           C  
ATOM   3983  CD1 TYR A 546     -24.627 -18.805 -35.466  1.00 46.88           C  
ATOM   3984  CD2 TYR A 546     -26.639 -19.927 -36.026  1.00 46.88           C  
ATOM   3985  CE1 TYR A 546     -25.223 -17.595 -35.738  1.00 46.88           C  
ATOM   3986  CE2 TYR A 546     -27.240 -18.721 -36.300  1.00 46.88           C  
ATOM   3987  CZ  TYR A 546     -26.531 -17.553 -36.158  1.00 46.88           C  
ATOM   3988  OH  TYR A 546     -27.144 -16.313 -36.438  1.00 46.88           O  
ATOM   3989  N   TYR A 547     -26.805 -22.687 -33.476  1.00 54.32           N  
ATOM   3990  CA  TYR A 547     -28.194 -22.835 -33.161  1.00 54.32           C  
ATOM   3991  C   TYR A 547     -28.371 -22.407 -31.734  1.00 54.32           C  
ATOM   3992  O   TYR A 547     -29.309 -21.686 -31.400  1.00 54.32           O  
ATOM   3993  CB  TYR A 547     -28.612 -24.312 -33.294  1.00 54.32           C  
ATOM   3994  CG  TYR A 547     -30.087 -24.467 -33.162  1.00 54.32           C  
ATOM   3995  CD1 TYR A 547     -30.909 -24.211 -34.237  1.00 54.32           C  
ATOM   3996  CD2 TYR A 547     -30.648 -24.887 -31.979  1.00 54.32           C  
ATOM   3997  CE1 TYR A 547     -32.271 -24.362 -34.130  1.00 54.32           C  
ATOM   3998  CE2 TYR A 547     -32.010 -25.039 -31.866  1.00 54.32           C  
ATOM   3999  CZ  TYR A 547     -32.824 -24.774 -32.941  1.00 54.32           C  
ATOM   4000  OH  TYR A 547     -34.222 -24.929 -32.827  1.00 54.32           O  
ATOM   4001  N   PHE A 548     -27.445 -22.834 -30.857  1.00 64.69           N  
ATOM   4002  CA  PHE A 548     -27.483 -22.507 -29.461  1.00 64.69           C  
ATOM   4003  C   PHE A 548     -27.387 -21.022 -29.320  1.00 64.69           C  
ATOM   4004  O   PHE A 548     -28.158 -20.403 -28.589  1.00 64.69           O  
ATOM   4005  CB  PHE A 548     -26.293 -23.150 -28.722  1.00 64.69           C  
ATOM   4006  CG  PHE A 548     -26.249 -22.694 -27.306  1.00 64.69           C  
ATOM   4007  CD1 PHE A 548     -27.041 -23.279 -26.346  1.00 64.69           C  
ATOM   4008  CD2 PHE A 548     -25.389 -21.684 -26.937  1.00 64.69           C  
ATOM   4009  CE1 PHE A 548     -26.985 -22.853 -25.040  1.00 64.69           C  
ATOM   4010  CE2 PHE A 548     -25.329 -21.255 -25.633  1.00 64.69           C  
ATOM   4011  CZ  PHE A 548     -26.130 -21.839 -24.681  1.00 64.69           C  
ATOM   4012  N   THR A 549     -26.437 -20.403 -30.039  1.00119.88           N  
ATOM   4013  CA  THR A 549     -26.250 -18.987 -29.917  1.00119.88           C  
ATOM   4014  C   THR A 549     -27.464 -18.269 -30.414  1.00119.88           C  
ATOM   4015  O   THR A 549     -27.912 -17.302 -29.801  1.00119.88           O  
ATOM   4016  CB  THR A 549     -25.056 -18.460 -30.664  1.00119.88           C  
ATOM   4017  CG2 THR A 549     -23.807 -19.222 -30.189  1.00119.88           C  
ATOM   4018  OG1 THR A 549     -25.222 -18.617 -32.064  1.00119.88           O  
ATOM   4019  N   GLN A 550     -28.054 -18.734 -31.532  1.00 35.37           N  
ATOM   4020  CA  GLN A 550     -29.160 -18.014 -32.090  1.00 35.37           C  
ATOM   4021  C   GLN A 550     -30.283 -17.973 -31.103  1.00 35.37           C  
ATOM   4022  O   GLN A 550     -30.847 -16.911 -30.843  1.00 35.37           O  
ATOM   4023  CB  GLN A 550     -29.697 -18.657 -33.381  1.00 35.37           C  
ATOM   4024  CG  GLN A 550     -30.878 -17.901 -33.992  1.00 35.37           C  
ATOM   4025  CD  GLN A 550     -31.308 -18.638 -35.253  1.00 35.37           C  
ATOM   4026  NE2 GLN A 550     -32.345 -18.098 -35.948  1.00 35.37           N  
ATOM   4027  OE1 GLN A 550     -30.733 -19.664 -35.614  1.00 35.37           O  
ATOM   4028  N   HIS A 551     -30.638 -19.131 -30.516  1.00 66.56           N  
ATOM   4029  CA  HIS A 551     -31.739 -19.161 -29.598  1.00 66.56           C  
ATOM   4030  C   HIS A 551     -31.420 -18.451 -28.323  1.00 66.56           C  
ATOM   4031  O   HIS A 551     -32.233 -17.675 -27.822  1.00 66.56           O  
ATOM   4032  CB  HIS A 551     -32.208 -20.587 -29.268  1.00 66.56           C  
ATOM   4033  CG  HIS A 551     -33.021 -21.158 -30.389  1.00 66.56           C  
ATOM   4034  CD2 HIS A 551     -32.630 -21.710 -31.570  1.00 66.56           C  
ATOM   4035  ND1 HIS A 551     -34.398 -21.173 -30.405  1.00 66.56           N  
ATOM   4036  CE1 HIS A 551     -34.770 -21.726 -31.587  1.00 66.56           C  
ATOM   4037  NE2 HIS A 551     -33.731 -22.068 -32.327  1.00 66.56           N  
ATOM   4038  N   ILE A 552     -30.240 -18.705 -27.734  1.00141.93           N  
ATOM   4039  CA  ILE A 552     -30.000 -18.061 -26.482  1.00141.93           C  
ATOM   4040  C   ILE A 552     -29.840 -16.575 -26.608  1.00141.93           C  
ATOM   4041  O   ILE A 552     -30.451 -15.830 -25.845  1.00141.93           O  
ATOM   4042  CB  ILE A 552     -28.762 -18.506 -25.790  1.00141.93           C  
ATOM   4043  CG1 ILE A 552     -28.616 -17.605 -24.566  1.00141.93           C  
ATOM   4044  CG2 ILE A 552     -27.552 -18.475 -26.740  1.00141.93           C  
ATOM   4045  CD1 ILE A 552     -27.391 -17.935 -23.751  1.00141.93           C  
ATOM   4046  N   PHE A 553     -28.910 -16.121 -27.476  1.00108.36           N  
ATOM   4047  CA  PHE A 553     -28.622 -14.719 -27.582  1.00108.36           C  
ATOM   4048  C   PHE A 553     -29.465 -13.932 -28.546  1.00108.36           C  
ATOM   4049  O   PHE A 553     -30.092 -12.941 -28.177  1.00108.36           O  
ATOM   4050  CB  PHE A 553     -27.155 -14.487 -27.968  1.00108.36           C  
ATOM   4051  CG  PHE A 553     -26.369 -15.308 -27.002  1.00108.36           C  
ATOM   4052  CD1 PHE A 553     -26.373 -15.017 -25.658  1.00108.36           C  
ATOM   4053  CD2 PHE A 553     -25.614 -16.367 -27.450  1.00108.36           C  
ATOM   4054  CE1 PHE A 553     -25.647 -15.780 -24.774  1.00108.36           C  
ATOM   4055  CE2 PHE A 553     -24.884 -17.133 -26.571  1.00108.36           C  
ATOM   4056  CZ  PHE A 553     -24.901 -16.840 -25.230  1.00108.36           C  
ATOM   4057  N   LYS A 554     -29.492 -14.369 -29.824  1.00 89.19           N  
ATOM   4058  CA  LYS A 554     -30.092 -13.580 -30.868  1.00 89.19           C  
ATOM   4059  C   LYS A 554     -31.573 -13.497 -30.728  1.00 89.19           C  
ATOM   4060  O   LYS A 554     -32.147 -12.411 -30.693  1.00 89.19           O  
ATOM   4061  CB  LYS A 554     -29.797 -14.136 -32.272  1.00 89.19           C  
ATOM   4062  CG  LYS A 554     -30.262 -13.217 -33.404  1.00 89.19           C  
ATOM   4063  CD  LYS A 554     -29.470 -11.910 -33.494  1.00 89.19           C  
ATOM   4064  CE  LYS A 554     -29.933 -10.990 -34.626  1.00 89.19           C  
ATOM   4065  NZ  LYS A 554     -29.117  -9.756 -34.640  1.00 89.19           N1+
ATOM   4066  N   LEU A 555     -32.226 -14.665 -30.628  1.00 45.98           N  
ATOM   4067  CA  LEU A 555     -33.655 -14.707 -30.575  1.00 45.98           C  
ATOM   4068  C   LEU A 555     -34.125 -14.109 -29.294  1.00 45.98           C  
ATOM   4069  O   LEU A 555     -35.133 -13.404 -29.261  1.00 45.98           O  
ATOM   4070  CB  LEU A 555     -34.219 -16.135 -30.665  1.00 45.98           C  
ATOM   4071  CG  LEU A 555     -33.931 -16.816 -32.016  1.00 45.98           C  
ATOM   4072  CD1 LEU A 555     -34.619 -18.186 -32.111  1.00 45.98           C  
ATOM   4073  CD2 LEU A 555     -34.280 -15.891 -33.193  1.00 45.98           C  
ATOM   4074  N   GLU A 556     -33.389 -14.364 -28.200  1.00 79.55           N  
ATOM   4075  CA  GLU A 556     -33.837 -13.940 -26.908  1.00 79.55           C  
ATOM   4076  C   GLU A 556     -34.006 -12.453 -26.878  1.00 79.55           C  
ATOM   4077  O   GLU A 556     -35.054 -11.954 -26.475  1.00 79.55           O  
ATOM   4078  CB  GLU A 556     -32.834 -14.306 -25.799  1.00 79.55           C  
ATOM   4079  CG  GLU A 556     -33.288 -13.915 -24.390  1.00 79.55           C  
ATOM   4080  CD  GLU A 556     -34.262 -14.974 -23.894  1.00 79.55           C  
ATOM   4081  OE1 GLU A 556     -35.046 -15.497 -24.730  1.00 79.55           O  
ATOM   4082  OE2 GLU A 556     -34.231 -15.279 -22.672  1.00 79.55           O1-
ATOM   4083  N   GLN A 557     -32.986 -11.704 -27.334  1.00 61.08           N  
ATOM   4084  CA  GLN A 557     -33.014 -10.271 -27.266  1.00 61.08           C  
ATOM   4085  C   GLN A 557     -34.055  -9.716 -28.190  1.00 61.08           C  
ATOM   4086  O   GLN A 557     -34.724  -8.736 -27.862  1.00 61.08           O  
ATOM   4087  CB  GLN A 557     -31.639  -9.651 -27.568  1.00 61.08           C  
ATOM   4088  CG  GLN A 557     -30.593 -10.147 -26.562  1.00 61.08           C  
ATOM   4089  CD  GLN A 557     -29.290  -9.391 -26.752  1.00 61.08           C  
ATOM   4090  NE2 GLN A 557     -28.280 -10.068 -27.363  1.00 61.08           N  
ATOM   4091  OE1 GLN A 557     -29.166  -8.234 -26.352  1.00 61.08           O  
ATOM   4092  N   GLU A 558     -34.237 -10.337 -29.367  1.00 27.88           N  
ATOM   4093  CA  GLU A 558     -35.189  -9.847 -30.322  1.00 27.88           C  
ATOM   4094  C   GLU A 558     -36.544  -9.903 -29.693  1.00 27.88           C  
ATOM   4095  O   GLU A 558     -37.383  -9.035 -29.930  1.00 27.88           O  
ATOM   4096  CB  GLU A 558     -35.236 -10.688 -31.608  1.00 27.88           C  
ATOM   4097  CG  GLU A 558     -33.959 -10.590 -32.444  1.00 27.88           C  
ATOM   4098  CD  GLU A 558     -34.134 -11.461 -33.679  1.00 27.88           C  
ATOM   4099  OE1 GLU A 558     -35.247 -12.027 -33.852  1.00 27.88           O  
ATOM   4100  OE2 GLU A 558     -33.157 -11.572 -34.468  1.00 27.88           O1-
ATOM   4101  N   GLU A 559     -36.791 -10.938 -28.872  1.00 76.80           N  
ATOM   4102  CA  GLU A 559     -38.065 -11.081 -28.234  1.00 76.80           C  
ATOM   4103  C   GLU A 559     -38.304  -9.887 -27.366  1.00 76.80           C  
ATOM   4104  O   GLU A 559     -39.392  -9.315 -27.384  1.00 76.80           O  
ATOM   4105  CB  GLU A 559     -38.131 -12.321 -27.329  1.00 76.80           C  
ATOM   4106  CG  GLU A 559     -39.395 -12.392 -26.470  1.00 76.80           C  
ATOM   4107  CD  GLU A 559     -40.582 -12.672 -27.376  1.00 76.80           C  
ATOM   4108  OE1 GLU A 559     -40.443 -12.486 -28.614  1.00 76.80           O  
ATOM   4109  OE2 GLU A 559     -41.648 -13.074 -26.838  1.00 76.80           O1-
ATOM   4110  N   TYR A 560     -37.279  -9.457 -26.605  1.00 74.92           N  
ATOM   4111  CA  TYR A 560     -37.469  -8.353 -25.712  1.00 74.92           C  
ATOM   4112  C   TYR A 560     -37.830  -7.158 -26.534  1.00 74.92           C  
ATOM   4113  O   TYR A 560     -38.783  -6.444 -26.229  1.00 74.92           O  
ATOM   4114  CB  TYR A 560     -36.207  -7.941 -24.930  1.00 74.92           C  
ATOM   4115  CG  TYR A 560     -35.717  -9.081 -24.105  1.00 74.92           C  
ATOM   4116  CD1 TYR A 560     -36.523  -9.670 -23.160  1.00 74.92           C  
ATOM   4117  CD2 TYR A 560     -34.422  -9.524 -24.248  1.00 74.92           C  
ATOM   4118  CE1 TYR A 560     -36.052 -10.714 -22.397  1.00 74.92           C  
ATOM   4119  CE2 TYR A 560     -33.946 -10.565 -23.487  1.00 74.92           C  
ATOM   4120  CZ  TYR A 560     -34.765 -11.164 -22.561  1.00 74.92           C  
ATOM   4121  OH  TYR A 560     -34.280 -12.233 -21.778  1.00 74.92           O  
ATOM   4122  N   GLN A 561     -37.088  -6.936 -27.633  1.00 29.05           N  
ATOM   4123  CA  GLN A 561     -37.269  -5.789 -28.473  1.00 29.05           C  
ATOM   4124  C   GLN A 561     -38.644  -5.823 -29.057  1.00 29.05           C  
ATOM   4125  O   GLN A 561     -39.291  -4.786 -29.199  1.00 29.05           O  
ATOM   4126  CB  GLN A 561     -36.275  -5.748 -29.646  1.00 29.05           C  
ATOM   4127  CG  GLN A 561     -34.817  -5.603 -29.206  1.00 29.05           C  
ATOM   4128  CD  GLN A 561     -33.951  -5.578 -30.457  1.00 29.05           C  
ATOM   4129  NE2 GLN A 561     -34.601  -5.683 -31.646  1.00 29.05           N  
ATOM   4130  OE1 GLN A 561     -32.728  -5.467 -30.379  1.00 29.05           O  
ATOM   4131  N   GLY A 562     -39.133  -7.021 -29.416  1.00 25.51           N  
ATOM   4132  CA  GLY A 562     -40.428  -7.094 -30.026  1.00 25.51           C  
ATOM   4133  C   GLY A 562     -41.445  -6.563 -29.060  1.00 25.51           C  
ATOM   4134  O   GLY A 562     -42.394  -5.883 -29.451  1.00 25.51           O  
ATOM   4135  N   GLU A 563     -41.275  -6.908 -27.771  1.00125.67           N  
ATOM   4136  CA  GLU A 563     -42.141  -6.547 -26.682  1.00125.67           C  
ATOM   4137  C   GLU A 563     -42.011  -5.103 -26.271  1.00125.67           C  
ATOM   4138  O   GLU A 563     -42.880  -4.601 -25.564  1.00125.67           O  
ATOM   4139  CB  GLU A 563     -41.970  -7.449 -25.452  1.00125.67           C  
ATOM   4140  CG  GLU A 563     -42.468  -8.868 -25.731  1.00125.67           C  
ATOM   4141  CD  GLU A 563     -43.921  -8.769 -26.186  1.00125.67           C  
ATOM   4142  OE1 GLU A 563     -44.538  -7.690 -25.976  1.00125.67           O  
ATOM   4143  OE2 GLU A 563     -44.430  -9.772 -26.753  1.00125.67           O1-
ATOM   4144  N   GLY A 564     -40.904  -4.406 -26.604  1.00 43.65           N  
ATOM   4145  CA  GLY A 564     -40.839  -3.009 -26.244  1.00 43.65           C  
ATOM   4146  C   GLY A 564     -40.505  -2.878 -24.788  1.00 43.65           C  
ATOM   4147  O   GLY A 564     -41.112  -2.101 -24.052  1.00 43.65           O  
ATOM   4148  N   ILE A 565     -39.562  -3.720 -24.348  1.00117.67           N  
ATOM   4149  CA  ILE A 565     -38.987  -3.852 -23.041  1.00117.67           C  
ATOM   4150  C   ILE A 565     -38.023  -2.749 -22.694  1.00117.67           C  
ATOM   4151  O   ILE A 565     -37.684  -2.588 -21.523  1.00117.67           O  
ATOM   4152  CB  ILE A 565     -38.379  -5.208 -22.817  1.00117.67           C  
ATOM   4153  CG1 ILE A 565     -38.059  -5.418 -21.328  1.00117.67           C  
ATOM   4154  CG2 ILE A 565     -37.194  -5.389 -23.773  1.00117.67           C  
ATOM   4155  CD1 ILE A 565     -37.790  -6.877 -20.964  1.00117.67           C  
ATOM   4156  N   SER A 566     -37.490  -1.999 -23.683  1.00101.83           N  
ATOM   4157  CA  SER A 566     -36.500  -0.995 -23.383  1.00101.83           C  
ATOM   4158  C   SER A 566     -35.249  -1.669 -22.919  1.00101.83           C  
ATOM   4159  O   SER A 566     -34.660  -1.325 -21.896  1.00101.83           O  
ATOM   4160  CB  SER A 566     -36.948  -0.010 -22.290  1.00101.83           C  
ATOM   4161  OG  SER A 566     -35.928   0.948 -22.048  1.00101.83           O  
ATOM   4162  N   TRP A 567     -34.835  -2.677 -23.708  1.00 85.59           N  
ATOM   4163  CA  TRP A 567     -33.659  -3.477 -23.523  1.00 85.59           C  
ATOM   4164  C   TRP A 567     -32.621  -3.043 -24.513  1.00 85.59           C  
ATOM   4165  O   TRP A 567     -32.926  -2.778 -25.675  1.00 85.59           O  
ATOM   4166  CB  TRP A 567     -33.967  -4.964 -23.787  1.00 85.59           C  
ATOM   4167  CG  TRP A 567     -32.780  -5.881 -23.965  1.00 85.59           C  
ATOM   4168  CD1 TRP A 567     -32.156  -6.222 -25.128  1.00 85.59           C  
ATOM   4169  CD2 TRP A 567     -32.106  -6.597 -22.919  1.00 85.59           C  
ATOM   4170  CE2 TRP A 567     -31.091  -7.343 -23.521  1.00 85.59           C  
ATOM   4171  CE3 TRP A 567     -32.316  -6.634 -21.570  1.00 85.59           C  
ATOM   4172  NE1 TRP A 567     -31.134  -7.102 -24.876  1.00 85.59           N  
ATOM   4173  CZ2 TRP A 567     -30.267  -8.140 -22.781  1.00 85.59           C  
ATOM   4174  CZ3 TRP A 567     -31.479  -7.437 -20.827  1.00 85.59           C  
ATOM   4175  CH2 TRP A 567     -30.476  -8.175 -21.421  1.00 85.59           C  
ATOM   4176  N   HIS A 568     -31.357  -2.920 -24.051  1.00105.95           N  
ATOM   4177  CA  HIS A 568     -30.264  -2.574 -24.918  1.00105.95           C  
ATOM   4178  C   HIS A 568     -29.729  -3.855 -25.486  1.00105.95           C  
ATOM   4179  O   HIS A 568     -29.713  -4.880 -24.810  1.00105.95           O  
ATOM   4180  CB  HIS A 568     -29.114  -1.857 -24.188  1.00105.95           C  
ATOM   4181  CG  HIS A 568     -28.016  -1.400 -25.102  1.00105.95           C  
ATOM   4182  CD2 HIS A 568     -26.790  -1.943 -25.341  1.00105.95           C  
ATOM   4183  ND1 HIS A 568     -28.089  -0.275 -25.892  1.00105.95           N  
ATOM   4184  CE1 HIS A 568     -26.913  -0.192 -26.565  1.00105.95           C  
ATOM   4185  NE2 HIS A 568     -26.092  -1.182 -26.263  1.00105.95           N  
ATOM   4186  N   ASN A 569     -29.266  -3.825 -26.751  1.00 43.85           N  
ATOM   4187  CA  ASN A 569     -28.781  -5.013 -27.402  1.00 43.85           C  
ATOM   4188  C   ASN A 569     -27.422  -5.349 -26.866  1.00 43.85           C  
ATOM   4189  O   ASN A 569     -26.644  -4.462 -26.520  1.00 43.85           O  
ATOM   4190  CB  ASN A 569     -28.656  -4.845 -28.929  1.00 43.85           C  
ATOM   4191  CG  ASN A 569     -28.476  -6.213 -29.573  1.00 43.85           C  
ATOM   4192  ND2 ASN A 569     -28.816  -7.294 -28.819  1.00 43.85           N  
ATOM   4193  OD1 ASN A 569     -28.055  -6.319 -30.723  1.00 43.85           O  
ATOM   4194  N   ILE A 570     -27.108  -6.661 -26.767  1.00 39.89           N  
ATOM   4195  CA  ILE A 570     -25.822  -7.092 -26.285  1.00 39.89           C  
ATOM   4196  C   ILE A 570     -25.235  -8.022 -27.310  1.00 39.89           C  
ATOM   4197  O   ILE A 570     -25.928  -8.904 -27.816  1.00 39.89           O  
ATOM   4198  CB  ILE A 570     -25.904  -7.862 -25.000  1.00 39.89           C  
ATOM   4199  CG1 ILE A 570     -26.521  -6.994 -23.890  1.00 39.89           C  
ATOM   4200  CG2 ILE A 570     -24.494  -8.381 -24.668  1.00 39.89           C  
ATOM   4201  CD1 ILE A 570     -26.913  -7.787 -22.643  1.00 39.89           C  
ATOM   4202  N   ASP A 571     -23.934  -7.851 -27.646  1.00 43.44           N  
ATOM   4203  CA  ASP A 571     -23.309  -8.699 -28.632  1.00 43.44           C  
ATOM   4204  C   ASP A 571     -22.299  -9.583 -27.959  1.00 43.44           C  
ATOM   4205  O   ASP A 571     -21.195  -9.153 -27.628  1.00 43.44           O  
ATOM   4206  CB  ASP A 571     -22.566  -7.918 -29.731  1.00 43.44           C  
ATOM   4207  CG  ASP A 571     -22.141  -8.898 -30.817  1.00 43.44           C  
ATOM   4208  OD1 ASP A 571     -22.389 -10.122 -30.648  1.00 43.44           O  
ATOM   4209  OD2 ASP A 571     -21.560  -8.433 -31.834  1.00 43.44           O1-
ATOM   4210  N   TYR A 572     -22.682 -10.851 -27.710  1.00 96.94           N  
ATOM   4211  CA  TYR A 572     -21.857 -11.834 -27.060  1.00 96.94           C  
ATOM   4212  C   TYR A 572     -20.726 -12.369 -27.926  1.00 96.94           C  
ATOM   4213  O   TYR A 572     -19.645 -12.596 -27.386  1.00 96.94           O  
ATOM   4214  CB  TYR A 572     -22.688 -13.022 -26.558  1.00 96.94           C  
ATOM   4215  CG  TYR A 572     -23.635 -12.471 -25.543  1.00 96.94           C  
ATOM   4216  CD1 TYR A 572     -23.249 -12.308 -24.232  1.00 96.94           C  
ATOM   4217  CD2 TYR A 572     -24.913 -12.107 -25.907  1.00 96.94           C  
ATOM   4218  CE1 TYR A 572     -24.125 -11.799 -23.300  1.00 96.94           C  
ATOM   4219  CE2 TYR A 572     -25.792 -11.596 -24.980  1.00 96.94           C  
ATOM   4220  CZ  TYR A 572     -25.399 -11.442 -23.673  1.00 96.94           C  
ATOM   4221  OH  TYR A 572     -26.297 -10.920 -22.718  1.00 96.94           O  
ATOM   4222  N   THR A 573     -20.969 -12.675 -29.238  1.00175.52           N  
ATOM   4223  CA  THR A 573     -19.997 -13.183 -30.206  1.00175.52           C  
ATOM   4224  C   THR A 573     -20.778 -14.086 -31.168  1.00175.52           C  
ATOM   4225  O   THR A 573     -21.996 -14.150 -31.048  1.00175.52           O  
ATOM   4226  CB  THR A 573     -18.913 -14.029 -29.605  1.00175.52           C  
ATOM   4227  CG2 THR A 573     -19.541 -15.323 -29.062  1.00175.52           C  
ATOM   4228  OG1 THR A 573     -17.928 -14.332 -30.582  1.00175.52           O  
ATOM   4229  N   ASP A 574     -20.131 -14.816 -32.136  1.00108.05           N  
ATOM   4230  CA  ASP A 574     -20.853 -15.661 -33.086  1.00108.05           C  
ATOM   4231  C   ASP A 574     -19.869 -16.448 -33.943  1.00108.05           C  
ATOM   4232  O   ASP A 574     -18.709 -16.056 -34.056  1.00108.05           O  
ATOM   4233  CB  ASP A 574     -21.738 -14.831 -34.034  1.00108.05           C  
ATOM   4234  CG  ASP A 574     -22.803 -15.714 -34.670  1.00108.05           C  
ATOM   4235  OD1 ASP A 574     -22.805 -16.947 -34.411  1.00108.05           O  
ATOM   4236  OD2 ASP A 574     -23.644 -15.153 -35.421  1.00108.05           O1-
ATOM   4237  N   ASN A 575     -20.274 -17.605 -34.551  1.00180.04           N  
ATOM   4238  CA  ASN A 575     -19.345 -18.328 -35.398  1.00180.04           C  
ATOM   4239  C   ASN A 575     -19.977 -18.627 -36.735  1.00180.04           C  
ATOM   4240  O   ASN A 575     -19.809 -19.712 -37.294  1.00180.04           O  
ATOM   4241  CB  ASN A 575     -18.883 -19.663 -34.788  1.00180.04           C  
ATOM   4242  CG  ASN A 575     -17.535 -20.028 -35.403  1.00180.04           C  
ATOM   4243  ND2 ASN A 575     -17.245 -19.496 -36.620  1.00180.04           N  
ATOM   4244  OD1 ASN A 575     -16.745 -20.754 -34.801  1.00180.04           O  
ATOM   4245  N   VAL A 576     -20.692 -17.645 -37.309  1.00 54.56           N  
ATOM   4246  CA  VAL A 576     -21.357 -17.802 -38.573  1.00 54.56           C  
ATOM   4247  C   VAL A 576     -20.368 -17.889 -39.697  1.00 54.56           C  
ATOM   4248  O   VAL A 576     -20.578 -18.620 -40.665  1.00 54.56           O  
ATOM   4249  CB  VAL A 576     -22.280 -16.660 -38.875  1.00 54.56           C  
ATOM   4250  CG1 VAL A 576     -22.895 -16.882 -40.263  1.00 54.56           C  
ATOM   4251  CG2 VAL A 576     -23.323 -16.568 -37.750  1.00 54.56           C  
ATOM   4252  N   GLY A 577     -19.256 -17.138 -39.605  1.00 22.87           N  
ATOM   4253  CA  GLY A 577     -18.329 -17.062 -40.700  1.00 22.87           C  
ATOM   4254  C   GLY A 577     -17.780 -18.415 -41.018  1.00 22.87           C  
ATOM   4255  O   GLY A 577     -17.644 -18.775 -42.186  1.00 22.87           O  
ATOM   4256  N   CYS A 578     -17.439 -19.205 -39.986  1.00 69.54           N  
ATOM   4257  CA  CYS A 578     -16.855 -20.490 -40.231  1.00 69.54           C  
ATOM   4258  C   CYS A 578     -17.845 -21.345 -40.963  1.00 69.54           C  
ATOM   4259  O   CYS A 578     -17.489 -22.050 -41.905  1.00 69.54           O  
ATOM   4260  CB  CYS A 578     -16.468 -21.223 -38.938  1.00 69.54           C  
ATOM   4261  SG  CYS A 578     -15.727 -22.844 -39.280  1.00 69.54           S  
ATOM   4262  N   ILE A 579     -19.126 -21.294 -40.555  1.00 37.32           N  
ATOM   4263  CA  ILE A 579     -20.121 -22.097 -41.208  1.00 37.32           C  
ATOM   4264  C   ILE A 579     -20.170 -21.669 -42.639  1.00 37.32           C  
ATOM   4265  O   ILE A 579     -20.167 -22.498 -43.547  1.00 37.32           O  
ATOM   4266  CB  ILE A 579     -21.496 -21.893 -40.641  1.00 37.32           C  
ATOM   4267  CG1 ILE A 579     -21.549 -22.340 -39.170  1.00 37.32           C  
ATOM   4268  CG2 ILE A 579     -22.497 -22.623 -41.550  1.00 37.32           C  
ATOM   4269  CD1 ILE A 579     -22.824 -21.905 -38.448  1.00 37.32           C  
ATOM   4270  N   HIS A 580     -20.164 -20.345 -42.879  1.00 79.72           N  
ATOM   4271  CA  HIS A 580     -20.266 -19.870 -44.226  1.00 79.72           C  
ATOM   4272  C   HIS A 580     -19.127 -20.405 -45.018  1.00 79.72           C  
ATOM   4273  O   HIS A 580     -19.316 -20.808 -46.160  1.00 79.72           O  
ATOM   4274  CB  HIS A 580     -20.236 -18.337 -44.367  1.00 79.72           C  
ATOM   4275  CG  HIS A 580     -21.577 -17.691 -44.189  1.00 79.72           C  
ATOM   4276  CD2 HIS A 580     -22.529 -17.414 -45.123  1.00 79.72           C  
ATOM   4277  ND1 HIS A 580     -22.087 -17.245 -42.990  1.00 79.72           N  
ATOM   4278  CE1 HIS A 580     -23.312 -16.723 -43.257  1.00 79.72           C  
ATOM   4279  NE2 HIS A 580     -23.624 -16.805 -44.538  1.00 79.72           N  
ATOM   4280  N   LEU A 581     -17.915 -20.458 -44.444  1.00 48.54           N  
ATOM   4281  CA  LEU A 581     -16.808 -20.902 -45.238  1.00 48.54           C  
ATOM   4282  C   LEU A 581     -17.068 -22.287 -45.732  1.00 48.54           C  
ATOM   4283  O   LEU A 581     -16.843 -22.592 -46.901  1.00 48.54           O  
ATOM   4284  CB  LEU A 581     -15.487 -20.941 -44.454  1.00 48.54           C  
ATOM   4285  CG  LEU A 581     -14.305 -21.420 -45.314  1.00 48.54           C  
ATOM   4286  CD1 LEU A 581     -14.081 -20.486 -46.512  1.00 48.54           C  
ATOM   4287  CD2 LEU A 581     -13.039 -21.622 -44.466  1.00 48.54           C  
ATOM   4288  N   ILE A 582     -17.565 -23.169 -44.854  1.00 64.25           N  
ATOM   4289  CA  ILE A 582     -17.770 -24.523 -45.266  1.00 64.25           C  
ATOM   4290  C   ILE A 582     -18.881 -24.661 -46.282  1.00 64.25           C  
ATOM   4291  O   ILE A 582     -18.676 -25.208 -47.365  1.00 64.25           O  
ATOM   4292  CB  ILE A 582     -18.123 -25.362 -44.078  1.00 64.25           C  
ATOM   4293  CG1 ILE A 582     -16.953 -25.370 -43.078  1.00 64.25           C  
ATOM   4294  CG2 ILE A 582     -18.549 -26.747 -44.570  1.00 64.25           C  
ATOM   4295  CD1 ILE A 582     -17.314 -25.928 -41.703  1.00 64.25           C  
ATOM   4296  N   SER A 583     -20.091 -24.170 -45.940  1.00119.12           N  
ATOM   4297  CA  SER A 583     -21.301 -24.365 -46.707  1.00119.12           C  
ATOM   4298  C   SER A 583     -21.647 -23.286 -47.697  1.00119.12           C  
ATOM   4299  O   SER A 583     -22.582 -23.469 -48.476  1.00119.12           O  
ATOM   4300  CB  SER A 583     -22.519 -24.535 -45.777  1.00119.12           C  
ATOM   4301  OG  SER A 583     -23.708 -24.727 -46.529  1.00119.12           O  
ATOM   4302  N   LYS A 584     -20.929 -22.149 -47.713  1.00 83.25           N  
ATOM   4303  CA  LYS A 584     -21.355 -20.985 -48.455  1.00 83.25           C  
ATOM   4304  C   LYS A 584     -21.694 -21.297 -49.875  1.00 83.25           C  
ATOM   4305  O   LYS A 584     -21.000 -22.055 -50.552  1.00 83.25           O  
ATOM   4306  CB  LYS A 584     -20.305 -19.860 -48.513  1.00 83.25           C  
ATOM   4307  CG  LYS A 584     -20.839 -18.486 -48.920  1.00 83.25           C  
ATOM   4308  CD  LYS A 584     -19.846 -17.360 -48.621  1.00 83.25           C  
ATOM   4309  CE  LYS A 584     -20.363 -15.960 -48.957  1.00 83.25           C  
ATOM   4310  NZ  LYS A 584     -19.333 -14.948 -48.632  1.00 83.25           N1+
ATOM   4311  N   LYS A 585     -22.821 -20.712 -50.337  1.00 40.61           N  
ATOM   4312  CA  LYS A 585     -23.230 -20.797 -51.707  1.00 40.61           C  
ATOM   4313  C   LYS A 585     -22.207 -20.046 -52.493  1.00 40.61           C  
ATOM   4314  O   LYS A 585     -21.802 -20.492 -53.567  1.00 40.61           O  
ATOM   4315  CB  LYS A 585     -24.614 -20.181 -51.975  1.00 40.61           C  
ATOM   4316  CG  LYS A 585     -25.760 -21.014 -51.397  1.00 40.61           C  
ATOM   4317  CD  LYS A 585     -27.115 -20.306 -51.416  1.00 40.61           C  
ATOM   4318  CE  LYS A 585     -28.258 -21.167 -50.874  1.00 40.61           C  
ATOM   4319  NZ  LYS A 585     -29.531 -20.414 -50.926  1.00 40.61           N1+
ATOM   4320  N   PRO A 586     -21.777 -18.910 -51.988  1.00103.49           N  
ATOM   4321  CA  PRO A 586     -20.659 -18.257 -52.594  1.00103.49           C  
ATOM   4322  C   PRO A 586     -19.679 -19.317 -52.304  1.00103.49           C  
ATOM   4323  O   PRO A 586     -19.782 -19.877 -51.216  1.00103.49           O  
ATOM   4324  CB  PRO A 586     -20.510 -16.933 -51.855  1.00103.49           C  
ATOM   4325  CG  PRO A 586     -21.963 -16.603 -51.448  1.00103.49           C  
ATOM   4326  CD  PRO A 586     -22.649 -17.973 -51.298  1.00103.49           C  
ATOM   4327  N   THR A 587     -18.753 -19.594 -53.235  1.00117.03           N  
ATOM   4328  CA  THR A 587     -17.958 -20.781 -53.163  1.00117.03           C  
ATOM   4329  C   THR A 587     -17.404 -21.034 -51.798  1.00117.03           C  
ATOM   4330  O   THR A 587     -16.412 -20.443 -51.375  1.00117.03           O  
ATOM   4331  CB  THR A 587     -16.839 -20.782 -54.155  1.00117.03           C  
ATOM   4332  CG2 THR A 587     -15.957 -19.545 -53.924  1.00117.03           C  
ATOM   4333  OG1 THR A 587     -16.093 -21.982 -54.037  1.00117.03           O  
ATOM   4334  N   GLY A 588     -18.094 -21.933 -51.065  1.00 25.75           N  
ATOM   4335  CA  GLY A 588     -17.675 -22.375 -49.771  1.00 25.75           C  
ATOM   4336  C   GLY A 588     -16.821 -23.576 -50.019  1.00 25.75           C  
ATOM   4337  O   GLY A 588     -16.584 -23.950 -51.166  1.00 25.75           O  
ATOM   4338  N   LEU A 589     -16.348 -24.227 -48.941  1.00 91.49           N  
ATOM   4339  CA  LEU A 589     -15.477 -25.353 -49.110  1.00 91.49           C  
ATOM   4340  C   LEU A 589     -16.219 -26.452 -49.818  1.00 91.49           C  
ATOM   4341  O   LEU A 589     -15.723 -27.008 -50.797  1.00 91.49           O  
ATOM   4342  CB  LEU A 589     -14.969 -25.884 -47.749  1.00 91.49           C  
ATOM   4343  CG  LEU A 589     -13.838 -26.943 -47.773  1.00 91.49           C  
ATOM   4344  CD1 LEU A 589     -13.465 -27.350 -46.338  1.00 91.49           C  
ATOM   4345  CD2 LEU A 589     -14.159 -28.174 -48.638  1.00 91.49           C  
ATOM   4346  N   PHE A 590     -17.449 -26.777 -49.367  1.00100.73           N  
ATOM   4347  CA  PHE A 590     -18.157 -27.877 -49.965  1.00100.73           C  
ATOM   4348  C   PHE A 590     -18.476 -27.573 -51.391  1.00100.73           C  
ATOM   4349  O   PHE A 590     -18.449 -28.464 -52.239  1.00100.73           O  
ATOM   4350  CB  PHE A 590     -19.487 -28.275 -49.297  1.00100.73           C  
ATOM   4351  CG  PHE A 590     -19.232 -29.015 -48.026  1.00100.73           C  
ATOM   4352  CD1 PHE A 590     -18.406 -30.117 -48.015  1.00100.73           C  
ATOM   4353  CD2 PHE A 590     -19.779 -28.590 -46.838  1.00100.73           C  
ATOM   4354  CE1 PHE A 590     -18.162 -30.810 -46.854  1.00100.73           C  
ATOM   4355  CE2 PHE A 590     -19.540 -29.284 -45.673  1.00100.73           C  
ATOM   4356  CZ  PHE A 590     -18.737 -30.396 -45.678  1.00100.73           C  
ATOM   4357  N   TYR A 591     -18.800 -26.304 -51.693  1.00 90.74           N  
ATOM   4358  CA  TYR A 591     -19.222 -25.937 -53.014  1.00 90.74           C  
ATOM   4359  C   TYR A 591     -18.126 -26.231 -53.998  1.00 90.74           C  
ATOM   4360  O   TYR A 591     -18.390 -26.764 -55.075  1.00 90.74           O  
ATOM   4361  CB  TYR A 591     -19.571 -24.443 -53.125  1.00 90.74           C  
ATOM   4362  CG  TYR A 591     -20.066 -24.194 -54.508  1.00 90.74           C  
ATOM   4363  CD1 TYR A 591     -21.362 -24.506 -54.845  1.00 90.74           C  
ATOM   4364  CD2 TYR A 591     -19.242 -23.644 -55.463  1.00 90.74           C  
ATOM   4365  CE1 TYR A 591     -21.832 -24.280 -56.117  1.00 90.74           C  
ATOM   4366  CE2 TYR A 591     -19.707 -23.415 -56.736  1.00 90.74           C  
ATOM   4367  CZ  TYR A 591     -21.003 -23.733 -57.066  1.00 90.74           C  
ATOM   4368  OH  TYR A 591     -21.479 -23.498 -58.373  1.00 90.74           O  
ATOM   4369  N   LEU A 592     -16.866 -25.892 -53.661  1.00 54.06           N  
ATOM   4370  CA  LEU A 592     -15.763 -26.115 -54.558  1.00 54.06           C  
ATOM   4371  C   LEU A 592     -15.559 -27.577 -54.803  1.00 54.06           C  
ATOM   4372  O   LEU A 592     -15.286 -27.994 -55.926  1.00 54.06           O  
ATOM   4373  CB  LEU A 592     -14.418 -25.595 -54.027  1.00 54.06           C  
ATOM   4374  CG  LEU A 592     -14.238 -24.075 -54.129  1.00 54.06           C  
ATOM   4375  CD1 LEU A 592     -12.868 -23.655 -53.572  1.00 54.06           C  
ATOM   4376  CD2 LEU A 592     -14.445 -23.605 -55.579  1.00 54.06           C  
ATOM   4377  N   LEU A 593     -15.697 -28.401 -53.751  1.00 51.26           N  
ATOM   4378  CA  LEU A 593     -15.414 -29.797 -53.893  1.00 51.26           C  
ATOM   4379  C   LEU A 593     -16.313 -30.351 -54.950  1.00 51.26           C  
ATOM   4380  O   LEU A 593     -15.890 -31.160 -55.775  1.00 51.26           O  
ATOM   4381  CB  LEU A 593     -15.640 -30.575 -52.585  1.00 51.26           C  
ATOM   4382  CG  LEU A 593     -15.275 -32.066 -52.670  1.00 51.26           C  
ATOM   4383  CD1 LEU A 593     -13.784 -32.258 -52.994  1.00 51.26           C  
ATOM   4384  CD2 LEU A 593     -15.700 -32.812 -51.395  1.00 51.26           C  
ATOM   4385  N   ASP A 594     -17.584 -29.914 -54.962  1.00 39.52           N  
ATOM   4386  CA  ASP A 594     -18.502 -30.403 -55.945  1.00 39.52           C  
ATOM   4387  C   ASP A 594     -18.013 -30.007 -57.306  1.00 39.52           C  
ATOM   4388  O   ASP A 594     -18.046 -30.806 -58.241  1.00 39.52           O  
ATOM   4389  CB  ASP A 594     -19.917 -29.828 -55.774  1.00 39.52           C  
ATOM   4390  CG  ASP A 594     -20.505 -30.404 -54.493  1.00 39.52           C  
ATOM   4391  OD1 ASP A 594     -19.855 -31.302 -53.894  1.00 39.52           O  
ATOM   4392  OD2 ASP A 594     -21.615 -29.956 -54.100  1.00 39.52           O1-
ATOM   4393  N   GLU A 595     -17.526 -28.761 -57.457  1.00 43.90           N  
ATOM   4394  CA  GLU A 595     -17.091 -28.329 -58.757  1.00 43.90           C  
ATOM   4395  C   GLU A 595     -15.960 -29.200 -59.203  1.00 43.90           C  
ATOM   4396  O   GLU A 595     -15.944 -29.679 -60.334  1.00 43.90           O  
ATOM   4397  CB  GLU A 595     -16.579 -26.877 -58.776  1.00 43.90           C  
ATOM   4398  CG  GLU A 595     -17.676 -25.828 -58.586  1.00 43.90           C  
ATOM   4399  CD  GLU A 595     -17.016 -24.456 -58.633  1.00 43.90           C  
ATOM   4400  OE1 GLU A 595     -15.757 -24.408 -58.636  1.00 43.90           O  
ATOM   4401  OE2 GLU A 595     -17.759 -23.440 -58.667  1.00 43.90           O1-
ATOM   4402  N   GLU A 596     -14.987 -29.444 -58.308  1.00 93.48           N  
ATOM   4403  CA  GLU A 596     -13.833 -30.219 -58.663  1.00 93.48           C  
ATOM   4404  C   GLU A 596     -14.221 -31.643 -58.922  1.00 93.48           C  
ATOM   4405  O   GLU A 596     -13.670 -32.289 -59.812  1.00 93.48           O  
ATOM   4406  CB  GLU A 596     -12.742 -30.209 -57.579  1.00 93.48           C  
ATOM   4407  CG  GLU A 596     -12.053 -28.851 -57.412  1.00 93.48           C  
ATOM   4408  CD  GLU A 596     -11.119 -28.624 -58.598  1.00 93.48           C  
ATOM   4409  OE1 GLU A 596     -11.625 -28.222 -59.678  1.00 93.48           O  
ATOM   4410  OE2 GLU A 596      -9.889 -28.847 -58.438  1.00 93.48           O1-
ATOM   4411  N   SER A 597     -15.194 -32.173 -58.161  1.00 37.36           N  
ATOM   4412  CA  SER A 597     -15.529 -33.561 -58.297  1.00 37.36           C  
ATOM   4413  C   SER A 597     -15.933 -33.847 -59.709  1.00 37.36           C  
ATOM   4414  O   SER A 597     -15.495 -34.835 -60.296  1.00 37.36           O  
ATOM   4415  CB  SER A 597     -16.704 -33.977 -57.395  1.00 37.36           C  
ATOM   4416  OG  SER A 597     -16.346 -33.821 -56.030  1.00 37.36           O  
ATOM   4417  N   ASN A 598     -16.778 -32.976 -60.292  1.00 89.74           N  
ATOM   4418  CA  ASN A 598     -17.309 -33.176 -61.611  1.00 89.74           C  
ATOM   4419  C   ASN A 598     -16.224 -33.096 -62.637  1.00 89.74           C  
ATOM   4420  O   ASN A 598     -16.212 -33.881 -63.583  1.00 89.74           O  
ATOM   4421  CB  ASN A 598     -18.376 -32.127 -61.978  1.00 89.74           C  
ATOM   4422  CG  ASN A 598     -19.152 -32.618 -63.192  1.00 89.74           C  
ATOM   4423  ND2 ASN A 598     -18.872 -33.876 -63.630  1.00 89.74           N  
ATOM   4424  OD1 ASN A 598     -19.997 -31.906 -63.733  1.00 89.74           O  
ATOM   4425  N   PHE A 599     -15.275 -32.150 -62.476  1.00103.77           N  
ATOM   4426  CA  PHE A 599     -14.272 -31.975 -63.490  1.00103.77           C  
ATOM   4427  C   PHE A 599     -13.543 -33.278 -63.656  1.00103.77           C  
ATOM   4428  O   PHE A 599     -12.944 -33.808 -62.724  1.00103.77           O  
ATOM   4429  CB  PHE A 599     -13.260 -30.871 -63.131  1.00103.77           C  
ATOM   4430  CG  PHE A 599     -12.468 -30.537 -64.346  1.00103.77           C  
ATOM   4431  CD1 PHE A 599     -13.028 -29.774 -65.346  1.00103.77           C  
ATOM   4432  CD2 PHE A 599     -11.165 -30.957 -64.482  1.00103.77           C  
ATOM   4433  CE1 PHE A 599     -12.311 -29.449 -66.473  1.00103.77           C  
ATOM   4434  CE2 PHE A 599     -10.444 -30.632 -65.606  1.00103.77           C  
ATOM   4435  CZ  PHE A 599     -11.013 -29.880 -66.605  1.00103.77           C  
ATOM   4436  N   PRO A 600     -13.601 -33.811 -64.848  1.00 74.10           N  
ATOM   4437  CA  PRO A 600     -13.029 -35.096 -65.154  1.00 74.10           C  
ATOM   4438  C   PRO A 600     -11.567 -35.196 -64.835  1.00 74.10           C  
ATOM   4439  O   PRO A 600     -11.137 -36.237 -64.336  1.00 74.10           O  
ATOM   4440  CB  PRO A 600     -13.271 -35.291 -66.649  1.00 74.10           C  
ATOM   4441  CG  PRO A 600     -13.254 -33.850 -67.195  1.00 74.10           C  
ATOM   4442  CD  PRO A 600     -13.824 -33.009 -66.040  1.00 74.10           C  
ATOM   4443  N   HIS A 601     -10.787 -34.148 -65.150  1.00 53.24           N  
ATOM   4444  CA  HIS A 601      -9.359 -34.129 -64.992  1.00 53.24           C  
ATOM   4445  C   HIS A 601      -8.949 -34.004 -63.557  1.00 53.24           C  
ATOM   4446  O   HIS A 601      -7.878 -34.476 -63.177  1.00 53.24           O  
ATOM   4447  CB  HIS A 601      -8.690 -32.991 -65.778  1.00 53.24           C  
ATOM   4448  CG  HIS A 601      -8.947 -33.098 -67.252  1.00 53.24           C  
ATOM   4449  CD2 HIS A 601      -8.200 -33.671 -68.235  1.00 53.24           C  
ATOM   4450  ND1 HIS A 601     -10.072 -32.605 -67.873  1.00 53.24           N  
ATOM   4451  CE1 HIS A 601      -9.953 -32.901 -69.192  1.00 53.24           C  
ATOM   4452  NE2 HIS A 601      -8.833 -33.548 -69.460  1.00 53.24           N  
ATOM   4453  N   ALA A 602      -9.796 -33.372 -62.724  1.00 51.81           N  
ATOM   4454  CA  ALA A 602      -9.442 -32.992 -61.384  1.00 51.81           C  
ATOM   4455  C   ALA A 602      -8.767 -34.088 -60.615  1.00 51.81           C  
ATOM   4456  O   ALA A 602      -9.099 -35.269 -60.724  1.00 51.81           O  
ATOM   4457  CB  ALA A 602     -10.644 -32.501 -60.557  1.00 51.81           C  
ATOM   4458  N   THR A 603      -7.760 -33.672 -59.815  1.00 39.59           N  
ATOM   4459  CA  THR A 603      -6.996 -34.520 -58.945  1.00 39.59           C  
ATOM   4460  C   THR A 603      -6.959 -33.828 -57.616  1.00 39.59           C  
ATOM   4461  O   THR A 603      -7.494 -32.731 -57.462  1.00 39.59           O  
ATOM   4462  CB  THR A 603      -5.575 -34.716 -59.386  1.00 39.59           C  
ATOM   4463  CG2 THR A 603      -5.575 -35.363 -60.781  1.00 39.59           C  
ATOM   4464  OG1 THR A 603      -4.896 -33.470 -59.423  1.00 39.59           O  
ATOM   4465  N   SER A 604      -6.345 -34.467 -56.602  1.00 68.33           N  
ATOM   4466  CA  SER A 604      -6.290 -33.884 -55.292  1.00 68.33           C  
ATOM   4467  C   SER A 604      -5.473 -32.631 -55.344  1.00 68.33           C  
ATOM   4468  O   SER A 604      -5.792 -31.639 -54.690  1.00 68.33           O  
ATOM   4469  CB  SER A 604      -5.639 -34.814 -54.254  1.00 68.33           C  
ATOM   4470  OG  SER A 604      -5.614 -34.184 -52.983  1.00 68.33           O  
ATOM   4471  N   HIS A 605      -4.395 -32.642 -56.149  1.00 29.74           N  
ATOM   4472  CA  HIS A 605      -3.516 -31.513 -56.216  1.00 29.74           C  
ATOM   4473  C   HIS A 605      -4.291 -30.334 -56.705  1.00 29.74           C  
ATOM   4474  O   HIS A 605      -4.191 -29.242 -56.148  1.00 29.74           O  
ATOM   4475  CB  HIS A 605      -2.348 -31.734 -57.191  1.00 29.74           C  
ATOM   4476  CG  HIS A 605      -1.463 -32.876 -56.789  1.00 29.74           C  
ATOM   4477  CD2 HIS A 605      -0.303 -32.880 -56.076  1.00 29.74           C  
ATOM   4478  ND1 HIS A 605      -1.715 -34.193 -57.104  1.00 29.74           N  
ATOM   4479  CE1 HIS A 605      -0.704 -34.923 -56.569  1.00 29.74           C  
ATOM   4480  NE2 HIS A 605       0.177 -34.170 -55.936  1.00 29.74           N  
ATOM   4481  N   THR A 606      -5.104 -30.534 -57.758  1.00 31.83           N  
ATOM   4482  CA  THR A 606      -5.845 -29.443 -58.315  1.00 31.83           C  
ATOM   4483  C   THR A 606      -6.799 -28.931 -57.283  1.00 31.83           C  
ATOM   4484  O   THR A 606      -6.957 -27.723 -57.115  1.00 31.83           O  
ATOM   4485  CB  THR A 606      -6.656 -29.838 -59.516  1.00 31.83           C  
ATOM   4486  CG2 THR A 606      -5.712 -30.439 -60.571  1.00 31.83           C  
ATOM   4487  OG1 THR A 606      -7.648 -30.787 -59.151  1.00 31.83           O  
ATOM   4488  N   LEU A 607      -7.450 -29.849 -56.546  1.00 60.75           N  
ATOM   4489  CA  LEU A 607      -8.467 -29.478 -55.603  1.00 60.75           C  
ATOM   4490  C   LEU A 607      -7.889 -28.616 -54.523  1.00 60.75           C  
ATOM   4491  O   LEU A 607      -8.394 -27.535 -54.224  1.00 60.75           O  
ATOM   4492  CB  LEU A 607      -9.067 -30.715 -54.913  1.00 60.75           C  
ATOM   4493  CG  LEU A 607     -10.220 -30.401 -53.948  1.00 60.75           C  
ATOM   4494  CD1 LEU A 607     -11.447 -29.894 -54.719  1.00 60.75           C  
ATOM   4495  CD2 LEU A 607     -10.537 -31.602 -53.041  1.00 60.75           C  
ATOM   4496  N   LEU A 608      -6.777 -29.061 -53.925  1.00 86.03           N  
ATOM   4497  CA  LEU A 608      -6.211 -28.333 -52.827  1.00 86.03           C  
ATOM   4498  C   LEU A 608      -5.752 -26.999 -53.314  1.00 86.03           C  
ATOM   4499  O   LEU A 608      -5.876 -25.997 -52.611  1.00 86.03           O  
ATOM   4500  CB  LEU A 608      -4.996 -29.046 -52.208  1.00 86.03           C  
ATOM   4501  CG  LEU A 608      -4.369 -28.282 -51.028  1.00 86.03           C  
ATOM   4502  CD1 LEU A 608      -5.356 -28.163 -49.854  1.00 86.03           C  
ATOM   4503  CD2 LEU A 608      -3.026 -28.902 -50.613  1.00 86.03           C  
ATOM   4504  N   ALA A 609      -5.191 -26.956 -54.536  1.00 24.63           N  
ATOM   4505  CA  ALA A 609      -4.692 -25.722 -55.065  1.00 24.63           C  
ATOM   4506  C   ALA A 609      -5.839 -24.777 -55.192  1.00 24.63           C  
ATOM   4507  O   ALA A 609      -5.717 -23.594 -54.878  1.00 24.63           O  
ATOM   4508  CB  ALA A 609      -4.068 -25.882 -56.463  1.00 24.63           C  
ATOM   4509  N   LYS A 610      -6.995 -25.287 -55.653  1.00 59.22           N  
ATOM   4510  CA  LYS A 610      -8.149 -24.462 -55.862  1.00 59.22           C  
ATOM   4511  C   LYS A 610      -8.630 -23.920 -54.551  1.00 59.22           C  
ATOM   4512  O   LYS A 610      -9.043 -22.764 -54.470  1.00 59.22           O  
ATOM   4513  CB  LYS A 610      -9.318 -25.222 -56.513  1.00 59.22           C  
ATOM   4514  CG  LYS A 610     -10.471 -24.308 -56.934  1.00 59.22           C  
ATOM   4515  CD  LYS A 610     -11.472 -24.982 -57.874  1.00 59.22           C  
ATOM   4516  CE  LYS A 610     -12.624 -24.069 -58.297  1.00 59.22           C  
ATOM   4517  NZ  LYS A 610     -12.147 -23.073 -59.281  1.00 59.22           N1+
ATOM   4518  N   PHE A 611      -8.616 -24.746 -53.486  1.00 48.31           N  
ATOM   4519  CA  PHE A 611      -9.075 -24.276 -52.209  1.00 48.31           C  
ATOM   4520  C   PHE A 611      -8.173 -23.192 -51.710  1.00 48.31           C  
ATOM   4521  O   PHE A 611      -8.640 -22.169 -51.214  1.00 48.31           O  
ATOM   4522  CB  PHE A 611      -9.108 -25.358 -51.116  1.00 48.31           C  
ATOM   4523  CG  PHE A 611     -10.294 -26.226 -51.349  1.00 48.31           C  
ATOM   4524  CD1 PHE A 611     -10.221 -27.317 -52.180  1.00 48.31           C  
ATOM   4525  CD2 PHE A 611     -11.487 -25.937 -50.727  1.00 48.31           C  
ATOM   4526  CE1 PHE A 611     -11.328 -28.108 -52.381  1.00 48.31           C  
ATOM   4527  CE2 PHE A 611     -12.596 -26.725 -50.927  1.00 48.31           C  
ATOM   4528  CZ  PHE A 611     -12.516 -27.816 -51.758  1.00 48.31           C  
ATOM   4529  N   LYS A 612      -6.849 -23.391 -51.825  1.00 38.51           N  
ATOM   4530  CA  LYS A 612      -5.913 -22.443 -51.287  1.00 38.51           C  
ATOM   4531  C   LYS A 612      -6.053 -21.122 -51.974  1.00 38.51           C  
ATOM   4532  O   LYS A 612      -6.138 -20.081 -51.323  1.00 38.51           O  
ATOM   4533  CB  LYS A 612      -4.454 -22.898 -51.452  1.00 38.51           C  
ATOM   4534  CG  LYS A 612      -4.114 -24.141 -50.628  1.00 38.51           C  
ATOM   4535  CD  LYS A 612      -2.787 -24.795 -51.015  1.00 38.51           C  
ATOM   4536  CE  LYS A 612      -2.454 -26.038 -50.186  1.00 38.51           C  
ATOM   4537  NZ  LYS A 612      -1.161 -26.609 -50.625  1.00 38.51           N1+
ATOM   4538  N   GLN A 613      -6.120 -21.130 -53.315  1.00 38.29           N  
ATOM   4539  CA  GLN A 613      -6.170 -19.909 -54.063  1.00 38.29           C  
ATOM   4540  C   GLN A 613      -7.429 -19.183 -53.716  1.00 38.29           C  
ATOM   4541  O   GLN A 613      -7.439 -17.958 -53.606  1.00 38.29           O  
ATOM   4542  CB  GLN A 613      -6.182 -20.149 -55.583  1.00 38.29           C  
ATOM   4543  CG  GLN A 613      -6.238 -18.864 -56.411  1.00 38.29           C  
ATOM   4544  CD  GLN A 613      -6.242 -19.256 -57.881  1.00 38.29           C  
ATOM   4545  NE2 GLN A 613      -6.203 -20.588 -58.155  1.00 38.29           N  
ATOM   4546  OE1 GLN A 613      -6.283 -18.402 -58.765  1.00 38.29           O  
ATOM   4547  N   GLN A 614      -8.525 -19.934 -53.528  1.00 96.72           N  
ATOM   4548  CA  GLN A 614      -9.804 -19.335 -53.294  1.00 96.72           C  
ATOM   4549  C   GLN A 614      -9.831 -18.558 -52.018  1.00 96.72           C  
ATOM   4550  O   GLN A 614     -10.429 -17.484 -51.980  1.00 96.72           O  
ATOM   4551  CB  GLN A 614     -10.944 -20.360 -53.238  1.00 96.72           C  
ATOM   4552  CG  GLN A 614     -12.304 -19.711 -52.990  1.00 96.72           C  
ATOM   4553  CD  GLN A 614     -13.363 -20.767 -53.246  1.00 96.72           C  
ATOM   4554  NE2 GLN A 614     -13.604 -21.063 -54.552  1.00 96.72           N  
ATOM   4555  OE1 GLN A 614     -13.958 -21.314 -52.319  1.00 96.72           O  
ATOM   4556  N   HIS A 615      -9.234 -19.076 -50.923  1.00133.08           N  
ATOM   4557  CA  HIS A 615      -9.276 -18.276 -49.730  1.00133.08           C  
ATOM   4558  C   HIS A 615      -8.048 -18.519 -48.910  1.00133.08           C  
ATOM   4559  O   HIS A 615      -8.141 -18.945 -47.758  1.00133.08           O  
ATOM   4560  CB  HIS A 615     -10.494 -18.583 -48.841  1.00133.08           C  
ATOM   4561  CG  HIS A 615     -10.606 -20.031 -48.470  1.00133.08           C  
ATOM   4562  CD2 HIS A 615     -10.049 -21.131 -49.046  1.00133.08           C  
ATOM   4563  ND1 HIS A 615     -11.362 -20.501 -47.420  1.00133.08           N  
ATOM   4564  CE1 HIS A 615     -11.227 -21.851 -47.413  1.00133.08           C  
ATOM   4565  NE2 HIS A 615     -10.439 -22.280 -48.382  1.00133.08           N  
ATOM   4566  N   GLU A 616      -6.855 -18.287 -49.489  1.00 93.83           N  
ATOM   4567  CA  GLU A 616      -5.646 -18.417 -48.728  1.00 93.83           C  
ATOM   4568  C   GLU A 616      -5.543 -17.253 -47.792  1.00 93.83           C  
ATOM   4569  O   GLU A 616      -5.281 -17.421 -46.603  1.00 93.83           O  
ATOM   4570  CB  GLU A 616      -4.393 -18.407 -49.619  1.00 93.83           C  
ATOM   4571  CG  GLU A 616      -3.083 -18.543 -48.844  1.00 93.83           C  
ATOM   4572  CD  GLU A 616      -1.940 -18.522 -49.848  1.00 93.83           C  
ATOM   4573  OE1 GLU A 616      -2.229 -18.413 -51.070  1.00 93.83           O  
ATOM   4574  OE2 GLU A 616      -0.762 -18.611 -49.409  1.00 93.83           O1-
ATOM   4575  N   ASP A 617      -5.769 -16.029 -48.319  1.00111.77           N  
ATOM   4576  CA  ASP A 617      -5.648 -14.865 -47.491  1.00111.77           C  
ATOM   4577  C   ASP A 617      -6.872 -14.025 -47.685  1.00111.77           C  
ATOM   4578  O   ASP A 617      -6.823 -12.803 -47.546  1.00111.77           O  
ATOM   4579  CB  ASP A 617      -4.433 -13.999 -47.870  1.00111.77           C  
ATOM   4580  CG  ASP A 617      -4.198 -12.974 -46.768  1.00111.77           C  
ATOM   4581  OD1 ASP A 617      -4.992 -12.961 -45.790  1.00111.77           O  
ATOM   4582  OD2 ASP A 617      -3.216 -12.194 -46.888  1.00111.77           O1-
ATOM   4583  N   ASN A 618      -8.020 -14.655 -47.995  1.00102.25           N  
ATOM   4584  CA  ASN A 618      -9.205 -13.874 -48.188  1.00102.25           C  
ATOM   4585  C   ASN A 618     -10.164 -14.208 -47.091  1.00102.25           C  
ATOM   4586  O   ASN A 618     -11.231 -13.603 -46.994  1.00102.25           O  
ATOM   4587  CB  ASN A 618      -9.918 -14.191 -49.514  1.00102.25           C  
ATOM   4588  CG  ASN A 618      -9.040 -13.695 -50.653  1.00102.25           C  
ATOM   4589  ND2 ASN A 618      -7.991 -12.901 -50.309  1.00102.25           N  
ATOM   4590  OD1 ASN A 618      -9.277 -14.009 -51.818  1.00102.25           O  
ATOM   4591  N   LYS A 619      -9.810 -15.177 -46.223  1.00 87.00           N  
ATOM   4592  CA  LYS A 619     -10.707 -15.497 -45.153  1.00 87.00           C  
ATOM   4593  C   LYS A 619      -9.904 -15.800 -43.926  1.00 87.00           C  
ATOM   4594  O   LYS A 619      -8.877 -16.476 -43.980  1.00 87.00           O  
ATOM   4595  CB  LYS A 619     -11.631 -16.693 -45.437  1.00 87.00           C  
ATOM   4596  CG  LYS A 619     -12.737 -16.826 -44.389  1.00 87.00           C  
ATOM   4597  CD  LYS A 619     -13.929 -17.672 -44.838  1.00 87.00           C  
ATOM   4598  CE  LYS A 619     -15.068 -17.685 -43.818  1.00 87.00           C  
ATOM   4599  NZ  LYS A 619     -16.319 -18.146 -44.459  1.00 87.00           N1+
ATOM   4600  N   TYR A 620     -10.375 -15.275 -42.780  1.00 96.98           N  
ATOM   4601  CA  TYR A 620      -9.751 -15.404 -41.493  1.00 96.98           C  
ATOM   4602  C   TYR A 620      -9.826 -16.825 -41.015  1.00 96.98           C  
ATOM   4603  O   TYR A 620      -8.913 -17.314 -40.351  1.00 96.98           O  
ATOM   4604  CB  TYR A 620     -10.421 -14.513 -40.431  1.00 96.98           C  
ATOM   4605  CG  TYR A 620      -9.665 -14.666 -39.156  1.00 96.98           C  
ATOM   4606  CD1 TYR A 620      -8.490 -13.977 -38.962  1.00 96.98           C  
ATOM   4607  CD2 TYR A 620     -10.129 -15.486 -38.155  1.00 96.98           C  
ATOM   4608  CE1 TYR A 620      -7.785 -14.106 -37.789  1.00 96.98           C  
ATOM   4609  CE2 TYR A 620      -9.429 -15.620 -36.979  1.00 96.98           C  
ATOM   4610  CZ  TYR A 620      -8.254 -14.930 -36.795  1.00 96.98           C  
ATOM   4611  OH  TYR A 620      -7.534 -15.065 -35.589  1.00 96.98           O  
ATOM   4612  N   PHE A 621     -10.948 -17.505 -41.316  1.00 60.81           N  
ATOM   4613  CA  PHE A 621     -11.250 -18.837 -40.863  1.00 60.81           C  
ATOM   4614  C   PHE A 621     -10.324 -19.866 -41.444  1.00 60.81           C  
ATOM   4615  O   PHE A 621     -10.033 -20.862 -40.784  1.00 60.81           O  
ATOM   4616  CB  PHE A 621     -12.687 -19.268 -41.205  1.00 60.81           C  
ATOM   4617  CG  PHE A 621     -13.606 -18.411 -40.405  1.00 60.81           C  
ATOM   4618  CD1 PHE A 621     -13.959 -17.157 -40.849  1.00 60.81           C  
ATOM   4619  CD2 PHE A 621     -14.115 -18.862 -39.209  1.00 60.81           C  
ATOM   4620  CE1 PHE A 621     -14.807 -16.366 -40.111  1.00 60.81           C  
ATOM   4621  CE2 PHE A 621     -14.964 -18.075 -38.466  1.00 60.81           C  
ATOM   4622  CZ  PHE A 621     -15.310 -16.824 -38.917  1.00 60.81           C  
ATOM   4623  N   LEU A 622      -9.876 -19.687 -42.703  1.00 91.08           N  
ATOM   4624  CA  LEU A 622      -9.085 -20.688 -43.372  1.00 91.08           C  
ATOM   4625  C   LEU A 622      -7.626 -20.355 -43.309  1.00 91.08           C  
ATOM   4626  O   LEU A 622      -7.238 -19.193 -43.207  1.00 91.08           O  
ATOM   4627  CB  LEU A 622      -9.507 -20.846 -44.850  1.00 91.08           C  
ATOM   4628  CG  LEU A 622      -8.736 -21.891 -45.685  1.00 91.08           C  
ATOM   4629  CD1 LEU A 622      -7.338 -21.392 -46.092  1.00 91.08           C  
ATOM   4630  CD2 LEU A 622      -8.710 -23.257 -44.985  1.00 91.08           C  
ATOM   4631  N   GLY A 623      -6.767 -21.399 -43.334  1.00 31.10           N  
ATOM   4632  CA  GLY A 623      -5.353 -21.166 -43.334  1.00 31.10           C  
ATOM   4633  C   GLY A 623      -4.705 -22.211 -44.185  1.00 31.10           C  
ATOM   4634  O   GLY A 623      -4.955 -23.406 -44.024  1.00 31.10           O  
ATOM   4635  N   THR A 624      -3.823 -21.784 -45.111  1.00122.72           N  
ATOM   4636  CA  THR A 624      -3.158 -22.759 -45.918  1.00122.72           C  
ATOM   4637  C   THR A 624      -1.782 -22.954 -45.356  1.00122.72           C  
ATOM   4638  O   THR A 624      -0.927 -22.070 -45.391  1.00122.72           O  
ATOM   4639  CB  THR A 624      -3.062 -22.387 -47.375  1.00122.72           C  
ATOM   4640  CG2 THR A 624      -2.290 -21.066 -47.539  1.00122.72           C  
ATOM   4641  OG1 THR A 624      -2.433 -23.430 -48.104  1.00122.72           O  
ATOM   4642  N   PRO A 625      -1.573 -24.112 -44.792  1.00 71.82           N  
ATOM   4643  CA  PRO A 625      -0.318 -24.479 -44.194  1.00 71.82           C  
ATOM   4644  C   PRO A 625       0.741 -24.521 -45.253  1.00 71.82           C  
ATOM   4645  O   PRO A 625       0.468 -24.975 -46.362  1.00 71.82           O  
ATOM   4646  CB  PRO A 625      -0.550 -25.866 -43.605  1.00 71.82           C  
ATOM   4647  CG  PRO A 625      -1.630 -26.464 -44.528  1.00 71.82           C  
ATOM   4648  CD  PRO A 625      -2.466 -25.246 -44.958  1.00 71.82           C  
ATOM   4649  N   VAL A 626       1.962 -24.055 -44.943  1.00 33.88           N  
ATOM   4650  CA  VAL A 626       3.020 -24.080 -45.910  1.00 33.88           C  
ATOM   4651  C   VAL A 626       3.414 -25.501 -46.192  1.00 33.88           C  
ATOM   4652  O   VAL A 626       3.640 -25.888 -47.337  1.00 33.88           O  
ATOM   4653  CB  VAL A 626       4.250 -23.369 -45.430  1.00 33.88           C  
ATOM   4654  CG1 VAL A 626       5.356 -23.534 -46.487  1.00 33.88           C  
ATOM   4655  CG2 VAL A 626       3.884 -21.906 -45.127  1.00 33.88           C  
ATOM   4656  N   LEU A 627       3.483 -26.311 -45.122  1.00145.92           N  
ATOM   4657  CA  LEU A 627       4.024 -27.642 -45.120  1.00145.92           C  
ATOM   4658  C   LEU A 627       3.281 -28.688 -45.913  1.00145.92           C  
ATOM   4659  O   LEU A 627       3.928 -29.527 -46.536  1.00145.92           O  
ATOM   4660  CB  LEU A 627       4.231 -28.175 -43.687  1.00145.92           C  
ATOM   4661  CG  LEU A 627       3.018 -28.019 -42.744  1.00145.92           C  
ATOM   4662  CD1 LEU A 627       1.845 -28.921 -43.148  1.00145.92           C  
ATOM   4663  CD2 LEU A 627       3.431 -28.213 -41.275  1.00145.92           C  
ATOM   4664  N   GLU A 628       1.933 -28.696 -45.958  1.00131.41           N  
ATOM   4665  CA  GLU A 628       1.351 -29.920 -46.456  1.00131.41           C  
ATOM   4666  C   GLU A 628       0.119 -29.668 -47.332  1.00131.41           C  
ATOM   4667  O   GLU A 628      -0.251 -28.520 -47.575  1.00131.41           O  
ATOM   4668  CB  GLU A 628       0.908 -30.777 -45.240  1.00131.41           C  
ATOM   4669  CG  GLU A 628       0.703 -32.283 -45.433  1.00131.41           C  
ATOM   4670  CD  GLU A 628       0.273 -32.883 -44.102  1.00131.41           C  
ATOM   4671  OE1 GLU A 628       0.165 -32.112 -43.112  1.00131.41           O  
ATOM   4672  OE2 GLU A 628       0.049 -34.123 -44.058  1.00131.41           O1-
ATOM   4673  N   PRO A 629      -0.437 -30.783 -47.845  1.00158.23           N  
ATOM   4674  CA  PRO A 629      -1.691 -30.921 -48.586  1.00158.23           C  
ATOM   4675  C   PRO A 629      -2.917 -30.789 -47.735  1.00158.23           C  
ATOM   4676  O   PRO A 629      -3.943 -31.413 -48.023  1.00158.23           O  
ATOM   4677  CB  PRO A 629      -1.624 -32.250 -49.345  1.00158.23           C  
ATOM   4678  CG  PRO A 629      -0.332 -32.921 -48.860  1.00158.23           C  
ATOM   4679  CD  PRO A 629       0.521 -31.744 -48.377  1.00158.23           C  
ATOM   4680  N   ALA A 630      -2.808 -30.064 -46.618  1.00 56.47           N  
ATOM   4681  CA  ALA A 630      -3.960 -29.862 -45.804  1.00 56.47           C  
ATOM   4682  C   ALA A 630      -4.283 -28.404 -45.817  1.00 56.47           C  
ATOM   4683  O   ALA A 630      -3.519 -27.581 -46.323  1.00 56.47           O  
ATOM   4684  CB  ALA A 630      -3.755 -30.273 -44.337  1.00 56.47           C  
ATOM   4685  N   PHE A 631      -5.496 -28.075 -45.336  1.00 59.84           N  
ATOM   4686  CA  PHE A 631      -5.927 -26.720 -45.175  1.00 59.84           C  
ATOM   4687  C   PHE A 631      -6.584 -26.700 -43.841  1.00 59.84           C  
ATOM   4688  O   PHE A 631      -7.134 -27.707 -43.404  1.00 59.84           O  
ATOM   4689  CB  PHE A 631      -6.946 -26.255 -46.233  1.00 59.84           C  
ATOM   4690  CG  PHE A 631      -8.149 -27.127 -46.149  1.00 59.84           C  
ATOM   4691  CD1 PHE A 631      -8.190 -28.325 -46.827  1.00 59.84           C  
ATOM   4692  CD2 PHE A 631      -9.238 -26.749 -45.398  1.00 59.84           C  
ATOM   4693  CE1 PHE A 631      -9.299 -29.134 -46.757  1.00 59.84           C  
ATOM   4694  CE2 PHE A 631     -10.350 -27.553 -45.323  1.00 59.84           C  
ATOM   4695  CZ  PHE A 631     -10.381 -28.748 -46.003  1.00 59.84           C  
ATOM   4696  N   ILE A 632      -6.558 -25.551 -43.149  1.00 98.36           N  
ATOM   4697  CA  ILE A 632      -7.046 -25.576 -41.808  1.00 98.36           C  
ATOM   4698  C   ILE A 632      -8.189 -24.623 -41.670  1.00 98.36           C  
ATOM   4699  O   ILE A 632      -8.215 -23.567 -42.303  1.00 98.36           O  
ATOM   4700  CB  ILE A 632      -5.954 -25.238 -40.842  1.00 98.36           C  
ATOM   4701  CG1 ILE A 632      -6.289 -25.702 -39.418  1.00 98.36           C  
ATOM   4702  CG2 ILE A 632      -5.662 -23.738 -41.000  1.00 98.36           C  
ATOM   4703  CD1 ILE A 632      -5.038 -25.867 -38.554  1.00 98.36           C  
ATOM   4704  N   ILE A 633      -9.198 -25.016 -40.861  1.00106.02           N  
ATOM   4705  CA  ILE A 633     -10.347 -24.187 -40.634  1.00106.02           C  
ATOM   4706  C   ILE A 633     -10.486 -23.957 -39.164  1.00106.02           C  
ATOM   4707  O   ILE A 633     -10.268 -24.859 -38.353  1.00106.02           O  
ATOM   4708  CB  ILE A 633     -11.615 -24.753 -41.208  1.00106.02           C  
ATOM   4709  CG1 ILE A 633     -11.960 -26.115 -40.595  1.00106.02           C  
ATOM   4710  CG2 ILE A 633     -11.452 -24.791 -42.736  1.00106.02           C  
ATOM   4711  CD1 ILE A 633     -13.278 -26.668 -41.135  1.00106.02           C  
ATOM   4712  N   GLN A 634     -10.833 -22.708 -38.785  1.00 94.46           N  
ATOM   4713  CA  GLN A 634     -10.922 -22.361 -37.398  1.00 94.46           C  
ATOM   4714  C   GLN A 634     -12.332 -22.546 -36.952  1.00 94.46           C  
ATOM   4715  O   GLN A 634     -13.208 -21.724 -37.211  1.00 94.46           O  
ATOM   4716  CB  GLN A 634     -10.534 -20.902 -37.108  1.00 94.46           C  
ATOM   4717  CG  GLN A 634     -10.631 -20.530 -35.628  1.00 94.46           C  
ATOM   4718  CD  GLN A 634     -10.220 -19.072 -35.487  1.00 94.46           C  
ATOM   4719  NE2 GLN A 634      -9.855 -18.434 -36.631  1.00 94.46           N  
ATOM   4720  OE1 GLN A 634     -10.228 -18.513 -34.390  1.00 94.46           O  
ATOM   4721  N   HIS A 635     -12.569 -23.659 -36.244  1.00 77.48           N  
ATOM   4722  CA  HIS A 635     -13.851 -23.982 -35.713  1.00 77.48           C  
ATOM   4723  C   HIS A 635     -13.994 -23.320 -34.393  1.00 77.48           C  
ATOM   4724  O   HIS A 635     -13.070 -22.725 -33.843  1.00 77.48           O  
ATOM   4725  CB  HIS A 635     -14.100 -25.482 -35.495  1.00 77.48           C  
ATOM   4726  CG  HIS A 635     -14.327 -26.230 -36.770  1.00 77.48           C  
ATOM   4727  CD2 HIS A 635     -13.498 -27.045 -37.474  1.00 77.48           C  
ATOM   4728  ND1 HIS A 635     -15.515 -26.206 -37.466  1.00 77.48           N  
ATOM   4729  CE1 HIS A 635     -15.349 -27.005 -38.549  1.00 77.48           C  
ATOM   4730  NE2 HIS A 635     -14.141 -27.536 -38.595  1.00 77.48           N  
ATOM   4731  N   PHE A 636     -15.215 -23.410 -33.865  1.00 95.65           N  
ATOM   4732  CA  PHE A 636     -15.593 -22.836 -32.625  1.00 95.65           C  
ATOM   4733  C   PHE A 636     -14.757 -23.442 -31.533  1.00 95.65           C  
ATOM   4734  O   PHE A 636     -14.294 -22.751 -30.626  1.00 95.65           O  
ATOM   4735  CB  PHE A 636     -17.082 -23.119 -32.437  1.00 95.65           C  
ATOM   4736  CG  PHE A 636     -17.409 -24.577 -32.361  1.00 95.65           C  
ATOM   4737  CD1 PHE A 636     -17.442 -25.356 -33.495  1.00 95.65           C  
ATOM   4738  CD2 PHE A 636     -17.728 -25.162 -31.158  1.00 95.65           C  
ATOM   4739  CE1 PHE A 636     -17.759 -26.693 -33.419  1.00 95.65           C  
ATOM   4740  CE2 PHE A 636     -18.048 -26.495 -31.072  1.00 95.65           C  
ATOM   4741  CZ  PHE A 636     -18.063 -27.264 -32.207  1.00 95.65           C  
ATOM   4742  N   ALA A 637     -14.594 -24.774 -31.586  1.00 78.84           N  
ATOM   4743  CA  ALA A 637     -13.813 -25.596 -30.703  1.00 78.84           C  
ATOM   4744  C   ALA A 637     -12.347 -25.389 -30.918  1.00 78.84           C  
ATOM   4745  O   ALA A 637     -11.538 -25.672 -30.040  1.00 78.84           O  
ATOM   4746  CB  ALA A 637     -14.093 -27.097 -30.885  1.00 78.84           C  
ATOM   4747  N   GLY A 638     -11.930 -25.014 -32.135  1.00 31.93           N  
ATOM   4748  CA  GLY A 638     -10.516 -24.848 -32.304  1.00 31.93           C  
ATOM   4749  C   GLY A 638     -10.213 -25.029 -33.750  1.00 31.93           C  
ATOM   4750  O   GLY A 638     -11.110 -25.034 -34.586  1.00 31.93           O  
ATOM   4751  N   ARG A 639      -8.922 -25.215 -34.070  1.00102.32           N  
ATOM   4752  CA  ARG A 639      -8.474 -25.289 -35.429  1.00102.32           C  
ATOM   4753  C   ARG A 639      -8.220 -26.734 -35.757  1.00102.32           C  
ATOM   4754  O   ARG A 639      -7.646 -27.468 -34.954  1.00102.32           O  
ATOM   4755  CB  ARG A 639      -7.162 -24.497 -35.563  1.00102.32           C  
ATOM   4756  CG  ARG A 639      -6.736 -24.074 -36.961  1.00102.32           C  
ATOM   4757  CD  ARG A 639      -5.416 -23.297 -36.919  1.00102.32           C  
ATOM   4758  NE  ARG A 639      -4.996 -23.008 -38.317  1.00102.32           N  
ATOM   4759  CZ  ARG A 639      -4.027 -22.079 -38.565  1.00102.32           C  
ATOM   4760  NH1 ARG A 639      -3.472 -21.377 -37.535  1.00102.32           N1+
ATOM   4761  NH2 ARG A 639      -3.614 -21.852 -39.846  1.00102.32           N  
ATOM   4762  N   VAL A 640      -8.676 -27.185 -36.947  1.00 48.21           N  
ATOM   4763  CA  VAL A 640      -8.488 -28.549 -37.362  1.00 48.21           C  
ATOM   4764  C   VAL A 640      -7.810 -28.537 -38.702  1.00 48.21           C  
ATOM   4765  O   VAL A 640      -8.213 -27.812 -39.611  1.00 48.21           O  
ATOM   4766  CB  VAL A 640      -9.787 -29.286 -37.522  1.00 48.21           C  
ATOM   4767  CG1 VAL A 640      -9.502 -30.701 -38.051  1.00 48.21           C  
ATOM   4768  CG2 VAL A 640     -10.528 -29.262 -36.174  1.00 48.21           C  
ATOM   4769  N   LYS A 641      -6.751 -29.355 -38.865  1.00113.57           N  
ATOM   4770  CA  LYS A 641      -6.073 -29.383 -40.129  1.00113.57           C  
ATOM   4771  C   LYS A 641      -6.511 -30.632 -40.826  1.00113.57           C  
ATOM   4772  O   LYS A 641      -6.201 -31.741 -40.393  1.00113.57           O  
ATOM   4773  CB  LYS A 641      -4.544 -29.410 -39.996  1.00113.57           C  
ATOM   4774  CG  LYS A 641      -3.819 -29.156 -41.316  1.00113.57           C  
ATOM   4775  CD  LYS A 641      -2.348 -28.794 -41.132  1.00113.57           C  
ATOM   4776  CE  LYS A 641      -2.131 -27.414 -40.506  1.00113.57           C  
ATOM   4777  NZ  LYS A 641      -0.682 -27.144 -40.365  1.00113.57           N1+
ATOM   4778  N   TYR A 642      -7.234 -30.470 -41.950  1.00 73.63           N  
ATOM   4779  CA  TYR A 642      -7.827 -31.575 -42.651  1.00 73.63           C  
ATOM   4780  C   TYR A 642      -6.934 -32.054 -43.749  1.00 73.63           C  
ATOM   4781  O   TYR A 642      -6.325 -31.257 -44.463  1.00 73.63           O  
ATOM   4782  CB  TYR A 642      -9.158 -31.206 -43.327  1.00 73.63           C  
ATOM   4783  CG  TYR A 642     -10.126 -30.823 -42.264  1.00 73.63           C  
ATOM   4784  CD1 TYR A 642     -10.921 -31.774 -41.668  1.00 73.63           C  
ATOM   4785  CD2 TYR A 642     -10.234 -29.511 -41.863  1.00 73.63           C  
ATOM   4786  CE1 TYR A 642     -11.814 -31.421 -40.687  1.00 73.63           C  
ATOM   4787  CE2 TYR A 642     -11.125 -29.151 -40.881  1.00 73.63           C  
ATOM   4788  CZ  TYR A 642     -11.918 -30.108 -40.295  1.00 73.63           C  
ATOM   4789  OH  TYR A 642     -12.834 -29.747 -39.289  1.00 73.63           O  
ATOM   4790  N   GLN A 643      -6.822 -33.397 -43.880  1.00 99.73           N  
ATOM   4791  CA  GLN A 643      -6.078 -34.004 -44.948  1.00 99.73           C  
ATOM   4792  C   GLN A 643      -7.017 -34.180 -46.101  1.00 99.73           C  
ATOM   4793  O   GLN A 643      -8.106 -34.729 -45.952  1.00 99.73           O  
ATOM   4794  CB  GLN A 643      -5.495 -35.384 -44.600  1.00 99.73           C  
ATOM   4795  CG  GLN A 643      -4.705 -36.013 -45.749  1.00 99.73           C  
ATOM   4796  CD  GLN A 643      -3.475 -35.154 -46.012  1.00 99.73           C  
ATOM   4797  NE2 GLN A 643      -3.256 -34.787 -47.304  1.00 99.73           N  
ATOM   4798  OE1 GLN A 643      -2.732 -34.810 -45.094  1.00 99.73           O  
ATOM   4799  N   ILE A 644      -6.602 -33.666 -47.274  1.00 94.11           N  
ATOM   4800  CA  ILE A 644      -7.296 -33.624 -48.534  1.00 94.11           C  
ATOM   4801  C   ILE A 644      -7.371 -34.930 -49.269  1.00 94.11           C  
ATOM   4802  O   ILE A 644      -8.249 -35.103 -50.110  1.00 94.11           O  
ATOM   4803  CB  ILE A 644      -6.737 -32.596 -49.473  1.00 94.11           C  
ATOM   4804  CG1 ILE A 644      -7.742 -32.320 -50.604  1.00 94.11           C  
ATOM   4805  CG2 ILE A 644      -5.361 -33.075 -49.962  1.00 94.11           C  
ATOM   4806  CD1 ILE A 644      -7.446 -31.040 -51.385  1.00 94.11           C  
ATOM   4807  N   LYS A 645      -6.405 -35.842 -49.058  1.00 62.22           N  
ATOM   4808  CA  LYS A 645      -6.300 -37.034 -49.860  1.00 62.22           C  
ATOM   4809  C   LYS A 645      -7.610 -37.753 -50.039  1.00 62.22           C  
ATOM   4810  O   LYS A 645      -8.370 -37.978 -49.100  1.00 62.22           O  
ATOM   4811  CB  LYS A 645      -5.292 -38.056 -49.307  1.00 62.22           C  
ATOM   4812  CG  LYS A 645      -5.177 -39.318 -50.164  1.00 62.22           C  
ATOM   4813  CD  LYS A 645      -3.975 -40.195 -49.808  1.00 62.22           C  
ATOM   4814  CE  LYS A 645      -3.867 -41.460 -50.662  1.00 62.22           C  
ATOM   4815  NZ  LYS A 645      -2.682 -42.246 -50.254  1.00 62.22           N1+
ATOM   4816  N   ASP A 646      -7.889 -38.100 -51.314  1.00 59.72           N  
ATOM   4817  CA  ASP A 646      -8.999 -38.893 -51.768  1.00 59.72           C  
ATOM   4818  C   ASP A 646     -10.334 -38.323 -51.387  1.00 59.72           C  
ATOM   4819  O   ASP A 646     -11.297 -39.073 -51.238  1.00 59.72           O  
ATOM   4820  CB  ASP A 646      -8.945 -40.342 -51.253  1.00 59.72           C  
ATOM   4821  CG  ASP A 646      -7.784 -41.047 -51.939  1.00 59.72           C  
ATOM   4822  OD1 ASP A 646      -7.248 -40.483 -52.930  1.00 59.72           O  
ATOM   4823  OD2 ASP A 646      -7.420 -42.163 -51.482  1.00 59.72           O1-
ATOM   4824  N   PHE A 647     -10.457 -36.990 -51.247  1.00122.77           N  
ATOM   4825  CA  PHE A 647     -11.756 -36.434 -50.969  1.00122.77           C  
ATOM   4826  C   PHE A 647     -12.650 -36.633 -52.150  1.00122.77           C  
ATOM   4827  O   PHE A 647     -13.847 -36.878 -52.001  1.00122.77           O  
ATOM   4828  CB  PHE A 647     -11.793 -34.910 -50.718  1.00122.77           C  
ATOM   4829  CG  PHE A 647     -11.661 -34.565 -49.272  1.00122.77           C  
ATOM   4830  CD1 PHE A 647     -10.443 -34.349 -48.677  1.00122.77           C  
ATOM   4831  CD2 PHE A 647     -12.793 -34.433 -48.501  1.00122.77           C  
ATOM   4832  CE1 PHE A 647     -10.352 -34.022 -47.346  1.00122.77           C  
ATOM   4833  CE2 PHE A 647     -12.708 -34.107 -47.168  1.00122.77           C  
ATOM   4834  CZ  PHE A 647     -11.485 -33.901 -46.583  1.00122.77           C  
ATOM   4835  N   ARG A 648     -12.090 -36.502 -53.365  1.00106.42           N  
ATOM   4836  CA  ARG A 648     -12.900 -36.542 -54.549  1.00106.42           C  
ATOM   4837  C   ARG A 648     -13.622 -37.846 -54.644  1.00106.42           C  
ATOM   4838  O   ARG A 648     -14.837 -37.874 -54.841  1.00106.42           O  
ATOM   4839  CB  ARG A 648     -12.066 -36.387 -55.824  1.00106.42           C  
ATOM   4840  CG  ARG A 648     -11.471 -34.991 -55.941  1.00106.42           C  
ATOM   4841  CD  ARG A 648     -12.334 -34.040 -56.765  1.00106.42           C  
ATOM   4842  NE  ARG A 648     -11.649 -32.723 -56.740  1.00106.42           N  
ATOM   4843  CZ  ARG A 648     -10.502 -32.582 -57.462  1.00106.42           C  
ATOM   4844  NH1 ARG A 648      -9.944 -33.682 -58.040  1.00106.42           N1+
ATOM   4845  NH2 ARG A 648      -9.900 -31.364 -57.578  1.00106.42           N  
ATOM   4846  N   GLU A 649     -12.899 -38.964 -54.471  1.00 71.17           N  
ATOM   4847  CA  GLU A 649     -13.513 -40.254 -54.587  1.00 71.17           C  
ATOM   4848  C   GLU A 649     -14.563 -40.367 -53.533  1.00 71.17           C  
ATOM   4849  O   GLU A 649     -15.674 -40.830 -53.787  1.00 71.17           O  
ATOM   4850  CB  GLU A 649     -12.511 -41.392 -54.329  1.00 71.17           C  
ATOM   4851  CG  GLU A 649     -13.144 -42.784 -54.304  1.00 71.17           C  
ATOM   4852  CD  GLU A 649     -12.040 -43.798 -54.041  1.00 71.17           C  
ATOM   4853  OE1 GLU A 649     -10.857 -43.373 -53.948  1.00 71.17           O  
ATOM   4854  OE2 GLU A 649     -12.363 -45.009 -53.926  1.00 71.17           O1-
ATOM   4855  N   LYS A 650     -14.232 -39.909 -52.314  1.00 36.88           N  
ATOM   4856  CA  LYS A 650     -15.127 -40.037 -51.203  1.00 36.88           C  
ATOM   4857  C   LYS A 650     -16.381 -39.269 -51.469  1.00 36.88           C  
ATOM   4858  O   LYS A 650     -17.472 -39.711 -51.112  1.00 36.88           O  
ATOM   4859  CB  LYS A 650     -14.513 -39.522 -49.891  1.00 36.88           C  
ATOM   4860  CG  LYS A 650     -13.301 -40.344 -49.451  1.00 36.88           C  
ATOM   4861  CD  LYS A 650     -12.512 -39.731 -48.294  1.00 36.88           C  
ATOM   4862  CE  LYS A 650     -11.305 -40.575 -47.880  1.00 36.88           C  
ATOM   4863  NZ  LYS A 650     -10.412 -39.791 -47.001  1.00 36.88           N1+
ATOM   4864  N   ASN A 651     -16.255 -38.076 -52.075  1.00 58.61           N  
ATOM   4865  CA  ASN A 651     -17.396 -37.251 -52.346  1.00 58.61           C  
ATOM   4866  C   ASN A 651     -18.233 -37.899 -53.411  1.00 58.61           C  
ATOM   4867  O   ASN A 651     -19.462 -37.904 -53.333  1.00 58.61           O  
ATOM   4868  CB  ASN A 651     -16.970 -35.859 -52.847  1.00 58.61           C  
ATOM   4869  CG  ASN A 651     -18.085 -34.873 -52.554  1.00 58.61           C  
ATOM   4870  ND2 ASN A 651     -17.929 -33.613 -53.040  1.00 58.61           N  
ATOM   4871  OD1 ASN A 651     -19.068 -35.209 -51.898  1.00 58.61           O  
ATOM   4872  N   MET A 652     -17.576 -38.459 -54.447  1.00 69.99           N  
ATOM   4873  CA  MET A 652     -18.258 -39.094 -55.541  1.00 69.99           C  
ATOM   4874  C   MET A 652     -18.976 -40.302 -55.027  1.00 69.99           C  
ATOM   4875  O   MET A 652     -20.096 -40.587 -55.445  1.00 69.99           O  
ATOM   4876  CB  MET A 652     -17.303 -39.576 -56.647  1.00 69.99           C  
ATOM   4877  CG  MET A 652     -16.599 -38.443 -57.398  1.00 69.99           C  
ATOM   4878  SD  MET A 652     -15.468 -39.006 -58.706  1.00 69.99           S  
ATOM   4879  CE  MET A 652     -14.957 -37.339 -59.212  1.00 69.99           C  
ATOM   4880  N   ASP A 653     -18.352 -41.040 -54.087  1.00 62.27           N  
ATOM   4881  CA  ASP A 653     -18.946 -42.231 -53.545  1.00 62.27           C  
ATOM   4882  C   ASP A 653     -19.285 -43.180 -54.657  1.00 62.27           C  
ATOM   4883  O   ASP A 653     -20.382 -43.732 -54.703  1.00 62.27           O  
ATOM   4884  CB  ASP A 653     -20.226 -41.949 -52.733  1.00 62.27           C  
ATOM   4885  CG  ASP A 653     -20.646 -43.229 -52.023  1.00 62.27           C  
ATOM   4886  OD1 ASP A 653     -19.972 -44.273 -52.234  1.00 62.27           O  
ATOM   4887  OD2 ASP A 653     -21.653 -43.180 -51.266  1.00 62.27           O1-
ATOM   4888  N   TYR A 654     -18.333 -43.427 -55.578  1.00116.95           N  
ATOM   4889  CA  TYR A 654     -18.617 -44.276 -56.701  1.00116.95           C  
ATOM   4890  C   TYR A 654     -18.477 -45.721 -56.328  1.00116.95           C  
ATOM   4891  O   TYR A 654     -17.613 -46.101 -55.537  1.00116.95           O  
ATOM   4892  CB  TYR A 654     -17.730 -44.014 -57.936  1.00116.95           C  
ATOM   4893  CG  TYR A 654     -16.310 -44.324 -57.603  1.00116.95           C  
ATOM   4894  CD1 TYR A 654     -15.842 -45.618 -57.643  1.00116.95           C  
ATOM   4895  CD2 TYR A 654     -15.438 -43.315 -57.264  1.00116.95           C  
ATOM   4896  CE1 TYR A 654     -14.532 -45.905 -57.340  1.00116.95           C  
ATOM   4897  CE2 TYR A 654     -14.127 -43.594 -56.961  1.00116.95           C  
ATOM   4898  CZ  TYR A 654     -13.672 -44.890 -56.997  1.00116.95           C  
ATOM   4899  OH  TYR A 654     -12.326 -45.177 -56.685  1.00116.95           O  
ATOM   4900  N   MET A 655     -19.391 -46.557 -56.864  1.00 73.95           N  
ATOM   4901  CA  MET A 655     -19.350 -47.983 -56.705  1.00 73.95           C  
ATOM   4902  C   MET A 655     -19.479 -48.510 -58.103  1.00 73.95           C  
ATOM   4903  O   MET A 655     -20.345 -48.065 -58.852  1.00 73.95           O  
ATOM   4904  CB  MET A 655     -20.534 -48.526 -55.887  1.00 73.95           C  
ATOM   4905  CG  MET A 655     -20.481 -50.030 -55.616  1.00 73.95           C  
ATOM   4906  SD  MET A 655     -21.888 -50.656 -54.648  1.00 73.95           S  
ATOM   4907  CE  MET A 655     -21.222 -52.332 -54.438  1.00 73.95           C  
ATOM   4908  N   ARG A 656     -18.639 -49.482 -58.511  1.00128.41           N  
ATOM   4909  CA  ARG A 656     -18.718 -49.878 -59.891  1.00128.41           C  
ATOM   4910  C   ARG A 656     -20.051 -50.505 -60.147  1.00128.41           C  
ATOM   4911  O   ARG A 656     -20.604 -51.217 -59.313  1.00128.41           O  
ATOM   4912  CB  ARG A 656     -17.617 -50.844 -60.352  1.00128.41           C  
ATOM   4913  CG  ARG A 656     -17.649 -51.075 -61.865  1.00128.41           C  
ATOM   4914  CD  ARG A 656     -17.489 -49.788 -62.684  1.00128.41           C  
ATOM   4915  NE  ARG A 656     -17.324 -50.190 -64.108  1.00128.41           N  
ATOM   4916  CZ  ARG A 656     -16.268 -49.710 -64.828  1.00128.41           C  
ATOM   4917  NH1 ARG A 656     -15.527 -48.669 -64.349  1.00128.41           N1+
ATOM   4918  NH2 ARG A 656     -15.907 -50.333 -65.989  1.00128.41           N  
ATOM   4919  N   PRO A 657     -20.586 -50.213 -61.301  1.00125.49           N  
ATOM   4920  CA  PRO A 657     -21.893 -50.701 -61.654  1.00125.49           C  
ATOM   4921  C   PRO A 657     -22.031 -52.183 -61.793  1.00125.49           C  
ATOM   4922  O   PRO A 657     -23.115 -52.697 -61.520  1.00125.49           O  
ATOM   4923  CB  PRO A 657     -22.306 -49.918 -62.899  1.00125.49           C  
ATOM   4924  CG  PRO A 657     -21.562 -48.580 -62.741  1.00125.49           C  
ATOM   4925  CD  PRO A 657     -20.301 -48.936 -61.937  1.00125.49           C  
ATOM   4926  N   ASP A 658     -20.975 -52.896 -62.221  1.00 49.23           N  
ATOM   4927  CA  ASP A 658     -21.101 -54.316 -62.387  1.00 49.23           C  
ATOM   4928  C   ASP A 658     -21.319 -54.945 -61.050  1.00 49.23           C  
ATOM   4929  O   ASP A 658     -22.035 -55.938 -60.935  1.00 49.23           O  
ATOM   4930  CB  ASP A 658     -19.870 -54.995 -63.022  1.00 49.23           C  
ATOM   4931  CG  ASP A 658     -19.934 -54.837 -64.538  1.00 49.23           C  
ATOM   4932  OD1 ASP A 658     -20.980 -54.350 -65.045  1.00 49.23           O  
ATOM   4933  OD2 ASP A 658     -18.942 -55.223 -65.211  1.00 49.23           O1-
ATOM   4934  N   ILE A 659     -20.701 -54.382 -59.999  1.00 86.49           N  
ATOM   4935  CA  ILE A 659     -20.792 -54.980 -58.701  1.00 86.49           C  
ATOM   4936  C   ILE A 659     -22.220 -54.937 -58.250  1.00 86.49           C  
ATOM   4937  O   ILE A 659     -22.709 -55.884 -57.638  1.00 86.49           O  
ATOM   4938  CB  ILE A 659     -19.912 -54.315 -57.683  1.00 86.49           C
[truncated: 100,371 more chars]
