# Supplementary material for: An allosteric inhibitor of RhoGAP class-IX myosins suppresses the metastatic features of cancer cells
Source: Nat Commun. 2024 Nov 16;15:9947. doi: 10.1038/s41467-024-54181-6 (PMC11569205; doi:10.1038/s41467-024-54181-6)
Supplement: Supplementary file 12 — Source Data [file 41467_2024_54181_MOESM12_ESM.xlsx]

## Sheet: fig1b
								Mean	SD
		DMSO	97.3593	100.31	102.33			100.224	2.48994
		5	9.19224	18.3942	24.8566	17.0521	31.7319	20.2912	8.49988
		10	25.199	51.172	39.2118			38.5667	12.9999
		9	65.9047	59.9184	71.1093			65.6506	5.6
		adhibin	13.1903	13.5481	13.6402	18.7494	23.6941	11.258	5.96946

## Sheet: fig1c
		C. elegans				C. Elegans basal				Rn-myo9b
	adhibin (µM)	mean	S.D.		adhibin (µM)	mean	S.D.		adhibin (µM)	mean	S.D.
	0	100	5		0	70.2381	4		0.01	100	5
	0.25	94.0476	6		0.025	64.2857	6		0.5	73.8095	3
	0.5	89.2857	6.5		0.05	63.0952	5		5	41.0714	6
	1	85.7143	5.3		0.08	54.7619	4.5		50	13.6905	3.5
	2	55.9524	6.5		0.1	30.9524	5.5
	5	41.0714	6		0.12	20.2381	5.5
	7	23.8095	5.8		0.16	11.6667	4.5
	10	12.7381	4.4		0.25	17.8571	6
	20	11.1905	5		1	13.0952	4
	50	13.6905	3.5

## Sheet: fig1d
								mean	S.D.
	DMSO	79.2355	91.1992	129.565				100.008	32.2032
	Blebb	6.20897	57.5332	11.8381	24.5491	12.2152	41.4954	25.6408	24.6017
	BTS	5.5042	7.17936	81.8504	33.7669	10.4782	20.3534	26.5199	35.6022
	PBP	17.1843	31.6294	74.6604				41.1629	29.8994
	4	202.046	174.009	168.758				181.624	21.919
	5	95.8297	88.6413	128.535	93.4885			101.622	22.2771
	10	104.351	101.223	114.588				106.718	8.56132
	9	125.109	105.377	110.647				106.718	12.5127
	12 (adhibin)	115.57	103.416	68.9725	121.79	79.9418		97.9387	27.8792

## Sheet: fig1e
									mean	sd
	HMM	Myosin-2	100.86	107.535	91.6047				100.596	7.96664
	Dd	Myosin-2	102.551	102.609	109.478	104.381	80.9823		100.159	10.9983
	ß-cardiac	Myosin-2	103.687	94.3153	109.487	92.5109			100.757	7.94604
	5a	Myosin-5	109.406	92.4897	98.6461	99.4583			100.704	6.94674
	5b	Myosin-5	90.826	105.524	103.65				100.654	7.95986
	9b	Myosin-9	17.0751	14.6578	19.019	6.5168	17.7313		15.0412	4.99974

## Sheet: fig1f
			HsNM2A			HsNM2B			HsNM2C
		10	0.924208	0.831448	0.936652	0.991957	1.01609	0.97319	0.937685	0.953264	0.859792
		25	0.839367	0.849548	0.883484	0.780161	0.892761	0.839142	0.992582	0.957715	0.954748

## Sheet: fig1g
	velocity	norm count	velocity	norm count	velocity	norm count	velocity	norm count	norm count	norm count	norm count	velocity	norm count	norm count	norm count	norm count
	nm/s						nm/s					nm/s
	DMSO, myo9	DMSO, myo9	5uM, myo9	5uM, myo9	10uM, myo9	10uM, myo9		DMSO, Dd Myo2	5µM, Dd Myo2	10µM, Dd Myo2	20µM, Dd Myo2		DMSO, Dd Myo5	5µM, Dd Myo5	10µM, Dd Myo5	20µM, Dd Myo5
	16	0.48662	10.7563	0.3051	10.101	0.56906	250	0.19509	0.00993	0.12142	0.20809	500	0.0433	0.03916	0.06986	0.08727
	24	0.24331	16.6387	1	16.1616	1	350	0.41618	0.08444	0.30969	0.51156	700	0.08578	0.06919	0.14914	0.1588
	45	0.80535	21.8487	0.51224	22.2222	0.52332	450	0.54769	0.29801	0.51978	0.81503	900	0.14379	0.17624	0.25353	0.26753
	56	0.85036	26.8908	0.43061	27.0707	0.42093	550	0.84104	0.42053	0.76671	1	1100	0.33088	0.45561	0.52826	0.50644
	64.4	1	31.9328	0.56122	32.7273	0.04551	650	1	0.68377	1	1	1300	0.9085	1	1	0.98999
	76	0.3163	36.9748	0.2551	38.3838	0.10239	750	0.74133	1	0.81992	0.76012	1500	1	0.63316	0.94662	1
	86	0.56204	42.0168	0.34694	44.4444	0.04778	850	0.2659	0.81126	0.37108	0.34971	1700	0.34395	0.18995	0.354	0.46066
	96	0.31873	47.395	0.30816	49.2929	0.10466	950	0.08382	0.37086	0.1105	0.1185	1900	0.10049	0.04569	0.10832	0.13877
	106	0.12165	52.1008	0.04102	54.5455	0.04551	1050	0.02023	0.12252	0.03138	0.02312	2100	0.04248	0.01958	0.05024	0.04864
	116	0.07324	57.6471	0.04112			1150	0.01301	0.03808	0.01501	0.02312	2300	0.01307	0.0124	0.01648	0.02146
	126	0.0365	62.8571	0.04082			1250	0.00723	0.01325	0.00955	0.00867	2500	0.00408	0.00326	0.00942	0.02003
		0.0365	73.9496	0.04292			1350	0.00289	0.00662	0.00409	0.00289	2700	0.00735	0.00196	0.01099	0.01144
							1450	0.00145	0.00331	0.00273	0	2900	0.00572	0.00261	0.00471	0.00715
							1550	0	0	0.00136	0	3100	0.000816993	0.00196	0.00549	0.00286
							1650	0	0.00166	0.00136	0	3300	0.00245	0.00131	0.00157	0.00429
							1750	0	0.00331	0.00546	0	3500	0.00163	0.00131	0.00157	0.00429
							1850	0	0.00497	0.00273	0.00578	3700	0.00163	0.00261	0.000784929	0.00715
							1950	0	0	0.00136	0.00289	3900	0	0	0.00235	0.00286
							2050	0.00145	0.00497	0	--	4100	0	0.00196	0	0.00572
							2150	0.00434	0.00331	0.00273	--	4300	0.000816993	0	0.000784929	0.00572

## Sheet: fig1h
		percente of mobile Filaments	percent filaments immobile			velocity
		%							mean	sd
	0	42.029	57.971		10	17.12	18.1	16.2003	17.1401	0.95
	5	11.4286	88.5714		10 washout	70.32	61.8	76.7811	69.6337	7.51409
	10	6.19048	93.8095
	10 washout	29.8387	70.1613

## Sheet: fig1i
		Adhibin
					mean	sd
	DdMyosin-2	64.9674	42.3429	57.2396	54.8297	11.5
	DdMyosin-5b	79.2313	71.9102	66.0586	72.4015	6.6
	RnMyosin-9b	11.7071	10.8874	4.40551	9.07144	3.99904
	HsNM-2A	107.329	89.8144	102.857	100.017	9.09998
		5
					mean	sd
	DdMyosin-2	19.4992	21.7699	25.6309	22.3366	3.09968
	DdMyosin-5b	51.0913	41.9745	55.7342	49.6907	6.99912
	RnMyosin-9b	28.8668	19.9972	11.8722	20.2683	8.49995
	HsNM-2A	102.489	95.998	101.513	100	3.5

## Sheet: fig2b
	Control (n=66)	1% DMSO (n=68)	25 µM adhibin (n=69)
	42.7403	26.5921	56.1696				D'Agostino & Pearson test	Control (n=66)	1% DMSO (n=68)	25 µM adhibin (n=69)										ANOVA
	64.93	30.1433	26.2356				K2	6.057	15.5	40.53		Column B	DMSO control (n=68)		Column C	25 µM adhibin (n=69)		Table Analyzed	area three experiments
	47.4942	18.4606	28.5972				P value	0.0484	0.0004	<0.0001		vs.	vs.		vs.	vs.
	56.1059	30.8482	19.8427				Passed normality test (alpha=0.05)?	No	No	No		Column A	control (n=66)		Column B	DMSO control (n=68)		Kruskal-Wallis test
	64.1547	26.3147	23.0879				P value summary	*	***	****								P value	<0,0001
	54.4126	27.3081	20.9876									Unpaired t test			Mann Whitney test			Exact or approximate P value?	Approximate
	60.3576	36.884	26.9194									P value	0.1112		P value	<0.0001		P value summary	****
	49.4473	48.9399	28.3242									P value summary	ns		Exact or approximate P value?	Exact		Do the medians vary signif. (P < 0.05)?	Yes
	39.3385	30.4917	24.0323									Significantly different (P < 0.05)?	No		P value summary	****		Number of groups	3
	45.9825	27.2971	43.6576									One- or two-tailed P value?	Two-tailed		Significantly different (P < 0.05)?	Yes		Kruskal-Wallis statistic	67.76
	57.9719	43.7058	24.8887									t, df	t=1.604, df=132		One- or two-tailed P value?	Two-tailed
	35.0267	75.874	57.1527												Sum of ranks in column B,C	6265 , 3188		Data summary
	26.0966	56.7962	17.326									How big is the difference?			Mann-Whitney U	773		Number of treatments (columns)	3
	12.3628	61.3773	26.008									Mean of column A	35.03					Number of values (total)	203
	11.9704	48.7972	16.7228									Mean of column B	30.87		Difference between medians
	30.4574	45.7439	22.9099									Difference between means (B - A) ± SEM	-4.159 ± 2.593		Median of column B	27.27, n=68
	28.4809	37.4739	24.0681									95% confidence interval	-9.289 to 0.9709		Median of column C	15.16, n=69
	67.2592	35.1468	12.004									R squared (eta squared)	0.01911		Difference: Actual	-12.11
	36.4117	29.2714	25.7181												Difference: Hodges-Lehmann	-12.05
	32.278	13.1826	23.3785									F test to compare variances
	26.5058	63.2843	26.2211									F, DFn, Dfd	1.076, 65, 67
	21.6728	19.7337	30.9544									P value	0.7667
	30.8695	33.0107	15.9472									P value summary	ns
	55.2116	53.9311	16.517									Significantly different (P < 0.05)?	No
	50.3907	29.4897	18.2245
	43.4087	36.5017	16.25									Data analyzed
	60.4403	14.4526	12.2307									Sample size, column A	66
	54.2795	69.9728	9.56879									Sample size, column B	68
	63.2595	57.0527	10.6456
	48.4599	60.59	15.1584
	60.8218	47.7931	8.39732
	37.1042	38.1432	9.29747
	36.6546	23.5401	11.2254
	30.6898	27.2496	8.43421
	31.3186	31.6557	5.8259
	41.69	17.3495	11.1823
	36.1966	17.1413	15.3515
	38.9676	20.8578	8.18618
	24.1432	16.0551	10.232
	16.6734	24.6024	10.9992
	30.2901	28.9408	15.6276
	21.7474	16.4748	9.38733
	23.8818	29.346	10.1913
	12.0736	17.8611	9.55435
	15.6613	15.6715	20.891
	12.8021	19.653	16.576
	25.4645	21.6221	5.09644
	14.0546	19.2056	7.51891
	17.9173	28.4035	12.6137
	26.3022	32.1297	5.82973
	21.3331	21.7067	10.6125
	38.5621	24.4069	4.99738
	36.3708	18.8159	4.11164
	40.696	17.2632	5.21575
	25.8964	33.3029	5.37686
	22.3479	32.1281	13.2404
	23.3177	25.6379	10.4375
	29.9433	19.8189	18.6055
	22.1011	24.226	15.2957
	42.1663	17.0968	12.6528
	21.0858	20.344	9.10853
	22.8451	26.7956	7.88924
	29.5242	13.4867	15.0816
	24.8105	44.8306	13.3438
	22.0653	23.6763	15.6672
	16.7248	17.2161	11.7895
		18.5226	8.99448
		17.6148	19.2173
			17.0502

## Sheet: fig2c
	Control (n=66)	1% DMSO (n=68)	25 µM adhibin (n=69)
	3.187	4.755	9.132		D'Agostino & Pearson test	Control (n=66)	1% DMSO (n=68)	25 µM adhibin (n=69)
	2.999	4.11	6.768		K2	2.997	6.14	3.964			Column B	DMSO control (n=68)		Column C	25µM adhibin (n=69)		ANOVA
	2.924	4.28	8.008		P value	0.2234	0.0464	0.1378			vs.	vs.		vs.	vs.		Kruskal-Wallis test
	3.899	4.989	7.947		Passed normality test (alpha=0.05)?	Yes	No	Yes			Column A	control (n=66)		Column B	DMSO control (n=68)		P value	<0.0001
	3.899	7.352	6.473		P value summary	ns	*	ns									Exact or approximate P value?	Approximate
	4.212	5.854	8.29								Mann Whitney test			Mann Whitney test			P value summary	****
	3.99	3.706	8.971								P value	0.2114		P value	<0.0001		Do the medians vary signif. (P < 0.05)?	Yes
	3.608	3.008	9.258								Exact or approximate P value?	Exact		Exact or approximate P value?	Exact		Number of groups	3
	3.627	4.192	13.216								P value summary	ns		P value summary	****		Kruskal-Wallis statistic	85.86
	4.09	5.175	12.373								Significantly different (P < 0.05)?	No		Significantly different (P < 0.05)?	Yes
	3.933	4.767	12.139								One- or two-tailed P value?	Two-tailed		One- or two-tailed P value?	Two-tailed		Data summary
	4.581	5.249	12.233								Sum of ranks in column A,B	4174 , 4872		Sum of ranks in column B,C	2894 , 6559		Number of treatments (columns)	3
	4.525	5.537	10.511								Mann-Whitney U	1963		Mann-Whitney U	548		Number of values (total)	203
	3.964	5.552	9.128
	4.049	4.826	8.704								Difference between medians			Difference between medians
	4.55	5.008	9.595								Median of column A	4.070, n=66		Median of column B	4.289, n=68
	4.591	4.642	9.688								Median of column B	4.289, n=68		Median of column C	6.768, n=69
	4.592	4.974	9.773								Difference: Actual	0.2195		Difference: Actual	2.479
	2.999	3.824	3.374								Difference: Hodges-Lehmann	0.21		Difference: Hodges-Lehmann	2.558
	3.299	3.866	5.151
	3.224	3.591	4.885
	3.58	3.771	5.399
	2.924	3.493	3.849
	2.774	3.121	5.159
	3.862	3.847	4.925
	3.299	2.825	5.399
	3.299	3.84	4.681
	3.262	3.994	5.006
	3.299	4.396	4.307
	4.124	4.438	5.634
	4.324	3.804	4.355
	4.499	3.262	5.36
	3.978	3.112	4.549
	3.262	2.841	4.831
	3.562	2.807	3.368
	3.037	4.499	5.157
	3.637	4.011	4.499
	2.849	4.188	4.988
	3.199	4.049	4.415
	3.372	2.441	4.327
	3.274	2.596	6.68
	5.21	4.399	9.9
	5.874	5.699	10.377
	5.786	4.674	10.432
	5.974	3.915	7.753
	5.792	3.743	6.224
	3.949	4.796	8.139
	5.86	4.552	10.123
	4.33	3.517	7.451
	4.299	4.558	8.664
	5.226	4.399	8.065
	4.999	4.049	8.665
	4.449	4.874	9.331
	4.274	4.687	8.113
	4.524	3.675	6.197
	5.099	3.549	7.099
	5.061	3.787	7.184
	4.424	4.298	6.146
	4.349	4.515	5.591
	5.299	4.137	5.595
	4.199	3.749	7.948
	4.426	4.443	4.651
	4.619	4.634	7.54
	5.123	4.651	5.983
	4.757	5.765	7.026
	2.906	5.368	6.528
		6.395	8.023
		5.022	6.274
			5.211

[truncated: 87 more sheets: fig2d, fig2e, fig2G, fig2h, fig2j, fig2l, fig2m, fig2n, fig3b, fig3c, fig3d, fig3e, fig3f, fig3g, fig3h, fig3i, fig3k, fig4d, fig4h, fig5c …]
